# Supplementary material for: Implicating the red body of Nannochloropsis in forming the recalcitrant cell wall polymer algaenan
Source: Nat Commun. 2024 Jun 27;15:5456. doi: 10.1038/s41467-024-49277-y (PMC11211512; doi:10.1038/s41467-024-49277-y)
Supplement: Supplementary file 4 — Supplementary Data 1 [file 41467_2024_49277_MOESM4_ESM.xlsx]

## Sheet: Sheet1
	Short name	ID	Sequence
	L_HygR-BKT_F	JA648	AAGATGGAGTGGATGGAGGAG
	L_HygR-BKT_R	JA656	TTTCCTTCTTTAATTCTCCTTCGTCTTTTTTTCTTTTC
	cTP_CzBKT1_G_F	JA684	GCACCCGCGGTGTTGCGCGCATGGCGCCAGATGTGACACA
	CzBKT1_G_R	JA685	TCATCATCATCCTTATAATCGTTCACCAACTGACTCTTCT
	pDONR_HygR_F	JA686	AGAAGAGTCAGTTGGTGAACGATTATAAGGATGATGATGA
	CAH1_HygRplasmid	JA727	ATGCAAGCTGATCCACTAGATTTCTCTATTCTTGTGTGCTG
	CAH1_HygRplasmid (rc)	JA728	CAGCACACAAGAATAGAGAAATCTAGTGGATCAGCTTGCAT
	CAH1-cTP	JA729	CTAAAACCCGCCTTTAGACAAGATGAAGACCGCCGCTCTCCT
	CAH1-cTP (rc)	JA730	AGGAGAGCGGCGGTCTTCATCTTGTCTAAAGGCGGGTTTTAG
	CAH1-BKT	JA731	CTAAAACCCGCCTTTAGACAAGATGGCGCCAGATGTGACACA
	CAH1-BKT	JA732	TGTGTCACATCTGGCGCCATCTTGTCTAAAGGCGGGTTTTAG
	lipocalin_geno_F	oCG449	AAAGCAAACCGTGGAAGATG
	lipocalin_geno_R	oCG450	GCCCGCTTAGACATTCACAT
	Constructs were assembled with Gibson cloning, using the Gibson Assembly® Cloning Kit from New England BioLabs
	For transformation, linear DNA was generated by PCR using JA648 and JA656 primers.
