# Supplementary material for: Implicating the red body of Nannochloropsis in forming the recalcitrant cell wall polymer algaenan
Source: Nat Commun. 2024 Jun 27;15:5456. doi: 10.1038/s41467-024-49277-y (PMC11211512; doi:10.1038/s41467-024-49277-y)
Supplement: Supplementary file 5 — Supplementary Data 2 [file 41467_2024_49277_MOESM5_ESM.zip › 41467_2024_49277_MOESM5_ESM.xml]

<?xml version="1.0" encoding="ISO-8859-1"?>
<mzML xmlns="http://psi.hupo.org/ms/mzml" xsi:schemaLocation="http://psi.hupo.org/ms/mzml http://psidev.info/files/ms/mzML/xsd/mzML1.1.0.xsd" version="1.1.0" xmlns:xsi="http://www.w3.org/2001/XMLSchema-instance">
<cvList count="2">
<cv id="MS" fullName="Proteomics Standards Initiative Mass Spectrometry Vocabularies" version="3.48.0" URI="http://psidev.cvs.sourceforge.net/*checkout*/psidev/psi/psi-ms/mzML/controlledVocabulary/psi-ms.obo"/>
<cv id="UO" fullName="unit" version="1.20" URI="http://obo.cvs.sourceforge.net/*checkout*/obo/obo/ontology/phenotype/unit.obo?revision=1.20"/>
</cvList>
<fileDescription>
<fileContent>
<cvParam cvRef="MS" accession="MS:1000579" name="MS1 spectrum"/>
<cvParam cvRef="MS" accession="MS:1000127" name="centroid spectrum"/>
</fileContent>
<sourceFileList count="1">
<sourceFile id="sourceFile" location="C:/Users/bqz450/Documents/20210610-JAR054/No_wt_Dark_BB1_01_5690.d" name="analysis.baf">
<cvParam cvRef="MS" accession="MS:1000772" name="Bruker BAF nativeID format"/>
<cvParam cvRef="MS" accession="MS:1000815" name="Bruker BAF file"/>
<cvParam cvRef="MS" accession="MS:1000569" name="SHA-1" value="15ac188b13cec94a49ac280c7a775707b8724bdc"/>
</sourceFile>
</sourceFileList>
<contact>
<cvParam cvRef="MS" accession="MS:1000586" name="contact name" value=" BDAL@DE"/>
<cvParam cvRef="MS" accession="MS:1000590" name="contact organization" value=""/>
</contact>
</fileDescription>
<sampleList count="1">
<sample id="sample" name="No_wt_Dark">
</sample>
</sampleList>
<softwareList count="3">
<software id="exportSoftware" version="3.0.9">
<cvParam cvRef="MS" accession="MS:1000717" name="CompassXport"/>
</software>
<software id="instrumentSoftware" version="4.0.49.3245 (4.0.60.9 49.3245)">
<cvParam cvRef="MS" accession="MS:1000692" name="Bruker software"/>
<userParam name="AcquisitionProgram" value="otofControl"/>
</software>
<software id="recalibrationSoftware" version="CompassXport">
</software>
</softwareList>
<instrumentConfigurationList count="1">
<instrumentConfiguration id="instrument">
<cvParam cvRef="MS" accession="MS:1000122" name="Bruker Daltonics instrument model"/>
<userParam name="InstrumentDescription" value="compact"/>
<componentList count="3">
<source order="1">
<cvParam cvRef="MS" accession="MS:1000070" name="atmospheric pressure chemical ionization"/>
</source>
<analyzer order="2">
<cvParam cvRef="MS" accession="MS:1000081" name="quadrupole"/>
</analyzer>
<detector order="3">
<cvParam cvRef="MS" accession="MS:1000253" name="electron multiplier"/>
</detector>
</componentList>
<softwareRef ref="instrumentSoftware"/>
</instrumentConfiguration>
</instrumentConfigurationList>
<dataProcessingList count="1">
<dataProcessing id="exportation">
<processingMethod order="1" softwareRef="instrumentSoftware">
<cvParam cvRef="MS" accession="MS:1000035" name="peak picking"/>
</processingMethod>
<processingMethod order="2" softwareRef="recalibrationSoftware">
<cvParam cvRef="MS" accession="MS:1001485" name="m/z calibration"/>
<cvParam cvRef="MS" accession="MS:1000747" name="completion time" value=""/>
<userParam name="RecalibrationGuid" value=""/>
</processingMethod>
<processingMethod order="3" softwareRef="exportSoftware">
<cvParam cvRef="MS" accession="MS:1000544" name="Conversion to mzML"/>
<cvParam cvRef="MS" accession="MS:1000747" name="completion time" value="2024-04-15T12:29:15"/>
</processingMethod>
</dataProcessing>
</dataProcessingList>
<run id="run" defaultInstrumentConfigurationRef="instrument" startTimeStamp="2021-06-10T14:03:32.479+02:00">
<spectrumList count="2997" defaultDataProcessingRef="exportation">
<spectrum index="0" id="scan=1" defaultArrayLength="136">
<cvParam cvRef="MS" accession="MS:1000130" name="positive scan"/>
<cvParam cvRef="MS" accession="MS:1000579" name="MS1 spectrum"/>
<cvParam cvRef="MS" accession="MS:1000127" name="centroid spectrum"/>
<cvParam cvRef="MS" accession="MS:1000285" name="total ion current" value="666898.00000000"/>
<cvParam cvRef="MS" accession="MS:1000504" name="base peak m/z" value="113.07406194" unitCvRef="MS" unitAccession="MS:1000040" unitName="m/z"/>
<cvParam cvRef="MS" accession="MS:1000505" name="base peak intensity" value="237738.00000000" unitCvRef="MS" unitAccession="MS:1000131" unitName="number of detector counts"/>
<cvParam cvRef="MS" accession="MS:1000511" name="ms level" value="1"/>
<cvParam cvRef="MS" accession="MS:1000527" name="highest observed m/z" value="393.28069624" unitCvRef="MS" unitAccession="MS:1000040" unitName="m/z"/>
<cvParam cvRef="MS" accession="MS:1000528" name="lowest observed m/z" value="95.02348342" unitCvRef="MS" unitAccession="MS:1000040" unitName="m/z"/>
<scanList count="1">
<cvParam cvRef="MS" accession="MS:1000795" name="no combination"/>
<scan instrumentConfigurationRef="instrument">
<cvParam cvRef="MS" accession="MS:1000016" name="scan start time" value="0.0101667" unitCvRef="UO" unitAccession="UO:0000031" unitName="minute"/>
</scan>
</scanList>
<binaryDataArrayList count="2">
<binaryDataArray encodedLength="1432">
<cvParam cvRef="MS" accession="MS:1000574" name="zlib compression"/>
<cvParam cvRef="MS" accession="MS:1000514" name="m/z array" value="" unitCvRef="MS" unitAccession="MS:1000040" unitName="m/z"/>
<cvParam cvRef="MS" accession="MS:1000523" name="64-bit float"/>
<binary>eNoNx3tQ0wUAB3BvD2eSyWkSV57mhqmBPM6BgIrftoEkpR0I7MUev98eP6YwEAOxKNxGKabHSNQAtTbURFEaGCEKuB9TAkQxj4eg6WZu5BlKimie5ue/T4FfZXvxhXRwfl72jn9HOmJ3yz8sZIlxn8GIyBOKUftLjsEvXgxdFPXeXosY06LGks7TYrw7sbKQZEpgjb5T8ZglwYyczV+ViSQQ1Ca/6DNLINvojGd8I8EV4kxkPi1B5JXS6hcdEkSzVljaWVLkNmR18oVSrI34cbBTJIXP/6JDaJZiUnA51tohxat/XLxLTBluDhTO84+X4djBkx+fsMgQPnVfv7RDhoBng72PXDLs6FpFBrPkmFzVNjpntRzDneuyz4vkUEb7tYxY5FhgnDRmu+SQzTPMbmJl4M3nvgZ2Qgb2FU6WzLK8fv72rj9KMtDc61v8is7AnDsLwxeyFMiL8VT2iBR4kDY9ZkmJAn2H429wOhT47Iw7bJipRPJcpqmBrUSPyMt+LFLiiZmadcuixE33UtdRlxIXp2/mZDJU0EWEXZUsUKHVFbrnI64K/+rZvBGBCstj6hxDhAq2ufTMT00qjNoYiiSzClMfXmURNhX+jBPoHU4VCur8aJVbhW+hjPBNUYO2Hto+zFCjzjTIJrlqZN0Vz84XqHGnaCJklFDjyNBEe4tJjQv7DAlqmxpHy4X2IacaTcGMXU63GvqNhdZEJgFHDb14CZdApoodHssjsPzkwINGAYGRgZcJlwgC5sMr2zwmAuPe6NoqG4EvhNdjs50E6sf7kuxuAhWCFF8bg0T56KI1h7kk3F3VwXwhCX50oKyeINF7Yc9Nq+n1ZasPiWwkRPya5jA7CepJeyaTJhFXct1AuUikJN4SZblJPK2IihvykPgv37JtBVODkb+xZSFPg+XTbN0VAg3K+4vrA0gNZjb/vuuFSYPSZMNbU+waHNx9LjWU1qCFv2PToFuDnZx16T8xtLgmbb0n5GlxsHvN7QcCLQIuxyUcI7SQbnv7h9lmLQLzznaftWmxbBnPWOrUoqH6/lAzrcWiDSEpH3i0ONUrOfWSoUNZbHLeWZ4O9cmKmiqhDqkHwn9bT+pw/HhTVL1ZBz4ZUppj16GRGDwxl9bB0S5cX+zR4f2xNxY4GHo858i+fsbVYwxBSeFBeuzkfRd6WqiH1+isqib1qGju8VWa9ZhPveLspvWI8E/LeejW41HxDUUak8Ks4RBRJI9CYFxk30sBBfMtuvUuSSFn3Hj6np3Cue7ArbedFEzjqcYjHgobimL2f8nMxPw270YxnYn719TsbUwDNBNLZ/wlNCDt/HzuFq0BKz/fL+8P2oQDDQUjTz1ZmFLA/XXt3WykKietJV4jmlrTdeW5ueguzph3KS8X+8uyXY++z0WibFXwJ425ILypLUV7t+J/z4XmPg==</binary>
</binaryDataArray>
<binaryDataArray encodedLength="584">
<cvParam cvRef="MS" accession="MS:1000574" name="zlib compression"/>
<cvParam cvRef="MS" accession="MS:1000515" name="intensity array" value="" unitCvRef="MS" unitAccession="MS:1000131" unitName="number of detector counts"/>
<cvParam cvRef="MS" accession="MS:1000523" name="64-bit float"/>
<binary>eNpV0j1IG3EYx/HD0g6l1kwStxuDuLsUuTo5ZHDo0KkUurST8S3GmOBh31JN4LBaFIRetS9BKp4R3yJKBpVIh6YUSikoDg6lZMjimmrv903hbvnwf3ue5//8zzCuPi9m/cOe/+lrPNmUf3blxVffUueJ9v39pvkb72VLUXZ/kE3v5BBG2fdgW27syEpcPn4m3QmZLcguztU/yvbP8nZJzq7LtWNpDfv2Xm++64+vfdF8+JMs6T52/Yi8jox70stR72sZeSW39mTsrayynsrL4315c9XXGvulcQfzvaPsX9L68g+Nl12ZmZYh8rn0Y4G+3mHd6Zf2ojylT1HifOfdzBV5i74V6Vt0TubniWfLVtVlzNGve7PyN/X0vJDlSeKwfv5GHjBuKwT7k6XuPO86Q7/D5L2fC/bHTctH9C2c4R04bz/FGepqrE8H68ySJ8q89ZL/LcW9OBdK0i/yR+hLYkrWEvKQeznUYT7nfyKOGw/W11iPEddLBu/n8V6VceZjnEOD/ljkrwwRnzxV7m9yH2eYfYPEZ+wMYCPuCHEZP+xjHk2sEafc+B/7g/c5S/+fvwQ8BbPe</binary>
</binaryDataArray>
</binaryDataArrayList>
</spectrum>
<spectrum index="1" id="scan=2" defaultArrayLength="147">
<cvParam cvRef="MS" accession="MS:1000130" name="positive scan"/>
<cvParam cvRef="MS" accession="MS:1000579" name="MS1 spectrum"/>
<cvParam cvRef="MS" accession="MS:1000127" name="centroid spectrum"/>
<cvParam cvRef="MS" accession="MS:1000285" name="total ion current" value="684430.00000000"/>
<cvParam cvRef="MS" accession="MS:1000504" name="base peak m/z" value="113.07420549" unitCvRef="MS" unitAccession="MS:1000040" unitName="m/z"/>
<cvParam cvRef="MS" accession="MS:1000505" name="base peak intensity" value="238534.00000000" unitCvRef="MS" unitAccession="MS:1000131" unitName="number of detector counts"/>
<cvParam cvRef="MS" accession="MS:1000511" name="ms level" value="1"/>
<cvParam cvRef="MS" accession="MS:1000527" name="highest observed m/z" value="283.26480341" unitCvRef="MS" unitAccession="MS:1000040" unitName="m/z"/>
<cvParam cvRef="MS" accession="MS:1000528" name="lowest observed m/z" value="95.06338566" unitCvRef="MS" unitAccession="MS:1000040" unitName="m/z"/>
<scanList count="1">
<cvParam cvRef="MS" accession="MS:1000795" name="no combination"/>
<scan instrumentConfigurationRef="instrument">
<cvParam cvRef="MS" accession="MS:1000016" name="scan start time" value="0.0185" unitCvRef="UO" unitAccession="UO:0000031" unitName="minute"/>
</scan>
</scanList>
<binaryDataArrayList count="2">
<binaryDataArray encodedLength="1536">
<cvParam cvRef="MS" accession="MS:1000574" name="zlib compression"/>
<cvParam cvRef="MS" accession="MS:1000514" name="m/z array" value="" unitCvRef="MS" unitAccession="MS:1000040" unitName="m/z"/>
<cvParam cvRef="MS" accession="MS:1000523" name="64-bit float"/>
<binary>eNoNx3lMUwcAB2DgtWEo6qbDeVdakKl4xDGNHPrrwSUaTHDSQlv63mv7WgoimOCBQ+lBdDB0A53oJrUcLhuCMAZiRJDXTovzYqboPMAWPJii1WiGMpx/fflmG9qMk+2p2OmJSVRxpDho2DwpWyxFbve68KmxUkQ2+zisZiksA+YzdlaKm2HlacmEDHFJQXl+XBn8ea74eSIZhOO+y0skMizsJX/pN8kQMTZinFEsQ5C1JSeTleF9kdn91i7D1bUBh/MuylDU59jXyknDxt27pnwuTkOdMVpyVZKGTB5v91RTGsLC1NkF9jQMPWzM6SXS0XOcN0bEpuPl90dX/mROR3R8Z7vS/uG9x6jnjnS0cascIRw5Vix3ek1cORLVc/Q+kXIMB2ovdUrkuELIa++Z5bhhb8ve4ZCjbij6qYOjwMXg/xr94xSQbfHe55kVOLjgW67TosD+wIElL1kFMkPbRW6HAhl7L2inc5TY/+RoYqhEiXkz45bOsSgxklObM9OuxOBlbO3iZkC6emS0X5KBxdtKlvWbM5B1p3zCr44MRB+NCc72UyH50gafjXwV3knvvEkSqPAwLi9iQKTCVwPDCbtIFSKZikvXKBV8s9h7MUYV/rpBD0pMKuyc/SQhyqbCoo+clxu6VTjy6deSDrcKoWXKsjM+JO5rby256Uei6sjPLXo+ia1/rIujRSR+WCSPfUCRaPhm4vhvRhIzlgbtMNhIPJhhy0c1iZTg1OHebhKlE6YPXXOTOBU7nK/3o2B46yDSCQpRPTXTVvEp8HS3Ni0WUHh1uuF1q4hCalb9KSdF4XXIo8ZhI4XGf+i+PiuFhPVtFY02Cl3HAwsOdFOoKp+w7aSbwqoYS9EFPxrrw/tT3wfT+Ni9W3iAT+OdxsouE9OYBsPCGooG9+58Y6WRBr/ff0OojQbn9pXfp1XTIKe0lVZ105gb+dmrPpZG+WgEtclB4xyjaDnppmFNEbq6PDQii5+eXkmoseZ8afx6gRqCQl5GskiN5MNJGplYjZoA+fUwWo25/pwTT41qWBcSRS9saswSLu8JYdXY3jDWftGtxtQ9s/Jr/DRwplsLSgkNhEs75i8QaDBWH/dkQKRBU7il6wSlQZe3IL+O1qA+dswVa9LgbpS0+oFNA/5j+ye1rAZ14XeuR3o0aNXp1/gSWhyYIxpvEmjxnbG4uUOshbjg7dgKWou5/UHesyYtQkbq3pyp1qKT8f4dz2qRDE/9CY8W8ULmSwPBINC1vWmUz6DM7ksHhTA4NLyvolXMIEC4OuoQzeD5i+Y3i0wMvOsavkhhGYxWHitUehjwku49nkLosPnaqcuuD3JtPqlegQ7BvnnnskJ1sDyLr3WKdNjpKgroo3Vo4ixOSbDpkGhpqmyo1sF5PqaTYHVwzU5u6/HosNfzfu2gQI/JhRHlOawe1VWe7LNuPSr/3Dr+Y10mJjLPhBVsJpjm2uASdyZ8J9XmFw8ZwNvV13x7MBv/lkakLBFsgbYi/GXhoxyQ44I9Jbm5ODyyxxbdkov/AdmODAY=</binary>
</binaryDataArray>
<binaryDataArray encodedLength="628">
<cvParam cvRef="MS" accession="MS:1000574" name="zlib compression"/>
<cvParam cvRef="MS" accession="MS:1000515" name="intensity array" value="" unitCvRef="MS" unitAccession="MS:1000131" unitName="number of detector counts"/>
<cvParam cvRef="MS" accession="MS:1000523" name="64-bit float"/>
<binary>eNpVkz9oU1EUxt/oorypSAfpIMUxg0igQ58gUgpCBiniFJw6CHltrSS1rdcYNUlpm4ZYMqRNIP0nlVhTwRaUvqGKujSUQBVE3+DQUcShY/V9vzcky49z77nf+c55J5b171c9cv7Dct6IN3YDOr0t8drPgCZ7qPtzq+If8pN58fcL8Sv3P+ri7Q3xzjvyMmLXe7GVEz10nGmxgf4V9MymWFmRnw+e4jXlmakvijO76CUCRi6cvRrcNw503lwXr1O//7OYxUfspbg1KdoP6HMRf0XVa1A/Lz9WG916py9n6Bt51LtVEYdnAnqpNnNwxXJVvFkSB5iL9UgcfIsv/Ppj9LsmJrbFy8tijXz3ldiDz2iNOsz3+wLnM/jl3qduSXqm76Pi4yL9PEV3lHoFMY7//efi3SVxY4758r77tfirLO7Mk0d/Nv3XDPszLhZynfuSTIt/9/BHH3aK+fDuzGPxBJ9RdCKzfH9iw/sa5z1hDKNPiNmTT2H8UDyP/iV8W0n+P036ZK7+M/JCffIi7J2PboE6BebsTYkXmavN/ricG/LsCUhsMY8tYjd8F86H7xC7jx/e+yN8V85NuHduZ5/xBHXw693rzPOpY4hNmAdN2jkFj9LEHg==</binary>
</binaryDataArray>
</binaryDataArrayList>
</spectrum>
<spectrum index="2" id="scan=3" defaultArrayLength="144">
<cvParam cvRef="MS" accession="MS:1000130" name="positive scan"/>
<cvParam cvRef="MS" accession="MS:1000579" name="MS1 spectrum"/>
<cvParam cvRef="MS" accession="MS:1000127" name="centroid spectrum"/>
<cvParam cvRef="MS" accession="MS:1000285" name="total ion current" value="661727.00000000"/>
<cvParam cvRef="MS" accession="MS:1000504" name="base peak m/z" value="113.07423328" unitCvRef="MS" unitAccession="MS:1000040" unitName="m/z"/>
<cvParam cvRef="MS" accession="MS:1000505" name="base peak intensity" value="233669.00000000" unitCvRef="MS" unitAccession="MS:1000131" unitName="number of detector counts"/>
<cvParam cvRef="MS" accession="MS:1000511" name="ms level" value="1"/>
<cvParam cvRef="MS" accession="MS:1000527" name="highest observed m/z" value="283.26281969" unitCvRef="MS" unitAccession="MS:1000040" unitName="m/z"/>
<cvParam cvRef="MS" accession="MS:1000528" name="lowest observed m/z" value="95.03016010" unitCvRef="MS" unitAccession="MS:1000040" unitName="m/z"/>
<scanList count="1">
<cvParam cvRef="MS" accession="MS:1000795" name="no combination"/>
<scan instrumentConfigurationRef="instrument">
<cvParam cvRef="MS" accession="MS:1000016" name="scan start time" value="0.0268167" unitCvRef="UO" unitAccession="UO:0000031" unitName="minute"/>
</scan>
</scanList>
<binaryDataArrayList count="2">
<binaryDataArray encodedLength="1508">
<cvParam cvRef="MS" accession="MS:1000574" name="zlib compression"/>
<cvParam cvRef="MS" accession="MS:1000514" name="m/z array" value="" unitCvRef="MS" unitAccession="MS:1000040" unitName="m/z"/>
<cvParam cvRef="MS" accession="MS:1000523" name="64-bit float"/>
<binary>eNoFwQtQkwUAB3DdGFjcKR6Bipm6IUoEepiP1PTvxgZmapq6fXvv+/Z923iIgzJFT3ADkVMHmsfDi4db6GnKw1DgREG2ESBSFIIamXwbPiglzdGlNvv9Zmx3RD69LkXloxpHqEuKuZp9/VsCZHgwuHrXHpEM21eb6ieLZWjM2rKsPFeGwadLZF1OGS4Vbx0muASiih9/OpFHwCnOef6lkMCGg30d1QkEdm1PpFkJgale8/iglcBpfeYvQQcJjLzWeP5xETD6p6VfCZDj4pm1EQUJcgjrq3qirXJcmr7EluOSY7M0sKqfq4CXYbPfFiuQ+FexqCJXgeHaV0cIlwK6bSWal24FvvMzrfEBSgyfalj4bLUSzWW+VW0JSogp1jHNooQqvjvsca4SY5vI4jynEk3hn7zJdytxiyFuuwNUqPMFHp4sUeEM15t+N08F6YYs15BThddVNRnlbhVK3+RXRweoMWXhkZT5CWokPygj5uSp0dayduZLpxoVfv7GszwNZIM2vjdBgxB3ZP79XA1iRotfnXNr4MpbFWvkaDF/eMJniXwtgt6JGPldqMWB7lO+a6QWTSWdY/MsWsQUNS1SWLVI+/Ne4zy7FpsDv7rT3K7Fivo1fhOrxbKKJMX1CTqwoebu2xwd3h0fPW7k69Dc0sPsFepwI+XZ3FFSh4BIh8lt0UHNK5meYdeBJzwQ0t+uQ/BuLa93WIfzsdkn+lgdTsqrjpk5JNpDK8VqLol7L2e6w/kkFJv/Xb5cQGJ0zrGdDUISaWd/8FeSJI4lSLW3LCRuxLnZv6tIxJ6+urDbTkLpeXH1eDuJDHZ+dBZL4uMSSVIdh8LQ7Mv6Aj6FatsU/woRhY4vps+qJSkM+BDVYqHQ2HrnIWOnIPnZIpzlpLB2R2GYyk0h4mSg5huWwg46T9zgoVB6c03tYq4eub1jT1YK9CjsKdxaJtTDxblwezGlx46lE4SdFj3GDyW5h+x6FJz7jQl36hG6iTd7kNVjpiesr4JDw7vAWRAroOFkN1zkiGgcfUEoC0gai/arw+0UjV952XVpFhoR5m+LxFYaeu+zhx12Gs8FEbFZ7TSCgjhLW5w0ZowX++M8NOLWD9yI4zLY+KjnrSYBA3lM86xeEYMcm8cbRTGY9l9w5gULg0W11suVVgZkV3lImIPBStW6kElOBuujpp7lehioIuPf+55jwE1j5sABrgEjpXmtQ3wDemJE8e9HGrCypC21WWSA44/orhzKgMeSjpBJVgNiX6SezvAY8MHhzt4BjhHy5U8+LxMYcb5864lCkRHBx6+ldlFGlFaObhmzGlFzN3r3sMMIoi+pJs1jxP2JPm8/3wQBKRWOCUzIplvTbSITTq3y79NSJvyUbOsdsZrQeLil/iOnCUr1tsxAjwm+NIXvIjcZwZLFbyRUMnamzH2+QJ8MTtPRhlo2GbfGwq/sH0lB0SVzlq06FSelbXsPPUxHRN3X5kNmM3Q/djZNPmEGd0+q5cMGM/4H3m4KNA==</binary>
</binaryDataArray>
<binaryDataArray encodedLength="616">
<cvParam cvRef="MS" accession="MS:1000574" name="zlib compression"/>
<cvParam cvRef="MS" accession="MS:1000515" name="intensity array" value="" unitCvRef="MS" unitAccession="MS:1000131" unitName="number of detector counts"/>
<cvParam cvRef="MS" accession="MS:1000523" name="64-bit float"/>
<binary>eNpVkz1sUmEUhr8RDTEMDowMDiR2oIshDs110lQH05jo1BCjKRtXUMCi8asixmga2qSKTdqgxUg0Jqht06KBu8miYTCByeJiGBwYHBxV3ofhsjw53z2/7zkY8+8XSTn/4f3oj2la78TSxzHtTFf26QPZz7DtS3HuPfayGHgherfEwzXx93PxgvKaQy3RLYpxKwZ3xRNV8m2J31+JUeLO7oi9jpgojBktBU/Jj3xfvopH18Wf9G0/aZ7Ln2U334hJ+hlcgxVxeF+8Sv0weeKvlaftyT4p/bxp9DymOubXhrjbo99N8fGa2Hko/rkrHt8XyytiLCPOUre2LX5D14tNsfJWPIJe8+jXWRK75HMWxb2nYuOOeE7+dgFdztBf4AH9pNlvWSzy3SFvnTnNqjj1Ab3R8RJx7m0x/0gMTfribkY5MdtGb+Ia7KcKw7CPfhXyjXhPsrck9xlmjjr+VXSNoMeAuhX0GhXo9wn3R5zl/Qr3b8r+uBD3N6QPe4P3PPWoE8pyDzfZM3GJnP9OLN8N77G0P86Qv8Ec3kRP/MrsN5Tx1z9/HT84II/rsn/6iRDvEGeZw0GHRIq61DOuv0+Hu27wv+rcc/4COG+4Nw==</binary>
</binaryDataArray>
</binaryDataArrayList>
</spectrum>
<spectrum index="3" id="scan=4" defaultArrayLength="137">
<cvParam cvRef="MS" accession="MS:1000130" name="positive scan"/>
<cvParam cvRef="MS" accession="MS:1000579" name="MS1 spectrum"/>
<cvParam cvRef="MS" accession="MS:1000127" name="centroid spectrum"/>
<cvParam cvRef="MS" accession="MS:1000285" name="total ion current" value="661117.00000000"/>
<cvParam cvRef="MS" accession="MS:1000504" name="base peak m/z" value="113.07428249" unitCvRef="MS" unitAccession="MS:1000040" unitName="m/z"/>
<cvParam cvRef="MS" accession="MS:1000505" name="base peak intensity" value="236062.00000000" unitCvRef="MS" unitAccession="MS:1000131" unitName="number of detector counts"/>
<cvParam cvRef="MS" accession="MS:1000511" name="ms level" value="1"/>
<cvParam cvRef="MS" accession="MS:1000527" name="highest observed m/z" value="376.27159462" unitCvRef="MS" unitAccession="MS:1000040" unitName="m/z"/>
<cvParam cvRef="MS" accession="MS:1000528" name="lowest observed m/z" value="95.06396735" unitCvRef="MS" unitAccession="MS:1000040" unitName="m/z"/>
<scanList count="1">
<cvParam cvRef="MS" accession="MS:1000795" name="no combination"/>
<scan instrumentConfigurationRef="instrument">
<cvParam cvRef="MS" accession="MS:1000016" name="scan start time" value="0.0351667" unitCvRef="UO" unitAccession="UO:0000031" unitName="minute"/>
</scan>
</scanList>
<binaryDataArrayList count="2">
<binaryDataArray encodedLength="1436">
<cvParam cvRef="MS" accession="MS:1000574" name="zlib compression"/>
<cvParam cvRef="MS" accession="MS:1000514" name="m/z array" value="" unitCvRef="MS" unitAccession="MS:1000040" unitName="m/z"/>
<cvParam cvRef="MS" accession="MS:1000523" name="64-bit float"/>
<binary>eNoNyXtQ0wUAB3DcEFA0wAwrFbiN9BI1wVA8FL7tIWAXyDzgtwfj99pvm2Q4BT1I0fiNIZ3iNIXIO4XJqXgGPmYqiNkGgjxkJBrS+doujEdoaqGiFn99/vh0e5mnvt+cgePWVTlabwJma9j0fCmBW1FskL+cwNv6yX/XmAlU9cwt7nQSOLMn7ohJqMS9BwqT32QlAtoshxUSJfRLOKdFpkTnxcg5Hl6JPXmS8kDLxOuIMoNTCfbfU81+LUr0iWPmR7Qq0TrpTP0VbxU6luuoNxIVQhoVPzfKVMiVlU7K41XYIlJUljer4HN524wOoRo/DsQc8ZOr4S7o337MrMZvcSm5umY1qsaCukdb1OiQR+d+6q1B5InRWzPiNAgNPlbjidfg/rsZ/r/INLj0pH1k0KzB2tnsEFo0sE5rSLrqnQnJAk6WLMtEnWLqs4DVmTAK96UN85m4sbEt+HpxJj6/7p+0sDkTVZuqvljkrcXKN5FHzku1eLlC2BperMV8eQUX3qxF4MDAK9vkLIQmN9h+lWUh/r6r9IE5CydPWlMvtGQhg6w4pReQOF3tWJkqIrFvp8XHLSFxhYjaNUSTyGgrbIooIpF/J1ewgiehGFo3K8xGYpIjJsnuIHHgXJiVd5M4MeUg7fKiMKt6P/lQQKGuzP+mUUQhIPZ1aJmEwuLUwtMDNAXfnuTGniIKBxUvlMtsFJq2LlU0OCgobvZ533FTWPXDB3V6AY2U15STFdL4rHHenI9ENJq+Mp6CmIY8NLbrgoRGtPK/sTQ5jcSmYHsdTYPwyR1vL6LhSyxPHKyiMT54b2+9jcbMF0Y576Dx5cbyhDI3jVpm3tuLAgYhsQvSWTGD9v4a+2Ipg93pvY5umkHn8U8GDxQxcPc9faq2MZDtrmVMTgZbtF401cLgcXlyAO9m8M3d26pdHgY929ytkUIWoq8DK1eIWbjSzv+zQcJC6e6/YaVZFKgPFUzhWSxcM47fbSxKrYOtzx0s1qXQxHM3i5+KjY5egQ5hsY8UtUIdVpYMSxLEOozlEZL3pBO6TFGFtA7L9mS7FvI6dFkX9HpsOlTfJof+dOgQXVKTd8mpw8y//P2iPDqovq2+/FjAoUJ2JiNfxEG9bnaIXcyBn7d0WrWUw6vOe+3xDAdi3POyl+dweEOTLf0oh7DtxkOEk0NxkPaaycPh3PYWV4lQD2qkyxkerkfx+ofH26R65PXsCrczegRe4G+/LtIj+3Lpy7NuPUKKNnKXhAasFe29myM2wPeaKCdbakBKR0FKL2NAq6bC8zFvQMJwROOiowZsHo1M7ZrwydmY+FGnAYM7jq2x8EZc/SPiw/1HjegW7/Q1Oo1YpY4djvYYkRiaUzhdth4j7dffCZVuQO2V7qTvHuVgbmPFkMVkQkPO4x2r7SZkkTOefv9sE5ZEV24mzFvxP+Oh6RE=</binary>
</binaryDataArray>
<binaryDataArray encodedLength="580">
<cvParam cvRef="MS" accession="MS:1000574" name="zlib compression"/>
<cvParam cvRef="MS" accession="MS:1000515" name="intensity array" value="" unitCvRef="MS" unitAccession="MS:1000131" unitName="number of detector counts"/>
<cvParam cvRef="MS" accession="MS:1000523" name="64-bit float"/>
<binary>eNpVk7tLgmEUxr9RoqGtppDoD4iIcPzagwxqi3BoqKXsfpW+7tHVkuhKWWRIQ4h0MWowElqKHKQMGpxCosHRsfqeX4EuP853zvu8zznn1TB+frVv5i+Ms0sxEbNpNT6LsYzNeEdS+fJjcSUqtqyJFYfiPvlEUGw6ERtuRP+y+HottvnF9nnRGBU9F2Ie3Y+w2BoSn+Ji9al8DiYUO3vEzLDNXLK4zo6b8f94oHrzTnFwR/HMg+Jb/ESla5T0ivUbxDPiPf0U0d+5aFWgGz3X3ALvikv5nt23ae68MHf6ceyK6UnumRBrmUN4pdDP16b4wB5SR2LnrTiPrpv5LbEPxyrznhUr6cvkvjL5M0L3zLEbHe734i8yQh699Do+AnBbnEb/k3nmFwrn6OTe3IBYw3uKW+xH78FKse/8HMS/688P7yqLT2OYPqf4vkQfvDMXcZi8Fyb7C89VDZFH35wWt/DtpN53RR8+6hapo18/OnH250G/hPPBPvaxx3n6SlKf83K+izz/E/cg/ni3Jvvy9BXuycO5IHoR6nJjkP+NSd7kPmtcHGIffljV889vzHm7tQ==</binary>
</binaryDataArray>
</binaryDataArrayList>
</spectrum>
<spectrum index="4" id="scan=5" defaultArrayLength="143">
<cvParam cvRef="MS" accession="MS:1000130" name="positive scan"/>
<cvParam cvRef="MS" accession="MS:1000579" name="MS1 spectrum"/>
<cvParam cvRef="MS" accession="MS:1000127" name="centroid spectrum"/>
<cvParam cvRef="MS" accession="MS:1000285" name="total ion current" value="673833.00000000"/>
<cvParam cvRef="MS" accession="MS:1000504" name="base peak m/z" value="113.07428367" unitCvRef="MS" unitAccession="MS:1000040" unitName="m/z"/>
<cvParam cvRef="MS" accession="MS:1000505" name="base peak intensity" value="237779.00000000" unitCvRef="MS" unitAccession="MS:1000131" unitName="number of detector counts"/>
<cvParam cvRef="MS" accession="MS:1000511" name="ms level" value="1"/>
<cvParam cvRef="MS" accession="MS:1000527" name="highest observed m/z" value="393.28462286" unitCvRef="MS" unitAccession="MS:1000040" unitName="m/z"/>
<cvParam cvRef="MS" accession="MS:1000528" name="lowest observed m/z" value="95.06374844" unitCvRef="MS" unitAccession="MS:1000040" unitName="m/z"/>
<scanList count="1">
<cvParam cvRef="MS" accession="MS:1000795" name="no combination"/>
<scan instrumentConfigurationRef="instrument">
<cvParam cvRef="MS" accession="MS:1000016" name="scan start time" value="0.04355" unitCvRef="UO" unitAccession="UO:0000031" unitName="minute"/>
</scan>
</scanList>
<binaryDataArrayList count="2">
<binaryDataArray encodedLength="1496">
<cvParam cvRef="MS" accession="MS:1000574" name="zlib compression"/>
<cvParam cvRef="MS" accession="MS:1000514" name="m/z array" value="" unitCvRef="MS" unitAccession="MS:1000040" unitName="m/z"/>
<cvParam cvRef="MS" accession="MS:1000523" name="64-bit float"/>
<binary>eNoNyHlMUwcAx/GsrxLmdB5jcsQ5taLDAw/wQud+tMV4DVRktPR+7/X11aiICKyokfXAQKITAXWe2IJDVDoPBEE09MBNFDpItGIRKcMjeDIGUgXHX598v+MmJuwMcCQiv/d6Mc0VYfqGTTW7BSJYPqsvGBUjwuxNa0pPG0UgYvIm3baL4N7T7reWECOuemOw3wgxSpbsGdTxxZA23b5wRChG3umCuKGVYnx85h/vNogR2et8758tBvdl2xaJXQzihHUX4RSDYV1bqrlJ8B1NqAgUJKFyViXXLUyCtuMVke1IginK76GbkCC9QNjySShBYKORvGGUwB0+KSDRIUEHvhl475Tgvjc1NpwrhaV/vWzCcil8CTUHZv4gReHvsWPrhFKc/VrneWqUYk25r3iXU4pDEYu4dVwZpvc1ifxWyuDIHZg5ZJDho/zvt/UmGVbUzN49aJfhu4sWR4NThsuFVfQSrhzyueLuK0I5xh9SXeSZ5FhXm/VptEOO0uD4Mg+hQCaLnJsjFBA9n7f+kVCB6jfe1CdGBdKTh4ouOxW4RTmPajlKHIswzVdMVaLRcP5BNE+JkLF3ktv5SkRNy2NcpBIfPr62LdcrkXLuS5ZrVmLM2YqTV21KrKtO2JjtVeJsuzx6HEcF34yMF55hq663NdBTVQhyfbiXyR/uxMkpXaQK1tlnDtv1KoQsbdiuMKvwIiwgLdYy/GsO4I5NhbdkmuGGV4WDOY0RJg6JyKzDtWKChLYi1BLGIzHQvPdUBZ9EZpX4QWoMiVzi9aIqkkTnxoMxPj2JjFAHW2smkaRML8uzkej/JSC41EtiofD9gnscCs3uubtKp1Io4JQtmy+gwI/XZbWSFHKce/u69RQm5Ft594wUHt6NeiMxU/Dr7j/ZWkfhtwXLAlttFD6EPSp5ZaewVkkvYZwUXq4q7DnvpdD/eFtuJEGjo4t7N4pH40/dlRNb+TT8rkdXjaJoeDJqBp/oaYSerDa2mWm4K4NiJ9lprIqOXdjkpdH31lFv5ahRdnT5P/sINTTNyYognhq9x/sSrvHV2BS4d2gfqcbIckrRo1ejTxPb12BWY3LyY5nJpgbnPs9daVdjbWqFfVWnGjHW84WlHAY93U9irvEYBPljRiafwehBIu+CgEFY1jatj2SQ2JHYtsfAYCfn9bEIC4Pi6gfHw0oYZOSXzvrJzmDgr5EuUyeD8jllwQZCgyn5W29G8TRoHyE7c0OgwcvF5autlAYZ339LmDs18IQU0NMJFpemRISm8VhYWat7noBFy7tw/3cUi56vrjQ+1w+77ukxh4HFirjbdp2Zha3qXPqPxSwOXqgvabGxuDZjzu6MTha6sshpXxBabNte1O7hafHfH72SUxYtlobn5OrsWhwp2nDL59WiYXH3+KguLT6Pa1UV8TZjTfyh4onCzegRrnhU/CwZIWmerF9TUrAwrmnM6qsp6A7oolryd8BqCXK5/t2B5meXXPsLfsb/S8MRKw==</binary>
</binaryDataArray>
<binaryDataArray encodedLength="612">
<cvParam cvRef="MS" accession="MS:1000574" name="zlib compression"/>
<cvParam cvRef="MS" accession="MS:1000515" name="intensity array" value="" unitCvRef="MS" unitAccession="MS:1000131" unitName="number of detector counts"/>
<cvParam cvRef="MS" accession="MS:1000523" name="64-bit float"/>
<binary>eNpVkz1LW2EYhs8gxUU4Wx0cilMLDhEUxOkIIoJF/AkOHVQKiTWaWNN6Um1V0BJFbAwKscZPaElR6wcxni4SRWp0aeh0BhFBEceO0tzXGZLl4nnP83E/9/vGMAzDmipYxv/f7bZo/CzSfnpeZPKFq7j2Qt+rV0Wf8gxrVkysiB22mCVuIP9+WTQz4mhWrPwEx8TLHbGF+oU1sXFD7DkSU9/Fmpzo9sNgkfEnFU1F3ZHfOn+5Lh4dipkTMc3c62/sPyLGgvCjmJ+SD0O/FJ9+Zd+4uI2+NodYfjqv/yrePyD/ixiJ6fvzP4o3l8S9GL6+F6P4XDUn2tNiF/Prt/AliR/sV4aexpR4tch+zMmhwx7HtwR13FP7MXpD4jj3FMefArybEZvhK/pm0Bn9IdYx/wE/bT97fOBd9KEjwvvyzifFVuLubGn/MO/NhZP4l/vMvAnIns/QvUd+K3ot4jh7dr4VA9yD2SuWs2eYPr6A+G6XOt7hGTpc+plR8Z+3F3UPodJ7KJCXHhBv8K1zEFJnM6djGHIenKfe6887Tr4RnTA+4L/Lfgb9TPID5Mc4z3s6+W72l+pwvP8L++Xxy6GPjzjptx4BmRW+jA==</binary>
</binaryDataArray>
</binaryDataArrayList>
</spectrum>
<spectrum index="5" id="scan=6" defaultArrayLength="141">
<cvParam cvRef="MS" accession="MS:1000130" name="positive scan"/>
<cvParam cvRef="MS" accession="MS:1000579" name="MS1 spectrum"/>
<cvParam cvRef="MS" accession="MS:1000127" name="centroid spectrum"/>
<cvParam cvRef="MS" accession="MS:1000285" name="total ion current" value="669057.00000000"/>
<cvParam cvRef="MS" accession="MS:1000504" name="base peak m/z" value="113.07430195" unitCvRef="MS" unitAccession="MS:1000040" unitName="m/z"/>
<cvParam cvRef="MS" accession="MS:1000505" name="base peak intensity" value="240550.00000000" unitCvRef="MS" unitAccession="MS:1000131" unitName="number of detector counts"/>
<cvParam cvRef="MS" accession="MS:1000511" name="ms level" value="1"/>
<cvParam cvRef="MS" accession="MS:1000527" name="highest observed m/z" value="283.27122137" unitCvRef="MS" unitAccession="MS:1000040" unitName="m/z"/>
<cvParam cvRef="MS" accession="MS:1000528" name="lowest observed m/z" value="95.06384422" unitCvRef="MS" unitAccession="MS:1000040" unitName="m/z"/>
<scanList count="1">
<cvParam cvRef="MS" accession="MS:1000795" name="no combination"/>
<scan instrumentConfigurationRef="instrument">
<cvParam cvRef="MS" accession="MS:1000016" name="scan start time" value="0.0519" unitCvRef="UO" unitAccession="UO:0000031" unitName="minute"/>
</scan>
</scanList>
<binaryDataArrayList count="2">
<binaryDataArray encodedLength="1476">
<cvParam cvRef="MS" accession="MS:1000574" name="zlib compression"/>
<cvParam cvRef="MS" accession="MS:1000514" name="m/z array" value="" unitCvRef="MS" unitAccession="MS:1000040" unitName="m/z"/>
<cvParam cvRef="MS" accession="MS:1000523" name="64-bit float"/>
<binary>eNoNyntQ0wUAB3Bgo+UTEyYoaMKM6wJUiNQbl37dQOTkMSBgYxv77ffYQ8bhfCQ+Et0GFJBWJglC5qZGDh91zscp8tjGo3WKCEhDE4cgnmVwqOHhI//+fNbMnPvOPEcOqtZ+2bedLUZy8syJXUIx/ONH6mYniNHzgH/vmEmMGYWcxk67GLvOLBw0sST4+rW9/BVbgsT8Af86gQRBo4rkz+MlWKa//fTdRAn4VYa2MaMEItteb06pBDt8REsL7RIsScsv9nJKkOMTEZTZLkHKBfexDnYugqd3xiqEuaADr9WIjbnopFc82OHIhd/0jLwulhS589eW+idIYSo8HXrcJEWXYO8xqUOKRZOcqGdOKeKKQ2SfsmXY1tEx+tMaGfytU7KWeBnqtM+GR0wy+E7m395rl+HINu6Jg04Zap9smtbElmN9U/P9mevkKBDJfYeNcvC9DqXdK5Hj28pPkkMccjxJ6jno1SbHzcccvzesPLy3Kau3KT4PRW5tSnBJHhrv8AWzHXnw/a+v2shSIDTLWtPiq8CbyeH0gXgFcuI4IXdNCnhzyrf85lRAJ7pcovEhUNEVUpUeRiC20bP7LwGBKOrM9X6SAN9VnxVrINBS1/JLhJFAzPP1LJgJZCeabjS0Elim0SSf8BDwrl1I/OmjBP96uIAMUyLw91tHtwuU6J/zI3uUVKLZHd51zaAE41p+VWtW4gPHN7tdrUoMRnNWd3uUyLlYOpHoQ0LiblUrWCRG1+sxP4yEe1Ft8gIeiUBX6uNLAhL75irt2QkkBjeU7bORJDIde7gPDCR6OjinbWYSP4/3Vu5vJWHrbnA/8ZCwTtC7B30o7DmuW+sXRmHizs0eLY9CV37di+VCCoOBIxnDJIV7/fq+QwYKA0fdn90xvXUet36lmUI2JyEyxkIhbiMqz7RSiNqSUr/dSWHW1PMP93soRJg6y5qHKLgySy/FsmhMBa9KT+XRUM+mxyoFNMS9jVcMJI10j0W1mqKxxPo0/r6BxqlI/vl2M4203hc9LPvbH3RV3uah4V0kN5pYDFZxXibN4TE4FLih+JSAwQ3dzgX/ChkMqrmHbSSDdWUZVwYoBompj8yRRgYny1PuTpgZ6Jayw6tbGZyjjdQ5O4Oposyd3CEGMxZaLfNZKgR8FH05NEyF8xfHRNd4KtiYhsyvhCocCH0YraZUeLi14uNaowoRWwvf8C1v39mYPwLsKqRVeM9b7VDhyL7u920eFS64qptahlQQbdYtXsxSI653ZRCXp8a0yV+9rgjVeM5f9w9hV0NdY+jPZ2lA3Fogc/I06P4u6fVJoQZF1u6GR5QGwoPOkQCjBn6H29Bs0SC6uu3F90Ma2GW2gnaeFgO+l2sOCLQQVot1BrsWt4It/CmPFp428UuKtxFnr0cVv6I2YiyoUCll69BjJpRDFh1i3H2+s+gCrBgdLzDq9WgPGrf1btbjix9W/Z19Xo//Abli9FI=</binary>
</binaryDataArray>
<binaryDataArray encodedLength="604">
<cvParam cvRef="MS" accession="MS:1000574" name="zlib compression"/>
<cvParam cvRef="MS" accession="MS:1000515" name="intensity array" value="" unitCvRef="MS" unitAccession="MS:1000131" unitName="number of detector counts"/>
<cvParam cvRef="MS" accession="MS:1000523" name="64-bit float"/>
<binary>eNpVkj1ok1EUhi/ikEWIICoSaDaDg2QRHUTSTpnKN0kHA4IO2YxGY9S0vf2vNcZgWgmR0s/W30Ih4g+oEdIliENJO7WZvqFD6FTQoWQq/d6nlNzl4Z57zrnve+41xpjY5a2YOViXvojZbz7trTWf9ZCn/b91nR9/I/5RnrmZF68siTYr/n8rRt+LfYti5Kd4qiie+S3uTorusFihf80VC+/EDfq2auLJqnijIYYzPqOJE73+PoRu95V4WvX2Wl370l9xe1a8viw2M9Q9EOPT+H6Gr19iG3/lgtj/Sf079L8offZcCxLPvxYvbIoZ5upMialxMfZITPwQb8+JX+fFzoo4yXw75DXwscPcQjCHzwD3RMr4nBA/VqTzGPN076Bnhj11zlPReyka5lJ/QRydcebS87lbf4D3D6YgPsNP+E8j4gCMEnfS0vdhlXPepW055/941J0t8b+IN8lP4seSt4cej7kHybeDxO/D5+ghnsoxF+bojOJjvNvf+e/kUTfNeRE9zhBzfEzfNPfB4Bh5h/eRf3UBf/eoR+cuDFLv8A4e/znFvJLQotN52N3HELf8gzB7j/ucu13vYsLorB7F9wGY0ray</binary>
</binaryDataArray>
</binaryDataArrayList>
</spectrum>
<spectrum index="6" id="scan=7" defaultArrayLength="337">
<cvParam cvRef="MS" accession="MS:1000130" name="positive scan"/>
<cvParam cvRef="MS" accession="MS:1000579" name="MS1 spectrum"/>
<cvParam cvRef="MS" accession="MS:1000127" name="centroid spectrum"/>
<cvParam cvRef="MS" accession="MS:1000285" name="total ion current" value="874443.00000000"/>
<cvParam cvRef="MS" accession="MS:1000504" name="base peak m/z" value="113.07440522" unitCvRef="MS" unitAccession="MS:1000040" unitName="m/z"/>
<cvParam cvRef="MS" accession="MS:1000505" name="base peak intensity" value="224177.00000000" unitCvRef="MS" unitAccession="MS:1000131" unitName="number of detector counts"/>
<cvParam cvRef="MS" accession="MS:1000511" name="ms level" value="1"/>
<cvParam cvRef="MS" accession="MS:1000527" name="highest observed m/z" value="1072.02501647" unitCvRef="MS" unitAccession="MS:1000040" unitName="m/z"/>
<cvParam cvRef="MS" accession="MS:1000528" name="lowest observed m/z" value="95.02811150" unitCvRef="MS" unitAccession="MS:1000040" unitName="m/z"/>
<scanList count="1">
<cvParam cvRef="MS" accession="MS:1000795" name="no combination"/>
<scan instrumentConfigurationRef="instrument">
<cvParam cvRef="MS" accession="MS:1000016" name="scan start time" value="0.0602667" unitCvRef="UO" unitAccession="UO:0000031" unitName="minute"/>
</scan>
</scanList>
<binaryDataArrayList count="2">
<binaryDataArray encodedLength="3424">
<cvParam cvRef="MS" accession="MS:1000574" name="zlib compression"/>
<cvParam cvRef="MS" accession="MS:1000514" name="m/z array" value="" unitCvRef="MS" unitAccession="MS:1000040" unitName="m/z"/>
<cvParam cvRef="MS" accession="MS:1000523" name="64-bit float"/>
<binary>eNoNi3k81IkDhnOMVavSSeWeUmltS2i79GZcbWsrScY15h7HZOY74y7HGBRqc22hE5FiyxVdkhkUKknKWQaZaguhNtX+fv56Ps/7ed6nx8wyW+8dwInLOiXL5AdQIX2mZKt7IMHU+CcpxQPK5nKJloMH3AWyV2ekHrjoXJt9T+YBc8l7Ewc1KlruvPfXJFExLte9JbCjYkN/XsgReyqeLZ1zvMeRiqjkj3qd8VQ0KymB8xKpcHnDiiuUUaH9fE+UWgMVW6oZHmZNVMi3Hu9vVvfE6fNZR+dQPLEuIXYsxd4TujvJmcJ4T+gxHo7Eyz3hUDB0eljNC8+iHJxIDl64RHmgLJF6wehakjJQ7oWNKsvvjDV4weJ15XpLdW80LT/0gbD1xvtLhvNk9t7QUTmYrJR6Q+SQpRIi88ae2rma0gZvaNpZjMrUfSAJJ6V+0vCBkaNV9gJHH5Bbt4c9T/BByWazzGVyH+RrTEsCVXwxtfw/zqiaL1z+3OkeSfHFETrDeUmCL348b+O3TO6LlOeryG1qNOyKGAstJtEQzW10fGlPQ/0xcciolIZbzT9/LW2gQW74+7IAVT84xRwc3m3ih/xHv3MG7PyQHuFxrZ/hh+7xiY1OEj/M5hbkkPP8oPn65eWyej8sXEyS5Sn8wBcMdfXOomOyEeJeVTpK+eH/45rQMcIe3xpmR0dMhnnjCIMOSkm1/K6EDkWwWQgnj47WohLPvno6vq7LvvNxgA4Sr1J0XzHTKX/0CFBhQN0lzISmykD6prvGAWoMhDv+8+s3YwbkO6TPrMkMvH5Lo92yY0C5qe12FYOBwupvvqR4BraVuq7tPs9Akr+Z7XDeTDdby19Qz0CRPPLMCwUDL252Um6oMvHA4dqXn02YMF0w6GlKZoI+93v2DgoTVzSWB4wwmJg8FByqHstEXbjgTYmEicbGT/NoeUyEpxArtuUzoce/X2Bex8T0P5Z982VMsOaaJ2o3MLHu2/M6mYKJ7tiuI5vUWPhL9MqCQmbhSdetWh87Fpr2bT7gxGTBNytIu0fCgm4Px64ujwVrwwL3NTIWrm8QJ7cqZrw8u+uFKhta3eWdpmQ2Fo6X77WlsNFk2JhD8mMj4ItsYT+DjbZLl4qt4mf2ddP0vxPYkLSVnRg4x8auybSaB3ls5Ag8vvvWszE8aVN7Q8YGsWbLS8fBGd/emLtXjQPSN9u3ncYc3C3V+l5J5qD4hducOxQOts7rG/VnctDwLqaHw+KgUuFjkivhoKZ0R/fFeA5WdrXXMfM5OMt+omV4kQP75Mx5vvUcHNe+0ukq4+B7v1hJl3OgLTmlGzbIQXXK18ulwxwY/+J4W6rGxabPekotMhePH3WE3qBwsXE4zvBvJheZRq9UpiVc3Ntc3krK50K4Z/Ly8AyJ9ZmkKBkXZXFjZxmDM7/UBp2iIS6SPF1sbNV4OHm7IG0xmQcztfhN21bx4DZWEjdC4cFnycPyZiYPz1Jkd/LZPOy8zdbJlvCwxaI66k4eD1kf9Dw68nkQBcmS1C/yQE7elv6onoe1hfZes+U89HI2r38zyMPiQutYBdkfzsv3FUgp/sjI0C42Z/oj70KBaTXLHwOrLUt14/2xV3r4nmaBP5a++/a+UOYPg6RFHM6gP4742jQxhv1hd9/d9ZBaAB72i5uPkgNQ+9sZcxvTAPyriJG9swuAfmV/hptjALw/P6ZGMAKgkiffW8MJQDYFyufkQCzqPz44sjIQJ2cV+q+wD4TBOLH/ECsQtPme7nelgYgWt1/1KAhEF/XG6bWFgXj3b0JMuywQ5cZ7rq5SBCJtyzRhPhgIDwP8VPE6EFrnjVPaNIKwtjz2bNfKIJgOELxHDkGYm+1FY7CDUHch5WY2Nwjb1dl3RUNBCDt0fr9EnY8vydZaX0h8PHq0v72AzEdj2aQO2ZSPXEtP70Q2H4s04umlUj6s6KMuTfl8DCzIybUq4qPwWFGdSxMfC7hVzYODM32u46nPw3xM198aYo7w4Ze4+3TNqoM4x1WPEw0dhA0thT66Mhhh4V+uq5gGQ+/KccXm1cHYJfekqDoE49twY9Vup2CsTcuPy6YHQ1kzeOoqNxhHaJ73OpOC0VM76l5REAxybbpqZ1Ew7lS0ZjqOBONAiHb5UWUw8qSvba3UBailOpUYbBBAr08LIlcBFC6VLxP2CfBbtjjpDCEAs26i8YVIgM+jeaGlEgEift2irogXoK9EtexVmgDTszfs0MkUYOeXZp+McgFSNyfILCsEiNt7v9ulUgDR3zSzl+0CaBXNik7vEKAroyRj9YQA58Izbp9YJARr3XaLlZZClO8fUXtjJ8RQG63HyVUISu29rIkZbjpTEzbfTQj9bPFEjFCIwXPOD5IJIQwzt/3gJBaC8xv0LkuEuGfdc/JpuhDU9uhJg0whMm6WPaZUCuFxqkE21D7jdPvo1qdCzK82ru39KETVlP77kQkh7FlNnHFVAlt7Yy/oqhO49FqD/2EhgTodp8VGiwlUjCc61JgQuKHI6DhgRSDyD3pHuD0BA854QIcrgc5H7SnH3Qicsu5ppjMJ7L389XA1i0B3Czd3tojAJz19YYeYQO7ZyWl+JoGkcqLXrpLAn+83Pcx4SuB2/Fj7ikECyZU2/LXjBJ7bTuyctBShY4007IWVCMllA+trXUVI29ehI84U4eAul9nmFSLY/7UgXSoXweWKVtV0uwjVn/ac1Vkixsk9Kt2dRmLk3NzbbUQWozTVdUJtlRi3WnQoQ7+IsfVK0P3fN4hhdcNnzm5rMeb3jaV77BMjqG8gaq1YjAcWVxxoUzM+dvgSQQpBT+LAgxOrQlAzabCvVxqCr6lz7hZmhMDdNVpjY0UIjDd/Li55FgLnlo3ZjVWhiNRy5nY2hML98B8pu6ZC8V/RN51rS8LwZOJUp5F1GDbsX++11CEM0tU2OzTdwjBlu9MlJisMJOo61wNTYQi4Sd/Vszgcstup9BPicJTWGHhJpeHQLGyKq5gKxw/Uk+pLV0XgyWTVz+1VEeiauq76sSECI3sEypaOCPC3zxtfbB2JjV/S/HUcIuF6wCzEMysSqez+jreVkSi+cMxd83ok2Fdbcj4NR2I46Mp9i6wo1Mtf5+ZMRYFqa1wcRToE/bKD24iQQ6hWjK0p3n8YGnkNzkENh0GamAy/vzQaRjx9fWebaLzx6rWw/ByNcs+flkqfx2BFqcEynQ2xuHB12dxWr1jMUVxsbGPGQjuGS7xviUVUvNsF445YJLW0btTcGofH75RX1ezjMKn6QapbEoejv3r1bxPEI9fs6tD28Hh8dDmhvzs2HtcMZQuXZkph1fzsc5o4ASjxIUmHEhCVM6sl3y0R4w/N6gq8E/GWsbu8TZ6IhpN9D/+xSkJlWYrPwrZUHFyfdkT3RSpsrSMoxq9SEXr37ZlldSfwfynn3s8=</binary>
</binaryDataArray>
<binaryDataArray encodedLength="1200">
<cvParam cvRef="MS" accession="MS:1000574" name="zlib compression"/>
<cvParam cvRef="MS" accession="MS:1000515" name="intensity array" value="" unitCvRef="MS" unitAccession="MS:1000131" unitName="number of detector counts"/>
<cvParam cvRef="MS" accession="MS:1000523" name="64-bit float"/>
<binary>eNpdljtoFFEUhgcJKCg6hUoKi0UsUohsaTlCEMsFRW2EFURSiE6yeWxe60SjbszDUROjKDrxxaKiq4mKicooiUZBGCEGRYsBLVKuFrKIiGTPdwNnU+TnPs7rP/89s5a1+NfoLP4P93yqoHVrQnD/eAW9f5Gc932toNP/Uc5rAsGoKLhrWNC6KZjoESxeE9x+QzCH3eqngqWTgqNTguU89l2CF48Jzj8U3Ij/efDXbcFDzwXfyz1vzYysg6YK5vet3FbZ3/lB9veS1xz2y14JrhoR+6F3sm64Kzh7grw6BAsD5PdMcAX5b8JvM3xksX/7UjD5QPic/CLrV5OCP0Zl/8+crB9dF9xBnAA+Pj6Bt1H4baUf8DFKP+rGBA8+FtxyR/AA/Bc49+G3C38OcdL078AVwZC1f1Vw+bTgxHnBhVOCm0fg6Sz6wH/hMvly/rmPuNi/vi94b1jXW8av3y3oHkVnLezn2G+Cb+Ktf0HfDH/YlwfRi8/5GcGY/YYh/KDLWe6VyMfy4AMsduLfxU8z9zPcb+N9XBC00ZGPfZk4tfSpjv0kcfea+9Rbz76TxV8/SHybPkXk5fCeUtRVOqp5rLtU1XfyDkwd8Gqh+4h7IXyWuBe2sybPb7yHSfRWgx78Jo0p7PLwkDgCcm7jP2gE0bvN+V/0kqZ+n/sOftM5nZ+Df7tTzzuLfQe9xcSb5l24+IngwaevRexnT7PmXsHTPCZNPWLn/Xyj34VrdN6q+2f6uoA+Pc4T5JcCPXjvJd8Edi5116OvAn1wXN0Ht1Hn7aKvBd6TTX/S5MF3Y8muTP2dIfMQvSfJy0ZvsdEl+xZ5rD0Hf0ZvoAfPG9C9BZ9pMMY+YI4kcpr3Bd5/Et16VfrysC+5mm/X5Edd0XHBrby3LOtsr87Hzuh3E8N/5On93czfVLd+lxHxHHiN8JvnXYeDWu+fif+DuRq36Xnhk49H/xyTF+cR5yG8JBu1f5f5WDL72KdNX9v1vAr4fg7O6HcaHsZfXr+HEJ2l6I9P3BAeXDN3iJdo0/M1xf0UunLN/DR+TL3UF/I7JB7Q/Tf1Fju0/uIe3ddEt67HbtHrFPWE/XquLMXHbymreQyoK0m8IFOlx1xVn1z93XGqMDJ2J/VcrvU0fz76KWbU9ye97rusx8apo19/zwzfZh4l0YGbqdKHoDMWy/r3lP4dYPU4/wEyD7Fz</binary>
</binaryDataArray>
</binaryDataArrayList>
</spectrum>
<spectrum index="7" id="scan=8" defaultArrayLength="1430">
<cvParam cvRef="MS" accession="MS:1000130" name="positive scan"/>
<cvParam cvRef="MS" accession="MS:1000579" name="MS1 spectrum"/>
<cvParam cvRef="MS" accession="MS:1000127" name="centroid spectrum"/>
<cvParam cvRef="MS" accession="MS:1000285" name="total ion current" value="3529279.00000000"/>
<cvParam cvRef="MS" accession="MS:1000504" name="base peak m/z" value="622.02905224" unitCvRef="MS" unitAccession="MS:1000040" unitName="m/z"/>
<cvParam cvRef="MS" accession="MS:1000505" name="base peak intensity" value="361556.00000000" unitCvRef="MS" unitAccession="MS:1000131" unitName="number of detector counts"/>
<cvParam cvRef="MS" accession="MS:1000511" name="ms level" value="1"/>
<cvParam cvRef="MS" accession="MS:1000527" name="highest observed m/z" value="1171.95550086" unitCvRef="MS" unitAccession="MS:1000040" unitName="m/z"/>
<cvParam cvRef="MS" accession="MS:1000528" name="lowest observed m/z" value="95.01053863" unitCvRef="MS" unitAccession="MS:1000040" unitName="m/z"/>
<scanList count="1">
<cvParam cvRef="MS" accession="MS:1000795" name="no combination"/>
<scan instrumentConfigurationRef="instrument">
<cvParam cvRef="MS" accession="MS:1000016" name="scan start time" value="0.0685833" unitCvRef="UO" unitAccession="UO:0000031" unitName="minute"/>
</scan>
</scanList>
<binaryDataArrayList count="2">
<binaryDataArray encodedLength="14232">
<cvParam cvRef="MS" accession="MS:1000574" name="zlib compression"/>
<cvParam cvRef="MS" accession="MS:1000514" name="m/z array" value="" unitCvRef="MS" unitAccession="MS:1000040" unitName="m/z"/>
<cvParam cvRef="MS" accession="MS:1000523" name="64-bit float"/>
<binary>eNoNlndczW0YxmkoJJpGRVOvrWUVXZpIQmW0x2nvs+uc6uxOQ6IhimgZvUYaRoSGSImWUUKLlNHiFfH+/vp+nue57+u+ruf3x/NLS9h06d/7B1H+5nWiSt1BFGK/Dl3qEH7d7rweaXkIaVkrRudbH0L42snDBYJD2CZbkfqo9hBm3v1EtZY8jKV/TZb/lTqMgqROa5HFYbzLvXnP1+ow3m4Ti/v4h9HcmrR0megwXJcpObFrD2Nym66lTP1hmPr7prlPH0ZP65Vdt6Vc8HRF8Ss5Sxd4n7ry7rqVC1iGEpsfclww3yRnznmhC2rOmGW517nAYFxe75mkKyo/cO3/WLnC6Xa3Zr6NK1IXz/x4SuCKrSeZt9zrXCHt1lfbXe+KliOF6QZSbvj5c+fVGis3rNGXNPwicEOR22+X4Fo3uG4+tym03g1jNIbLfSl3tMd/qJkv444b2tW/llm4Q3/zd/4sG3dsUvx45o7QHUNXz5X/qXVH46h6ble9O5yGGNbZMz3Q8q9iWbOkB7pu3RZ1bPWAkr6MQpylB+6daJRTiPNAWjVl5J3AA2r5uRTtOg+MB9FmpDV4IJKtSfo97YH9m5/pL5TyROC8x3Jl0p7wOWtkN23lid0ttA0DAk+cabBc8m+9JyyKjn7PfuyJ30cMbAIlvLDyj+7hn1pekNlJMX5v4QVpY9WHKd5e2LF8httLHy9suu/R1RvnBeeN8TDneWFPxLbP9nyinvV9r0G+FyINgq36q70Q3DH0uajGC9sPPOJd7PWCqke0xusZ3vh7oGR9h4Q3cktXd4Zpe2NGhrekga43jnA931AsvJH1c57ovY83pufMLX7K88YnDttd/qw3mLWymz/le4O0WUffr8gbba8y+3LueUN93+GnLTXeoC/8FLG63hsVgtueym+9EezmKnG+1xsCB2FKzEwfmKQ+VXGWJNip8zl2mQ9eq/s0/9HygaPPqt0rdXwQqF09GGfug8+eU2tvWPhg10eXhihPH9htGZjY4+ODhzGjh/N4PnjTdb+y96wPzjMVOFoFPthdPfh8wQMf1DeMh2TW+KBzg9tQRK8PXBO/b8iR8EW+d8JVKW1fHLE1T+kmWPqtIkRD1xcbK6s/b7L0xY3Tf0LP+fjC2eHmUg7JF2bK2xxnc3yxe6Ya/SjPF1xKVUUin6D5k9QbAl8MvHK31jnrC5sT0Xc78n1hn5aQPHnPFw6f3do+1/jCe1r1j0G9Lypf/Xww850vBi82nczu9YVTvL3ZhT5fFHSl7X7z1xdVtdQVmyRJ4O3ZS9XTIUHZQ6PHwoKE/NtPttlbklD+vvx+ojcJnBW/vLb4kJA685LvJV8SzmZIytfwSCibu5VWzSchTzug7ns+Cadbklt1Com6mPdJfTUkxLJTd1u/J+psb38N6yVByiplX0k/CY9OabLqJPywop1qNaHtR8xvizXX84OJyTT1KPyQ/GiyTsbSD3KHw64pevnBhcVaftrHDyqjc54GcPxgOPjuqh3fDx52bou+5vnhE3vMfiTfD+T+1N7V9/3gaVp/saTGD3nTKbLfa/2gHdD3589bPxw7kO+Z00fox1NdsyT9cWNFxMUeLX9kmRguM9DxR2eQB6OI4K6kCNUDev5482rqrZKlP47k/XUPsfaHtf1QU4yvPy6sqrxZTvLHzruecsF8fyyy6lpZKvBHFLW0ZE+BP8SbuKnGRf6Y6XdSK/K+P7YFZt5cWeuPQ0kLnZzr/dGYrOvr1eePA2kbVaoGiHOFqUZDyQA8OXly3X3pAKw6NnfHpE4AtJ8NV9kuD0DCqqenGywDoPrgxcg+mwAcpjPmZfsG4ABz29AyfgBcy9Tj1gsD4B1lYPBPYQAqrm0tnaoJQOKKSBdyXQBcLj2kW/UF4NuxSrUr/QHYO+uW0FsiEAdVrl+9KhkIUq6VV7tUII71zzDo1w4ERtpm6usFotrMR9RvGYh5hsL8k7aBYDVXKfT5BkJwu7nqvF8gbvLdPPbwAiFnelXzNT8QeY4X9JqEgSht3aQWWBCImN31kfOKArHATmbFsvpAUOYG4XhfINrWKijaDgSCo255miIZhPjxxmZd3SCsWnY79rFlEP6TGTOz9Q2CtlHIUAUpCI1tezdE8IMgaCie81oQhH2KXf89zg9CS8lbN7XCIHg3bVmqUxQEhxbmyr+1QTh5cvq0aX0QDNe/LtzeF4QZfwuWHe0PgvlA6Wj5QBAGIoL9zSSD4bJqY/Uj6WDUf5OJDtMOxpe+C8cMlgcj1X/KWWQZjKcB7K8ONsFo6Btpe+QdjChHm1MzScG4VJtie9M/GHvuSTYE8YIhr5vzJEwYjEcreSPNomD8p6HsvDA/GBadBx+0FATD7GP+5IvaYCjte33tS30w7s0ST654FAz3AYMXUb3BkLr09qdJfzBsOaNcilQIRn0speR1Q9AU3v1SwyoEQz94zxNJIdDKpd435Yegc3K2fKUgBA6cpPzJghA0/3VJ3FwcgjiZzVcf1Iagu723ZsPDEIxdNzm36G0I2nPMnc69D0GX9p9Br74QeM0PPls+GIK1P5/Rj0iGgqm6/2v7rFBYjLot/aAbig1cxMnqh6KHo9NQZRmKOdJL/rZbh6JZhj253jYUssLuBXmkUFB3hlrmB4RidKOT4lFBKJ4MyWZRRaGwql+3VKowFA8l37JX1IViU1jT2gf1oXA5cahB1B+K9a0TV89JhcFUJ+z+jFlhGPy5tLFPJwxfNzvt1V8ehr8feGPvLcNATfOvX2wThsW/9f7y/MJg8nftG7ogDKMlVRb5wjBc+hKXV18YBrMXFh2G58Pwimy26VUt0R+/m+fYEIaeua/eR/WHYaxb62LgYBg4vwfCiz6EQe5Xto+hZDguVyR/ipkVjoVfu3fXyYQj+X6DcKluOKxr1BZ06YVjFfXw4hLrcPw5vyWknxQOZTPRzUFBOCoZ+TmOonCw3w2ZHisMRz5l2xXp4nCEOs99P14XjtQLKR+9+8MRl+2RmTsYji1XOiYZUhEQU5oly2ZFYOKxqusvzQhk7Ny1r183Ak37OnRmLo/Af45fLmnoR2Ayb3xppiVx7jlQJ28dgTUGGhxH2whUqIn0C70jkPPgvfxaUgTqm+90r/OLgGNSd1B5QAROlEgybnIjcENjp+qwIAK/9f8NakqIwJHSief3CiOQGXC2UOJCBAY0DU0X10dgX46OjOSjCEwlpf0OHIjA0OYEmfqPEbgvTVsoJxmJr5EWGtulItGrY5hapxiJn1N7feK0I+GXPq20R4fgyJ0Ty4wi8VLFlHTHIhKres95MvZH4tEVR/t0x0hYxIwmBfpE4sXez+WXyJGQWlfR/ooSCdKEzcoHvEg8aTQx6eNH4u5UW0bE8Uio1RoeUsuIxFHG7gO38iPxxmW5ok5hJJa8efL+Z2kkynujb529HonlHTnah8sjQbwWw/U1kQiaCnAOriP85Nz+r7c1EosuGBpntEdiZW9aXElvJLrMIyz+9kViktXvUTsWiXaVvtgz48Q5mX9vnlQUJvKmRD2KUWA9Ml2YohQFs9WcYg/tKOg22J0T6kRB4fw/MeqGUXjXOpd1l6B6Jl38wigKnoz3XQUWUdg37Wj30TIKA4L6/Qf2RYF8q2fByP4orGSoyi1xikLR2oYTn3yi8GUiQUGHFAX/4K3qrVFRcEs/35BLjsLP9A2HvKlRaPonSDmJR/jR/WARJIjCqFzN1e7jUZAo22y+KiMK3YwDM5/mR+HYyNQZbmEUKM99rsuXRcF8yKfMozwKu0isons1Uei53KhUXBeFpJ2Ft2+0RmGJgvz7l21RWBov9mvujYJaq8LrrrEoPC17e/fxOKG/a/DKgAQZSvZtjfJSZGT8Sb5iokjG2dl3k34RLNowv2WJMhmn3BaX9GuT4bbCh7dGl4zg6R16Mw3JSHW3r1M1IuP96+ntjsZk7NY/tpRkQUbrS21HTUsyBp2UDntYkUFxtlr4cj8ZBQ63OrKdyEgkHdui60vGz8af6wtIZHTJenmuohD9jsmPWqlk1H9Pu6XPJ8OvL9tBS0DGTGPZkx0ELXn3LugeJ2Nt90LK23Qy9jBHdm3PJ8PGPCtEuYAMhcNapnsKyeCmdRUevE7Gqw+sT+vKib4kr5hFNYTvldOc+bVkbJAUCrY9J2PXrUbtLa1kPNKfvYXaRkbOrNOkee1kJNdMFK3vI/K7tq6gjpLRefqgaO44GSYlVXTHCTIafx5tuylBAUtyU90TKQpwwsYqToGC2rt/SU2KFLz4eN/wojIF+x5Nbr+sTcGr3sIGng4F/lazGCW6FAwmSEYUGxD1aw/NX25EQbKgPKHTmIIGxUNOt0GBuVrSz8WWFPQqPzUYsqIgoDrWR34/BVOu7/YPEFxwYofmbycKes7P33vYl4KZbZkSb0gUkNR1P1DIFEy+rxy/RaXgzd7T3F4eBRN/ZibGCSjIWus2UyedgrCT6Sv8MygYv+B+4G0+BdpWK1zIhRSkrxNqmZVR0NTRvMaunAI1lmW2bS3ha9ugILmOgi2S768ptlFg4up9S9hOgXh/zstFfRQo1P9hZPRTsHO7mYrcOAXMb7PvdU5QYLEqt3aeBBWcaZ9Pfwguse8p/SpFRc4NnrOsEhVqs+bMXqhCxb/D2k/Oq1Ox3+nH++eaVNjNly7arEPFk8eXjPX1qJi3cPnCnvVUBL17IfHbkIpZGccCHUyoUNy9q+kDqGhzKFiva0nFVMZAh701FUlnl5io76MiXokVu82RiqXz1q+M9KUiK6aA2kGiorrXOnd/FBWHVuZeYFKouK5pL7OQSkVFW56jDZeKvjvi/X8JsqRnJbXwqDgpvik9wKfi2sSj8DPHqfBIdypZmU5FyKNhT4UMKi65HZ39Jp+K3ADFkuOFVDx+u2gbrlPRvfm/kIgyKrbfcHIdKKfixOIU51M1VMifYFe611JhBfdrh+qpMJrxquH2cyryvmkMf28ldDNje5Z1UCG9YfuL1++pCEhubLHpo2Ko3GRQYYAK2fl9vRWjVMzxXrTfY5yK8COBpa6TRE6K84SFJA1LMnZouEvTQGthfm5XoIHTccdOTomG4gWXyCHKNMSQ6ZO+KjSYzrvCo2jTIA5XWSDUo2Hz50OXzhjRoPs6oaHAhAbGixkzNS1pkM+kLlGxomFAVLh1mTWxz+24U7KfhouaP4azHWnYc6fOMNqJhlWvn7aV+NIQtPhmzyMSDWspf1Zlk2lI/Tjex6TQ4EnSZ12h0rB/Cd1znE/Du2HSJw0hDby9n3rGjtNQkXrTvjCdhvZYPxv5TBr6nFXfvMqn4QSpTnZzIQ0KDvKc06VEHmNF061lRL58XrhjBQ3c4V2Ht9bScP1Kk/m+ehrqTbiu461Erhc283e107Bm8UXj1A4a/EPfHZ3TR0Pn/pktlwZo6DYShFaO0bDYXONzyjgNd0dXS7yaoMFveBP/xiQNtxinegOk6Diau+/PHiU61sTKy25SoeOTY8O6x9p02Dg/m0XXoyNn8lV2mCEdGnbmrOPGdJBLEpWOWdBRfTYv66AlHTvVB43mWtNxrvqBf7EjHabfZ0TtdKLj7Q17d74vHRZtB6dvk+jQnF++5x2Zjo8j3ZUVFDocIx8pkPl0pJqSpdqP0yHbUcD4nU7HXVVV0tsMOrJ0ZzsdzaRDxu/ywJICOr52b2jRL6QjbY+b/eciOv7eJn/XKaPDbcrf/FUFHVHSKxtn1tJxLaud0VZPxxsZtZ16rXSUqP86vLSDTvyvRRUPErz6Tid7tJfI0TfUqDtG+GOeUT42ToctFI5GT9KxbeG7ExslGChadP+BgRQDMc7LHu6QZmDWZB67XZEB0fH1dyWVGdDs/c8oWYUBOcmNmc06DDyNjE5P0GPgZb1hzkMjBso3FVpomDCQPVTzaIklA9Mtk6UrrBkwOP326o/9DKRJqU/oODHQPdxJX+PMwGrSDY0PPgy8Cn7Vokti4OP2Z/H5fgzwO3iSjVEM7HBySomkMPAwS6TxnMaA9PKnmz35DOi+X9T7TchA8Ma0+5nHGKD4rHJRzGQgYGwLaYpgw8THnp0FDHxLa3puXMyAic2GxtgyBqiRtW/ayxnYqeF6cmclA/vtFenzahnQsWxPv1/HwKCkJYPSxsCDR6vuKnUwYCXRc8i2jwEfZ5+m3H4Gll7Y+m7jAAPHwx/PsBlkILR7TGg9RtzDlWvtE+MM5KYNntszyUB98n+pXySY+D02urJRkomvLts5TtJMFDWcPP9OmYlrQ4XSnipMvH5Xk2mtw8S5RRFPi3WZkHF+f8Rdj4k7g6EvAoyZsP9Uel7VigknJxMNX2smMvf60A47MpG6XTjziRMTpUd1zvg6MzE2/riJ5MtEjoHZ3XYSEzW5k1OgMDHrc9y+dCoTB1yzG3z5TCBTnHFBwIT5k5kO4elM/KisnDuawUSSb76VQwFx3ive96qMiZhKl5TqciYCX68ktVYwYVSocZtSy4TXgyROVT0TlmFmuos6mBhdG7BhaR8T/pmmi+4STKp+vLy4n8gVLX/zxQAT1g9jXzhOMHGizVOTMcnEUc1NF32lo/EmNWEfRSkaFZ7en8nK0Rib/6smSiUaa/fZZm7RiUa72t5ZW/Sicbs/qpZqFA35ltTdi02i4V6z8fCyDUT9A716b8to/Ne5OHzCKhp3Vp10jHaMRvS2kOkqp2h4PTbaHHogGgrM+jOffKPBXnjk1GtKNBa3+W9YR4sGf8FWiQx6NPbuXzfN50fDcV2hk5owGlrfdNfLi6KJ90PhiUt6NOzmVb7+khmNqF5lu/KCaEwe+nRkU1E0ClJ3KRSURcNoltdVu4poiMfD21xqo7GMb35O5WE06gTsex5t0dhZr2Z1uz0aQot3a+b0ReNyXNeVx/3RqEprKhUMROPU/pI3HePReF+3bYvyZDRWx/3r8k0yBl3d0iU20jFou/NgjlgpBoELvWJdVWJwpdOs8ZxODBL0v9u9043Bl9k7Pt/Vi0GjanHVZaMYjG8fH1QwicG/XYpdK61jcC/h6ki2YwxKwhqKTJ1jEC7lerbDNwY/uuyK6H4xULVkS5ykxIBm2u56hhYDi9qfc1v5MVjd8XMgSRiDtF3uK96mE3pfE2j3M2PwYsRj6+7iGGw1O/H1Y2kMXHq6N10oi8Hs7QtCpspjsOOrvlZrRQxsnp9dgJoYfHT+UOxRG4PC1KbQ9PoYhCbrzmC1xeBMI9tTvSMGr1kBkxf7YrBXh2XQMRCDcquTIT8mYpABqVyhJAuP2tM2hEuxYDhz4JW2MgtUGS1bOxUW5LReyHrrsrC5cfQsT4+FqkQZsYIJC6kHXP1WW7EQPNZ5N8GJhUrumc3SB1gYfp39tdWXhSQVB4N6EgtlkXJZcv4sVL+UFBdTWBCm52wOorHwrjYnKpVP7LcYrqkSsnDqn6txVSIWLl2WMDp/nIXM1CSPTZks6KTWGfYXEOu1lNGcIha2HZfQYJUR82oD1TaUs8DsZ0rZVLBwrPXE7rO1LMyYKK6NqmdBvl7xm/ZDQneX/eMr7Sz46635/auDBfvwy9cy+1hYHjUi8a2fBfHgiR0Z4yzs1VqQmjHJQr5ydM1XSTbun/99LUGajVEl1YYnSmycsQ3dKVZhY9bCo8I2VTaqNC4scdRl4+GDEXNfY6LO4J6/yIQN1ZVsgdxGNqI9Ky1UbNhg5QX8s9CJjayNadq7ndnovh2+xP8AG7MDZn7I9GVj4GQo65YfG5PMLbrvKWzQd29eyqCxYVURoDvOZ2P1nl+FgUI2dpUxpZ+ms5E8M3CTMJONso+HO0cK2HDTbsqaWczGUFzVF/tyNtrMJsiGFWx4qcyVbatlg6ki6zxSz8bvafO729rZONJz2ovUwcaH5E+Orn1sBA+pPpcfYCPEZvbPdoJf7jVsnjFB5KV8C78+yca6DOnMI1KxoFaP6j2QjkVbyo2JZcqxeBEV9OqbSix21rTM19KNRV+khVBbLxYaZTonLi6PxZ9/NHSajGKReeHyn8MbYrG8dyCTbh2LxSOtM4tsYtGrMN/nlnMsXsq15NX5xqLMcfmj136xuHL81iJVaiy47uu6emixSFVelz3Ij0VKz9/PC0SxkBY0q/5KJ3SrDjoVZ8bim+Iq+S8FsfjebUChFcWiSFJlC8pjkfdv/aZdFbFY6xWfzq2Pxdthq0Li5whbV4WGNXTEwlpW6ttUfyxM5zeufzweC109N82UyVg0naOS/L8Tc+/TzrhLxeH6jH2JLOU4PPRwXVOmGoeg5UcngnXjEN12mSehH4eb9uYqwcZx4O1pnjthEofTwnNa56zikN942V/XJg5Vtm2Uaqc4bFUdrrriHIfp5Ucd7UhxEGSXHZvtFwelrymb6f5x6Fw/qiZBi8OJiHK1JwR3ZJhvlRbEYcazw/pJwjj8CXOd9SqD6C/75zY1Kw5GtAmuqDAOv6X2OD8tisOC/WyXFZVxmDJdoX6nLg4jf1Mv9dbHQSN84WRSexxqtKTDH3XEwWRgQ2N+Zxzm9oR5G/XH4U7XUPuWgTgMldorxA7GYV1mrGnWRBz0v2i6SvyIA7O0yrtDKh7SZ57HXpKOxxKp33vVZeKhXNe9TUs5Hj+UV5gbq8YjtbhsaJiguWtimpJuPIRZeW3U5fGItKM0LdCPx8CYkVaKUTz22J4aajaJx3PF9nu2VvGgW01tjrSJh1frhfbZTvEo0Qo8ctc5Hk7qC00W+cWjWnbpRIB/PEqHjKvDyfFY2ZFhF0iLx9onQXcYvHgYXyHNaBTEE+9URf9zYTwk32hmeR+PR13B3Q65jHgkia2s+zLj4TtrfGBWUTxk564del0cj0f/6D6wqIjHlcQ8/8Ab8Wj0/W5cWhcPs3252isb4rFAJTnxe3s8bn7qfOHyIh655yr+XTUQj+UlJVOnPsQjJPtb45zJeFg1qJLsf8QjXsZSLVaCAztzgYulJAdmk5vOVhF8IfvngsMcDtZPlv3aOZcDWfb82vOKHFTVJbkKlTiQt/XYaqLGwfKEhr8LdDi4t9dn/exVHGjLZ5FXGhE6jGtU6hYONBYHDC0z5SA64NnvCgsOZM6I5ErsODis9qD3734OEn9idZUjB9cPXJnv48KBx3TtlkeuHJzuXKu42JeDi2o561oJyqja7t8TQui4W35oJhjX3+jYSebAzXhk9R4KB+PlVkxWDAcufYYRu1gc7ElrLqPxOGhedEtTnc/BlbKFrTZJHLQmeHOckol1WPPrf9I5oDTqtG3L4eDI119j7HwONpuN7l5XwIHf0cQvJZc4WGNdnRBWwkHq3dCXqdc5qPdtbpEt44BNylDyu034zn7i86SKgx3G0k8majg4RCLPr63lwL/trXdcIwc+460+/U84+Kq+6lBiKweWnSvi/rRxoJOlcvbBa4KC8hWxXYT/jXZRAwQFcbafdXo5kMvnZ58kuPwbU5zRx0FE8tfppE8cRCWTV8oNc9CjeVqqgOAM4386No5xUGeTnB42zsG15G3R26Y4oO9k690gOCv1RrXDLw4WlARf+k1w84q1Cp8luJifJRN2QpKLFvmHuo/ncLF3tG/vurlcMCp520oIxqbbSVkpcaETy7YIW8KF8SH9QwZqXMh1cwKOa3PxD6Xdar0OF0dXtS8ZXMlFdkHn1v5VxP6MCzliQy68YwtPzDPiwjxN69QkwcTtRuzSLVw412k4yJhxYZM/pN1jwcVYtyBVzooLeqrUvJRdXGjS5Nw67Lh4WV3pXL2fi96TBxdmOXIh6b/Px9OFiwarjGvjBO3MN8245sqFu2zXWR9fLlKes2/YhHDhsvNHji2FCyt9h4slBA+sbHjqwOKC1vNrzSE+Fw5Jp+2Mk7kIsh+iPCcYYGs2+vE4F7tkWwPX5nAx70+dzSRB4dmUWZn5XPgpfPfzKeBi2eZ5z5ovEX2lps/0/+UixIchbVTGRcRv109ryrn4UMy7GHObi4NTjJl9VVxgXYx9cy1Rj7o4gydcBPOuHPraykWXqvaX/DbCV8blN/vauXgiHTgs38XFek1/o6ME092Z3Um9XAQe7Ctc08dFyZEPO/IJaigrFuUPE7o6k6ZG41ycbZ3i2v/iYrnyyF+J31y0Fbuly0nyMJDaPrpgLg/G9KP05XI8aF3cd0ZWiYd1d1IuxRKM2qGmdH0JDxvc7310VOchxeLtCmsdHhwWXfR00OVB+X7T1RcreTB5/+nr9VU8tPzjdmfzah7y5lH3vzHkIX+iajbJiIe5ye+0Zhvz4GnUXSVrxsPL5OTGYkse6tR2vFloxYNczAPrJXY8XBh+O+MCwTU6viYGjjx8SX67/ifB9vqijN8uPGT3HU6pcOVhkdg00dmXhwWcL/bRITwws4J7lEJ5UHpz46MBhYee6Q3xGiwepi9tf9HC5iH5yw9FTT4Pzo1m+YsEPJifmLFOPZmHfa5dYzkErSvHpmJSeKD1fl57Lp0H4fc/qvoZPORoz/NyzOVhyEYq+2k+D6qKfHJHAQ9fyQeMHpXwwPN+5VxwnYdzF28XZpfx8KNNK6/2Ng8Cvo40u4qHX88KlhfW8jCl+aB4Rh0Pf12jdDyeEPcyEuG0oIkH7eqnKXltPES68xvKuoh73iJBtu/mYYXmtS708TDLNmydbT8PMypTJ55/4uEhp1voPMzDxtwn2qbjPFBb3XVyf/EQqnE8Ov43D2NjxXkGknyY9nS9fEzw4dwI8TEpPuJ61LJoc/k4VHmp6i/B8j/HkgcUiTq3zORMJT4e38oYGVvCR+mIe/xxNT5my/Xn0bX5WPAs9NY8HT7qRencaYK3oy13tq3iY9lnLfVQQz6u6vvc22lM7Gfx44Vb+BB/+qS105SPpzdZsdJmfPxrsH59kAUf3AXSdmJLPq5tXn863I6Pi9V2QpYjHzEKA3f9XPl438kuN3Xj48YNM71BHz7mVEa3+/jyIemZd1Y7gA9bedvx84F8pO1zcBgJ4mOwN+9ebTAf69uXHrAK4aO/S+lXRSgfZNI2lSNhfNBDxuPywvkoxt1400g+2mIvqBwlE7qivOXnKET+t1tOf6HykeRmtvwVnY+sa6pBlkw+RkvOik7E8CHNvZfQzyJ8WxwNyWDz0XNm5QpzDh+r6EOSSnw+7Bbd+/KPgOC9MeYBMR8VI8aM9EQ+jFoMT/Qn8+Et/d39x3E+ihgD/9Wm87GLulf3yCk+TLqGDeVz+PgvkPchhyA1PVxmKp+PvqWiNQ8K+DDMUHpuX0isd0VFDV/iY/jrxMqhMuIedvtIvr3NR3dT1tO6Kj4erVDoTK8l9Ef0ql408rGFW/mF94QPe50L+s+bCD9bd76MaeOjwyAjVbeLD0H04MO3BOtln3F+dvMhf5OhF9XHxz5S4+eGfj5GhqZ+BH7iY2P+xluDw3xom680CB/hw5enQg4Y42Ncqe2S/Tgf+43OWQ7+Ir73Qw+xz28+dKZjXXdKCTC+bfvl7XICmNmZfA9TEiDjVtJcprIAmka9pjfUBBjSqkqW1BVAqpfqsHS1AL6k/vK7hgLcWzWyJ81IAHLCmhfnTAWw9J4+k2shwPMXGfrWlgJI3+G2MxwF0KKmK3NdBThwVCfVw02AYhmFhj++hO7knH/9QwRIsZK/YxYqwKklq7fmkQX4QfJnqFGI+XOXzgygEnNeRSxzYBPrrKffz/MFOPTi84FlAgHOFfYKXycLMEdc4LE8QwC7VaOli3IEWLvyt+naXAGMOkmltwoEuLhkdW7nJQGuSjZ3V5cIwDd6s+VemQBu9ltZeVXEuUm8M+UOkWOJutMYwT8uvw0qagV4qtZ4Z7BOgImrB6xPPRGg2fxMKq9JgAWDMa1bmwXgRv03druNyBMzUdDTLoB2hDDbvFuAcGqV0uo+AZxev1tE7xego2XkXPawAF5G0lKsEULP+fuXF2MCtG2fLmNOCODwdXtExS8BZsvvyd/0WwDBrgnPRgkhDqTQL22XEqIrqL7mzRwhVszhLzggJ0RMFs12XFGIqoE9bweVhPBv3XVxpxqx383YK6kuROvwA7nVOkIcme3/YJGuEMce69bWrhLiZPZwRN5qIa5ePx0xbiiE89UlMV7GQvx5E6Px0VQIWaNSHY6ZEKc3Fa6tsRSibC3Nf9BKiAKFjuk/dkLESqcxT+wW4lnuDKdUR6LORXQu1UmIx4X+G31dhdBwUtBhuQmx4HrYTiOSENlJU3cMQoWwcfOggiLEq3t+oyyqEN/fGurT2UJc12XvqOQJscUudkRTIIQ1StwkU4RokjHOfZ8uxOdts7awMoTIqnVsP1goRPXj3G31/xI+n9/co1cqxA/rUdWnZULMDkyoP1MuRPGNtft5dUL827ww0qZJiDfdsvYXCV5rOZDT1C5EpbFceGyXEP23upJfdAsRul797N1eIeyC7jQl9wsxGdFyLX1ECPdIeUPehBCZPBWbpb+FEA3o+T6UFCGXm9D731wRNr0vv9OnJEKHu5VlirIIg0vIHhx1ETyztio91BFBddsx+RxdEe4yjx85vVqE8is7LqoZizBtZEeNNxPhH5Umo0YrEdxXOdW93i3Cqo+NMfecRAgMm9Fw143Qna9+MZUkguW8D4ciQ0W47dZ8PTxMhL/V+UdcKSKw57UedKSKEKD25TyNT/iqJpeqC4g5mqsDCwg273ryReGICJF5UZIaGSKkvI1e8h9BB/ahyaJcEe4ZDjpRCkWwmdsvk/uvCL12r8Uj5SIoT67befyOCMsoMkVNdSJ89Op++KpJhJ+7K8oftItwhqSWwOsW4eCBoRSrfiJfOlmESRHWtC6eevxbhIgZ6cYe0gnwerYgc/a8BDTSfH7qqiQg8UPr5WfqCWAZD6f+1U2AeCbdrWV1AvbcmTR3WpOAb/cZpSPGCZAdsdb6bpaA8/ef2z20SsBkzc0lcbsTcKD/fX6xYwLYUZfO+Tgl4OPld9bKrgkoq1LiFpMScLDT9lhFaAKSQg6dmqISc/qdxn7wE5AXFr1TJEiA9B6HclVhAqoLjb9fSEmAlvl8s92ZCaD+s+Txn9wEBAqeys0rSsBVYemj5ZcTsPv1Rd0v5Qm4vezikQt3EjB+S5OfUJeACk2+jXdzAqZYMjnyHQnom3qy5XI3Ued3N+ptfwJy5s9b9nYiAXMcwv/m/ErA9sxfs0OkxaC13bxhO08MyUUfz+iriHFjdC95u7oY1p1dlnoaYpS+9Vz2W1eMkAU7LlWtFmOm0WWZf43F6H62OnflVjF+hLW4FFiK4UfLufHJSoydg8kfuE5iXOy+u+gnSYx7K5faH/UTQ5Eu8a2NKkbZ/hct52liRJ2Q+iATK4bo4rXdm4ViDP3VztueIkbYw4XXbY+IIfdi+L5fBqGbYqOrlimGdGeZhNxpMWKTL7vXFYqRV83kGl8W40xVwaHv5USObkrtlWYx3ty5YizZIYZUqWV1PsHR+M/6YW/E8DDTqtg9IMYscfOyhwQ5X66Ph30Ww83m/b6QSTFU0s306dNiZCuoiVdIJ+JcRv8ro3mJWHAoht6pnghd6ZJnVVsTsail1+qOdSJUHw76R9sn4nYUuVD2QCJKjFoUa9wTcTAu3OuiXyLeveGr88MS8XPFtyQPWiLaAtZHG8YmQjM2yHmHMBFrz53b+LUoEV8+9++wuZyIjQtnxF2qSEQR6aCh0p1ExCrtP2x8NxG/fppHGtYlIrhIzupLfSK0Nt8qojYn4ilpS+7NjkTUNlRtuvsmESccjObrDyTCuvmgh8nHRDxkOlps+ZyIXQfkznAniP5GuxkFJkl4uWGZWZ11Esw16y/02ifhhp3m7ljnJAg+Jkiw3ZMQsFuRhtNJGEh3/2hSnIT7x8Qhw5eTMGy0zFOqMgnaiVqBr+qTIHMtsja9OQmOjSOv5JcnY5ylNuO+STJI1TXBCtbJCA648GEsMxle+V98jxQlwzEX/F7pFPx3oajnl0oKLm3/uS64LgUNa75n769PgalOk+GjhhQ4Pax+c/JRCi5HPA4fbkyB3nOVqtNPUqDh3brsWFMKuBIurv7NKTAe/eL1g2CdQoPhvGcpcF1ckdTaloLqAdnZHp0puLO32Uz5ZQqe9GwcV+lOgWdX543ZPSn4fjHo7+J3KUix7x7bO5CCycPzrYMHUxD0+/kZhY9E35eer3P+pGBaf9FCdfkj0BuuvKepmYqDl493Dyekofx+5auRo2nw/rbrpOT9NFi1rRj7XJuG2TOKhXKP0nBFP8X7aUsa+sZNTn9NOIa881teKGseh8rCJ94auscRT34e3upwHP8D6QizOw==</binary>
</binaryDataArray>
<binaryDataArray encodedLength="4624">
<cvParam cvRef="MS" accession="MS:1000574" name="zlib compression"/>
<cvParam cvRef="MS" accession="MS:1000515" name="intensity array" value="" unitCvRef="MS" unitAccession="MS:1000131" unitName="number of detector counts"/>
<cvParam cvRef="MS" accession="MS:1000523" name="64-bit float"/>
<binary>eNpdmn9onHcdx58/isQ58Bxlyx9zO6VI0DGOKRLGwBOGFCnbbY4ZtMNTK4Qx1muatJc0SZ/8aq9Z0j1pl5p1tb2tdd66rN626uJW9dRuq1uVUyueOORkRbJR8KYyQ6mi9vt6H7wv/3y45/k+3+/n5/vz45so+t9fdTL7f1K7+w9XafTSi4HOn75K47H6VZp98E/h+f2/CvS244E2WL/2WKArlUCzxwJtQu9i/QeeY91coMd+GGgmCTRZCLQ/DrQ8Fei55UBf/l6gr51g/XcCrfD+pp8G+ko10F1ngxyf+9Dnr9Jjb3J+OdBLR8P7f9cCff6X4Xm8PdAp9rv9GeTZE2htd6ClVwLdsojcW6/SzOq/wu/rng779vws/O55EnkOBJp+ItC5w4FeRH9v/SjQf54K9vnmH+Er2Ct64GX0+WygX/99oKmxQO97KtA94fzoxoOcjz4ryFF9NNBv/QB+TgY6Cj8b0Pcb6HNtb6BL6O8EfNzM+2aQP/oC9slhx+ZAoNfATwH9PvVd+MCOtSHO5fy3gx9GfejrsaVAI/Z7INgt+gTnnUd/51mfPxPoJs6tzrDPoUAv87zC+Xdgxz7OuQ7573oh0P8gdz96HHyVOEC/q4/gB8hR3RlofV+g/4CfFfTYHOU98rSm8Q/e54mHo9hnVXGyg/Ul7EH89SP3h3+CvZFnlef96Gny+8iL/C3kKeHnJ5CzwP4X4aOCHBt5fgV+zrG+PItc43zP+yZ8VJErVeC8iQ4/QR/nsc969v0oOLMZ/jbIH4mnFHovFMET/Pg9/GMAP9uEXVfh8wbiuwo/VeI6IS4Gic9TL/t359FHF3rPIN+dR4gj7H/mYId9twU6ghwxcreI2xJ6vQk8iwYD7UVvK6w/gHxJwNfy0N9ZH+SIDwcci2Nwp8o+F76NHaF1cPh15MsobrDfCniTgf9oP/yi52oCfr7Bb+J6FD1ksf867PQgfJ9jnzr6TD9O/PP81xX3gzT6aQ7j35d4HviI7/k5fPN9H3F+6JzjRQ1/S2HXOvbeAJ8N5G0RXxXlIb6LsXMFe+wDp7OBz9pzb3PeSKAnicNr8L8Gdr8Vvy6h/3ib4+Rjwb+So5fR664g5/u/Cb8/SN4ZIn+mRjze19BrIrzA3pHyw6LnhRbnNtnnY8h18QnHgQvgxw7smEFf50r4Hfq+QJy9ht3rIU7Kf7vIecTHl9FPE/4S9HqW75ropYo9YvAhT/5aR/7r4neJeGzi733g1RJ6XuF9Ef/4LDiSAz9K+H+W8yL8eRH83Qr90o/hB71NU+cso89bWZfBH7uDvpN73kMe4VWIs3iB+BnHP65/1vNGC3uW+K7/kPtNinV55Ex24e/I8Snseem44+Mm9LEBfd8Ozr5ac3+6jL9m0c9B7JYmfjbjJ+uOsj/73P0Sv+cDvVZ5ivPjkvtrRLylyINrUx6/vfjzevJ1CpzO4Rdp9FIDT4rg9AbsUsYvUqwfxk7Pwm8VOYqcuwTfRfi97RT2QI7qguffGL5T+Ney8gR8du/3PNXL+iPYpUYcxAFvsp/+Hevw09vIC18l/uvgdK/8jny+hbqlRTyvouc+6qph7JJC36OPex07Qd1V/wV2k/6oKz+Ov3yDvFGddvw4zTlz7LsZu8XwmwOHsvjPNey7cdFxvoqeuji/NuV+Lvs0+H4Z/6zxvoL+a5zXQ5w28LeN2KnrgNdTqSGLz6gOH1uCneM/Ex8x+9bh42n0koXPdcj9UOL1kfJ5ft7r0jL6SFE39oNrDfbNgbc5vu9BzjL+08/7/fQdV+CzDh6vPOlx18v6bvapgycZ/CICP5IgZ7yfeqIW6vz+T0ZX+6roi+y7TH44fRa/49zD4MdJaJP9V0qO83eAey30kkfvBeLrFmjP415vpAc78vRO73dK+zxPFHZ5fd4DP8VpxwfV8arTEux3Fn/p4bx1B00vUXPM+8QWuB2x/mvEbwr+7kUv0bjjdzTk9bn2Hz/p9Vj/nNdt1EVRjn2anFuEjzT+1s2+vVOeN7Psx3wg6uJ9gt7r+N9m5M5ix4z8l/htbndcjrFrhB1SrF9TXcb6N8CvBPnPzbvdWtitvN31pnzcthfPa+ijzvd19i2jvzT1f5b9uvCDNO/XEqvD2vV0At+NecetNPxlWZ+MOC7JbzPotTzkcbhEHKWVx+FnBX7y8Fvmfd+k9xFlaIN8lmzzuraKXrJFnytcIr5qin/iJo3871zgO+SrvOj4lSIu1mu+wbnxbtdvCjs1OCdNXBXQR05xyb5V1vVCMzt9jqB4qatOHHS/kL60PoO/xjxvDbq9MoO+LsFfvwLOVuGzwLrKfp9LvfuUyxMJpxc8bkvs24v/ZMCdFeSOeV/BPqld3uffh/7rfDe44HGh+FdcpoXnRY8/4Z36zRXOzRRdL/KfHHJdIf4P06/VqHOa+E2M3OuWnK9bjvi50/jXEvZt8F1GuBU7XjbVfxI3KX6XFbecE8N3adL78HjI6wDl+xr2ruK3q/CR5fuN0Ai+q6rb2LcgHJ71+rNFXdezx/N/Dv3X0VsWOQs7vP5p4C+XqdtuIt9W5h3HkynvazP4dxq91MGh5qTvrzpJuF7Y63XP+9i3dcznAXrfnPV5juZrEX6c3evzH9knzfoCNDnieFHi+2TU6zHlZc07lRdzyJtBzobi74CfV5nwOi0BT2543ucs5w86HtbRWxp7pXneh12b5Nf8pOf7lOZk/G5y3s3MFdPkjS30NYn8nX2zyh97HMdSJY/TzLjPEeolnzcWOGej4gs/G33G87X6rNakz+dX4H9pr9tJfMl/G/hbFlqB1oir8oz3QxH852Ovn9RHteMUeerD3g8ov8U7vD9Qv5EHj3573Psv9SV59on3+v6qB5vs21Ny/GzOOP4uqY5/1PlRX1QY83ok2ul5Kqt4HXFczIw5Dmm+2E/dWBv3OUaO/RPlnQHvB9d43prwelx+tnHK5y2FSa8rNGdrxa7PQkdfJ79UvClfag6aZ10eef76pPchim/Nb+Q/K8TzQ+BWln3r2Kuwz+XV3E95XXEpHFO+U13ZJf885PhT5v2a6kv18zzPbPP95X+KM52fG/J8rHyq+u0zx12u5pzXTQ8ten9QE05O+1xI9zzJdsfftRnXb548eS7x+rQ+4/lO+UV6VV5O4HPwlNdn9x32Oqaofm/I8SS/3fvRDL+L8k/V3WNef3X6u/pr+ZnwuZt9yrHrR/eQtZ3Ot+Z/1zJ36ea7K4veJy3Nuv0Uv3X4L496XtJceAl+qgN+36nv1T8VRr3faA173Or7vmnPKw3l2YGOvDvk+V95JN7v/b7qo/Sorxt6wfusLce8rlrFznnpUfnoYfeT7hmfGwlH1Ifm9rjds8TzyrTHo+6jVNd07/H+TvPBBL31lt1+Rxbs3iRq7PP8r3wtv2jXkeM+Z9gYe92oOGkKj3b7vKnM92X26zvoebFv1ucHWq/70RsX/XzVMcLH/gnvX/LKuzvcrv0lj2f5Vb5jfqA+pky9GQtXd3mdm53wuvv0Qb8/EH7JrvIH1YPNgse5+jnZSzik/JCHj7Lk3OF+pzyeGXa8jh7xPiKH3jMLHs/KWyvgWGOiYy5Ycn11xT4X132m6tvaiPebXXo+6H4cD/scIhlwfahPynf01cU515f66+yY63sOOUvIubzk9aZwRflHc4JCoaMuLHq+rHf0s7o/RL+5j1wf5oV3cl436+rwmQtyl998BzsNO/5K7vu5ty0MeX3UPev+0Rr3ek3+Kn0r79Sw01uJ40yu5PVt94Lft2l+c1FzsK2eX5WfNe/SPZbiUP6nfNeeN075HEP+pjgWXhUnvY+XveVnymO5jvm8+pr2/BV7b5JfTDtuS5+1gs+rRGsdeVv/n6B+S3wonyk+1f+LP+Fq+QnPy3PUYU3pecD710jznwXv51TPru3zuZXwXOvqhY78y3e5cfd74ZrmDo0Zj6to2utk+XUVP76X+jZhv1sWff5w+pDHn/gua37JvrnBDj/vuLcub/O+Un2U6tRqxz2Y+gPNW9JbPR8Ld1WnaJ62xlwgQ9/eUp3JvCOtecqIn6+6RPdswv/UNq8nVJeKT92vVef9fla4UEeuEe7J9H8Iup/rlXxj7r/KE533Cbp31P+r5DvwUPgm3Esjz3XM50/o/00WfJ6rPCi8UP6V3WQf4a/u58HHNl+q9yRHMun3DS3N9ejvS/CTIU+sdsxTNX9Xvao5rP7fQ3oRjqY4b3XS4+0t5qBnDvg8UHWY7nvUF8nfhWvyv/Z9baEj7gd9/tTuS3n/GnXehgPeF2ruLb2pD2jX7QNev4uvwja/n8ug7+XE50891Nl9JZ9rpDv6Q8mn/XX/oPot2zGnVB0n/FyvOT34XJv1+knzP8W17Kpz2/3okN83Kk41z1R+Vz7T/Fb//9Xu/3a7P6uPaNtxh+Nm34TPJ7v3+Zxa8aV91HenO+wWQdf2+P6qm/pn/Jy+2PnUnEX4ke3Ir8J1zd/buDvUUQ8NOl/6f7L2vHy776u6sKW+cGtHv/+w+4f20ZxE9Z7qXeFXbsLvvzSP0f0Q/caZ+fWhDlubN1zP7n3P7cW58V9e9zpB+Wz0kPu/6hPJpXycR953T/k9geRuduDhmUMeB/mt2f8C0Fkf6Q==</binary>
</binaryDataArray>
</binaryDataArrayList>
</spectrum>
<spectrum index="8" id="scan=9" defaultArrayLength="1306">
<cvParam cvRef="MS" accession="MS:1000130" name="positive scan"/>
<cvParam cvRef="MS" accession="MS:1000579" name="MS1 spectrum"/>
<cvParam cvRef="MS" accession="MS:1000127" name="centroid spectrum"/>
<cvParam cvRef="MS" accession="MS:1000285" name="total ion current" value="3595611.00000000"/>
<cvParam cvRef="MS" accession="MS:1000504" name="base peak m/z" value="622.02849290" unitCvRef="MS" unitAccession="MS:1000040" unitName="m/z"/>
<cvParam cvRef="MS" accession="MS:1000505" name="base peak intensity" value="326388.00000000" unitCvRef="MS" unitAccession="MS:1000131" unitName="number of detector counts"/>
<cvParam cvRef="MS" accession="MS:1000511" name="ms level" value="1"/>
<cvParam cvRef="MS" accession="MS:1000527" name="highest observed m/z" value="1160.02072617" unitCvRef="MS" unitAccession="MS:1000040" unitName="m/z"/>
<cvParam cvRef="MS" accession="MS:1000528" name="lowest observed m/z" value="95.01255893" unitCvRef="MS" unitAccession="MS:1000040" unitName="m/z"/>
<scanList count="1">
<cvParam cvRef="MS" accession="MS:1000795" name="no combination"/>
<scan instrumentConfigurationRef="instrument">
<cvParam cvRef="MS" accession="MS:1000016" name="scan start time" value="0.0769333" unitCvRef="UO" unitAccession="UO:0000031" unitName="minute"/>
</scan>
</scanList>
<binaryDataArrayList count="2">
<binaryDataArray encodedLength="12984">
<cvParam cvRef="MS" accession="MS:1000574" name="zlib compression"/>
<cvParam cvRef="MS" accession="MS:1000514" name="m/z array" value="" unitCvRef="MS" unitAccession="MS:1000040" unitName="m/z"/>
<cvParam cvRef="MS" accession="MS:1000523" name="64-bit float"/>
<binary>eNoN13dcjV8cB3BNI4WGldkkW8kIv08bIVSaWvc2NW53d0d3t5WiklBaRkjLJlpGKhoihZZdIZEyfs9f79d5zvl+z+ecf57nUekeq26464zM4+F7Z9Q44/3ugZ2hii7Y/UfvHsvSBVEDWaQp1i64LFfpUiglxnZLt/9X6YJoece7D6pd4OPD/+yh4AqXKe5h05VckTIrKeSQhSvGNlQmCKxc4Vgas3yO1BV5lBcrxmSuuH7cUW5brCt+nP30VVjtigW51nM7a1xx+tvdh6H3XWGudix02x9X7GS/OG6o4IY87f2b6hTdoH1kx81D5m7Qz/dz/mXhhml/4rtFVm5IufJomw3fDcoT2p4mCd3gfzl5ximJG95FLtx8TuaGger7X+xq3GD/4+Il8gR3/Dx+7GeNgjuq9/9qGLZyR8H0ze9zbdxh6pRxtlLqjrgvh16Qa9yxMGPT51e17tgU871tmaIHugzmPzq/2QOvam2TGrZ6QPli+twqKw/86+3Z+2KnB6ZVrvq4QOyByGLVlR+lHtitZH2XVe2Bh2fG6JJaok5FrHVP8QBKPn79qTrxAGJ8VjffMz+Auri8zXFWBzDdewFbyeYAntAsnt+RHcAodXbG0+oDKCpgnKisPYBLVQ8nHpPzhPrxSblXFDyhWaZNjv3PE1K9UwUcS0+sf2GxZ1aUJ+o6cj5Gizwx+jN16K3EE0NPyNT5NZ7wih8tTb/vicvM1aljfzxxd+ye2xxFL/TWmCuWKHnBV81sebeVFzgp6xy6pV44UHan6HytF9pX9VamPfSCc1W3hb+8N3zm0wdHF3vj4pdRbx89b9C3X5V7Y+EN60V/1z3w8QYtOVujy9cb1d1qG3qivFHeRzu8VOwNcfC509YSb/y7uvHW/FxvbFw/qrIuzxvUv4/iOu54Q5eZ4FpQ5Q0l9dkPTvZ4I8BqRPx0gg9ibA5dV5P3AcXs1cJWwk0RBs1eOj7QiyjrsNXzQdaKtSoBFj74MHn+/j5fH+QbiEfvin3QYJ15Tj7HB9m/TsyW5vpgWo7Tr/0FPjDUjTGLr/RBdV7nn8YqHxQfk0swrfWB9Kt+itJrH+xtnmF7tscHhXYtc13++cDi0u4Rf3lfuCzpGSEp+CJ3XkahdKEvKpI2/FDT8cU6tzdeS3V9YTFE4vL+80Xk35u0MgtfFJ00LmF6+cLIb1yX4+sL65css1wBsW4FO/+C2BdVHrO8u3J8kWNnFDgnzxfkn5M9l9zzxeBJ01p6lS/q9IKbQnp8MWuKg19zny8SDne4lsqTsPnWaKrmIhKi7ux693ExCa735+011COheGFFzkZLEn79yrgY60sCM8YsSFVIgs8x7R9iMQmZfVBdnkPCdq3DR7blksDb1Xl9Yh4J1opNuV8qSVj+Vy9rchUJhg79M34QHp8ckzCzloSuxQ1SxTckXPtI1k7tIWHao8cxj3tJUPv1/V/7PxKCR2cz1iuQ0brkoeZ6XTKE92tMj1qQsSm4sibAh4zxQpeKMhIZZyacnfdSTMZeo1Lx/hwypteJTnXnktFd9LDBIJ+M4Mf3tvRUkRF9/i0ztIcM22yN95f6yEgQ1PVfk/fDfn4A64WOH8wKDmeu0fdDjJTzOgN+eFy0zeyjhR+cxPzGad5+WDD4YVGFrx+eBZjdDxX64VKvzXCY2A+/OZH2TIkfLNjcoB/Zfpg3ScHnX64f/s7r7Omr8sMdZS1qfrUfvvboXRx57YfUo7enkXv94HnRJkmi4I/uiqPMnsX+eLYjX2qj649lo0um7NH3h+fTjth5lv7grQrxDrf2R05s+LZAkj9ix6rTLpP90UXaXMKS+GPLs4GaIqk/yqn+yzfm+WOFvM9p0wJ/XLlPXfWxyh+mGV9nb671x+NmEndTrz9ez/oQdKPfHy/Mu0xWKATg9/fP588oBWBgw8aMb7oB2Lbx8vk1BgFQjJutmG8ZgC8cGy1DmwAoF08nnSIF4JX+WsOtkgBU/q7IHsgNgL/i+qlr8wNgPQsZHtUBGE6utuP1BGB80a0ZlN4AqE8vbDrfR6y38KeZKQTiUPOFjruKgVjr66b9WicQOSOZQ8b6gRhZYTs40TwQRjMvuvVZBiIjWbJ4gBSIOz1apmV+gcjN9varlAQi8v2/DzWyQHg/+M97Z14grlzgUVQKAvHjeLz7nupADGRHyJvWBuJ0hKNZcE8g5hwv3JTZG4izc6oTzBWC8OOgSF2sGISn9ds//tENQunH6IBeiyBE5HvdbbIMQtbW7q8l5CBcDZDSMiRBuCIN+vBYGoQNr170TcwPQnjwE/8VBUEYev/5+c/qIExlC16hNggd2U9fOfYGQXeHGd2jLwgPOg+YXeoPQrzNubDtCsF41nPsaY5SMNbJktb26gaja0Lk4CqDYDSFfPjlbxGMnsqW2fY2wTASlh145ROM4W0le4dIwain7Mq/4B+M09V1MTRJMMoaHC1cZMFoZd6Ka4om+h2IcOo4HYyVbwbuPckLRudGM8dnVcHofruy+Vt1MGZkt7cvfRAMzXmvzvv1BCPT5IdsZV8wLLKuXRiUP4gfblE3MxQPoul9PHma3kGsT//kPtHqICzN5BPjyAfRNabvViI9iGht7cpj+QchjXb+Ylx4ELg0pbCy+iCWPdN131V3ELfGw53+vjmI/CO7FYJ6D8LAxU6p7O1BPDyd3+KlEIK30UtL3yqGIKfh2qFG5RDUhIvLm/VCsOdoI0XLMAScE+bMJIsQ/Gupb3xvHYIt9td/DZBD8HWGzVBuQAgcmWUK8uIQvFuO+OXSENxuZR1wjg7B5IlJH+JjQvBj+5DBaF4Idi27JCisDsG1oh/2CX0huPj7datAMRR1dqvuLFYOBb9kvO69bijuR8Ue3GgQCi+zyI4hy1DMnuY2sM46FHF96qej/ELhHbSnL1gaCvdt26cekYXi2OrWJbL8UOg0JO9beyYUI+7nNk6tDkXUyhhdnZpQeJhuNbO7H4rTT/ovZPeF4ue44VXK21BknNhdmf+O6PNDddUMhTCkncp5nKwYhg21cz+enRgGd61R5UN6YWgcVX7WqR+G2V3mujpWYRBbn4pqtQ7D2I8701dvD8NZUnvNe3IYprOVd2pJwhCj8mQqTxqGdz7P1Qyiw2Cpa7qwPD8MUT7nv2kXhmGe7wrehxpinVSQOrE7DBTe7xbfvjAcSXTuOf82DPfHDjQPKoYjre5NZZdeOC7IX8jp1g/Hobj3/bMMw3GiWd3UxTIcHs67a95ZhYNd2Wo+ZB2OG3/PmG6xDUfynROBmV7hCNtU7pfjE46RrfctZvgRHp0bUh4QjnV1H7+dEYWDNhIrWyQNR49WYdnjmHCsGe1rLM0PR87zq/pTz4ZDe6FeoHZtON6PpwbpPQgHaY6+1UBfOGZsnBiX+DYcw9HKj46+D8epyYZPbslR8D6pOXiSAgU/5TcP7lCkoOUPt11XnYIZT0r0rhBqrB2lPtUgxgpJT1g6FMxx8unZtZaCqTsZ1brGFEzpbdt7y4KCiuiVuWH7KOjYMu9hkgMFs1ekriv1JtZ/z62j+VKQodBxr4hKAZdZY99Go+BVjPXTZWIKnr4eN71CSOs3D+6RUKD6p9akIoUC4Tqj1wGpFEx7+DN59lEKbniqtXjmUmC4b9sdnXwKJvNPZ/WWULDhRWD58VIiJ5k74FJO7Jfgd+J6FQVBz8eWnqymYFlh4AKnGgqyleaUTW+mIDo5rLiT8IPkdmV1DwXrnaa3qvRRUPZixnXWNwoet8ptHZSLQNf09tvf5CPgOCCRFCpEYNVemkueegR0ikw2xGlEwCJqmjNbJwLJntcMRLoRKD1jnKO/NgIxlbfHbhFqHauN7jSOAMnj6qJ8iwjI6aj2u++NwJ4/lFk9+4h+zHM/tRwj0Gn6Lr7fNwLzGsQh88gRsNfkpKRGRGCv43ej49QIXN3gputIjwBvRWltoTgCKrt6D3lII3D0MzmhMTUCx/6M9o8ficDxCNbzp7kRWCAN9UnIjwBn8NT85pIIvF+w++iUsghUNM2ibC8nPDxLt6kqAqfaQ25nVkeg3irP8E0N0Z+8e/ft5gg4z3S+0NASgdi4Y4uu9URAW3/xiae9EZhU/oDW8S0CKb44/0GeCtKajLQ5ilSsXu2V2KRORZnSMFdPkwra3fXpL3Wo2KkmuWKqR4XH47Nz1dZSEe/1cfk0Y2LsNsdxnwkxf+ijpp4lFT3Lr9/2tqLCZc23Ba/3URHNYVkfdaSCm2ljvMmXilUj+//ZkajYMN3ucAGZiqzFIVtnUamY3zjoqE2j4s1/qQWtdCru5HZ1FoupxPf2fKM3UirsL588MjOVCtH2CY9uEIb2NzAmHiWeDy/Rn5pLRVK6jYFJHhVTYz8n7cynIihFO2lvKRV6dQGOc8upqDnRrCCtoqLW9ADbsJqKj12OKR41xP4TuEt2PaUi88Hp9t3NVCyh6YQJW6iYEJ1j+oFQO0W3dFc3FarTpF/0e6mY4q/6gvaVCudu6oORb1SUG7TnWHynYtHY5vUSORqC2/fOqpOnYdUEhfEmRRreKApNkmbQcIi21FqoToN0SqvKBA0atuSxGt9p0hCQeMXuqg4NoS42qir6NHwIP/Yocw0NOxaamUw0puF7f9Oq5yY03BxuzjgCGvp6FZctsqSh4K21c7cVDaOWZ1QsHGiYUlg/Z8iRhmKhu/xvHxq+NhQb2ZBo2FOx/s4kPxoWkJP3n6HS8HfKdreFdBrOGjb/PiSm4V5n6j22hIYbcj/sRlNpiLjg6k46SoOZw6Gprbk07JybdpWST0NXjVzZWCkNJs5BJ8zLaUj0/eV8rIaGRsv8N5NaaJhLbRk73EqDLEBu2fxeQqmfpKKPhqW2H27tH6aB7x/Gv/qdhssMFWGVHB0XM/uLpijQUaQdH/tQkQ5KeeQp6xl0SP9lr+pUp6N838N6DS06RFn5Defm0nG16dETlXl0PCi2XOW0gI4t57aebF5ER6zetcAdunTYN9U7zNMn+iwOkrxcTcc+PZGDljEdc09rb3JaR4fGgsqf3aCDzck5vsSSjvMlOm+tren4c17wuHUPHebuoZHmDnS4da2440Wi494Z+RudZDq2TxgNd40gcm1W9gqh0nHm5lBhIo2o26Az9zidjhea+z+7iehoaDeJIkvoKD7JHQiU0qE7fjonOpUOQWPhvcYjdBy3GDrxIJeOQbM/44/y6DCemTmvtJQONcd4zo4yOn7diPB6UE5H7xenotoqOo5I2pcXV9OR47JSbl8tHUqey2IuPKVDRWBSNqGFjjfn74jN24h9l96Pbe2mY/W+lvbwXjpsy9alSfqIcyt//Xn5Kx3/hU7tEwzTsWee/IDbCB3tq32zLskx0LB37IWVAgOMWV1rfJQY+Nwp/lw9gwF73RCyTIOB4YSOm/ZaDPxnumX6Px0GbINmnxPqM/AquZeSbMxAkwlFI2kdA2NHBuvuWTBwgRN2Z6UVA4JwRvoWawb2F2sXDe1j4OlYpFW6IwNYnWt3isRA2cm1jGEyUa/5c38YlYFFgWqqATQGhoRSTpqEgdFPg8eWShm4a8PMUZQxsIe+qvJOCgOcZQXRJ44wwNK7UqqcxkD71bDwgVwGMosNR67kMfDFiE5dVMDAzK+wyC5hoHCzK3lNGQOeX1vEeyoYmPrY65RtNQNBuYl9xrUMnK6Vju9pYYArKHeMbWPgkPnsBM9eBpxsPdtj+hmQs49b5DfMAM95vOH4CANbL23vFygwcU8py2aREhOcuN8UdQ0mfo3u26OixcTMMVR16DDB/nl/tpc+E0pGOVBfy4Tx3ZnFs42ZKOtykGOaMKEZ8+D+Cksm+jVVhrutmEgcVdswz4GJEnazj4kjEyn1Zjm7SEzsmGOiuYDMRNCPhJ1PqUzkfja3E9GYyD4kaltKZ+LOUKl7vJiJ1Aje/OcSJg6f3HH4vIyJpFW3dlgcIfIxHjpfSGOCbm3i0phH7FM6gXupgImhy/YHakqZuJIWS64uZ0LPSFPSVcEEq79rzKeayGU/Uv25lolek6G/05qZUG/qyZJrYeLi0iWe2a1MkA+U9QrbmPiWMiJ93cOEQjrJN7aXqJ/9ylH1GxN9LY5u3YT9enPaEoeZiKgJUIgcYeKWZXbRE3kW5qlvbdijxMKUih9n56izQE7ok2zXYOGbZm/fc00WTr1ISb6sxcKsDAOFzbosfPpxmL9IjwV+xrmnDH0WFln0rZ1ozAJ3XG7fD8Iz4ZMS56xjQSX02ZMuCxb+nPyAu5Ys+Fzih+pYs3C7xCJ7hwMLpCdB1qaOLMgN35m8yomF2o+PfruSWBhgtX7vjmBB/nbg9LtUFuJoBZOzaSy8GyzdXEJn4W9r+oJWBgvUx7NnHpCwoLt6x5Z9UhYky9uLy2QsPNArspemsBC/513woVQW6n7c13M/woJFSubQlDQWli093q2TzoJlRo3r6jwWjBhyFeOEnzoKKqSlLFhnptnPLWfBkaH+3KCCuIftTh37q1m4f0zhim4tC49es0q0W1gI31Z97HsrC9sf5sQ87GPB+Vrep33fWDDZUG9UOMzCgqxgx/0jLCSGqBa8kWejpXqWeYISG29WMisearIhMssRRWqx4frh2aEdumwY3jeMoumz4e6QxTExYePhp5/VTwkD3o9TIyzZmHbb6iXDmo1Ey6ZBNUc2TqQ/a568n42fk7PZRSQ22mYqtaSR2bj2XblUn8aGs5aTXwadDQ2P9EAw2VhwgfE6QsLGIcsLtGwpG5udag/EHmGDZ/V9l3YaG33KPun78thYE7VkjFTARu3kSv7WCjYOFyZdKK5mY5JvUfinGjbOyL6eKWthYyZ9a7N2Gxvs2cq/DHrZsNuT/IXcx0bOY+q5R/1sPO1rX84cYWPjbTWar0IkgirNP61TjERTyjzrACXCnZM0CjUjMfss43OUViQOhbI0z+tGgj4sOLZYPxJ21haGDcaEcosV9NdFwu0C8pMsIzFBx1NxqXUkWjO7SXyHSLDOVjfNdSTGZTM+viG01I5uYu2PxIBLZ+EAORLOn/9sEvpHguRySc2GFom2t6uNbRiRCK7r/XaaGYmYtbbfBiSRaPj1KL5CFokP3q0PPqZGonfVrSsZRyPB3CZL70qLBPU49+Wa/Ej0NS2/gIJInA1gvWJXRCLrcKvB5itEDlsBI6A6EgY/egff1ERim2PzPuW6SGRuV7jq2hIJceGaLx9aI6H1XvPy/d5InAyO0LjRFwnV0E/p9cORuHG/KH/lSCQYnA3bNBQ5OHlh6SsVJQ7YjzI9rmhwsJj3MdBKi4OcZ2/TY/Q46Lx+bneVMQd+ASseq6/jIPLPXdEhSw6mTnGqNrTmEP+pp15lOXDgHp4j0XTiwPWl6fTY/URfa1b5FxIHUYyTqlV+HFQfM4kroHGQkWTUJmRwYJh011Ui4SB42oOdcTIOJI03Vl49Quy3Xrl9II2DqrKv91zzOPievqhBv4ADOdOahSsKOXjuMVlRvpSDx2m5DZfKOOBcPl0+VM6Br8P1w4pXOKjZcyvdv5qDz9+zbtnWchCnNjn9UgsHn3onrF7bxkHolcfZ/3o5+HEjZ7VTPwfkJeol74Y5WH94fmvVdw6uafyrvznCwQu5iJrVilyY/W29dJEwfGfjktVaXGz4sq9rqR4XD3JGklz1udD/63trwJgLweVTmtdNuHgVVPv3wjoutpFT1m+y4qKp64tfkCMXy/Z1mC/cz8XZNedKukhczE64922SPxcGHYWPLtG42Bx7kj+bwQVVbbzHgMmFZ7yPVqaEi69hJdF7pFxcvd06mSTjYq7V3RMbjxA5dm5duSGNC0OVTa0xeVx0ZFLodQVc/Ao+t+dEGVGvuDs1qJyLmcHLHGIquLCrr3mQVM2F7XHH8fEaLjJyI1Ie1HIhtj8axWrhIudtxa6yVi5+Dxi57WzjwkfN/EZeL9F/6di4Zz8XbKO5mpHDXOSlxIeljnBx7PPe/BoFHnI2DQtSlXio0fq35pcGDwlzy3QZWjz8t+NmmZkeD0OTyyHS56GBytu81JiHrDvPk8+v46HMPNBQxZqHeYp2bXNteNjm8/5srQMP1fUpCiedeLhxzSWIvJ+HVKP0NxZkHuTS7sWk+PGwaNBrQag/D+ULcyeN0njQeCyXymPwcPms29p6CQ+DPRvk9smIeTvLqzeO8BBmoGtzMo2H/WvOMGbnEznshElTCnlQmM4LOVzOw8+aO9c7q3lw+xyzdG8tkV+tfdWzFh66si5aD7byQNmfce1NGw+OC0s2qfTxEGPQeFXWz8PU1/afZ33noWD9tZ+GIzzcfoStIkU+3DZxdo0q8XFx8ITFYk0+GvlnM29o8aHmJ9g7R4+POTYTm0n6fMzSL6BcXMdH/ec2Wa4pHzdWbKApW/OxP2rarxU2fFyTm+5R5sTHZJ0J/RdJfDw707StxI+P5c2Mqq10PtYUz595gsGH5a07R0ckfMQueVFkEc3H96n720PS+Ohge2NSPh/e1nfHagr40JRSLy8q5+MHBctfV/Dh3Dg9pKOaj6AJjLZLtXwEZo/6fWvhw27TVNPgNj7SA+u+JPbx0RlrunnyWz68BM/Nd3/n422r+kVD5SgUjpeGDGhG4WCE7bummVFQjk68HaMXhYFm8t9T+lFYfP/7ogaDKFycWJ2lYhqFOqUSy9NWUbheukJnhU0U+kvid851isKRAn7Bwv1RsH3ZWa1AjoL7pCZJhR9RV/BsuyktCsMDnSJrRhTOJDM8nkqiEPuJ5H9QFoXGwosf10RHgXtudHv8UWL9IcmNlLQo6DBqq3oLojB16XBHY0UU0hNWzqXWEDomKRXURuHo2qhvFq1R6NK4ulHnWRRuea2qdO2LgudkrVXP3kahpzGhwehnFFYaGDwrURLAjK+z65eyAJY3ptWbzxTg9jTybr1ZAtTZzFm8XE+ApV8Kffv0BQio53jdMBCA9Nqk/KShAPOegGFuIkCkBfvWF8KAbpsCsqkAbU71e+xsBLiZuepRiqMAhz8Jln90EqDn+abzk8gCPC+esNDYT4CPll6UXf4ClGzUWu5JFSBJbVWygCHAwtXj79vEhHsmtalGC/AmMkx/xlEBRNvWtHqmCXAmfeHL9nwBdjtJlu4tF2D2oHVM7xUBFmz1eHu1RoDk3ksfyK0CULOi/vq2C0DJTfxDfyfA2HTvJdt+CPA5W6Oe/1MA/TPLG44pCJExcc9mNxUhnncXU+jqQmyq7234SKjgbMgTaggRs2JmSvFcISjWyS2e2kKUhc/ab6UjhHrBmjt7dIXIesaP32QkhMka3+RBwoUh5c/WrBXi4Ap7ykxjIcKct1DMNglxL4Dua2YmxPcdo5mqFkI0dP/2ziTs7dtzvnCHEMHDnZuS7YTYctTRr3qfECUz63vSHIQYf5v6juQmRLn+vZI6d2KeeqW4liSEo/JR+7KDQmy3PWzIpBG5+3T7z3OI3N57ymdyhUg933O/RCxEEMXOkSURgqt7huwVT5yDlVa0KkGIB4bDlJlHhLhpvCPfIYs412ik9aI8IRaRP0gUi4So19IbeVBK1PcylYQ3hFicb7lP7qYQShwBHhFu5EwxJVcJkfBJL2SwWoj3yZNpyY+IvPKPTg7VC3HrnsaG8RYhDI//+CZ+KcTsgG/vXhIOOStPyusVQm8Gs9X7kxA+/EMB0mEhblgZ0ZeOE/fYbZNxl/AQr5bbKi/Cwd3GduEKImSUT7XomiKCeef3VzQVES7aX3e00hBhcId/9SptEdSP5rPTdUQ4Y+DksEhXhKRh1u4ewtrJEfR9y0Swzh7a8pOw7f0HMzljEaRKpkvaCANnvAmYtVmELXEJprOtRJjwSs3niJ0INIOLd/8Q2oXVFv3ZJ8LjgVqTsw4i3Np83GC6uwhVE9acFxA+aJh/vYAkwjyH2KlTDopgW79Seo5wJGa/kjFNhElnnebUc0Topvy2FHOJvK4Xt7wTi+C6R7XYWSKCyZae5ZMSRIhLVA7qJaxX2WLgf0SElouhS4eyRDDap/hLkisCJeN4m32eCF9v7ctadEGE/hduKZZlIgT5/bu3qlyE0vJbhsM3RPB4YE6OuEloq3Z44i0Ryr7N3K5VLcKPYfbEfMIPvD9OBfUi3E1bskarRYRrmWPcc4TcIbddri9F+JeyddP2XhFednj6PyJsjN5g0f2ROE9Nu2btJxF0s6SZc4dFcDYy3aY7LkJo2X8Vw4SnB9u42gpinGxa4OasIobLwqMPHKaK4bzCxXdAXYy4mya9KzXF2Gkcyrk6V4wDfmVaRtpi9FbKPTGeJ8b0tSuMn+qIYeOfkS7QFUPeyCw7WE+M7xcn9pksF+PXOheGrbEYqVr7Fyw2EcPPoaO1wUyMwU16/WGWYpRKGo5a2YlxY375Qe89YoRPcRm9sk+MqT2Jj4ocxMgbmtG5xV0Mkz47LV+SGN9yZ/byDopRbG62axtNDN8s0w41rhhqT1c0jYrFiHhWPJAoEYOy9/T1HQliuMdfPviN0Ek7qrDiiBi36gSV+keJff76zBo9LkZ+wdo/l7LEUDiUquqWJ0bun18PfxIm/xVLz58Xw/5z74KXRWJ8DkzcrlcmBi6DpVAuxnvbSyS/m0RO2YPd6dVivOSdPTilRowpPw9nLqwX47n5RvJLwsGkffPXPxbDOn+bJa9FjJyfQ1ZuL8Votx2/Zd5J3NtwR/SWXjF61kVk2feJQd8b03b/kxhnO7clOQ+L4frfMcWY30R9bqbpLAUJ9uZ6X92sIgHFY1rcG0KnwcYrfA0Jlm653PeP8PLEzCBoSzB1oFKjVFeCuZfUS/nLJLhyx2FS0FoJFlQljwmNJVh0YtYzMxMJKnWNHl7YJMHfVyedp22WINxIUTvWUgL3kDFRp50Ery6NN1o7SJBq81rQ5SaB+nsS7rlLUPUpaTaJJIFbAal9d4AE7P+iT54PlMBSmH7VOFiChR1l6+cclOB7yep544TSufTt7iESLPuv63ZrqARyTlaFHmES9N/ium2iSOCS7N2pQpMg78Gk+7F0CQpfGhGvKAmSHp/RvcIlngu8bAx5EmycV3XDVijBqGW4wUWxBOQc/5W7pBKki7QMfWMl0LihueRrggTjYk+/m0eIfA6qSmZHifMc56uPHJegq8Q98mGWBK/bk7i/cyUoMuq0n5BP3JuqnOv0Ign2T8xeN/mCBHaVweGyMgm0Nugf+0Jo3eU5//1NCaLi5zbHV0tAJS8WXK8n5hfn959pkSDl0vzV4z0SdJhxB1M/SqCZNvVn3GcJ4ixGDrwelkDn9OmY6N/EuQW8UXNFKUJ561SfEaLKe+7ZKVKQ1q+lFKlIUa6smK87VYqzOxQmeGpIcWJp5m+SphTLThQ0XtaW4n1Fxo4/ulIUbGyQKC+XwnJHXnHXWimWpD6cMmwsxXprg9Y0MylSHF53DBH+9L1c99iS6H98eBLZQYrIIvGyOx5S3OuvNFAmS6HxrMD3AlUKL+29xQl0KUSRgnXfuFJ0NoZpTpBKcacuYZqQUP/dmPzzBCnUVsxzECYSY7m/BsuPSjHdXMhdf0KK9jnFRe25Uvz3M3Xh9zwp9pBTzjwpkuI79a+4tEwKj0vHJ2fflBLvrwDXrGopbCUnZ+6vkeJlrCzvdD2RS/UYh/xYimqSE6uD0GT0nd3GTil2z13RsrtPiuilnmNnP0nxpzTIiv1ZikSvCUUa36UoNDJ6JCMMaVPX2f1bipZJbLySl6HPRVHFWlGGi9lfGpRUZJhR8SDBZaoM79TXfZ2jIcNoEfvLSk0ZNlQN+LVpy2BL97Ht15Uhf3OicudaGZr4SeUrLWVYe/Hqr2pCx/mSv2etiH4Jljc+2clQ/Eo0O3mnDKcX+vtS3WX4cK5ec4OHDEvsLM/pk2QInjHy8ABZhtVvYt8sCpFhun180hvCdaRlNgy6DPK+hUkhPBniHShzfohl0Mg0YVCkMnjater0J8hQ+3mFYG+iDFEzy4ctjspw4mSxhm6JDBVzOq9llMvQwtBOL7slQ/J/G0elNYRuNbnHHssQEsS3PdsqwxadTfajL2WYTE1l0jtl0N1e5yntk4HUf3px7GfiHhwbSYLvMtg8aj09OCZDx1tzf4PfxH0c0rgXS3jKWRzH14xG89FVFpeWR8Pg8Z8c1uZoKBcVDSlbRxPv5dVl1jujkWoqX/KU8MNdi9zzjtGIP8BvuuARjT2x1u/Y5Gjs9dB85kaPBmvadWahNBqfbYLuHTkRDcHzfS/e5EdDSeUCDl+IxqOt7gMa5dEY//LCdowwYWm287tb0VAl+y+oqolGxWdBVv/jaNQs835f1RqN9vorfrO6ojF76GarZ180Qp5MCe/UjMFm5TUZ0+bHINVZPcZRLwZqcxbv+ENYd3dKQu/yGNQWpxV/NonBfa1C+2ebY6D+mHPjolUM9JuXGsTtjIHTf8/fqR6KwRXbEfMNaTEounuEW3siBq0tfZvUCmKgyXQ0kr8YA/eF90z+lsfgSZMg01YxFm6T9v6bpRSLxru5uWTVWOiUHYoy1YrFciNpu938WBxPYfNX68fCytny4X2TWLwVzji/MzQWvFTPsmBGLFRNzugF8WPRd8Oz65k0Fm/qDJa7HYrFQ/OazdvTYvF0uVOO8e1Y5EmOKQXVxoIbIs/P7I/Fzvh/+osGYhG0m/YiYCQW1yZXeD79E4sfFVP4LKU4LMZJl0qnOPjffR+VdiAOM57cVrP3i8PNs8mDXow4bGFs/b72VhzmfHZa/6E2Dn9Wjzy82BCHa/XLbtxsi4ONy2RVz/dx+FtY5jnVNB5lhSrjl63jYVLwdnTT7njci/gmCHOKx5Rcy13ETw0ezMpLu3c/EV3yOtl/HyaiOyPk2dlHicitUp3Dq09Ehf82P4vHifD991rVvDERPye83qn2JBGHN28oHWpJRMIKjQT3tkTY1+uVaD5LxOmoFnmN54k4nmkSPvtNIlK4JTpz3ydiQf3aGW9jDkN3y5rDY5WHoe8jDZSvOYzFki0btRal4n9d5dO3</binary>
</binaryDataArray>
<binaryDataArray encodedLength="4248">
<cvParam cvRef="MS" accession="MS:1000574" name="zlib compression"/>
<cvParam cvRef="MS" accession="MS:1000515" name="intensity array" value="" unitCvRef="MS" unitAccession="MS:1000131" unitName="number of detector counts"/>
<cvParam cvRef="MS" accession="MS:1000523" name="64-bit float"/>
<binary>eNptmm2MVGcVx6+V6IaQOo3YbBTNxKAZX9JMDOomkuaWELsf+DAxGNeEmPuh0U1FuLO7sLNvcPcFGN7vLltYKLRDi2UsVEekui1QrhZ1tb6MEQ02aK5EEWPFa9PUjSG+8fz+k5yJ++Xk3rn3ec5zzv/8z8tdz/vvX223/z+RfPK3d6X36qW7MnpPclf6l3/l7t/+vZP+Zicv/sLJ+7/h5Pued7L0mJNzTzkZ1Zz8GNfFCSdff9bJnyCbfTw/xftOL28J64Y7nFwx6+S1/U7WtjiZbXeym/Xz+9DrOScbZSf3cH3pm6z3pJPvOufkzBUnl7/g5L9/il5bWWfQ2efmfQ+584Tu/qnY3X/5l9in7mTwNXd/7GUnM37PeG8b9rk572Qn+pXQv7LHyQM/4LyP4wenz3zfUqeH93V3/3OcaxnPf7iBXaadvMF+D+CPpe696ANOP+8r37krgzU32Ac9vn/ZyQ+yj98HTsBNXMUvTzu5gfNfP8Z5IidvoUeG/7qd3bx+t69377ec/OIzTl6dc/IK6z3Ic4uTTq484/R4GP3f+238jz6rZU/wEYKzO1/FP/j1Xucn7030T8HL3Az6ngC3Lj686lEnCyedTCpOfvm7Tq46g/2xc0DcFIiPVRfRk32b406uw16/w87BqJMDZ4kf9F3NvsPY5S3o9YS77z9OfK5kvRx+vMN5VuCHkz9mXeKuuRc/En8B9+s830N8HWb/z+OP64fZh/W73Dmjj3+PeAK3CXY4jt6V006+Ak4fhQ8K+GHjE07O8n5+DD8KP5zv/di7A7wUOW/3Qex1xPo3Q89rnK96yEkP+y6Cy0fY/x3w0A38dYA4Woc/u8D3IOcYv2z9f4r1B7DTEvxV3wnOWKcEHx2GD7o55wbsPwr/1TnPo+hRHMG/sT3fBq4/gX18eDRm35Xse5PfC8TNHL8/ct7JXvaJ++GBN51/j8OPFzjPMp0Pv6xF7+f5vSOy9xfHLd/PHcDPxFOda5/49ZBrXuGa9aZOOfnRkzb+dP46609hv5XcX89zvejbAF89x11e3P5n/EIc3pfA75yz6nAW/f2HnAd9fPjpIrwRElc1/BIPoP8uzs3zDZ5bjn/z8FCI/kfhjbrjn1p2013/nLw1Cn6uKL9il0X8XiLvXHX6N//4D/TA343t8GnTXT/zopNlcB3x/nn2KXGes7FdX35dEdv11/J8AR7pYv1Z7LSO338GLzxVt/klwb4L+H8DehwjzmoOz8E8+au5Db3B03nst+SErSN64Zcc+F7AXsUh7I9eG9ErAg/53TZfDBBPAes08HM807Yf10XiIES/T1GHNPm9k/U+8pKTvya/XblgceahfzZr8NGqM/5GHC+49fJv/auNuxC/fxoc/Yu8OSMeRp8O8FqRH/FrkXN5nDeP3SuTNv9U4eOU53rZfwG8HyP/P0hcvkQeDOH1Guu+DT66zfM54vLaTsu3XeAjw8574Ifb2K9AfbURO48SL9P44VXkHfYvcZ4u4j/lPAl11yjrhOA7BbcBfsiDJ3/Q+MNbL/yhTwDPxfDfWZ6rzlj+SVjvYXCxDD1WnbD1Ww5eWUMdMYp957BTCT1rxGuRc+XBuc/1PP5/A33qxEm9anlS5wywZ8z+Gc81h508TX+xCjv/5pL11zni7Rw4KIKX3p2Gx7zP8v4pzt3JuV5w96MvUYfc4r0/YO9RcJShz1Lqzg3k+xx8s2rG1gWyRwM8FMFzg3Vq5ON16JPM2vyQTVmeWM76Oc7dxE49+0y97S1gj9Ix66cq8ZNRv0TcL9KfFbB/RPyUwOfKWcvPefRpkgeP8/s/560+neCghB0vwjc9rJPQl5XAbwIuOqft+ZVvGyM2bkLxGfbK8/xG3l+Pf18/Td+Ff+vo+27yQYE8lIHTKu/XiMcc9xd4roGda+hxgfyU6TzYt+SuO4683fVfKfsNuHox+hF10XHsshL+2Ejf0YV/K9gxAjdfIC7z4Cxlv+v4N5w09bVXwL5F+KTA77fQvwmfNIibKLL1VUX30WOe90uDtr9uYtf4MVsn9mDPQPbDzwF2XMY5Euz8HDiqDdp6LlWfCD79ftvvJGOm3/NC1g2rNj5C9k9Dy+/XZBf0SMFbkf3ndtl8GoDz4ISNj5TzZ3pe+R17Nrfa/vQi+SdkvS7FoeyKPx6Ah6IBa0/1rSXO741ZvDS1P8/5nCuDf5NNvM915167Xsg+OcUt58o4Tyf3A/zSoXp8v50HlXg+xu4p+hV5v7TD4kl5Wv13Dv9n4MJX3O62vKk6KeOcOc6RDlm7Km/lWWftIYvrxoSdO6kPFF7PIwPWSzl/TXyFPoHj7WQZc50mei1wvg9RnxQ4f4F1F+D7ZNzGS9Jn4zPVXAx9C/iniB4Bdp5S3ua9nPzKecMx2982eE7zKz0n+2UDtp7P816M3wPq3bzyHfY7BY7rmuOBtz748eqTFvez2GF0xtZP2T7Lj/K/5ki1AVtHKW4/c8byvvrGBdWdm+wcMhNfcO5ozF6HrB9zXWEdb4fFU4pe98DvqfC3w+6vOmieOOrmek48w3q5Sduvqz4Rz3SJb6dsX91AzwZ+CxVvnNeDV6NBi2/lfeGpxQtc58HzLeFX86KK3S+esnMizc2KwzaPq26mf27lX+FAcV2ZtnlL+ewQ9Z7P/m+QH3uVD4jXQHw6aOMs5bqbdRPsXY9s/SoclpSPIpu/ZTeP/faR5187auuaOuvUhs28uIWbuvKCeHrKzrukZx07xbN2X+FMdbX4e07rCE/8fo314j7L76rLMvyXwL/FLRafxTY8Pds2N60csnkgYf103NbLymOe8Ka4w27VcctvmrN1c38n8Z6N2To7x35z6NldbdNjk80bQVuc58FzJ+8vTlg+1vq+cMnzy07YuU33bovnVt0/ZPmxVU9ss32ucMd3B68LPQLsE/B+x7iZ33jNsuXJaMTOXWLFY5+tbzpV/w3bPuHqUWsv9anC6SL6x6P2Wuv6VZu/muyTaC6P/byDbfmJ9WpcJ8OW5zSPqqk/Yt2wbPGdoueKw7ae7Nxh91MdpTrGH7L5TvGbG7I80Ri3cZdXHsU/8YjlW9mpiL4RdVSxbPdTPyie6cCOnZrbHLDfFzSfzY38fx5MyOPhsMWN9FOdnPTb+FR+9adtnUsf5C0etNc59sv1Wd7ND9p+qsY+A0dsfKqeSKo2jsNtlocaqme439xi72fs20OcpuyXTlh9RzWn3GzrKK/P8k5QsX206tFm2zm3PW2/U6gOVV5Vn6J6XXOzrI2Xhaci71UnbX+a6P0hG0fiDX/C4iqHLInHmIfl9tv6WzyhOrQ5aHGjuj3rt7wpXmr02/5V+SYl7vwtFl+t+p33anssPno4dzd15LppM7f04m22f8+NtuF4u/2eJr9GZetXxZHiXLiqqI8ZsPWwcOxtsX1Qlee7pu1z+Qkbp6rPNA9Vv6Y5tHha/NYxYesE1cO98FgyaPlHfUfYb/sG1TvCiezkDVvek33Ep+FOe606qpUX+2wfK3tJX+FF/YXXhkv1vZqv6/uC5gDqg9Q/6L24bPNeq38ZsXWzeFZ1Sr5NKn5VbxX7Lc/n2+of8WLre0DZ9iWVKRvfsn/HbsvzqsuU32qbLR/FW61/W3HXb+fL6j8VT/KT7K/6sWVv7t8atzyn72rCo/KD4kv1m/RS3KsuirXPhO0/qeeaf3nnQ2bOy/vp5j/ZcwmH0y/a78eyQ3OfxYfOqzrYD+08UnyYql4WH4zYPr9D8VG2dYzm2y3eGLR8J3vk1DePtPX1W9rmj302bykfKQ8W9d5+m/9UH2u+onlXOGT1btW5Zfuc5oWyk3i3dZ7ttl4QL2hu0b3D6q2+qdRWN6hv1Hcw9YmqS1WX6P9zVKdqv1T+HrD5SPlc/af09qlT/bKd72ruId5LK7ZuVz6Q35pDlheVV+O2/lp1iOrF+cjyn/qz+KTt+9RXF3e11YUVi2flz1q5DVfyS8XWt6rnVZ+urtnvOprHCxeas4qv1M/pPMo/qlfFs+L1Ac7VNWP7RvGR+EN81po3VSzfBm1x0FmzfbHqdeUbzXuVJ7O2/l59t/rJwjE7T9L3Ndm1FXfKe9j3NeZR3ZOWx4VL5RnNIW4dsHNs/V+G8lKxrV8Rn8mPYdtcUnZrr+/lN+FA8aM8r3pE8eG34Vb497dau7Xm8YPWfsp/LfyV7b76jiV8tP5frt/yLPVX8z7+b626y9aHzIfTe8gD9/O9Ptpt5xlXwJ3+329hr/8fGj1thA==</binary>
</binaryDataArray>
</binaryDataArrayList>
</spectrum>
<spectrum index="9" id="scan=10" defaultArrayLength="864">
<cvParam cvRef="MS" accession="MS:1000130" name="positive scan"/>
<cvParam cvRef="MS" accession="MS:1000579" name="MS1 spectrum"/>
<cvParam cvRef="MS" accession="MS:1000127" name="centroid spectrum"/>
<cvParam cvRef="MS" accession="MS:1000285" name="total ion current" value="2662945.00000000"/>
<cvParam cvRef="MS" accession="MS:1000504" name="base peak m/z" value="113.07421668" unitCvRef="MS" unitAccession="MS:1000040" unitName="m/z"/>
<cvParam cvRef="MS" accession="MS:1000505" name="base peak intensity" value="310925.00000000" unitCvRef="MS" unitAccession="MS:1000131" unitName="number of detector counts"/>
<cvParam cvRef="MS" accession="MS:1000511" name="ms level" value="1"/>
<cvParam cvRef="MS" accession="MS:1000527" name="highest observed m/z" value="1160.00634286" unitCvRef="MS" unitAccession="MS:1000040" unitName="m/z"/>
<cvParam cvRef="MS" accession="MS:1000528" name="lowest observed m/z" value="95.01668233" unitCvRef="MS" unitAccession="MS:1000040" unitName="m/z"/>
<scanList count="1">
<cvParam cvRef="MS" accession="MS:1000795" name="no combination"/>
<scan instrumentConfigurationRef="instrument">
<cvParam cvRef="MS" accession="MS:1000016" name="scan start time" value="0.0852833" unitCvRef="UO" unitAccession="UO:0000031" unitName="minute"/>
</scan>
</scanList>
<binaryDataArrayList count="2">
<binaryDataArray encodedLength="8656">
<cvParam cvRef="MS" accession="MS:1000574" name="zlib compression"/>
<cvParam cvRef="MS" accession="MS:1000514" name="m/z array" value="" unitCvRef="MS" unitAccession="MS:1000040" unitName="m/z"/>
<cvParam cvRef="MS" accession="MS:1000523" name="64-bit float"/>
<binary>eNoVlndYze//x6tTFIpUVh+rgQhNJPHUsktLS+uM9jh7t86oUCRFhNLiI6QhUkJ1rIiGPiKzUuEbWpLR7/z+elyv133fj+frfl/XfV3vGlq9q+ZdT1Csmnw0Gj1xwda6I0zZCybfex15dl7IXZifqO7ghUcXDvYXSbywTSG08kmDFy6kRW7dR/AG7WB+l4qKNw7EjT2MsvUG8+KYYoq9N2xFOn6TYm9km9boqSZ5I742eWpcijcmJ988ZDR4QyHzXyZB5o3WO50ZKwk+qHth3V6r7ANia8mR6q0+yDw+WTHfzgfTNpvkXLT3gUF1inlBgg+uuCbI3op8UG97itMg9UHR0dv5O+764OWiyj7rRh94rNen3CP44oCsulnNwRePCjO2XJX44vHHpYqURl+8XZOV1i/zxZkF548sVd4PN29VlZwt+xFGd/9x234/Tqg/Cvsq2Q+tqOtiesN+fAr50yqR7Ueq4oP3dcp+KN5nM6Yz1Q+LzVJ2Sbf6Yc/oobtKjn6gVG1T15L4YVO+1YpbUj+0uvQ4WzX64XmHn9MFmR8q/qzrz1H0h6l7RfJjgj8cTH6uF1n7g7DlKm1kiz/OrIjYILDzR8Lc8qGpcf44d1mhQ5ooZ2r2lQ9ifzjO+mw2vdEfdWqKNu//+MPgrKZ3HyEA5tExbldUAqBQETblk30AHC6nTb8jCUAl++GNElkAsufHIVwpEEl3Mrz19QLxc3RwWYBBIGI3vhO+sw3EJ309wdmgQJhXbmp6TQyEv9/j2IG4QEycGt62WRQIqZtntY84EBtnjo97nwuEz+pMtaj8QLxKqN76uy4QBwtdvhXXB0Lv+KpPRz8EIkJtg+5rhSBcU6/I71IKQjUld5efXhA+CyQvog2C4Pg7sTHaNgg6a1U6+4hBIBm8ItSIgnAzntA8Ly8IrMLz20/kB6H540myT1EQfDSOlSTeDsKabxomz+uDcMjOdZHa2yBciXRhXvkQhK3DL/Y4TwbhWGZQI1WJiCNar409CUS4bvyhRVtMRO27+00KekS0jGktMdEnIn6WkFBlS4S4V7EkxoGI2c4Gi1kBRKzoes2NIxJRNI3f2C4iYsJ6ocmLPCIiSjacXVhARHbA/dNz7xLhfn+GjFlPhMEp4XdyAxHf/a01uB+IeFATF35diYR/s2de7FtKQn2u4YNlBiQkXptxPX2LvH+mXWhmR0KlGuu/kQASBnz/tTlNJCGj+sm1GQkkpJt9DTgqIqFH8tqjS0JCq/rr2kV5JBwPGn+6LZ+EO6l/BsdvkzDNLiTuRz0Jwo1r1myVkXAk8xNv+C0JsR377vM+kLD4xCPX490kiML+XOqeJGHt6V5LawIZjo7b0mfqk+XvqCS8wZaMaqvhj6QgMn4vOy++QiKjIZfY/lBExo6L5xpzxGTQNNZ6fc4n41tB8/SlhWRMtBxre1tPBsnmzcL4D2QEmjevLe8hQ7d0g2+OEgXdG9Jn1BMo2LJ93n8/9CggXtTNzAEFs35w93bbUpCXICP8taPAz18xQj2QggT2rf3fiRRcsgqMkpIpSAmk74xIoGD7X719O8UUNM+8w/yZS4EvyeTlt3wKnvVOUV12h4LPgYvq8xoosPb9s2zTO7mPlNt/tJuCNx7JHkxCMCbH7gz0LA3GE5w3dNQPxs491u7bDIPRYr5i4bBtMAb2k4z9HIJxYsI/wI8UjOgFEetKycGI6BjiRYuD4RzI+FyQHwyzwXeMOwXBeHBq4tu6omC4mKS9NGsIRm3vTrKzLBifx+vsXLqDsSjq1ZsrvfLcyV8sf0IIOkd2Rt9SCYFfsWGWTC8Evqpflw7qh0B5bWyZ+bIQbHoa4H/FLgS2suT750gh6AmXKJHEIVBfMN/lTX4InswwjlxcGAK1iYK/Wxvk60s6O/Z2h2D93vSKwp4QeJgnUoMJoXD/7Tv5n3IotIIv7O7RC4X9fa/wZYahsORV936wCwWP4efylRQK2Y2Q1RWUUDQpMW3qxKEI9b2X1ygNRYnW5z0mBaHIlfUdHS8MxcM35Obz9aFQf5q8bbAhFE/To9UnGkPhO1yqPuVeKBQoegER3aEonro4fbwnFOnWKa92EMKgJHj/+adeGNYrOhgtNwhDkwk1sNUuDP2HLzlFk8JAW5/zt4QchvcznskOi8NAYs27JJOEITu31EKhIAwr3YiOv+UsM+5jGBWFIbnf8vfUxjA4jwhi7bvDcOtUcoV9TxheLaPZl/eG4RLVLHIXIRxDDuUWh1XCobsw1LtBPxzt85jrzZaF40GX2bwm23D4TQ5+m2IfjiNeSVjgEA7NzxeCXBzDMZ5xuLIvKBxnOv5EzSaHI+XAb+ql4HBk3VuoeV8sXz/0pHiLNFz+vc8U1CaFY/7cw5fKzoVjkJy3uKsgHHMa3619XhyOioBo7W8N4eDYjI5ueBCOBIWXsucfwnF1evAeq55wGK9VGplHiIA4V9MyRTkCVnee71I0iIApa61sjn0EWDm/Y2cSI1BW21qUSo5AqpPNvcLECOTd4d6+KolA1oong+8LInA2bkrZyuIISJ6rbK5qiMCCZa5HNe9F4KFzWY5Zt7xOjIja0BOBU4WOx8o/RuC2qe3NpcqRUOfr33g6JRIz7+Y5tBpEoupkWaL68khcMrl3utVB3v9h/OsKORL3Wzq+pYVEQi0Lj09KIkHNV1vumhQJh7igrkPJkfifwSdmb0Ekxu3nVK5ujERJ+W71u7JI7GubfCzpiUS0+4plOcpR6Jf5D06bEoWpnW5rR/Sj4NLUWWa2LArrbN9W/baLwtYDhybWOUbhcaTTAS9yFLS7/StiKVFIWsC9vVMSBTMlHYJIGgXv5sBFtwuiYNKjLsovjMJ3wniK6fkorGdevbGoMQqvBlNv1cmikH5SMNfxvtyT9k7foycKhz13730iZ3KT8KHdxygUerrsLu6LwqnKy7yTytHw1VUjF02JRiddc9V6g2g8Ffe/fWUYjegzvm7hdtEwOurV+cAhGkEftXc+I0djyfUVzmcl0UgbrB3bkRQNfwO3/D8F0dhXNlDcUBSNIeXjj4Yao1HP8Cr07YmGVR/pJP9jNAbWSC4dUY7B4k9Ox/sMYpCszrXRWh6DgzENaj/tY7B88mqhxrYYHB62W3I8KAYf0gTsbeQYuDyc33GAEgOD+H9fVITE4OvOfSuGEmNQ591LCJHEwLXzg/mL5Bh0bFq+42phDI5o3E6deSEGU/4VXteWxSDQ1HHAsScG2WPVvcLeGDAzLbYk9sXAtFT4ldsfgxlD6YqvlKhoHgg+b69MRfaBOJnKbCqWP8nezpfT//NItlCPCsLCa4F2ZlR4GDlZ6ZpT4bR555kbtlRMpL/rSnalwsxC5nbKjYqsJ8+dI4lU0Je40K+TqEhqv2xeRJf325eYvWBQcdbzYY++iAo7gWNKvZyVRYFT34up2Hx3bGxfBhVl+p/ddTOpKJJGbzuaT8WrHb8LVxRS8edr9dsvZXLfx9uFOeVUlFopu3hXUmEeyCWV1FNxuP/7lpYGKsbJHzb5N1Jx9zDxwbRWKvaUWAe+kfPb9VDhoQ9UuHRW/P3UTYXK1DAOY4iK6ocdVruG5d4W/rESRRqO8KLc85RocFJ//Dtai4YXYq9/A/RoGNz0e4elPg3NTkYqq81oiN9Zz2o1p2GJnfdYri0N+0Z9L9u40CAzUgz45ErDtVsLndTd5f09QdIvRBoUWbGji8g0VEfNaP6PRoOQMqM2j06DdWX7UlcmDZLi6QtyEmmYVR26OU1EwzrPqdz9Ehq+6isRWzJo+Nv5syojn4aQ7XpuhwppyGlsK+8vo6Flh6qRWgUN6nnDx+wqaVjRZn7xUT0NjyY25fa20HAzqeLC3VYa2tadoBd8kM/7nbqqu5sGv6MbdN8M0eBJKdDqU6JDw3hK6nxlOowP/Gp7OpuO95Yrkhdq03E2iGP+Wo+OVaI3PnsM6AiUjd0imNFx0X6z62c561psKfss6LDyvqVoZEfH9bbOE272dBzxd4/udKVjegjN9KQ7HeYzB5wtSHT5+yXtqibTcffg6/EqmtwjpO7VZdAxm6xc8oxJh6vwfXGsiA5NYu1UIzEdlR63pEMSOgxVvax1MugYkc507j9Gx6O8kUu9mXSwled16ubTEVfVZL2xgI6nWbPee5TTEf/U6OxQBR1/fiXsW9dAx5r/podUNNIxLYb/ZUcLHSeHdsUHtNJR3ragKbudjpr3grZl3XScPr6d5v+djq07nlh9G6Lj1JIgsfsIHWHTXuZuVWRg5QGF5iQlBp6VDWW/VWZAoeZRrp8mAzPUEk76z2ag6HJLepIWA62+1FOntBnQYo86K+ozMKy5Z88tUwYOXfnHY5o5A6uLkvd2WjCw51fE0hNgYFZdiX7yVgbOzM7MV7FjQDYv/2SHPQPNncW6Tm4MnJvdoTPdg4GDrtr/jAUxoEy7mddEZKD+pkXiIgoD9k8DdifRGTgWyX2gw2Tg7/cUZQMRA5Wiu28cxQzEFihprJEwYHC1itmfwUD5plUvrx1jYO737Y3MTAbSk01EcwoY2PbHtJRUyECG7H+fJ8oZ+Gi+TcG5Un6/rqMrO+sZoH9Jf3W8kYHUe88OqbYxcGWV867UdgbG1GxLdbrl5x4NeE4bZuBCeqTR2xEGwkwle78qMcFxXlh+T5mJloLtv7RnM3EjougcUYuJmbWnT+voMOHlsW/h+/lMeKaFzG5ZwsSeCy9ObdFnQtYlWGtqyASpomP/SxMm0mMuDc03Z8Lp2s04FwsmRFl1qrstmci3fPS9C0zkdOVzCXZMFDW1lic5MHHCf7rIzo0J0MgLSR5MbKiccXMViYnCEdaXfjITfSqvv1jSmDC9uDxHymCiK0V31FnMhG+x4ekUCRM/X3ppP8lgYvtygtfVY0zUNTDP1eczcWqmQp1TIRP37vQ/plcwEejskvWpkonywqFi9wYmQrw4yntlTGRd43mUtTCx6Zmw2qKNiYee9g9/tjPxfu/4cmY3E1KX5jP135lYPnxucPqw/B5Fn6v9R+VzRw40cxVZ+PScWlOrxAIraAPbTYWFsb7HP6fMZoHRlRmarcPC0OaPhDP6LOhUEt+IDVlw9Z04vcqMhd9d1zJ45iyEKRtb0S1ZOOkSsSDCjoXGaIO+OFcWuPP6K6VEFhRKy5zSSSyoqdyMuUtm4aDT5QABXe45HneziMHC+hy1xDERCzdcRfzbYhaqnjE2TEhYOBNK2t98lAVdqmXMzwwWxCaLrR8fY6HPovfusgIWTLQzFUMLWcje9/2+SQULRq0npvpcY2FwucOIewMLZ9c6Zk1tY8HTzGmY3M5CfmB59annLOxtXcS36mYhZlX0zkO9LDz7uOZt/QgLP2ixzitU2FBOv3BwnRYbUQaOjjf12ND3eca7b8DGT81yDV9zNjQsOKoCCzbcmx6t9LBjQ9Tyt/SuPRv7NPYLNd3Y6CMrEQjubAQvGjALI7HRVJizPZfBxsiTu+KlLDYsidLBKDEbQX82V+2RsHHBYNaDTZlsGPu2UbOz5PuY+2vUCtjY2eBz5dX/M5Xv0VTOhnRN7SnCNTZUmpJX9crpdUPVpU3GRtx6J6cNrfL51mtXWLSx8Vd74JbOczZS8k+TFgyxcX2ssyZimA3ySY2jYaNsPDWftc5RhYM5JU3hc7Q4KE5om6jV5kDzy/i7Kh0OWmmFxOn6HIzFKYUrGXLQ9/IEs9aMg6NvaevnWXKweeCfL+fsOIjbxfM1cuBghn7snF3uHBz4rzzWwoODY6cOrgSJA9MPv6cSyBy0KNYZDNI4MN8zv+8FnYPKrkehYQwOytPTc9+x5L4dVmfJYg7aWt9rxR3loPll3lXBMQ6ue+7/YJwlr7Vvc9gNHKzZXH6c081B3b0BJ94QBwu+P9DbOMrBm5Jy5xElLvSqGlJ9VbiwbrJcqKrFxU+TS6N7deS1j8euKH0u5nYe0TUz4EKwlPfA0pALmzSHdxssuJhQW52oaMnF9ty67nA7LnatnPpKwYGL+/yuvng3LoxKOolb3LmY7uMw34PBBayvzzjH5OKKefMhTzYXCdvEtW5iLp5ktzy5KuEitEahoTOTixVUB8qDAi4exBusMKjiQlVNmBrexsVyG+HB3nYuDnkXzp7TzUXGmbXvG3q5MP6eUb5rRO7hqlccHuXCoOqO1WUCD//I5hhcVuaBvTxgQqzCw3BDg72rFg+OZ/jZB3R4cHK6kjCpz8M479/a1YY83NQM/RllwcP/MupDLS15KB247Wm5joeyk9q27nY8tP3PgvGPAw9/NT4GbXbj4VmKdLDFnYfTVcM1LDIPr8J26IRSeHB2Eq7XZvEg0XLvVhHL2f1sXCjlYXtpOCaz5LmmQbbPC3hordu9klnEgyZtu8b+azx0fmMqCRp5yJnWNdgj48HU/+XcgjYe9lP0Y2+085Bmkxzb0SNnxTt26jAP6z4YP16pzMe8q/bnrFX4UAnIOPtGm4+Q2ryXr/T5uDJQqaZiyEfee3vxBXM+DrcdqF1syQe2dYr97fnIrel/YO7AB6mWMv2pGx8KiZrTjDz4SPt80DmNxMeb17uKLCl8SKu3/LjC4oMitGeTxHw8Ygku0JL42Hb3xg/JMT7KPu+b8z2Lj9LkBRMOxXyMGj0unSzn4/aZoTN9lXyERh27M3SNj6FD1ru8GvgwCv61giOTe8lnbJbd42NnWufnQ218/KP3zEz1OV/+P88OedjNx7BUo1Pay0f5cJLf9WE+Bn8xqBWjfLw+rNdUQxDgUerMzc4qArQoPXd20xFAuX9ELcVAgJLQvNRDhgJwKTUzXpoL8E3xTaaNpQAhNrw/3XYClPJHfBvcBbDKcb+cwRDgxf7OA69YAkzW+pT2iQW4YiD0N5YK8DXtVsq5JAGobi5PjTMFIEaeHlyZJc9zbrlPKxDAaMWGbMsi+Rw/AzVIlQKs3l14IbdBgLtbxrqKZQIMFJdan2gTgGO+1sS3XYC0a7I2abcAmcV5RMawAPfenf57YlTu236+9KCKEGT/mMoJHSEg7bWJthTiypp7er/thbA+Ye/svk+ITWd1Ux5R5Pt2PaaEs4TY+8TYwYktxFBJplOXVIhnv3VPWWYKccbloEFhlhBWmg537hcJQTc7e2T5NSFq1/19OrtRiEGPT82pMiEObJ29UrtdCG339sBzz4V4c35hbl6vELuZuYtmjAjxaYSyQGdUCNWdY72D5rHQTHO/ELsuFvWlSjM9HGNBkf7KLPOIRWDDtYxVwbF46rSibRUzFsGGq4WprFica0t91ZcZi0fVI09zsmLx+O3Vh/qFsfD7tbxS+1osPh6YrlQni8XOyZOej9tjkTq+8rl2RyxqohYxLMdiYT8xonz1RyzWtaaf/G9OHNzHHnp8sYzDVbKjS5BjHK43+kVt8IjD8QjBJTY5Dt7bqayi4Dg8Nl1ao8qOg/9Q/K030jjcmrn5tVdWHEbmfRC/KIpDr8bokp3tcfj+srtv/o84PLzi/EJpajxWz/O27tSJh8HijSHzl8fju4WGk5tFPMZNVT+RHOPhoRDw4h0lHltXbUrbSY9H6KFJw0hRPG7cV3lGSpKfs1p5a0tGPFq2ZZxnHI/Hei/ClJYquTcll7Dhv3gstlnkyumLh71+QiftRzxkc6q5uwkJWKo6/CtRKwHq0SvJVN0EuD7d/j9H/QRw/udKmLYqASy2/ful5gnIpR6Nf7oxAXdXFTo02Cbg58SXoue+Cegwe3fiMikBL/6MXn8ckYB/xzxrdokT0Bkl0t52LAExC0VxFjkJODFJSthbkIAd9OzKkaYELHpLKBtuS8Br8ouljq8SEHJNMpX2OQFfJ14GhhISkWel1bBaNxGdPvYbzfQTsdj+ueXwqkRcPnxJU3dTIpqoq798tUuEe6CbUpxbIqZ5O1BPkBLxzK/w2Sd6IjYothxvFCSCqH/VgCBORIeex6OogkR4fMglbbqUiNGWooSp7Yl4mzs537M7EU7fSt98k1O49ypb6bc8/xx/wRqCCANnCePLZohA296g7q4vAnXViahgYxFePNHImGMhwufA6tPMvSLMKfIjniSJMNfFvrSZIQJpxx/RV5EIF286TRg3isAosAg9ZSfG33Oy9avsxdBhVQWw3MT4Xjrz7XCoGJKaa+7lYWL86aMc2RMhBlGgmvhFTiufxOkR0WJcKrnRZ00VQ4E/PK7FEMNVNeTsVq4YpnrHXtsniHFr/XxzxxQxZv3m6M4vEMPnTZ3+dTnjDzt7v60Qo8S07kBGjTwn3fmkm7YEvOlG9IUGEjhu2rigy1yCF1vXIV4iQcF8xSLrTAmmlzjfVCiUoGOz4c4jNRLcxNLYxBEJyi7bvKYoS/H8+rdtl6ZL4bT1a6bnDCm+/NW0NtGWwnT5iMN7OynOKlUy/chS1Mel5fGYUrzTvSxKE0oRHDxL2UYixZbCi7t57VKUR2XXZ/RIwTaJeXLxixRTujJuV9gngW1ZnljtnoS566o4p/cnIfZbT4SUnATR9kWqTxuToNaUX/z4cRLsvP4JHLRIxvmHJjXKNslQdTxa0G2fDL6zKUOvKBnVxmvUerRTUGeQEnuzNwUVB2/5qD9LRcaP8g7tF6lode+8rf0uFTl1hu+X9afin4yl6qO301EQzEqbbEgHOaG17lvyUQTuroubsiQD/wfT7F9S</binary>
</binaryDataArray>
<binaryDataArray encodedLength="2924">
<cvParam cvRef="MS" accession="MS:1000574" name="zlib compression"/>
<cvParam cvRef="MS" accession="MS:1000515" name="intensity array" value="" unitCvRef="MS" unitAccession="MS:1000131" unitName="number of detector counts"/>
<cvParam cvRef="MS" accession="MS:1000523" name="64-bit float"/>
<binary>eNptmV9sHFcVxkciD6sKiVXVh32I0LT0IYqsMkJWFKpWHVAfXFTUkWjRPvRhW5liEIontmOvG8cZx26zSdpkUhtqggkDuMWhoWyTQFMUyqIkyI2qdhsKWiFTTSsrWqqqDCiqTMQD4Pv7Ip0Vfjmaf/ee853vfOfctef996+YDP9nwsvvbVrv8687+2Vnw0f+smmzR9bd/X9fdfbpF5y9+Ctn38qcXfi5s22uz/zY2WLK2a+87OzXsfUDzn7hvLPnDzu7uOBsheuVGWc7TzmbzDkbx86+y76Dp5xdO+3s2TPOfu0y313YtMn82+4627dp+2/c+qXNeLe/i7+s81m3TjJ3yeFxa9vdb+11duw3xPucs+decrZ8FHvcff+ZP7jrZXCJ8Dty+3c+d8vm/t4Gz7+z4r67+4q7fvCXzjZZtwL+f3TxJR7x9Tsck7733XXfb529RDzhqLNvrrHeM8TxU3B+1tnTzm8vBfd8P3hx3Z5w9luvOruduJ/5EX5wff9r4PkkfMCPr/6e9c46uzMBV77LJtkHu4P4d5Bn/ye8P0Je4cth8FsmniHur550uFy+CO674Rl5u+ck+fs++BLXRy+yPv5dgM+38d3Hv3D2BPttwy9/GbzZ50/wJN/jbODeD1+CT953qYeD8IY8FM4m95HfAe5/OiV+8CkdI17ys75IvfwaPJ93tkEc/Tx/nuf+D+EdeN2N/2cUh+OjN0f819k/mQdH9l/6gbPdQ/hzBDxnyc/PiJd9SsRbb7AP9T4O7tvYx6delr4HLlxXqIcI3v3tFdbD33XeXyOvITp0heePkZdVeDPAfqtPO3sv/KxwnRJHdsLZa01nq9RRedbqVT88qRLvHexT4X6N71ro2Z3gvcj3Gc8L8EjBdRHdPAqemeOvf/Uf7vrUqrPz1F/Ifhvg7IP7i+AVUN8B9z3eC6bR5QOWbzvhYSx9IG85upi7/ZLHLtr7fUvkFTz74V2FuAeI71F4NcQ+6+DdJp91eDzodCq/F71rozM5fWKZfH7zHDhwf+iw6XOeP44ekr8tqdW9UPVWJw/wqCD+CnZZusl7Cfx/Ax1+GB4W6NYDueV343foMTryBLik1FWE/2v487CzSffv8I98XaPf3HXO6nIXHXiU7z3yEOJvi/wnxJcSTxO9b2Gb1EWHfK6Sp0/w99voRIP63AZ/bqdeHkL/7yLOKvFl6EiTfT/1Z/AiP4vkfY1+cAE+pOhZjf3qx2wdpvCiTX6vg0cC7glxLcG7Nt91e3QppU6H2Cel/qrkZYw6u53+8Tjz0RR13+C9BeafYMF8l019QF7IYzzGOvDnn/S/IeohJo8b5LEtfuNnh3gj9UmeX8fP9rO2vw1yvwS+tzFnhPi/CD6R8Ma/l9HTLv2kBH4e/i3R38r4fYM+Xzlo5yUfHnwCPh32LdDBLjwqZi1f59DHDa4b4FGftToV7LZ876Y9eKNTDeLsHLRzUcT8tIs8XGXf1rzl1wp+1ni+g/mgRf+fAr/ggK3nEH1dwf8S/Ns4bPtCwHOfeAaptzJ5j9y6yRffQSeYu7aftbreAe8+8pcSX9GjM+srtm8vsk8BP16H79fRlz7NB/hXU7y8XyPOFn5k4JCh/9vgo8d7NfgbUcdd6r6MnzvVh3geH7XzRQ392A6f7ieO4oitiwJ/M+FD3sOGrZP2qJ1vmviZkd9LxP+h5lXwSuDdAPu18KNzzPbXGn400adgH3ES1yp4lcEl4/3WMHHzPAKXAfiziv8Zfa2keYY4c3C6Bk5X0J0y8dxD/Sbi4R6r7xn+etgm9fTEaePvQLjFnXc8+PIR63+DuSUAj/a4zcPHmkfxPyfeKeqrjD87wbepa+X5kMU5n+rRyRmLjw+fWpqPJu285BNfKbW8roKHz/V5+FPHry3oXzhhz8Er6G/8pOWBp/4M71u78ANeladsPxtivRR+tNHPGH9ScPFmbH3pu63HbR6r6I0HjtmI3a/vhD2vca71apqD6BNbNc9TP+leOw/pPK9+XUzY/cSH2ozV8RAelCdtnkLWD1kvGLfnv2iP1eWSdGfYxpdzPyKOyhH7XQEfmj3xptI5cD0/a9dVXjXXVedsPJp7YrdP8gDnwNVZe45ZOWR5LH7o3K3zkj9sz6HSuy75HZi3c638rwk/5Yf4AnQlGbb1npO34Ljta7Vpe97X7wlN6qOS2P189mnjb0fnkJNW75rTVs/K+n6P9Vv3c94vj9q+oe8D5pUCHkfkIVOd8Z2neYR96vDCg69p0jN3qH8QVyycJiwvpedt/A7l/5jll/RN5w31LeFVw/+A96Pjtq94T9nnQWJ1QnGVEztP3/KC9cNPbT164FSesHXtz/R8F9vfwzL8Scctz7rgugjPa8OWV5qjNG/oHHhzvt9vf/+Svkb4W4vtubq129Z7OGLvSx/kh85FmmM0JyqPqjP9HrTwnPXP32950hqzOEify/jbJq8e+3Q5z1RZ1x+x/THo8V86qjmzm9h+Fo9YXqrfRYnti8JN+qw5q8k+eY8fel9znfwY0O8gmj8nrU7VRm3daU5v9/Qt9Svpn+YR1f/N3wd6+nOvrsWjNg7NFdLPmDwUqkfmzDy2vyfkYzbvnup73PaFbMzOedpH8510oKr5ZNT2OfFNOElH0mnLQ81F4q/6oc9c2a5bPzV/qB/pd189X6Lu4zmLl/RHOifdUh2oX0YHbZ9TPej3Bs0J4r/6pebvMjzIhv//7xS55owePc139cxRsa0b6Z7Ot+KVcFS/k37fjDe2+Gq+kC5SVxuPl9z826DfbP2rs+/w/4q65ptp23/EK/krHVefF2/VtzszFvdgr9XBZmJxUH4T/I6lP+h596iNV/1X9aFzo67FG52jtY70VHqifuHvszqoOigUV2zqrOj+a9O27uR3ohunLO6D87ZObvo7Fv4H7N5PZQ==</binary>
</binaryDataArray>
</binaryDataArrayList>
</spectrum>
<spectrum index="10" id="scan=11" defaultArrayLength="657">
<cvParam cvRef="MS" accession="MS:1000130" name="positive scan"/>
<cvParam cvRef="MS" accession="MS:1000579" name="MS1 spectrum"/>
<cvParam cvRef="MS" accession="MS:1000127" name="centroid spectrum"/>
<cvParam cvRef="MS" accession="MS:1000285" name="total ion current" value="2104303.00000000"/>
<cvParam cvRef="MS" accession="MS:1000504" name="base peak m/z" value="113.07422483" unitCvRef="MS" unitAccession="MS:1000040" unitName="m/z"/>
<cvParam cvRef="MS" accession="MS:1000505" name="base peak intensity" value="286089.00000000" unitCvRef="MS" unitAccession="MS:1000131" unitName="number of detector counts"/>
<cvParam cvRef="MS" accession="MS:1000511" name="ms level" value="1"/>
<cvParam cvRef="MS" accession="MS:1000527" name="highest observed m/z" value="1159.99900101" unitCvRef="MS" unitAccession="MS:1000040" unitName="m/z"/>
<cvParam cvRef="MS" accession="MS:1000528" name="lowest observed m/z" value="95.01018353" unitCvRef="MS" unitAccession="MS:1000040" unitName="m/z"/>
<scanList count="1">
<cvParam cvRef="MS" accession="MS:1000795" name="no combination"/>
<scan instrumentConfigurationRef="instrument">
<cvParam cvRef="MS" accession="MS:1000016" name="scan start time" value="0.0936333" unitCvRef="UO" unitAccession="UO:0000031" unitName="minute"/>
</scan>
</scanList>
<binaryDataArrayList count="2">
<binaryDataArray encodedLength="6596">
<cvParam cvRef="MS" accession="MS:1000574" name="zlib compression"/>
<cvParam cvRef="MS" accession="MS:1000514" name="m/z array" value="" unitCvRef="MS" unitAccession="MS:1000040" unitName="m/z"/>
<cvParam cvRef="MS" accession="MS:1000523" name="64-bit float"/>
<binary>eNoV13k4FNobB3CZkRY3LbbSlazdNkLURX2zhlaUfZnVOmZf7WZQUpG10i1ri1xZ21WM0qKFtEjCoP1WqG51y29+f32e95zzvOd5z3Oe9zmHKu18UnXVDzNCM27OkvvBft5yZjTRH1sDrv4QOPvD6bphzBxXf2SyKqqPyfzR+WSX5rU2f+Cxy+xIQgAsfUnrpqoFgFrnYCJ0CsC31Vov97sEoK2Y5f1UGgDvsj7ZjIwAyAPY5uG7AjDe0WgQ0xaA3Quip7+RB0Df1/WrnBiIG3adzbUbAhEVGyBa4BwIT8J99kWXQFCyxP+mpwTCemTNK0tpIJ5p2izblR4ISTOT7iwPRP76+VvuEIKgSPhkQXANwoWisdgyWRByCj/vIsmDUG891jTaHgR8O9pnTgzGfdc/71g7BGMWJW3+VZdgVFbetBmVBUNdnxJCbwtGR1DXiuT2YLgz1i4/RwzBrfztKtPUQ8A4dN5vmlMI2qyG1ae6hSB9qfFtoiwEmZqlk1fTQ2CQpnddXR4CGafvz9r2EGV92+SFU0KxZ7J5swYxFB86ug9InENxmX3H60tiKBb0nDYvTlW6xizmpTQUknVt82tkoRiK9DRVk4fCdnbdy/GfocjxDX1zgRAGl+xyjVK1MAyefXfgmUsY3iSpz3kuC8PqS7N8G9vDUG13aU/OzTAULfeIjlMNx1DLrd7fjcJR2NpC2GYcjtvHFpYOOIVjsuvSmmxSOFLncrb2kcPhJLnmOpEUjv2tOyQ2aeHIK2+aYVYWDub3wYgfLeHwBWlDTWs4/s4e8M0aCod2pnv/CxUSPkxX8XugSsJ8ozNrIoxI+NbB8Io2IUFt9+mxSCcSpmxWHR0kk5BqWE44m0bC8CHi+NRjJOyo/l1bUKbUMTNXfIWEKJenITdbSbBJcODPfkHCYJ34bMMQCYf+6fJjqZKhtXx2KINARr/Dt9fqi8i4tDMn89tiMhx0N2RZGpNxtsV+4wUnMox145/7upJxPljClYWRcbCl9X0hmYyt/zzpa0ojI8uGxR86Rsbhq8VZmuVk3DdvcfxwlQwN57UJvFYyJjousw4MkVFzs666RJUCx41/HpxYTIHp3j2PNEwoSK1/SbNxpkBxqVczi0yBQfjvxjNTKPjp07hnTxoF4565t9pkFHhsUdu7/hgFVPJ70eYyCmYWNMnGrlCwxe6U2YxWCmaUj/i4t1Eg7pwS79NOwZkJde8FAxSwXS1unhyioKU8I29kkgJDg+ZGewIVn7V/9pobUzG2Ijdc4kTFL8cT+ikkKqZkPfwWSKZCduiMwUkKFVYxbyf706iIuKLCeVdGxe8OCRyzCiosDYbExDYqFr/KzNQapOJI1PnNiUNU7CrynywepiIgbbZntSoNjzdWOh8h0OBUapy20piGvhaKm4cpDRXnN1YfBA2x/j9mTHOmITT785XZ4TT8tHXhJ5FpEE8aWhRTaRCN50wJSKHBMOFBylYpDdtH7zt+OUpD4yFTO2I5DVPqr7vnt9EQRduSZzJAw711er92KmjQZFLZEQQ6Vit+vHmxmA7+wJd/y43pGNUQxfub0jFfJ2hS34mOG6XetnOd6Th133u6G4UOyYhbUxOVDlZlYFKklI5wS9Unp2R0ZR/o291ZRkfR07w1ayrpINVNixhrpePYddWCoHY63FZU3V6ooCPRLdng1Agdh0vefT+kGoGkP45OtyBGgNFrrnpFLQKndosW/WYcgQkd1Y8j/3cDcYWbWQSMJ9wKzjtH4CXVbvgZJQKPNsV8d5FG4HqMzp7BsgjQ2f8w9CuU+fjeyUZtERixuLeSoohAeMb+huPDESjsLaQ7ECJhkfL8o4FaJBSevc7DRpE4s6CYbmoaCbXwKWMK50iszTgw7TUlEmakm04NtEh0Wl5uvSCNxA3vFzqd6ZGw/iu/F+WRaBotYhArIxHUPNNkuDUSxe3un9bII2EZs+GRdCgSeeQPN+4rIsGfvoi0nRCFJf4fKLKpUZC/io2XG0WBsrBvyXvjKGy3Xk057RyFPY/+uVJNjYKJ+ddpodIoNDKnLD8hi8JMadcP1YooLIiXXV5ZGYWXWUM389qi0N58UO6riILxlzL3v0ei0OvecM+eEI1Wd721e9WiIYjof3PUOBrMQKuylWbRcDtyv/udSzSyK0pyPd2isdv2l+UIKRrcF09XHqREI2h37qsaunJ+lXpdsjQampWGmrPSo2EgON3akRENEX2V0a3SaFQ1BO8xroiG5VeKbkVVNNbZ63WdaFXul3jHYJ48GrwnVrMtO6JB0hgiCYejEb5Z5B5NiMFSn8bXfGIM7p4p7pxtEoNFjlWpi1xisP3J4a+7qTEwZ58vs5TGIDx37R+Nshj0L17tebkiBv+pBA/aVsVA6/Bi90dtMRCqdw77Xo/BtBJp2EZFDJ5wgt6fGY1BRd7Fq23EWBSvmWTdnRoLfbXHfddNYhFWYy2YYh6LE4KfiXddY0GauKX5Oy0W9dsmayaksaAk/fc5LiMWl6YEFT0ri0WC0YJ+g4pYOGr4XTvfFottL/zz04djUZFcPP0kkYFTly3rVk5loFww/WK/MQPkrVbv/zRjgHe4aHCOCwNe/PEJpisDS1v+WCamMaBzr2gRWcbAVfnTo7npDDx4Uxx1tJyBrRVl6d0VDESwtrxeeZyBy8du9f4pV3rnTs7FdgYejqjYeN5gwC4eb2cOM6BqieOFLxlY2HFoyS9CHBovJZ9qVo+D6KiGY7xJHJ7Lb0/0msbB64guW9UtDoob/zndocaB8WzBQcjiQKTc/LkiIw6r1A/lkCvisELT6+67yjjoyaaEXpfHIezQ+2mk4TgcsOgRnhqNQ0Qkb2kMkQmVO5rNK9WYMJpTe+OlCRPqQ7b1xuZM1HgM2m93ZoKTct9y0oWJbu0wqZ07E1lGWxsOkZgw1fj3JZHGxOWFioC6CKby3bAqbG8qEwXfL3w8J2OCr7f/2q1MJlae5bi3VTDhlHTY958qJi71b/WecYIJLfLiUrV2JkIuji4RjDCxf98Uy/UvmYjmb+0KIbKgYrvjpPpcFp7Ubd9cp9T2k840jhELF8ZW3bSwZkFtx2fVc04sLNFewk31ZiH2Wl/YXz4skNgL+ilkFr6vKWk4zmHhw6Fxq8dcFlbcLxGeTmNBU/egzaCUhb8JOxrrc1moLt/c7H+AhW8RL9J18lnYtiPiCKeMBWGYeZZpBQv5z1z2fK9jocVzscmxehZqr2UW7GxkgZHe6V7aykL6xvqhQDkLC0y/Bfd1saBRvuTFwCALi9vp064MsbDF7YZvu4KFeUUbrmOMhc/sX+u+Km39PMu8dpyF3mf75y9XZSPlXkB91lw2Ko0uEXbNY6Nh6tZBsREb4TkeFrVWbAyY1buft2YjdWvZwD4nNk7YJWbTtyvHUy+ufuvNxip9l6vavmzIVxvG9pHZOHAILjpU5Xo7NUUmWxn3/3eogsPGjBUWo1t4bPgdnqRVpbERfPRXWLCMjdFHS6w6D7Bhv88o/lUeG9GynIH9+Wz8vHq0SLWMDdPLPXeGlRpTu/7mV7CxY6rHVmY9G4bXZM0ejWyk5x/cc6mVjZrioE1NcjYunpNvu9bFxoTdMv3d3WxU/Xzrc22IjbPRy7qfj7HhZCX1e63Kgbd3BVeXyMH1VfmvjOZykDaZ5TOktCSHrautxUGI9knZYyMOwpzGddWtOCi29JDMsObAvmXX4CYbDjKdHUsWOnMwu/TTeaoLBwNeAT7PvDnYq/ZE76AvB8ZtfvqGFA6E39ZPK6dyYBD58605lwN1BS/nOY+DCEaC5sc0Du7Bi/1SxsG83D2FFgc4ODd+7F1XHgebG7uuuNcr139ROaHbyMH8nNiSNa3K8Y7qRrU2DqQrZaMmcg7aHOfbOjzgoGMK6ae4i4PXhOWbqN0cvAs5t3H+Qw7OdJ1UiR3kYMKCU7JYwUGtwQUN6icOym3PfOwf4+Aw36PEcYIDZnPsrdeqXHDW6R+/TOTixrf+QfYcLpa8X7Lw+VwuEji7X+7T4uKvBC19fWMurDuWz8004UKarPPw7iouwiMUM02tufgjOHX+Axsu8gsvxX1y4kL0cHtbtwsXPhoFSQIfLroozGriDi4ik9quaZK5eBKU0VKrtN3A9B6Fosznma0XxeFinobmfBUuF3tnWubuTOOi8P3fimsHuHAbSjfblcfFCWlRfHQ+F14f8uj8Mi76+v0/rSznwnCDivi2Uvuzxed/1XNhmWRt8aOBi5aD6pv82rj4NdYfkiXnwsBlyIPYzQU1vNwt8SEXdXtnd61QcDHALvS7OsZF02uLC5cnuGBs+zTriyoPtiWyqc1zeUjsfluzUJsHr+Z85weGPKSWElMcjXlYQPS1szLlYW+05Y5eSx6mUxQrp1rz8Edh3Kj7ah4OPzWqV4CHp54sPy1nHmoObrlV48JDXmCtM9mVh/1LN+ZbePMgJuQ6uvjw8H5Q9sqbwsOTGye9vdg8VNBL7kVyeBioN70v4PJwH3ZhLCkPv58S9+Uc4GHWx3WhL/J4GCac9FxazsOuh1UlKhU8mNyjFdEbeHBo0xz70aqcL0r+q+4BD655M/YNdfEwWlQs1Orhobe2lFal4OGZwe3Fc0Z4KDK8cbD5k7K+/Zvuzx3n4bdc/dEtn3kIj19fOqzKR/AGSKlqfJy4+Fizbg4fFZ+MvzfM5cOr8rGfqzYffx6u85EY8zFYvyBOasrHtnXzKCZWfKQOFM+psubjr7AT7/as5mNy9k3r/c58tD72nqbtw0fgh54t2RQ+anf3iOO4fKj9GPm2VspHW2yEXY/SwnPNgT9kSkW3N/2Vy8eVxaOZ0/P4ONxsfeGe0qLCn/LZBXx0lJyN29jAh07uuYaAJj6cW5aa2LTxcYH9b5tBNx92H0wrj/bwQduZN5mr4EO6relW/ggfH5a/7kif4EORlq53liDA8+ykPfraAmyoLCAXGwlw/KTLd5q1AFtc3XPO2whAOGcxJdFFgJS1j/2n+wqU/5EPkk9K64oj9d0pApgxDv84yRVgKqMyfleBANPU1pk21guQSjVa29kkwKwl2SKbLgFu/r557JxCANms1OrlYwIwHzupkSYE+JtCsrciCFH0xXOLp5oQcR8/0mdqCXHqgVT3pdLvMxc5GOsIsf72sF6mqRAszZPHh6yFUCUc3aG/WoiLVlz/MmchAh1dk8xdhbAhtVCn+wqR+63q6NodQhz0Clz5k6vM33mO0MwXIqxrVWukVAiKPa9SmitE1vnjupF5QhSM7P3GyRdCO7CSMrtQiFr1BWLOmBBT0zcwnD4LQWXWpAtVRXhPmdpjrybCjN2LvlzQEmFjrdmRGG0R9q81//WvlQgGj8aPrVgtQtitomUfnUWwrki86OUqAulG1p0IHxFK79VOrPAVoUy4Si+AK8K+1tGluTwR/LYMJR+TijC+wmvoiEyEnvc3TBryRbDlFid/aBDhw+e3Sd7tIlwK3FggeyhC54vq9IMjIlA8mxOFEyKcGNrksO+zCJy+F3Zighha67PrTxLFoLkf46eoidHQuXn3Wy0xbrZF38kyFkP/5SuzFaZiqKTGj69ZrYz30wQflfqHWuV9dBHjqIbWA6aPGFnjPr5/+4rxuHX5q7FyMToELi3VTWIk9H5fUPZQjNNF2qHXesSwOj6n12FCDI//tu/9hyjBmw1FhrHaEiz1iD2iYyoBjzNuu89aguOVWcHaqyUg1sy3n+8qQda6FVNH0iWYevtFonqhBLreHA/LSgn2vWU+/KdRgl/N3GOqzRLoJFgHVrdLsN2uIvBIjwRm+0fb0xUSvM29lnh3RILy49TFS79IoHdd9YsXMR72qTcWOWjHY33Onn+1C+JxsV7a/15pQvy78ozKeJTnRHT3tceD8KnwYbIiHmZaOusLPsdDPf+bbr5aAhaFH9+csiMBJyw1vML5CdCrok0K0xNg+7R1GbEiAZMedU2kygSwj6dOIzcl4FOIrMZzJAHjubVHa2wTsXOL/+4Wt0Q8kpu7LtqZCDUvVsZXbiIG3vc6SCoTka1X4VXdlKjsX4sNO9sTQR69O5Ddk6i8l7+5tekkIaZ76KudbRLUZn83NfyahIfR86Cim4wzvyQKS3oylqd++CnhJMPo+Z1npIxk7PQ4n3LlazLqNy7vkRNS8Dx44eYNM1NAm/xtnqF1Ck7rdPVcCkpB0Tv/148pKRgrUJmxqjwFvRFfzw/fTkFFUt7y4Hmp+FyiI56ln4rtWWld841TYW7iaKntkIpHp/1jvjinQp98zZBWnoq0ihf+76pT0WWg39GtSMX34nXe9gvToPqJW6XqmwaZQ/g5elAaYu5YxM6Sp4Fpr2JsbCNFnun63XoMKfwpust2xEmRcVs89CdLCo2+0usCnhSlqXxvJ5EUO7abP/NMkcLYnKFutUsKmUmIJL9cisbM2kV6p6Wo8n9T0tsgxbNztveX5cuQdsncr+KiDA6sGvsCYjpU77LDUnnpyvOtuSNLSMfmq1szCobTscYrQVDjm4G0v1LKuuUZuOB6veCVTSbmrH645rf72ZBSOEv0nmQj9n3iXq2BbLyy+oOoejUHPy7G7yTIc9BfZ/D916ID+B/jDTwT</binary>
</binaryDataArray>
<binaryDataArray encodedLength="2284">
<cvParam cvRef="MS" accession="MS:1000574" name="zlib compression"/>
<cvParam cvRef="MS" accession="MS:1000515" name="intensity array" value="" unitCvRef="MS" unitAccession="MS:1000131" unitName="number of detector counts"/>
<cvParam cvRef="MS" accession="MS:1000523" name="64-bit float"/>
<binary>eNpdmF2IVHUYxg/hxVwscQoDL7w4hsEGQVN0MZQXx7rxQmToovZC5GRi2wft2S93Nr+O++Wom4622mQfntR0SrNJV93C8qAlQ4oMtsZUW0wgYrDJEBKLSGX7/t7gnb15OGf+H+/7vM/7/P9nHefuX2PA/w+izb/OonP/GcEjgv6+q4KLfxN8ZVJ+n/hI8J9xwcxuwdufCB47IDgG5mQfZ/xjwaGjgt9/KZjtF4yGBeflBeM1giEY9wm2s84U+419KrjqM8nn6Hl5dlh/bpV1crO4cM19i2efn7wi778rCd46JPMXfCv48AX27RR8IBFseUtw5HNBf5D9RgR3wGPL2Cy25e+R/bKb5f3Cg4IXvxKsnRNcJvE7aXiY2itYOCLx3PyGOE7MYvya1MUpwe+Fs4KLPmRecRaT8z/Jcyv7+/vZh7xSuwSrW5kXMu604KVD8LxT8DrrP32Kum0SXMq628jrwRPwx7rPHabe68lX8nLmsP5N1l3CeO99wdW8z8D7D7HgQ/Dh9wreII7lzDuILlccR3+sE0eC+fcEy/tA9FqC9zzYc9rmt7wi+MS7xLWFvNDnLXh66mvBmUE7LoNO4g3Uf4g8CoKPw99RnpeABeZXeX70JOuP2brsh5+9PLeT7wD53YHH0nZ0C9+P7IGHtexHH+Z3oBfqVGH/KroLmV+G/zvw5JJnAB/ZN6gr4xrst4Z129H/dJH1mD9B3nXyOovvzIH/9Cg8Es/2Y/DGvCL8t5LvGPuliMPDf5wukD5pA6vk77JfDC8OOp6B3+l3eA9/+KvTDu8OdU7WCV4mn0nhIVgxLX3+Ev61G3+5g44dfCHN/mnyjDcSL/tF7O+Rr098ET6aUIeQOMrM2/AFeTJuLrqaelvw3AGbf/FNdAIv0/hIGV5uwP/zP7Nft+Cz5NVQ/snrMfTcwJcCxle2MY51M+gtoG5ZHZ8jPvIL2D/p4Ryinn/gS/OlD/zjP1JnfOQ2v8+D9/nkt4i+8eGrILrwXv4dfVKHCfp+Bf62kj5sQe9L6Z+Y+AvUx9V6aH74w9Uy9YfvNnTUxbo1fMql7j48XcGfG+jgGvEHO4wfJa9yDibMd/CxceK/F51G9HGFfko6wGGbX4P5PvGG9FUyYPvL077M23uFrqf+FLFOhG4cfKLAuhn0WWbdSc4ZX+ZHL/6CHlnXgeeV6G2Cc8Bnfh4dJ9QlA9/usPWxLHWqMi/D+FXwNZ+4XHwhj46v0VfLiPMSfVwbteeB3ptucT5dxrfy+GKZ9Zwxe4+Z+QB/IK6QeI+jlzrne23Q+oP6SHWjuS85Ve2vAdv/eq5U4MVn3tJdtn9dzoOQe097wfpnkTwS9FOBtzrvfepcI58KcQTo1SW+Rrf14wxxZdQX0aVLnwf0dZ3xDfG9aPIi5wR6PMV9NYK31LC996q/1+E5oT6t1LeFvvHW2vEv0NcBOpqg/hPwuw5dxvDUvtn6oTtofamAn4Q9dp7L8xl493legv/mwRieW9FPbos9f4vkVSL/EH9KmB/02vudo/d63pc5Vxx0sor7e37Q+vWNoSZ/gXcXrLN+SF1rxFXvsrrNgiXqW0AnnvoRcTnE5ZJPQHyX8NXF3B9T2m/E6VPveJON1yHOv0Q/0dW/4RG9lMXPolOc86N6/ybvWmz9zSHubHfTM/1UZ/8QvyyH9nvKI78GfKThL3mdfdFDuc/6g8aT8D7Fc5rxUbetlwsf1w/b77fCTnu/8lm/wPwCdZjaY8el6ZfikO0/1V221+orS1x1fk+hi4j31Zw9Z/W5bad9TqGXOvx4nD9uzvpNlXgaqqMO239p1SP8eR12He1D/b7UeYneR9F361abl9Y3iKyeXfgM4L0KevBXZny6294/dvH9Wdb+wK8DjR99pVUX/fa7JkWcvuoTPkLlqdvezxPe1/WePGrPlYbm19Hka+ttn2u/RcRRxbfCfvtd2lD9d9nvReW9yvsC/Hr4aULcaXibGbL+ovdUb7RJn322P7QeUZflp95v740u+ySMq/bZc0vvz9rPOa0T+Uf9tm76fa+6aR2x73Wc1kO/D9Qng057fup3njdi+6/eaft6vGi/L+IOe19Xf1Edajx6T9E8tX+0bnqua/+FTX6i507E726X5U/r7eea+lbzANO99jzU80fPN71na9wR+TWa8vU7Lb8zA/b3uNfeY4LQ3pvU55vPLb/D/p/Gk3yCBfyfiftNVOL/dcsO2e8bp8fy87+uQhu3ngte0/dYlnizzC+Td0Pq663+U56fucz9Z7+9P2ied/36X9d5SnE=</binary>
</binaryDataArray>
</binaryDataArrayList>
</spectrum>
<spectrum index="11" id="scan=12" defaultArrayLength="540">
<cvParam cvRef="MS" accession="MS:1000130" name="positive scan"/>
<cvParam cvRef="MS" accession="MS:1000579" name="MS1 spectrum"/>
<cvParam cvRef="MS" accession="MS:1000127" name="centroid spectrum"/>
<cvParam cvRef="MS" accession="MS:1000285" name="total ion current" value="1651257.00000000"/>
<cvParam cvRef="MS" accession="MS:1000504" name="base peak m/z" value="113.07435275" unitCvRef="MS" unitAccession="MS:1000040" unitName="m/z"/>
<cvParam cvRef="MS" accession="MS:1000505" name="base peak intensity" value="265043.00000000" unitCvRef="MS" unitAccession="MS:1000131" unitName="number of detector counts"/>
<cvParam cvRef="MS" accession="MS:1000511" name="ms level" value="1"/>
<cvParam cvRef="MS" accession="MS:1000527" name="highest observed m/z" value="1071.98868883" unitCvRef="MS" unitAccession="MS:1000040" unitName="m/z"/>
<cvParam cvRef="MS" accession="MS:1000528" name="lowest observed m/z" value="95.02461543" unitCvRef="MS" unitAccession="MS:1000040" unitName="m/z"/>
<scanList count="1">
<cvParam cvRef="MS" accession="MS:1000795" name="no combination"/>
<scan instrumentConfigurationRef="instrument">
<cvParam cvRef="MS" accession="MS:1000016" name="scan start time" value="0.101983" unitCvRef="UO" unitAccession="UO:0000031" unitName="minute"/>
</scan>
</scanList>
<binaryDataArrayList count="2">
<binaryDataArray encodedLength="5444">
<cvParam cvRef="MS" accession="MS:1000574" name="zlib compression"/>
<cvParam cvRef="MS" accession="MS:1000514" name="m/z array" value="" unitCvRef="MS" unitAccession="MS:1000040" unitName="m/z"/>
<cvParam cvRef="MS" accession="MS:1000523" name="64-bit float"/>
<binary>eNoNVHdcDQwbpXsp6kULGWlHymjYcdyG3oYioXEbd1W3bnffbjvdShnRIiSaUohKtESLiFJ6RUNbZHxSyv766/zO85xzfuef57FXP2eb/OAQtEa3NSrXH8Kikx+caMTDuJfjJRKaHYZIztpgocVhvJtMVcuIPozTm6aSHtfN4GW5LR4EZ1w1UDf4SXTGzq1mbUEkZ4R8uv6Hbu6MsZcvVUYsnbG6/8m9PokzBAq/DH7FzMylFzB84pzxu1XUxqlzxvnBLSd+1jvja1ahuILoArE6p13FzAWegeTBK+Yu4FttX6IjcQFdu56bHuOCvTIxHy3qXTC6rubmG4Irvh0ckChbuCKPHBpaEO0KgwsZT6j1rrjoQc//2uCKIb1pqXVEN0wqDpStMHXDnMSpvrO73EASzTesNXeD4l92G9PWDfb/RmAw2g0O73pDOuvc0B99gytqcANd88i8SiIZYzYP7xGlyYhz6ym/sZuM9I7cl7KWZFz6TIz8KSHDv2WdbEsMGbutCzf31JHR01Fj/7WBDGp5d+3Z2e4w8bX+IE10xzmHe2mhZu648E3HdirMHRZm7s2iI+5Y8E/ek8fR7vh56oyzQb07svQXK5EfuuPvhpeKQwQPbLFw23Bvjgfex++cfGPugaMJx9Raoj1wS5pcXtzggfF6d6kAKU8kyCteldfwxJfA9f4HNT2xJL3StJfkiV6l3+whiieu244c7Q33RGrjD4ZalCeajV5F7JZ4QvvPVBYhyxOepd1vC2s9EaJkeTNxwBN6TA+Nl7O8oCc4oNAu5QXq9LFCloYXfqyMfRFK8oL3qKT6DcUL4kXTr29FeSF15PnfQ1lesK2Uln9W64XJ1UslxDdeGH3SM3p1wAsZhkbDTrMpCHjxbCNfioLMAzwbMoECpXuvbhBWUdBUUDk9pE5BVvXGJSRNCuwWNntVkii4U96jE+pBQeMuQ+5ZCgXldqvUa6IoSLR3+TR0mQKVyNG6iSwK3AuL9xAeUPCRdUYlrJaCLUU3m+oHKJhW7bv9SIqK7jTe2u+rqEjIX7dikwYVhSW1exS0qGi8OWi9wYwKh/rPpAsUKj4Gj+6Ti6RCb3MdNSGKil9H9dz7o6kYv1ThoH+ZirEk9RzVTCp87u1NUc6mIidqls1EDRWiz1NfFtRRwUsds9vTQMVK383len1U6BrJuZ0YoCJQd7gjd5AKJYEC57+/1Jk7up2xi0BDZrPw2hpNGixS9+3bYUbDyea61AgvGha80DmbQ6Uh39nqzGYJDRLL+RjLosFOHVu1cmjoYHQHjtTSMEl2KDkzQAN9OHfezSEaDMJDkuOk6DhcsPFbGoGOQ4XF3RqadIxUpbJiQMdEyvD/XpLoyJTixcp50kFvrVZMpNBBWZWdfoVKx1x6wkl6JB1ltsuu+UnocLuq83nqEh2nhq5UPc+iw+Z7xI3992f0rsP9F2rpYJ71W15SR4fz+BXpD2/ouJ+bc9VwkI6Oh8+DuQQGumQVrg2oM5BX2JVZrsnA/c0xt7drM3B2w7vwSDMG4iaCY2hUBoScZ065NAZaCZL4BAkDJOdz/YuzGViUEHV/Yy4Dktbw7Z9qGfgt891Yo34mz2aFt0UDA6Kc/KLXAwy8qiiKTh9kQD1rnUn+MAPbTJK0E6W8QSB/8nhI8IbhudKFNXO8IWxN4spoeeMrf8cfFR3vmf6PTyuSvCE39GFLlZk3bjSp+s2leOPJmnmSTKo3BthktYUSb3xXzfigleONhNC3+u21M/4Pw0LTem+E59lbKw56w88kjpc35I2A2PR6f4IPlPq2Ng1r+KB0WV+xprYPvK0X2A+Y+SB4z8VSY4oPdstmj3yh+kBG3u7HNboPfvb8se2T+GDJ8ZVpBTE+2LY1dLVMrg/SEXhiutYH/a/KPQzqZ3hGg+qyBh8oSg9VCwd90NzDKTAh+KJoUdTBYQ1f+O5I3C+t5YuxtWku58180RP/OyKX5ov8QV1TR4kv7hzZ29Ec7YuDjbT2pixf/JDqdJbN8cXq4oH7Grm+iG0x86+r88WDaxdSTQd9cfl44cf8YV88ij7vYElggiFpdrGZw4R7YvobQx0mDi15IfPZnImnp75eMLdk4mXSHaunXkz8fNJVEU9lYp1Tf1Mlg4klF65WHpfM8Ib2t1oxTESb23fVxDIhk6XqvSiHiU1Np7Ra8phYXUQYb21gQphvll87wETYUU/mziEmMlw2KwQT/SD4pJK7UMsPqb9llu0298NJ3ZKNx2h+sP3T3XUp2g9rTrZdGM72g058kmB1nh8S1JySu+r8sNKPxNZv9MPplgjbfwf98P1bi/2GIT+soAqsbo/44b/9Z51a5vrjir7urhYtfxhLFXdK6fojXX+ipMLCH12ue0zv0vwxGhanYxbrD+Wki5sDs/1xScH41JZcfyTeUtDeWu+PZP3Iw+4N/sjtLh07OuSPJlZF7S0iC/YJntr2c1mQzv25/K0mC2Hy+eordFhQE9Zf/GHGQjjz8DV1SxbcgirKA2gsvLrHaQ6kz8wdEz5viWahOjDBOj2GhVG5lf1l2SxUnjmT/yKHBXZ/MFH/CgubYp607n3IwvtvJSm/BlnY1dPTEvGWBYtMplQ/IQBHK7XCE6QDUHX+qd5xrQCMbow2/qYdgKVi/5Qm8wCsU7Re3W0RgP9EOfqP9gRAvfRN601qAHZf8rDwpgdA7/zVc6qxAQiVl7c2ywmAeEG39N68AGwf8l/3rD4A1/dElpGHArAm5SBKRwLAu9w+l0xkI7zo6p0xLTZKpCa11+qy8chcvPWnORtS0buW2+xho/BEGS/Ti41ArcK1dDobXSeWy9zyZqPAIMIo/wgbV7wehxvHzOgcu7qqj7JhUU8qk8ti49MXh8bcHDY2+1BYv66wQRQtyPhZz0b1SLuK5iM2hFOJVnuH2aApvVe9MMLGoU85RnGjbKi6Ww26EjlIC1j0rFCBgyIPdVlTJQ66k/YWaxhxoP+/7YwmEgdBNfscjuznIL326PR5Rw70lhXd8KRwEKdk8Tqfx8HHZZ81O/gcKJGyk85Fzextehp6JRwQqm3rahI5CGtiansncfDps/uNxSkcWOo/JZlncfB8pHvV+hwOFHaaus4u5uC85I9e2gy+JrTIHSrloHbMP+FhLQfcbQI5w3oOjtmmdL9/zoEXkyFob+NghFBh2T7AgUvIEvLHQQ60Zr8+GDrOweUIQq88kYvHgcXRPfJcsEvIutKKXJC2xS501ODC9lGX4IomF986b2WnGnLxwPSm+lMjLmiKz7l5JC5O/vJ6/c6Mix3X7hmP7udibKDzm8IBLky1TYy+ULgw5zsRlGlczM5em5zN5WLWo+yxBB4X36XEBl4CLlZOTIXkRHGRtpOStjWaC73yD20GSVyUNMKkfwbZ79eayKRwEVXVu6w6i4t/iFTJ0RwumLUusf+UcDHPoTndtJSL7pSPZRW1XHRZxTnF13ExnSlKeVPPRcGO1uN32rgoPfD6zqMBLsRSnQ1941yAK0sbkeLhlNsR8hIiDw1Rq55MK/DgkrNy9golHlKstezea/Agq1ngvEaLh0j2dbvxjTy8PXT2129DHr7vu7bD05gHiZf4jLoZD1XGW0oDzHmwOukQ1r2fhzyVv2eSD/CgsuP6eg8qD2l3yC35NB6SxnvjZPk8rN1hFtYu4KFo7t2oq1E8dFRnJA1E89B40KdVM4mHoArNymfJPGDLGol/MQ9jvz782P6ch/MDa5+sbpvpt7cnTredh1HdRBLxxUyOcP2B9YM8yOTvj0j/wkPGn3/dlnzlYX91n/U9KT7KlIeXNBP5WPW7Yz5Hng+POydWv1XgI7zkWeQ5JT4UL2ZPd2jw8d+xqQdyRnxUpgoMOo35IA8N2kjAxwW9OWGvzfm45Ho8hezIh/ae9eqvD/DxIzzm+24qH6T7OSr6dD7uTs3qC+HxIRNdtG9vCh+/szoiKDl8XDuYmUcs4ePmgKeOVykfi1iPH2yo44N3r0s9qp6PNvqyPJl2Pmbv1o9Lf8HHRPTCNu1BPu7rHt9WMM7H/ImtB7d95cNuQVpr7gQfhoY7M1cqCtC+chNhibIAhzpGeW1qAjT+M4+ppimAulpPqp62AKd+SKW93iBAZAfJWMlIgL1zzmw6ZCLAH0Od5gEI0JP2mPmeJEDi30MKvhYCeIyGmFg6CmBaMnyOQhXgr9Xs9w5cAfQjxhUd+TO5qc9YDIEAtIPV0gVJAnCTbn5oTRagIz6IzM8SoNS57PncEgFUVNKVKksFqOj+mVb2XIDjQY+GVTtmfBnZd6u+CJDituoIeVKAYkW7MVmCEI+1kpt85ghRwXR0TNcWoqMv7gvLSIhu5S1dkSZCHNFYWqfqKMQ8297rD6lC3Glcx7lFE8LeTmbLME+Iww9lpo/yhXAMfFnoIhFC6o5mgmKMEG/jF59ZmyzEUpv30z9n8Oy68gzF1Bmfq9VL6xIh4jtlRcZ1Qoh2Hz+R3iHErGrcv/t1Rj8tM1g6KcTzl28/RBmJ0NjVr/Z0vwgGyt0F7AMinD4926i0WIQNs6t+3b8tgksxY9/iRhHc/i5cPr9NhOuSb1klHSJ8//rfVPqkCLMz962tUwoEbcHeki7lQLy6djhymUkgTsXNndKzCMQT4a12H8dA/G1hN9o5BcK+aLlfmCQQStltqZTEQMTHq/ZlJwdiq2rDecuyQBwzWSC7s2NGN9zSGT0ZiGs2T+Toc8ToUe399FBJjH+w5etOTTGqZjl1dWqJ0X5yyl/GRAzSuDAhxUwMq8whlQsWYkzrmCzZzhcjp+swL1sgRt3Sd+Z+EjG81jrXfooWo9WWo9I5LMbGW48T3SbE0GUv770zKUZguLHHFUIQ/j1ndIY/Jwjh36drzZWDoJWivHiHdhA+xRvkLDQJwt8MGc03DUG4TVyxP+9FEKp+WQ/M/y8IvMVVIfHDQSjUv/kg+WsQYhd/iaFMBuF4YlPnLuVg+NcscurVCsYt+Ua6gkkwyFV5K7UtgpGZlbEhOTUYXhYj7rtuB2Pr20rSirJgFEHlYmdHMOYb71q+iRgCuWTL07uVQ9D/d26MnnkI6MfC5UP4IdhzY8MVZVEI1I5onDyWGgLxzx1Dl3JDoM+xtUqcDMHwx/HB4jmhII0sEyqJQtGce8Pq5HAofiuXHK/ZFIarNh2G3owwLDqVOF6/OBwsMHTCNoVDbXBMd2tsOIQZt0jzpsJxNzKqP/ZlBHrXPHfW+BaBXRbvvwdOReDfF/kx5YaRuFez8IXe9kgcDKspfOQaia7hxZr/exKJZRqb3qUMRuLLqy+ahB1HQLPPvxrhJ8HJBauNt3MkcLZrXGkpliAugjyxO1ICcfNbH4c4CVZF6+jtIsaAu7TgvJMgBvV/C8fTD8TO/OvfPx7Vx4I7HJAv13oCss7ETMXOE3jHrq1Q6jsB2/Xncg+PnsDF053MiZrT+D90Dbi7</binary>
</binaryDataArray>
<binaryDataArray encodedLength="1904">
<cvParam cvRef="MS" accession="MS:1000574" name="zlib compression"/>
<cvParam cvRef="MS" accession="MS:1000515" name="intensity array" value="" unitCvRef="MS" unitAccession="MS:1000131" unitName="number of detector counts"/>
<cvParam cvRef="MS" accession="MS:1000523" name="64-bit float"/>
<binary>eNpdl1toHGUUxwcN0oeC81BQpMIIoeShwiAlBh9kvKArBNmHPuTBh0WlBKlmupvLNs1lktR0W2OcJqnZ1MaOttr1vk2jjRLriBcWKXXVUEOpMKBoQCmDRMlDEDXn9wVO9uXPN/PN+c75n/8551vL+u8X9Xr/g7d+bQOtUx8JPrMg+NR3G+hkkg2Mp2VttZ8RXGF/NC1ovya4Nix4x1nB+VOCVlFw/U3BYxcFf/pU0Cthn++DPsEK69JbvMdu7zuCv74heOaS4GPiV9D4tayrebBrA1vvth/YWMcH5PmlumBMHPefk+//jGV9M3bDTvz4QrBtEnxf+10HD8GPdVJ4vvMvWfsmnlcFb5j4iatyBH/x52pFMMWPe86LvSvXZT3K80ci9k3J+6/I603wbQeCqyfZNyKYGRP84YLgDvIYv8z5+PXsvOA18v858c19IPg4+xbJxy6wRBxBD7rh3DLnOK/AC3zuZn3hS/zuYj/+VMfh/V3Bh3nuFUC+X4XfJ2aJ5znBhROCO2cEHyWuq/BX/4z3+O1gNz3M+eim/QX0/qHgWChYxD8fvWTId7Vf7zvyiWDThKBLfqxBwYeq+MO5Rc5rJC4bfxfgrWVUsPYS+4/znHhvp77W8O8f+LeOYi/U9WuTpxr7lrEf+trfMc4JeO6h3zJ+/YGft53HH+JI2ddKHr4hn9vh3cOfB9/GD85LD4LUdTKi49oVaZ1lB0DWVfwN4dnF70bqos468zxxdRMH8TisI/xI4MUljsqQ4BJ1slvOC+79he/Rxdwi9cm+PdO630Xw7h7Cj94t/RE+bPQY896mz7rw04y+s/gb42+W/Rl4vgxva8RdOYYf1FcGHQacN76EHeq6TJ9y4DnFzs73yCdxR9RzjH2fOBLqMzHv8b8MnwH5cui3vvgfN36P3zxvIE8uuq8RX47zA+z5wkP8+8+yniAfffSttEx9oNOU+nWNntBBzLqKbhz8byavCfHV2fc0/al9QvORkJ+p19HHHPuozyxYpo4rko/gxBXdl/ejo3hI6zfp0XM1pF7q8FzEz6iDOEydE/eK6QvooAlcJt/j+B32ab9bz3G/YD4sEXeW72/huwWxEx//Ed7puzlwmv7h4Z+LLi9P6r7jo//Q8IpucvBvdel+afR8H/W2A93sxU+bOEr0rX3UyVnuI0Xib+J9lnpdmkKXxBegvxx5WaFPN3A/2o/etsGzM6zzluN9E9+7g7oPhcQRke8q+YwH9XxcHtZzxt5Sf4unBa9zXjt5yg3qeVSFpxD+U3SZ4q+V13Mkxs8s/HP/tELOL9Iv4oLOc2Tm76SyE/zGPWwv+djHPcc1/Yf+UnoRf+DFgqfMkJ77Lvs9kx/m7ABzqYS+WohzmfppmdV92CHOOnWTdGq9uUWtU9/oEh7m6VchOqpyrk09Zo099mcLus+Y/OfMPfK07lcReq4Heh45/ToOv0vXv5mTDu8rJXWvttrgeZQ5sA0em47qfh6ZOujV/WZK+m5419+cw5y24bn5Y10XLn4E1Flk5h58bJ/Zojv0m8C3a+Y3duqmzvJaJwbLhrdB3bfb6Lupr+u7SJ3U6Ydpt+5nzK/N/pM9oHky/TeDnt0ejaafWCVdNxHnJ/CaFPR9Kdeh58KmHfTm5fW9O2Z/ztf903zXwH05nNF8mvo29w0f+06Pji/Afjt6dLFfG9X6Nvf3dEDn2eTH5KVGH8516zli+puL3zb7QnOP7Nd2Td7MuVmTX54HB7V+7YLOn9Fnwners3oup/gRd+v7qefr/Jl+b84x/ysC9O4Qd5ZzO+nLXlHf+6qdOh5zX/fzut6NTqwOrcvI13rwjF7Nvf+w/r+9qb9uzXN+Xfr3rd/K+knmY72geTP9w8xx8uYM3JDv99TU/+vNOsqNeP8CHU+3PA==</binary>
</binaryDataArray>
</binaryDataArrayList>
</spectrum>
<spectrum index="12" id="scan=13" defaultArrayLength="443">
<cvParam cvRef="MS" accession="MS:1000130" name="positive scan"/>
<cvParam cvRef="MS" accession="MS:1000579" name="MS1 spectrum"/>
<cvParam cvRef="MS" accession="MS:1000127" name="centroid spectrum"/>
<cvParam cvRef="MS" accession="MS:1000285" name="total ion current" value="1352691.00000000"/>
<cvParam cvRef="MS" accession="MS:1000504" name="base peak m/z" value="113.07429540" unitCvRef="MS" unitAccession="MS:1000040" unitName="m/z"/>
<cvParam cvRef="MS" accession="MS:1000505" name="base peak intensity" value="253752.00000000" unitCvRef="MS" unitAccession="MS:1000131" unitName="number of detector counts"/>
<cvParam cvRef="MS" accession="MS:1000511" name="ms level" value="1"/>
<cvParam cvRef="MS" accession="MS:1000527" name="highest observed m/z" value="1072.00147138" unitCvRef="MS" unitAccession="MS:1000040" unitName="m/z"/>
<cvParam cvRef="MS" accession="MS:1000528" name="lowest observed m/z" value="95.06365513" unitCvRef="MS" unitAccession="MS:1000040" unitName="m/z"/>
<scanList count="1">
<cvParam cvRef="MS" accession="MS:1000795" name="no combination"/>
<scan instrumentConfigurationRef="instrument">
<cvParam cvRef="MS" accession="MS:1000016" name="scan start time" value="0.11035" unitCvRef="UO" unitAccession="UO:0000031" unitName="minute"/>
</scan>
</scanList>
<binaryDataArrayList count="2">
<binaryDataArray encodedLength="4468">
<cvParam cvRef="MS" accession="MS:1000574" name="zlib compression"/>
<cvParam cvRef="MS" accession="MS:1000514" name="m/z array" value="" unitCvRef="MS" unitAccession="MS:1000040" unitName="m/z"/>
<cvParam cvRef="MS" accession="MS:1000523" name="64-bit float"/>
<binary>eNoNjXk4FAgDxmUGHShXuuW2KSlJSnkZlNrSUhq3OY0xY25nSgxZlYqUWlGuUkSuais5k1JJEr5yS0koqVjy+et9fu/xvHpNE0OqNYcgu3VyikIko7rdY7uERMb0trBAJXsyXk5PHLsoJUN4mUmrryaDrJVq4EpwwxrmXcdpohvi34U+DbN1g1Ka9FS4nRvKIndHdTm44VV03Y030W6gTvWcXBTrhuX3JZ2UajeQB9XfTNe4odZr2SiR4A6FtEHD+0R3dLnIj1mQ3LHh7iP7Yjt3aFCUN62NdseT7/8KX8a448e63ac5Ne749LSg6hXBA+/C0RRE8sDFPfGKBHsPvNzj3HDbwQMay+N8JVEe0PHY8E+Z1AO5ESe5XjUeGCi8mjxW6wGP/nhrC6InHGn0t3N2eEJlU8fSKmtP3NkUZVNp54mUJOMvQ1JPbDfOUsis9sTExNNO11pPbJnyXFhJ9MLk9jslcxW8wHwazCA6eGECnUefxnghRPD3k0U1XnhtXbohcY43Rg0ryMZEb1xRtJgKJXmj53WG3jupN1Y1FzR9qvbG+SZDyUOCD1oG8tLS5HxASt6U0GLng/1DCsN3pD7grOoOu1XrA807/2awZX3xbm6uorGOL3oOLOId1PVFR36NfbaeLyzpk12dtr54f3/gWjvVF0STkyWWUb5QKb443z3aF4cKV14xyvBFVp57XmGVLxjNesmXe3zRmMXSrJGhQHM991WrLAUOric2i3QoMKrodPOzpeBeQwmjj0rBFb/+1/ejKEhMjkv0z6DAJ2Bkb3cVBdYbXT0WdVKgvFFi2NBDQXqUWg2ZQIV2rdXeX6uoyIppnprWpqLby3GPsS4VQ4ZK18tsqXie+HfGA28qzA5v5V6hUjF2SmlPZRQVXqsFdU1XqNjV/bB8IIOKz0/rJv5XQYU6V7U+soqK8sCdVR97qNhey495JEsDrXX9/P9p01BrrG5VrEMDd3eC/RYSDQFXvZTbqDR47Py0dWEkDYwnZ/9OiaJBe8dO1WYpDfIZwgn1K7P9yQshphk0kId1TVdl0mBITmoZfkSDXpf8ua4qGu4Z1FtZ19LwTm7nseM9NARbhCRE9NLgaW3vWjdDQ84120ZzAh3tIYVZDrp0FCrUfZ1DosOxMVuZR6HjXyV2/2kaHfpeCfWfouhYHngqpzVjlp3tT2hl0WHrXnRhvIoO75shGu7ddHwZkUSKeuhwpu1qudlLR2yOcnpaHx0Hc7Zb3ZRl4PTXyJkHBAYceadLiboMpDdXmBrpM9A4bPbPTTBwQ6vFZ9CWAauGhLiFvgywDC6wk2gMfJAhhQdGMtAZvNBZMZoBo2LTfaPpDPR8jzrzMYOBjJ4XoxVVDFDszVLyqxk42NqzKK+TgQ1yY2MOvQwM8yctDhOYCPhL9LlXmwlpz5YfabpMzI1LzCXpM/Hz/NrB1bZM0MJu1e8jMcG2vkek05gY1HbekEdnottjasfRaCZqUE2zy2RCycFHapnNBN371i3FaibW9HN+b61lQqWgaUl8LxP9XsZG2f1MJA2d2p8r64ezly0TZHT9wLKxuGFq4If8Hp0dDSQ/FP5k375G84NQukTDPtoP1CD7TQZZfrCJON9RUO2HgbRddwN7/XD5x9bCgj4/qDbsTP4ly8J672ejgzosvOtI75vWY2FtH8PE0ICFevfAEx0kFiaVzHT6aCxo7d3y5R6DBZlBm8aKaBbaqgO638bM9i55TnRksvDs10X+nGwW9ieaLO+vZmFsjfyyyRoWTI6NNC5/zIIgP+9sRC8Ln5e1Ccj9LCxWJDwwJvhD8O6ysoyeP2YcV6t7kvzxsN4sUUrzx3e/nKMFdH8UrR9d9Unqj2dr6bplGf74+5roQ3+mP8qHBtgbs/3xg+JukVrtj7BDfm9+9vhj8/qfVtf7/fH5w3+n/iCwIcu8qNQox8ablnk507pstIpyd5kZsMGTmMcvsGNjU9EDI5IDG/GLZZY8p7BxsTyeOENjY25FwNpCJhsE7rbiiBg2npGHzzyJZYNCVv32KJMNE4IShdXDRliFrRetjw0zv3k/JnUDsFltta6sXQAOscooJ+gBCNwxNXRTGoAqDdcH7zNn8+fTfuY5AeizUlhZVB0A+bdBG/54HADqTUG6cW8A0k+4Hyn6EACH788NfYgc/BzsH6qT5+DTun2Pm/U4sCoJ/6BlyMH6ly6VrnYcLAvO0Bi056DltYtaNp2Dr7asj9eZHIxXODcejuWgssHv3dXjHOyeIlnKZHKQxRPm3M3iQK6j/FFMHwfzn5aY3SRyoW8C0wPyXHgfvVjTpsuF9lbiOiUDLoofqkw42c2ygQlTaM+Foa/6pITBBfPCrs2HYriom/EMKsnkwj3Jbu+lLC7W0a9rbb7GxdgeyfRfdVzsIO+O2d43uy8tsy8c4KJM4+AHZWIgyBUt2Xf1A5Hf6j76nh4Il1DDN89iAhFVHlc4kxmIbqspgmXOrN/Aez5WE4jXKhfaffsCIbfMre3oh0CcaBE4BhN5SM1Lsh3S4+Gcv5WjsSEPMveGphbY87Bynlbzzp08fH4faJhP4WGNYpsNgcHD5EInQbEfD2e10GQr5aHvf+OWtcd5qMvZ9L0wiwcf52XEoWs8BIwnqH2p4SFt7+3T857wQNm07n1XHw+sgdSmawM8KHmbVm0j8jEevagqS5WPA9zhzHwdPnyV45V3buSDTyapLzXjY75WyaVyWz4Oc1RMJc58mFQ4DaS48HEhwlg9l8rHkNRiZZCAj/dXecnXhHw8XvND3Cbi43TL2GqlKD6OEEtSbsxqXYWOQ3s0H+ZjEwauiXzIqk3HrjzHh+j08oCmDD4usRsZq7P4SGnZNfzhNh+/e8u+Xiji41pLjLVTCR9HFRL9j1XxoRjye0S9iQ9vko1Hx6yWh6B97hgf9fNe3TAkCtCb/ppVryqApaLaYZaaAElfSl5E6whw+fZIpv9GAYrmXL1RayZAe97u4FRbAQ5C3PzJWQCC1p9Oiw8IEPdj7e1+qgCrWikL9OkC0PaUS2MFAkze7m9JEArwxUw7zE0sQOiKDXIFUQJYh1KJNtJZ/lTXUJcowKHLGnaMTAG0OzTfH8sS4JGaMy+3SADNgFBHaokAmUYL5PKrZv9b4koamwQwqTy7tO2bABtjX+R/kxXi1/YtqxSJQoQti/YYVRUiQs7miIG6EDsfP5pp0RGiqd1xh5KZEGZGtM2um4QYwcJ4ZZIQef/VvtpnJ8TTB7XZbc5CDKPT7MwBISqtbehmNCGU47SUs+lCVGiqRGiJhMjecyi4VSzED1Ojvk6pEKFhEgv1RCF+SxUzh5KE6FUPWsopEqK98kCQZokQ9xv/C4t9LYS/6bDJql4h7p4nrGF/FaI/2any/jchcp6QVZy/C5EWT78VqiJC0omRjlR1EeTtzXV+bxTh+8Okr82bREhTtF+yniRC5dgx9492ImTJuq/Y7yJCzF1qxNQBEboCyeFONBGo7lqie0IR9BNqQ/8Qi7Ay/p/RxiQR5gf8RbDJFGH3kF3awmIRLOfNPWpVIgK7bmNifo0ItT5pnDmvRfCUfXAjplkE83O1JxV6RbjUvKC467sIi40KnmtqiNE6R1fz1WoxPrUf6VuqK8a2nrcz6/TFCCu+lNZhKsaLnhUH15uJcdntfNZBczEyzesVuiFG2vKvMk4uYpi+KzljRxNDSa/WZbdAjLqCnzn7RGL0cZeu/EMsxsP3yYtORc/ycllha5IYlOkuQlWJGOEFZ9pTXokx50iYfmeTGObGZ7+tfSNG80xeyoOvYqiU/JS4josxNdGovUtOAvllwTUr1CSoerOHdkRfAnYun/SfswSkQK2u39ES/POnrlg3RoLBH28HU5MkGJfRTLYrluBgro9p3BsJAhrCGhNdglDoajT3cnIQUg733asoCoLY2YLwujQIygMpofOagmBDU56frx6MSLUXGsqLg+F7LuHPj2bBoLfti9UzD8Yj0T7PtfbBsAx7lRp+IBi1D+68T40OxpbhJdevnw3GPh2X67zxYOQXR124rR4Cx7e9cqkaIXCb8prg64eAlj5DUDYPweBNn9ZT9iHo2/1yjZMoBDXcJyuOi0OwdO2686els7uqPvK5cyEYqZDNTRkPwbNbPc909ENxpqs0aqA0FI6FyTcfNYeikJrvU/omFP2nf3qajIfinIXMokXmYYjbP1qmYx+GLfJc4zvJYYg99jOnrSQMjb35N36XhuHj/sdLdySHY+ukfKVtTjiYh7rXHR8Px/mkUnKO3GEoTo+8Ty89jAKnw8fKD0ZgtLFzwcLHEZj+OMkrNDiCgXFd1VbzI1jA59x74RGJ3qiR+QPPIrHO/K+8bfxo+DUEqSuIovHzWc1RhEQjUfTL3DFyli1GYuPEMQivP38260AsjGYOc2VrYxFQFGum3HgS9EhJinrrSZD/jPBR7TqJqxz+neUfT8L0ZNmxORVn8H+NZU9o</binary>
</binaryDataArray>
<binaryDataArray encodedLength="1616">
<cvParam cvRef="MS" accession="MS:1000574" name="zlib compression"/>
<cvParam cvRef="MS" accession="MS:1000515" name="intensity array" value="" unitCvRef="MS" unitAccession="MS:1000131" unitName="number of detector counts"/>
<cvParam cvRef="MS" accession="MS:1000523" name="64-bit float"/>
<binary>eNpdll+IVVUUxncgcR8izpPchx5uUXKll0NCDEZwioh5kgv5MA+Bh5C41JR78s54dSbbjqNzU8tjmV1riqNOOf3lWFaTDXYjqQkGOpnEpFKHEJr+wXmQmHqI0vXbwfK+fOy719lrrW99a+1tzH+/u76ProC5+X3BhQ+uYm/kG8FGcRXdhm9l/7vXBDd9KJh2BY8eFXS7BX/Frvqq4Om3BAdnBft3CVY+EYx3CJpxwTbr3rDg3DHB66cFB3YKPvym4OLTgtk27I4LFvi7TvIyI2cEy83E35I8/7rxnisYDeby/6XnBWdSyX/NZ7Jenck6/VzWD5wgfid4+3uCtx6Uc7f/IuuPPxU8S/zr5FzTeFtwiP3xdwVvOy/44yl4OSK48TlB+4Sc/+iirL+An4x9t0dw/hnBldRrbApeJwSniaNL/Qep1/3wtVLyNbXX4W8Ge76rvEw9ia+JHpoHBNcS11Z4r23C7yHsEsEznDtA/Cn1ab4geO5FwSnimznMd5xTI35LPBs+Qhf7qc8Y+1vRFzrL0Os/J7R+LPx10FneFkzgbfVpwbADz16vI4KPkPcS/m8SPZhZ/F0kn1DqaA4e0HUzk8SJ/zp1tM/q77JRwQAez8FHSH5FC6TfBoijJN4S3eb8H3NuvE/3af0lwUPvwAPfVYnPPQkP5DVA/i36yGB/GZ0swWNMnev4K4k/oF4hfKTkc4n9Zfq9HEKP8GepUw1M+b8K7wU8FdQtknyjWy7IetdJ9En8CXYxPHaIu+L7F//O84y+46dYw2dBng3PFzoJtqDTN+ANf5a65thX0XuM/yXqUkUXXaf9mO2Ca75GJ/wfklc/9U+wW2AuBeRTga/Q14HvS58nc7cm/eRu+FLW25j7BbrfCP8dzjM+PvJqXdQ83UHfTqC3fC9xDul7wk5qHr3eI+6LwMeLLle8ovvfcN4086UN74HFL+espS4Z+RTwPC/+3CJz7V700EbHXeoTowfjdUy8vZaOt/D5ed2Sf9X3Gfnt4x7tUcc686AJL47+a4g/99hZ/ieviPsmIO9gt55vqbezWh8hemzAX0peGfqdR58d4onINyPfGfJw5LnMPfET74aE+kfUrUdcffD4EHMjGdZ1LYmvAl8rmGMhfkvi+517JcNPST4J8z6gXxtWvzss59sdur7G3zvUJeDcRfYv4289GMBbTDyOdW5133q+ohHdd/Po/Yc57kH4m0PXJfHO+rlIHXJ0XUxpnRTk5ejP7jHdVxl81LCP0H8wqt4fJkE3xbiex8brfI/+LiHvkvNLb8d3KfwER3R/OPKoM/9q+O953rBL8VMQV97Sc63B/jLnneKd6LbouRpjv17eE9HPf+h9z+vdvPdidNQHD/3M5ep+fX8E6Daz6v35/7yyw3quVT3/Q9rewN9J6lrs1XH4d43x88fXi+9z/PVRn3BSzyuvU4vfzMdB/XrYuVGt47/h40F01fD3xTVzrwcPNfiMuGeytu6nnr2mL+ivnP2Q+AJ4T8b1HHWbdd97/pq+L/1cwt54fxNa58XjgvfxfjDwkFitw7Cl52Pq541/l0ie4Z1/sk+9x74SXJXqd2TWUvVPjy/J+jfunYXDWt/xzuhfsw8+1g==</binary>
</binaryDataArray>
</binaryDataArrayList>
</spectrum>
<spectrum index="13" id="scan=14" defaultArrayLength="363">
<cvParam cvRef="MS" accession="MS:1000130" name="positive scan"/>
<cvParam cvRef="MS" accession="MS:1000579" name="MS1 spectrum"/>
<cvParam cvRef="MS" accession="MS:1000127" name="centroid spectrum"/>
<cvParam cvRef="MS" accession="MS:1000285" name="total ion current" value="1123690.00000000"/>
<cvParam cvRef="MS" accession="MS:1000504" name="base peak m/z" value="113.07427725" unitCvRef="MS" unitAccession="MS:1000040" unitName="m/z"/>
<cvParam cvRef="MS" accession="MS:1000505" name="base peak intensity" value="245640.00000000" unitCvRef="MS" unitAccession="MS:1000131" unitName="number of detector counts"/>
<cvParam cvRef="MS" accession="MS:1000511" name="ms level" value="1"/>
<cvParam cvRef="MS" accession="MS:1000527" name="highest observed m/z" value="1072.00921426" unitCvRef="MS" unitAccession="MS:1000040" unitName="m/z"/>
<cvParam cvRef="MS" accession="MS:1000528" name="lowest observed m/z" value="95.06390053" unitCvRef="MS" unitAccession="MS:1000040" unitName="m/z"/>
<scanList count="1">
<cvParam cvRef="MS" accession="MS:1000795" name="no combination"/>
<scan instrumentConfigurationRef="instrument">
<cvParam cvRef="MS" accession="MS:1000016" name="scan start time" value="0.1187" unitCvRef="UO" unitAccession="UO:0000031" unitName="minute"/>
</scan>
</scanList>
<binaryDataArrayList count="2">
<binaryDataArray encodedLength="3684">
<cvParam cvRef="MS" accession="MS:1000574" name="zlib compression"/>
<cvParam cvRef="MS" accession="MS:1000514" name="m/z array" value="" unitCvRef="MS" unitAccession="MS:1000040" unitName="m/z"/>
<cvParam cvRef="MS" accession="MS:1000523" name="64-bit float"/>
<binary>eNoNlWlczIkDh6sZS7IohXKVyjjCmmqJ8NVMjoRN6K6Z+c19NGeZJkc1OUq5EuVIO0pWjhRKB6OpyCKkw9U1sVTYLv6L+Hv1vHg+z+uHc3553/iqAKSSJgTKyIEgHyeviaQFovKyU+pY70A4XmtuPZEYiLuXlKx7hkBMShC4bSQFYYSl4P13chCy2grXcb2CYJ6785CCHoSls1zYTdogPGs4e4u0OwipCcqZiXuD8IMWcSnGEISXRy9VjawOgqiCcX7QLBgYvBCuJweD4rawQk0Pxp+fWtxXaINxShcZG1MVDNu6mfPukkJgP6h5OMw7BNkNlKgziSGIe/JiaENVCAx/yGd/rQ5ByjhN0VxyKFbkrevaNSwUE3WUy1LPUBR5EwXUZaFoPskY1NND8VdymKQnMRR5jU7pOkMovG+MfJVcHQrf0x75NeQwXLV5GGo6PAwfHtWpzVeGIcSiyrR2VxiWXvw99YshDL5nT09JNw1Heezxc87kcFj6xlfvoIWj0dpn1t74cCyaUbDGmBiOhxyveV2GcGyJf3voGykCr5Cy4sqwCLiQWy820CPAyV7GqUiMwOuwmW03qiOgb75jlVQbgSP/RlDlZgyQLRbNcJ3OQKvffTMXRwa+Sz17Wr0Y0Li90LSzGEj29vVancDAP+7Zl5ZqGXBb0fd0rI4B6llPfWElA7r7xJyjHQxsu/44steEiSv+BzJazJhof1Qfr5nOREB/i/iwFxNHnzbvf8FiguK7RVaWwESkZ6XrWh0ToSdymXWVTEh+mC4wb2Uix/ILs7mDidLM2O0RJBb0ko+MT1NZEO3NKbKazsLyhLNdVEcWjLzr+697sdBMP/Tey5uFC93BS26wWKBnBFm8SWDhor9LZks2C4Fj7sz/qGPB9qC2mHKbhcRJlzbvqGTh/b7wN6sMLKwoG3/tagcL6o73x06bETi+v8S/zYEACSbZro4EtAfa9EtoBCZGu2W3sQh8XKOpHxlHwMp2HPlUAoGblTe4NYkEGLV/ZFB0BDKfLSImnyFQf89H9+0WARtt78AcA4HSfl6vRzUBXcZXgmgncIsW7JHeQSB+35RzD34QqE69lraAxIbaZuaOdY5stIp3DpZ7sZHUs6JwE4uNbYfrk/MJNljzas30CWwkUBsrnurY8P9UvnBDDhvS6pdbxhjY2HN+Y9ThDjZUt5Nb0zvZqCt53ZxC4qDrQX8G1ZGDWlv3afXgwLNKMdKBxoE+/c/PZAYHuvd7nh8iOCA1lf4oY3NQpqu3dNZyUFJBoQ6c5kDbU0iq1nFQqPYzKio5SGNKV102cFC6a8n6eCMHnIVdv/iRuLD6WDb3XwcuHDNr6oocuZg29ugLuhcXwn+MHbk0LvSRLXV+BBfObbwdWWwu1hhEq0VaLhyOyap7dVwsaE91Ri4X7o2N1P9VcqGO8RZYV3PxeOdfuRQjF6L1xcbS11zs+cro05vxQCQGfvniyAP5YEub8wweKrNeLr5H40E564T0HMHD94Lnk1y0PCydM0Vcp+Nh37xVbiNyeMhc2ak5YOAhuuRd4nYjDx5+1xoKOnn4y4S6IZTEx/a1tk/MHPnIDnN3GHDiY11LwIl2Gh966o/udoKPpc8bF13i8FEs6e5ekcBHfvOrqw+0fNh9/WXs3l187IvZYdKp42PuwStmfTl8TC6npLga+EiLvrXS18hHh9T71wWv+TBU+EgXkATYcmRVxE6yAB/sF06c7iTAIP1ZvxchgMV/t/N1bAFK7LumvtMKoP6dYTU2V4CC3Hd9SQYBpoR0D/gYBcg+b77k/GsBHn7OmmBPEmJNRMaiNkch2CutKubOEOLN/RP1pnQhYu73VPusFMJ95UCfninEszzBKBO2EC998qYEc4RoGbXdtpQrhDDAdmyWVgh18tTNBbuF+K8hP1h/RghTh2XLKwxC3PtSU7ih46eP3G+xmywCfflNJ1snETb0jfB1oIsw0e6i1T62CHafEtJ1iSLQGlfbWeeIEBJ8L8byrAjJNpu3HzOI0GsfPrTBKEJflj6r8I0IS56d0l8niWH+/nZX1S9iDI8cfPvCSQzTmudj5lHEOJA67e03mhhtD6pKdnqL8X0j+a4nIUbATPKx39hiWAf6Rn3jiOHtcO7iGZ4YvwkkvSG7xSgen/mvf44YPHeVY0qnGKzAyrwmRwnCFphemj9DApqKkabhSPBoeraHbJcEHjUxx+/kSJAnOnyTmifBNlj+t+6OBF6papuvRgmOWr7ac+QfCU6dG95EI0ciYGfTXNKMSMxJK5vswo6EpuNq9ElOJHbOcs0anROJuDTzng9VkbDo1j76ozMSdvszXLhkKfLbx99udJKiPuNZ7ASKFB8t4nYP0qVwNW/SlDKlmLS4NoDPlqLyg6y2gCfFwqllmuJ4Kbr2Tht4tUeKaSevTNPlSJGWVsAZypOi/0Bz5a+vpUiymvRr/T9SNF5/RbJylaHsHp5d9pLBtHXgdOJGGT5S5Gfi/WUwH8t7rmbJUDxrffd1hQzlPW6LGpQysFX/s3+YIMP9geQjbVoZQvODa8MOy7Cs8miq5REZTC5/+zgrRwbqw85xdVdkCBszujKpUIZRl4clb7kqw/yIPZ3FlbKf/6iwbnoiwyLhvp39HTJsESz3aDPK8Pa6rV38ODn8qvPZuV5yTBpYWtizUY6AA2niEZvkeHxnpKSdJQcvuua7G1uONaO6RqbJ5Xgp0zTsV8hxwtF/CUclR1reKRNtghzzGD0b/kj82TNyihsPy1GK8O7PaXLUJus9VTlyqKmlR+ZcleNDltzhRpUcDySZ5TVP5Djnai942SfHqNTMPUYzBSy+XJk3kazAXBO/pzOtFWCffjKzfboCu3z+LnxDVeCY+X8ZoW4K9ATua5lNU2DyQbgk0BWQLqPterVRAe76DZ+Ob1Jgm+CdvxehwLKZo40n2Qps6Vm+fL5SgdjyA34vVArUaCc9WluowOXqOyWhRQqY3f1KZRoUsH/8WwLtsQJ+1HbNOKMC4/W2vyp7FRjO1NZNdVViwq1m91Y3JQw1GQ5tdCUeM7oXb/ZX4vyQR3LAJiWIMTHCRIUS5dFJu5vSlAj/3t/FuapEyc2563VVStydXUT5/kSJTbH0aUlPldB8r60dbVRiTLe72NpGBUJDb31ir8LJYtMCZ2cV2CXjil7/pgKJ7K+zcVWBP5ReN8ddhbT5j8taoYK1/+bV8Feh+VQFf61cBRHnrwMf0lTocsy3Gd2gwmqKKL2iVwV61tckY58Khy1jCc6gCpZ2BS7Rw6IQFSysVjhHodPf7XySexT+ffvZTVwUhTW022MONkQh2EG2rOZaNGb3Tz9k/yQan9uXRZVYb8WLXtvU0eO3giT062I7b0X/4XGfrN23wsfa4dBU763wLV4v8Rvcincbv6XmDlMjI93qYJO1GnHqs589lGqkxMX0HlWp8d5CancqUQ3x5B/pMYNqBFPdKQM2Mdi4YMKo2c4xGNqetHx+QwwqQh4FfPpJ6f69RRR3DZoyjw3ZeWsQw9pymnxdgwuneg05g7EYMmnPzB+2DT4XhgJVm7djb6PsUUNIHLI8j+yj3o/DHHXTbE+ZFpLQGx9iFVos4odY0tVavOaWf/OJ0yLv5Hba4r1a7B7LiPm7ajfmvlyTMeZRCihOvy+2bU7B4KjB+7ZtKXBSR0vN9Qfxfw8zKK0=</binary>
</binaryDataArray>
<binaryDataArray encodedLength="1324">
<cvParam cvRef="MS" accession="MS:1000574" name="zlib compression"/>
<cvParam cvRef="MS" accession="MS:1000515" name="intensity array" value="" unitCvRef="MS" unitAccession="MS:1000131" unitName="number of detector counts"/>
<cvParam cvRef="MS" accession="MS:1000523" name="64-bit float"/>
<binary>eNptljtMFFEUhqfcRjOFxRYWWxiDiQWFBYUx18QY4yOZEhONUxDdguAsIC6KOOADUMRZQEVEXMUHUdRVoyK+xmcoiI6EYtVmQtRQbmWIbmHkfJfkGrf5c3fuPef8//nvmbEsy/Lbisr6+5sqCO55uID+hg8LGO+I5f9rnwStG4LBfcG5c4I/84LxdcHdlwU9T3D1TcHaR8Q5KPhlXLD6uKDdIFg3KpgYIe41QTUm2PVUcIvE81e9lvXDx4Juo2CYWUBVXrJ+YV/vR/m/ZUDwxVU5/zuUdQ/5Xr0jHzzTHYKDtwWPCm9/BH2ypwWXvhSsuELd6DMreazx54K+8FC/0N/fJ3h6QnCM+oKTgpnPghPE8fuoD92qjlA/+ladJX9WcCP6bbsn+IN+bZZ+W/236A/8y6A/TB8HqQfMn6L/RwVb6bvzXjCi70PnOdcjODn0/35rPmv78QfrOc5newUHeN6q+0I96+Ch6EMJf6lD6O5TN/7Ns7bb0GkvftkvmKK+N/jMO8H+w5xvRi/0idA/CU+vHh+cEezEP6PH4Ed8q9e8Jy71NF6AXzc86KPP86kcfSZOyPMi+RT8Sl3EZ/8EfZrkeRV6JToFt+K7NP9b7Evip6iJ/8E0vEPyDLBO4wsXXjOct+Gf4n91AH3gVdlKHvqQhZ/TAn/0rZC6/JXTsl6Df2vgH+Ari3gW92sUPiH3KsYnJfpVAEvUF9ahH/ktfHJnxNQhRC/7iKlTir575C/C5wnzqtBg9s0nv2J+pYjz7SL7M/iPOlLop7Qvdd3EreV+KOoovOD+UX9Jn6f/IXU63JtgxuQzhs4tZ0w+MflsfFiiTo8+5jnvsi8gvo2uM/guwqcO9yvBe6TYYfLb+URwGfOgkudWm9lH97jpBwcs4AMPf8Q5s09jzMeknnfESQfkkzi+P2n6a37YvJfaD4v1wKvMXCviwwg98u3UQ30J5sPyS6aulcSroZ6rxHP0/OKeVTNHLe6nr+cIfo3+8b32nebjc248Z/Be1DNJnhWBOUesRtOHKmP6Vd/viLWt5x/rrw8EnxG3rN935LPbTd+97TPj5am/grmdQL+QexLhl5SeB9p3reY9d8ES8ZL0M9Vs7lPav3ruaJ7wVpzPo0sA/034VfGdEBDXww9TzM2K7/SJ59N8B7ncn7jO7EfEnJyHX0AdBc/sb8h6LXkc9tnkD+vN98sous+jQyV8HOLEun7u+/hdzuXM7xydx2ky19kT5nwLiac8Uzf9/ojBbnxSoO6Unju8P92MeU5/dyjJ406UzD5tZz6Xz5n7tY67ZgVzfM8V+xbfJ38AqinVJQ==</binary>
</binaryDataArray>
</binaryDataArrayList>
</spectrum>
<spectrum index="14" id="scan=15" defaultArrayLength="319">
<cvParam cvRef="MS" accession="MS:1000130" name="positive scan"/>
<cvParam cvRef="MS" accession="MS:1000579" name="MS1 spectrum"/>
<cvParam cvRef="MS" accession="MS:1000127" name="centroid spectrum"/>
<cvParam cvRef="MS" accession="MS:1000285" name="total ion current" value="1000778.00000000"/>
<cvParam cvRef="MS" accession="MS:1000504" name="base peak m/z" value="113.07420445" unitCvRef="MS" unitAccession="MS:1000040" unitName="m/z"/>
<cvParam cvRef="MS" accession="MS:1000505" name="base peak intensity" value="246249.00000000" unitCvRef="MS" unitAccession="MS:1000131" unitName="number of detector counts"/>
<cvParam cvRef="MS" accession="MS:1000511" name="ms level" value="1"/>
<cvParam cvRef="MS" accession="MS:1000527" name="highest observed m/z" value="1072.00443458" unitCvRef="MS" unitAccession="MS:1000040" unitName="m/z"/>
<cvParam cvRef="MS" accession="MS:1000528" name="lowest observed m/z" value="95.02727898" unitCvRef="MS" unitAccession="MS:1000040" unitName="m/z"/>
<scanList count="1">
<cvParam cvRef="MS" accession="MS:1000795" name="no combination"/>
<scan instrumentConfigurationRef="instrument">
<cvParam cvRef="MS" accession="MS:1000016" name="scan start time" value="0.127067" unitCvRef="UO" unitAccession="UO:0000031" unitName="minute"/>
</scan>
</scanList>
<binaryDataArrayList count="2">
<binaryDataArray encodedLength="3244">
<cvParam cvRef="MS" accession="MS:1000574" name="zlib compression"/>
<cvParam cvRef="MS" accession="MS:1000514" name="m/z array" value="" unitCvRef="MS" unitAccession="MS:1000040" unitName="m/z"/>
<cvParam cvRef="MS" accession="MS:1000523" name="64-bit float"/>
<binary>eNoNinlYDAgARzumUmmRa8vRdh/K0YGs7E8zWZtjlWx35j6b5mjaUhltM0ZkSXIfZZrIkRUlGaKaaBchtehAzVRkUdF9WH+9733vkUpCeyoqQ+GuPy1mliYUzjvy8riEMLQuj/fIIobhb8mKHuOAMORslGtPyMNg3z9f/2F1GC6u7d9HMQzHFPfqkglCOHTEuh8p/uGwsNzjdJYUDqfP5Zt1snD4PD/pRFCEo447aS23+tvXUT1tXBOO2CXiG3cJEZAbceWuxAjEbCr6uI8UgazSp7SstAgsZzUoRtIjEDK4PJiviUDllRl3KgwjQb+0oPYIMRK6wspcy4BInHcqKFbKI9H0zHaQqYnE841SUVtNJJKlL118CFGwSBwd/ugXBdUsE80dUhQETY99X8ujQJw/ZrmvOgoLQsWEkzVRGODYWlQQolHp6j933DgafMekbZPWRKOgNclqjjwaQ9IXDx/sjMbURQ4ZMzXR+JKz8X1zTTRsd78xytePgdTYS7CQEIPiddJLKcQYCIdevZuQx2BCqdYNV8egIdL5O53hVsxbVLT0nNFW/HI0e8e/pK0wufXHb0XyrTD/Wrvxes1WbHD3bZQYkNG8TFPoa0dG/rzH/62wJ2Oe5HRzqz8Zkx0y9BqpZBSGK0tc0slQLD3SQ5SRMb14qYOtkoxMHzfja1VkuDalHM5oJyMm0HRXhx4FwceGMkf0KXib2Ojx2oCC0DU3jal2FJx719Mg9adggj6n/z2Vgojl5SHqdAoSP5gfM8qjoLfFLzBcScFVdfTzV1UUOLlRRaavKdju3HSqtZ2Ci4r4lmBDKtJMrAbezadirfnmW1PtqJjk3P1glT0VOc2UgTJ/Kkj37BviAqhI2GO8vZZKxdK+jLXv06l4GMU6o8ujov9G9+42JRWPys0uZVRR8Smrx7S2nYqMbObNywY07OA0bnhiS0OJwZygCHsawq/MyPAk0jB4PrvqPpWGz5aXqWZpNHhn7nY5kE5DuZKsNsyjgV0rlX1Q0mDpVTDSe4eGkZG/HHRVNBjFjln419BQRF1SntJOQ6qXyPWyloaZNnOiOr7SMHzzeZunIR0d1kkVHvZ0mEV21or96SBJtc+P0OiwnmP+uSOdjqdZwsBuJR1LhriObio6HBQLfjKrpiPvNsGOpKEj61JP9KV2Okyr9hGKDBggWLRtO2nIwKuH+7/OtWfAqvDWJzMiA446fWNLMgPqmguDmVQGDHz/+zUpnQF9S3YxQ8bAxZj76re5DGT7r5vaomTA5Qvp5qkqBuK9SFEXqxnoK4Snp5aBH1W6lB8MmQgZTZqitWWidOUvuTftmdArOpS0ypGJQLfGc6eJTLjRJpbY0Jj4POxod5jOBK113/xcGROdg+oUl3wmgiYf/OhZwERPF9/eqJqJXKeRP3xqmEjgJS1naJlgDtZRVR1MFHnnxV03YIHYNzZvjh0LVx0XSQ0cWEiSXhnc5MRC97TuM7eJLAxX9Xtn0Vi4n/pIFSz75ooe8dgZFtpnVe6wzWchdz9vkZ6KBf1aCzFH+627Fp85qmPhxdp6VoghGwPJp8Jf2LERRR0MMnBko+5ruaaNyEa15sOhARobB0bMlBcYbIzZZnc/krFh+CklMDCfjcA9jrv+VbHhHJ6Wb1rDRlvLsn65lo2y/pbgWYYctKyLGzZ34CAzkqJXT+TgYpdlUByNAzVB6HKTzkH+mrrPZTIOPA8vU9+Rc2Ay/rFOo+RgdGVXWVc+B7cITZbTCzggzhZHZVZzoDU9sGS9lgOWT9nrEx0cdAysUEgNuag/NPRFbM/F8p3ruX0OXFxOqbm70ImLlxVu1p+IXKxLX78pZg0XP7sJBvooXPBWUno96Fx8HX3Re47JxaHFnl8y5FzcjfQ9UKjiYrdHgdfVdi4+tpqnHNRxoZB4m/bb8/Ak7bBuBYkHGiGGpaDzEO1Gf1oh56F2dVtoZT4Pi0TS+mlneeisyFhZXs3D4tWlc1rbeWjWprv81cmD1x4b/UfGsShevGuwwiEW0yrIz1c5x0IzxfH2F1IsYmcrZkvpsTj/svniVkUsulPpl8S6WFTPGrN+bs9Hr9vQliVOfBQ5yv4h0fmoux64KpPBh3JE1XZSzofG9O/Ogzv5kE7mH/U4x0eqt5l3xH0+OFY//fJJy8fiobTK+i4+Lvz1T/4dxziMme3ftEEVh6P37mmZujj0+V9xTyMIcFuncX/mIMBM3+bQlc4COMg2W4yQBODtNruvpAgQHK8tfE8X4MT3S+tLWQKYbzn+6vYuAXxP8tepVQL0do+b9J0TIK/s7+CAWgHU+55k0bsEMNt3XDTfSwiOartG7S/EeKPnfUmwEN99fLQ4kSrEhC/8ysRCrB4bu/cyXgjVGyHpjUyInlLFfyHZQkhmVl2zyhGCNCN49W6lEAdX0X9TXhUiIddEiRIhBl17bR7UCxFve3tSS7sQofMeqCPtROjdUhOx31OEe6yFVRf8RWBsurCQGCzC3mfFXiPfeP6gMdMiRASDFbLOBqoIMyPweL9IhA35ipAbYhFKuztXq+NFyHu250yQRIRlDoe772eLcLj7VcOCHBFoBTlPhCoRLIxt/vy1RATD066SN30i8Bse2PYbiKHw3NvuRBBjm/ugjcMMMTLOTtxothNjYd9+a4q3GI5BA1kmRDGK9eq6moLF2L5GGnIoRIxIhVW+DU2MKN6ONSfpYrDPNsSbxYvRT6kcbZaI8SbhK73+oBilOdZnrbRibPTzrRz9Rp/Hu9j4Ikbngp93tnjHw+wC28qmJB5xXuPCbZp4DP14us/gWTwUsb9f/H6mBHV6YQuf/SDBBuNM0432EqygHnee7ChBU4azd/NiCZTTWwv1vCQQJ7oaT0AC/cOTNm0OkGBB6t3fl2+WQB2XqgqiSbCXNZy/RiRBrmtDatvBb7+fQ+y/JRI4xbxbH9YvQXr08RN8owRMHOGlMxwTcI6cecXjWgJscnJNChoTUH96Lr+59HfkvD82HjArEWtHBY3TfRLxZ6t2o09AIv64ZvBz1JZEuI37JiyVJ6L97gxZsSQJtw5soUlykpBX/NvVjP4kyJ4q6119tqFHlNnSVboNL0KKMgcbt2Fu0b3jVj7J2ODztmKUlIzksLiXvNJkXFuV+jTsejLunuoMPdCfAs2vySv8hDIsu5IrOSaW4cwJ8gv/JBn83grOBKTJUPJBHTvlyV64r3yTOvvFXlgXZk+d+mYvQi7s2EO4m4X/Ad30kSI=</binary>
</binaryDataArray>
<binaryDataArray encodedLength="1180">
<cvParam cvRef="MS" accession="MS:1000574" name="zlib compression"/>
<cvParam cvRef="MS" accession="MS:1000515" name="intensity array" value="" unitCvRef="MS" unitAccession="MS:1000131" unitName="number of detector counts"/>
<cvParam cvRef="MS" accession="MS:1000523" name="64-bit float"/>
<binary>eNpVlj1ME2EYx2/AxBiC3WiUxDNxqIlDjUsHY47EASc7MDgQciEMTlI+ihUQTz4UELWASlUM9QPUBMuJRCuiniYkXTTVaGwwkhsYOjhcjAObH31+7/B2+eW9973n4/88z3s1jH+/oMf6D2/PtwqNY8vCuqUKna9FYbVfoVX/SfYH7nKO862TwsicMHdPmL0jLD8Wennhxith+JJw5LzQ7BaGTgt3LApbsJu6zLl54Re4f0W4+5lw23uhm6qwYWdNfSX+iORjLN8mbt5v8oSx68LmNdZp4aRLfiNCZ1jYT57bp0XH9pKsPxNPM/ZL6NP/UHgQf805Yfe68DjvBTfxMyG67/0u60Z0P4q9zJgwin6LL4WHM+iEjg1XhL+yxIFODvH/eS7ctcDzNuFHdN+EVdeE41PEg46hXuJAryxx1hZYdwr7bgjTo8JV8igRXwSanDuCnS7O1WH/CfH/JM+hp9Sbc3ZCeGIAne5D+s0b0/eLHcL4GeHKa+Gjq5wfEh4g/xJx+PRDYpD82bfR4yT+Gifoc/q3Ff3CF+lr+m7rAu+nqAPz4GI/Tp196rqA3TD9WOS5Ny6sntfny3ewhx+POgxhJ4+dGfJrQB+f+tmctx09TqtdaHDeQM8U9fH6eU4+FvXxeM/twx92o6xt9kPoHGO/9qOw5gF+iDdBPKEevc/i+Mvi32zX7bvsR7CfZv7i6GliL5rUnye6eM77obPkxX4afz4M0L38gveVHeKPopvF8zx9YjOPXqeuWxxdrYy+nsX+1pRe9xL+zXPEK3ac+Q/09yx+R/R8VJ4mcdjEEabejpoT7O5jDqpmeJ+58tk/tITu2LfoO1vphj+LeprsB+QdIa8C94VBfrFR/Tuy9kb4+xbzQV85zJNPPU3yWJ3W+7DYo+uVYl77yK9InHnsbTJHIfohz/wb7GeH9ftVzVWQ0OdardWcuqN6XBb3V2pA7xfX0fvZIT+3U+/HrpzedxlVb/qvgJ0y8QfYL3APWujvqH7kvvOpV2xQr3uJtUFcJn620DOe1O+FRuwX5T53WjawT/0CdF+f0+c6SOrzru7XaKf+HSqquNU9Na7Pl9urx6Wo/IY418T3MqzuU1XHNr2vHVUP+ino0OPyT+n1VPGr71gaBnKPO2/LxEldcqt899Er9kPW7/g/YTOfxaT1F0jJmsw=</binary>
</binaryDataArray>
</binaryDataArrayList>
</spectrum>
<spectrum index="15" id="scan=16" defaultArrayLength="264">
<cvParam cvRef="MS" accession="MS:1000130" name="positive scan"/>
<cvParam cvRef="MS" accession="MS:1000579" name="MS1 spectrum"/>
<cvParam cvRef="MS" accession="MS:1000127" name="centroid spectrum"/>
<cvParam cvRef="MS" accession="MS:1000285" name="total ion current" value="865947.00000000"/>
<cvParam cvRef="MS" accession="MS:1000504" name="base peak m/z" value="113.07428650" unitCvRef="MS" unitAccession="MS:1000040" unitName="m/z"/>
<cvParam cvRef="MS" accession="MS:1000505" name="base peak intensity" value="244469.00000000" unitCvRef="MS" unitAccession="MS:1000131" unitName="number of detector counts"/>
<cvParam cvRef="MS" accession="MS:1000511" name="ms level" value="1"/>
<cvParam cvRef="MS" accession="MS:1000527" name="highest observed m/z" value="1071.98433692" unitCvRef="MS" unitAccession="MS:1000040" unitName="m/z"/>
<cvParam cvRef="MS" accession="MS:1000528" name="lowest observed m/z" value="95.06371703" unitCvRef="MS" unitAccession="MS:1000040" unitName="m/z"/>
<scanList count="1">
<cvParam cvRef="MS" accession="MS:1000795" name="no combination"/>
<scan instrumentConfigurationRef="instrument">
<cvParam cvRef="MS" accession="MS:1000016" name="scan start time" value="0.135417" unitCvRef="UO" unitAccession="UO:0000031" unitName="minute"/>
</scan>
</scanList>
<binaryDataArrayList count="2">
<binaryDataArray encodedLength="2708">
<cvParam cvRef="MS" accession="MS:1000574" name="zlib compression"/>
<cvParam cvRef="MS" accession="MS:1000514" name="m/z array" value="" unitCvRef="MS" unitAccession="MS:1000040" unitName="m/z"/>
<cvParam cvRef="MS" accession="MS:1000523" name="64-bit float"/>
<binary>eNoNyHk8048Dx3HZfCuigySV+loo9esQJT/Hu03pIEfqhxnbPjvsYpv1K+nbYVN8o+guOhhJKeX69VNSRlOUo+NbIdpclVSKyPf79e2v1+P5miM/9tm8+j8oHFtRICCHwMSF9ls8LQQ7OGn5ZmtD8MDfuOCCKgS255UttZoQZDhvGmGQQnGnf8boCDkUrEcixTJqKLYNrBPs9A5F0LfyRr0yFGOOlNkzD4SCGhCex9KEgm+/6vmP6lDUXUpNvk0Ow8Mru8hmtDCkNa2qeOcdhuSPTeY+yjCc3edUoaoOwzO71vTHJDqItm7bCBodrovMrS3X0pEb2ZRUrqJjVs/MCaJqOub1udV21dCRL27ZvpwcjgjnIEuGezgoT6ds9fcMxxSR4+z73uHwNtj1R68qHNNXTErapQnHWencrYyacBw4YtlQRWYgz/WW3ng8A1f/nv8/43UMeKTuHrZVMZCwMuWTNpEB98Gi+FnVDFSQKu+9r2FA/nRZyelxETCNWy/zIEdgOFWYl0CLwMTve+MT90dAu2Qru08VgfEPzsT9rYlAp5/4fqFRJGYEas63eUfio97IoVkViRcnWheU1kTixm7PNxJDJsa5VwT42zJxb8/S+EAKE21tUw69pTLhOWB2v53NxMsOXfeCBCaSLev2BiqZ0PB862yymXC911hRVMUEeTDyYKaOiTSCn/vCkAVRlb1LtC0LFylWEdupLNS3GY32sVloedYzUJ7AwoyTLSvF2SwUh/5a76NmoW7oxLm3VSzc8FdZTGtn4ezh920VOhaWdjZPdDRkY8NB02V0Ehv0vvflE+ey4TWc7jbNlg2L76aWThQ2wmdxZKVUNrZaSG8ns9l4Uqu+9iCBjam0PGrbRTasHNQmb7PZuLlg/bLUKjaCQ5qrKnRs+GDynhpDAl//CmS42RLY4seVb6cQWJi+1nMVjcApjzuHatgEmPPjJ5vtI2DadWt6YgIB57nvRppUBMIz/EwXqgk4+jaSxyoJOJSXT/fSEGgfL54dWEPAes2rbrWOQP2m3dZ1YwSex59fAxIH101XZXpSOKgddW5Mo3KwsHtzmZjgoLQkvbg9gYPIDwXqV9kchOmfdRjkcLDsGldqr+Gg4KLNIwM9B5qxOK3WkAuN/9icTBIXT8OuXV5M4UI1aHn4B5WLN9Q7f5CYXBwPaaafYnMRKAywSSS46ImevNtZyYVZbnjgtwtc8Pcyg65nc+F4kyks1nBxy+HpEEPPRVVPSN9qEg979szSkm15sHmeFVdA4eHolHyn1XY8OBy+cGsPjYdJ3EM+wQQPq/tYqloOD0dOBjPTlTyYWUflJat58NhZdc4zl4dM0btzo1U8WJEbgo07efC56OhX18WDRJm1MZTEhzJAduoNhY9r12tbaml8WFw9UtNP8CEdzb5ioeTD49qP53YqPtptCOGfaj6SmvyM6Bo+vivWukTo+ZBc2j/ZghQFan3Hr+mUKFj7rVzibxeF9epCvKVF4QvJtmSAiAJvR+fiS9woVBh4bQxWR8FWY549mBMF39//9A7U/LSrycccfRQ84v4/Q0US4MAjvWDcfAFIyWemXqb97KTAe2UcAXSHAkgNagH6WRnWi3MFOMP/NsTUCPAmTqebphegfo3FXttOAbrkv5/K7xKAWtk7dJ4kRNCTtJYMihDCsc89i+yFaBaVz1i3Togrch/zL4QQ7lFWK8/yhLgb6nf5tlqILl2G2fj5IpQlxw0u9BahuvAJI5EjQqzFaEWxSgS/Rfl3O9Qi/Jhe92rJJREM+ufcvNwtQnDYC+2zX8SIZn+7XzRfjMTUJpK1gxhTgzZbCrhisO7dlZ/PEaOeenA4vVOMSMtFR55RJAgoW5thYy/BHEF9AYsjwUab1IsKrgR8bnnWa5UEDfvlZg25EuiX05e75EkQneXb4KaVIMPtde+ETgl0ke2lr+2isXfpCpFvZzSuxrtVmRrFQHQje/vn+TFY1HpTa+0Qg6qNrfEl3jEgsSzKDrBiMBTik+nGjUHRkE55mx+DHSbe27QHY/Dblbj7Rrkx6F0Rph3Li8Flq8EnST0xWFzxuaWwNwZ8drDJrBVSfH88/PI6VQrHmSfDk4KkcJLYPxexpfjC29p6TC6F9OuguilWisEJeTe1SikM+lYb+x6VYmpOx7x5x6Woe+2VpCySwryaGUkvkcJkv9UJTbMUuukjN5LMZegkPbIrpsrQn7HmqzhIhlttrZ9mB8vwMHesWiWTYVvjp/xzchlmerw3CFHIYNyTGDBaJMPzDWOM2SUyiN2LO+43y1DeN2/dqwEZHo8estIbymHISs+bRpbjy+ZS3cg0ObZ5bFgzx0KO4c5vxo9t5Uja5LiX5iyH4snpf2uD5FjBKdAeDpbDuvpYxjZCjnLf3snCWDn6vRbsaVHIYeWxpbys+uf/fpTrrZeDkXLi2BPnWFTGnal02xKLwOCuh34lsciSu3qbPI1F+4ymv+ymKzChQVTWNE+BnLAho65lCnSw0j8MOSnA7HVd1A0FxrvPJXy2KLD4RKx/sEwBo6V/F24YVCDf0ryvuPS/CLhQ/IuVyw6MTzmdbr92Bz6s7I3KUewEPYvk1Xx8J/ryjjzKHNyJxxsaKJYuu3BCJwhUD8Yj7aUqzFOqxMCHIS/aTiXiWz8NbNynRPV+ZqBZYwpGhE42U16mIO1fZzbO7UhBpSt56FNlGv4BiHa5+A==</binary>
</binaryDataArray>
<binaryDataArray encodedLength="1004">
<cvParam cvRef="MS" accession="MS:1000574" name="zlib compression"/>
<cvParam cvRef="MS" accession="MS:1000515" name="intensity array" value="" unitCvRef="MS" unitAccession="MS:1000131" unitName="number of detector counts"/>
<cvParam cvRef="MS" accession="MS:1000523" name="64-bit float"/>
<binary>eNpdlUtIVFEYx8/STeSiRUjELCtaDAUxUNDtsRIXd9HCwMUsB3p4R7MxtbzVVFNZ3eyNVqM90F6OZWBKcQMpF1GXIHtsuoFEtIiBNtIqnP/vLo6z+XG+Od/7O981xhh/5pNjFn8NY+Ke5+LvDzX6a7+Lqz9KHtwWd3DvUb+YHRY3DIl7uTcyKm59Ie6eFr0iesfEqF1c91j8h53SCTFzV5y8L26fEv8+E/tnROMRZ77Gkc/Lti3S2RRJ3nNJdIl380sxvqA8f77Vuf60eP2JWO4VK0fFd+S3Svb8jdj3TxIP8TXdIe6H2MNfw3iN4b5vOk+/EncOiruCGp3GOZ2bibeF+FNnqU+fODQhzl8RL98TByrUuSwWqFeJvCaIr3qT/Dg30dctN+gXfSjdElfSt4Uz4hr1yx95Q/8voq88TB3MEHeMXh9yn7xa0CtxXvFUTOM3IC+DnXQX8ZSIcwD79OHXOe4fpI8FxWleo5/YOUB/sFNB7sHAF3PMRe4U+SP/gr/689QbuYd/t3fJvHP2uFcP58k749v3y4d4X8yRId4KdKljxHymiSPKUx/6V+0hn8PUPdHHj8f7yV3Ffwf+OtHn/3I3/yP3kVe4n6OObpvqXaDew/RvNqlLon+EuNCvkm+U+OP/cL/dt4D4s9z3mIcQeQp7YVJn5KHmwMwxX5PMY8j9Cvspjf/11DcgXpf308w8lNuIQ/X1x8i3eM32F+PfsO+8DnuvJH0o43cBeR31jJbo/3lgz5HptvNI4TfVyl5hvqrkF1O3ZubD5TzFPvHI28VenLf7HCZ5UL+Yd+Z02fPkEt9sya6DR18NdcySr2E+3eP2nPvkEZGXh/8Iu0HB9utw3+AnZn4a2afp4pL5J78semneS6rH2h8mw/z6yXcBfxnijVttOwH7weTtucoxx47idwK+x0X2WJb7KeYuaLfzS/ZD8i6yg/YeSOY9ybvaaX9/eXfx8h86fx233pczyHf//aj9TrLtzn+YfVcD</binary>
</binaryDataArray>
</binaryDataArrayList>
</spectrum>
<spectrum index="16" id="scan=17" defaultArrayLength="230">
<cvParam cvRef="MS" accession="MS:1000130" name="positive scan"/>
<cvParam cvRef="MS" accession="MS:1000579" name="MS1 spectrum"/>
<cvParam cvRef="MS" accession="MS:1000127" name="centroid spectrum"/>
<cvParam cvRef="MS" accession="MS:1000285" name="total ion current" value="806529.00000000"/>
<cvParam cvRef="MS" accession="MS:1000504" name="base peak m/z" value="113.07433140" unitCvRef="MS" unitAccession="MS:1000040" unitName="m/z"/>
<cvParam cvRef="MS" accession="MS:1000505" name="base peak intensity" value="244629.00000000" unitCvRef="MS" unitAccession="MS:1000131" unitName="number of detector counts"/>
<cvParam cvRef="MS" accession="MS:1000511" name="ms level" value="1"/>
<cvParam cvRef="MS" accession="MS:1000527" name="highest observed m/z" value="1071.96202004" unitCvRef="MS" unitAccession="MS:1000040" unitName="m/z"/>
<cvParam cvRef="MS" accession="MS:1000528" name="lowest observed m/z" value="95.06354972" unitCvRef="MS" unitAccession="MS:1000040" unitName="m/z"/>
<scanList count="1">
<cvParam cvRef="MS" accession="MS:1000795" name="no combination"/>
<scan instrumentConfigurationRef="instrument">
<cvParam cvRef="MS" accession="MS:1000016" name="scan start time" value="0.143767" unitCvRef="UO" unitAccession="UO:0000031" unitName="minute"/>
</scan>
</scanList>
<binaryDataArrayList count="2">
<binaryDataArray encodedLength="2368">
<cvParam cvRef="MS" accession="MS:1000574" name="zlib compression"/>
<cvParam cvRef="MS" accession="MS:1000514" name="m/z array" value="" unitCvRef="MS" unitAccession="MS:1000040" unitName="m/z"/>
<cvParam cvRef="MS" accession="MS:1000523" name="64-bit float"/>
<binary>eNoNzmkglIkDx/GYwZqym1pbbf+KGcMWEWV1KL+dUbrbjTAM5nmeuccxw1S6JDN0DCXbIl2ijcqSa+nfFhnKdkhSOzocY9Dl2G21Um3bq8+b74uvu1ebp21DMMqcE+5K6SHY1/HjGiU3BDJJBnP88hAkCdsenNCGoHY1p1SvD0F/k4uKoPFwpEA4zLDggd3slynk8NB+ZoRf4sdDqpmV20R/HpYoppv1aHi45cqnJqTy4L/u6P4Neh4MkuZzVo08vF2qWnWZHopf96Z2BXM/2fFv846GUNzouIvfaWGwHJauZSwPA8Nz90CWNgzjfD1KNjaEwSxK8fm462Gw+DPg+DI6HyX1J+/Ql/IhSE0yXPPjI+zSEPFKy8eCZxpmUiMfLcwfv7hOD0e6/T2D5YpwdKdqOptSwhEVvFL5WB8OQ2YGrb0xHF9KW9RFZhGw3rK0V06PwHiP7oQ93Ag4346ZYZUSgbaWuODJDRG4xciMsaJHgpmy+OJVi0gU0q8Gmfwi4f+nvUefNhLOywIXljZGYvWcIzkx5gL4fM+15jIFGJizus2XJUDTSmJbJ0eAk+uNDTpCAPrMyOheUoAr3hPnbUoWIIcYPT8hXwCBR613eb0Alvr07FSjAL1l/j13zAmcT39tH80k4JY3IWMbh8Cq8W6Zz0gCjZzOTaXJBDrdLGatzifwNmCmZlMBgYrGytl36gmU1NyBeSeB42M/dA8bCSRsWJUWTyNRZzeywXYWiUecIL0bk0TItGpXNxaJ3KAljEscEk4lS/i1JIkZ04bMbiST2LbMNGjMI9HnMr1kXz6JqpwdXbvrSZRLW3c2G0lEZN9+8X9zCifLZ4ZJmBRopxz9tSwKgpgpa+ZzKTz53ulMHUnBZ+1M09QkCqqtG37KT6aw8+O7b3fmUzg+0UM1Wkuho//fjcP1FH77i7cutJECe03UxlwjhcLRwFeNPRTGDuh8ej9S0BflfbGIJoT8pm4/lyXE2zbGoW0cIaxVY3krKCFsXT1PT9EIMb7i6bH+fCFeDj0NGK8XYrTK926OUQhpvHVCZ48Qiq1BH46Zi/DC99HJ6zQRgnbkH1jAEsFr7sWUHo4Ix92ZTxkCEXYPD2YWkyKsOSR5kk6J0GL9bPMMjQj7qoWf+WlFqNy0/uW7UyIwL7Y+bssX4VLX0Nxd9SJYJk2uqdKLQO/YbpjdI8KUtpqSb2lisOMCCkccxDjR6KOtZomRvnIsp5ojRuvN+pByrhgV6XuOiikxuDYL/K8ki3E+ya8xWyPG8ssbEskCMXTz75vb6MWwdNs5Y9Aoxnei16fTesWgdYjDEmkS1MLc3o4lwe+zKoiZjhLcTszOquBKUBQyJ0tHSRB6YdLBc/kSEIPyvIN6CRLZOnsHmhSXRtzoGSwptv6jzenmSrHnZNVGhlCK+ZWHZEdFUhSH1/ErNFIs/SNmbli+FM+X5J0WFkix3914Lr5Hio1NCwPfmcvAHxpxGGXJ4B6z7OtUSoZf/mb3pwtl8ChMKmzWyvCxdccU/CzDwUUntifrZVB333/aY5RhZL2AnG2SQS7WV6T0yiD8bvpDW7YcgX2GMhcnOd77n5NP8pPjjdW8Mt8VcqRJlNYJIjmq/hfysUUsh4nlern6rBwD7TzbSY4KHCvsKN4pVGDqPQeHa1oFkg2/LXY4q4CV99FbCXoF6IGbt3j3KBBviNZV9Cnw0NPx2S3LKIxWfsg1OEWh2lRWsFAchcGirOwEUxQWDaqD21nReD+6tn+QHY03X4c6bRFG43HYtL/3iqLxvG+g2KMwGrrOpv2bbkQj9mf+ncOmT93nuqpqdgzOXB7amySMwfRl7OVdBTGwFCwK/8EUg1LZiRePHGPxoLJilrNzLEZj1b888IvF/T5iXRMRi9I+L5uzkljU1O0euLs3FiafZ+MsimJRd6oqN6U/FquKXJnfzFfCl+Ge+JqjRN2uQJ/iOCWyPJy39cYrMUl2wRSQqcTZykQbtyNKEC8LduWVKzE2/8ZiqlKJkasjY/pWJeLvRrffIFWwPF34xy6VCoIVX907FffJadLQjngVzvzUyfCoVMGulCIf/qUCs/XQ2Y/mcbjCfDrXgR6HFk/mkwlfxuGzm+91axfEffqZMdEsIA4FZe8NhwPjYAi4wFQGxKPmCTxGWuNhsSS50MZOjeaui9da7dVIaGVYsFlqmBGbN/fNU0OruzbLCDX6imxdvAPUuPmPa6ZoRI2J3hlvZOzN8Js8SJvqtRVfQfGctXwr1IezFDZ2CcgZp/omUf1JZrfByWs7XrmkDndWbUf5pYFEH6UGPu65w5wEDU5Fuvy6OEmD1gbJAduWNHQdY6mmGdKQG7z7g2dXGkivpunttRn4D7JmOy0=</binary>
</binaryDataArray>
<binaryDataArray encodedLength="884">
<cvParam cvRef="MS" accession="MS:1000574" name="zlib compression"/>
<cvParam cvRef="MS" accession="MS:1000515" name="intensity array" value="" unitCvRef="MS" unitAccession="MS:1000131" unitName="number of detector counts"/>
<cvParam cvRef="MS" accession="MS:1000523" name="64-bit float"/>
<binary>eNpdlDtoFFEUhm9hoRhhKwlokSLFgs2WQZsrWFhYDEIghcVgIemcZGM066qThxo1hkl8EDUh1/eiQceAumjEUWENkmLAB+tqMYVFqjAIglhJ5nxT3Ezzc+/855z/vK5SSmn1Vav1b+mp4IFFwR1xhu6uJEP9+Yvc61vwnwkOXOP+gWB9WLDzrmADjPjf/UJw9pVgAH/kkWAT/m/4KbjzjeDUc8E/7wTVQIa1n9v2ZjK2xujDT/fbDP1vy3LuQXfaLxhXBVduCPpXBRc+Co7X0XtH8NAVwe018duK5Ly4IHX6/kPO/UuC+4zg6oTwP7Tk7IputRudzgXy8dH5kng3ucdPiz794zxPPX5JfNU2Dx+7I7fp6xR9ANuvC5YGBQtniHuP/Bvc018zLpiM0m90epP4O8s8zMA7J1i7KLiFuXKZnwTeDP46mIPN/C9i71JvB52GuFFZ6rmH+v8N4J+269k2bevR58mLc4Turkk7P/cSfjj3Bva8+EPMO3rCsj3/XoW8jhE31zGCX+5j4lfv85/7OrziZfwRJ871oaN9jPz5X8r9niLPUXvPeuf4P2TPYYqdws7D//vX5DELEs/tgwcm7FPhBDyPvPFruDfoCLEz2AXUy6UvBvu4Yveh8RAedj79To4SD/0l7Ceo+xP2IDpJvvSrA0zhj7HvK8y9Qn/g2XXajx6Dvaaehnlvsp89w9Y7pULmOEK/xm8xnyPy78K/k9eXOhxkz0PmOMj15ftRtfc6OW7300GHpo/LxE3h67Kd9yp6Yt6HcGPd5+z9LFFfTT+K5F8gD12x+2vyeZX50Gux3c9O3imnYs+LRxwXP03eO5+993O/gxvshB8FTTlvekz+1PvwJ3Ty3hvi6j79H3wrLqQ=</binary>
</binaryDataArray>
</binaryDataArrayList>
</spectrum>
<spectrum index="17" id="scan=18" defaultArrayLength="222">
<cvParam cvRef="MS" accession="MS:1000130" name="positive scan"/>
<cvParam cvRef="MS" accession="MS:1000579" name="MS1 spectrum"/>
<cvParam cvRef="MS" accession="MS:1000127" name="centroid spectrum"/>
<cvParam cvRef="MS" accession="MS:1000285" name="total ion current" value="781902.00000000"/>
<cvParam cvRef="MS" accession="MS:1000504" name="base peak m/z" value="113.07421596" unitCvRef="MS" unitAccession="MS:1000040" unitName="m/z"/>
<cvParam cvRef="MS" accession="MS:1000505" name="base peak intensity" value="248280.00000000" unitCvRef="MS" unitAccession="MS:1000131" unitName="number of detector counts"/>
<cvParam cvRef="MS" accession="MS:1000511" name="ms level" value="1"/>
<cvParam cvRef="MS" accession="MS:1000527" name="highest observed m/z" value="923.01661470" unitCvRef="MS" unitAccession="MS:1000040" unitName="m/z"/>
<cvParam cvRef="MS" accession="MS:1000528" name="lowest observed m/z" value="95.06372614" unitCvRef="MS" unitAccession="MS:1000040" unitName="m/z"/>
<scanList count="1">
<cvParam cvRef="MS" accession="MS:1000795" name="no combination"/>
<scan instrumentConfigurationRef="instrument">
<cvParam cvRef="MS" accession="MS:1000016" name="scan start time" value="0.1521" unitCvRef="UO" unitAccession="UO:0000031" unitName="minute"/>
</scan>
</scanList>
<binaryDataArrayList count="2">
<binaryDataArray encodedLength="2292">
<cvParam cvRef="MS" accession="MS:1000574" name="zlib compression"/>
<cvParam cvRef="MS" accession="MS:1000514" name="m/z array" value="" unitCvRef="MS" unitAccession="MS:1000040" unitName="m/z"/>
<cvParam cvRef="MS" accession="MS:1000523" name="64-bit float"/>
<binary>eNoN0H0804kDB3C2KYoehNMppw11p8RZChcfhn7dK+e6KJs9fr97trWRh9X1cLZFV/0qldxRrzL0QHr4JT1KtlXX46H6lVw/bpvT8btKXZHxu9/99f7/7e7a6edjXYM44/blGloWdPe6bmtYWfDdNNrjk5KFklO3GqqMWUhdcvjSPUsWVMM9XyVQ2Yg+0rXR3Y2Ncm4w7eskNlw9qAmbktm4Q2tLeGJgI2XhscypJWxo0gMviixsRE7mv3lhZcN7fWLWdRoHkVm/9jqTOOg6h/jGZA5svy/PoBs4ON8Y4Jln5cAx+KLiJ2o2pKGPqiJY2WiJu7YqICUbktR2Sr0xGztfBCassGZj0dLLV71uZuNZQMFpJo2L5dbm0u/duDhW9jh2WQIXYXO++rM1mYvnemd1uJ6LTmMqhoxcOJK7Xh+2cMHRF3lsvMEF7WOPqxYaD6LHlcsmp/Iw1VHQPtPIg81/MqVjKw+bHZlj4VYe8uihy4+68jHlQZdzEY2PjttR+/QsPhwrWp8PG/m4FRhT723lo/Cfc8i9VAFmW6Ket7kJ4L7dJ/pZsgDZF1Rz7xgFuN0w5XTTDQHOMM/W51CEOGeOvZpMF6JlySlJNEOIV/8tqO9JEqI5QXf034QQr4ed5ji9EPm6IZXIIEQRs0wbZBIioSW2+aRZCLXRUtxiE2LfyLJ0N4oI17b5ruz+247o4Yliugh0rvrO2iQRdFfTdgwRInwbkzJg1oswPm3wxEqTCG+nbQ3qNYvAGegvpfaIsHuBz8kHNhGIXTFBOlcCrOIrSwooBBwB3a8IKoGf6AdG3wUSkGylDs6lE3hy08exkEFgtK+cdyWJwLwqatw9gsCRMOrnrgYCiczP0inVBC5OZMe1mggUznrCLDUTuHOav2vYRmChN7OkiUIipuDH751zSEz/dMcrkkFCVbU5LJpFojZ2d9A4QWLdJHvv5O9I6E6EFlboSYQIShV+JhKHzze7TKsh0TX1zDTKdRJtT3vCw80kqvXhlYEWEoG3LqxJu0Fi0XhVfomNRNr6NTPO2klkHHQpYFLFcFILsIAhhl9Bxo3yJDHIy9KRZYQYGV7jEXxSjGr3/aYRvRh/eM1UPDCJ8bH3g+ZJFjHmbrn/2wWbGA83sKMG7WLEOdWnz1EkEF4a67pOleDrFYJtyxgSmCoubHyaJIEq3nYsVCjBD9U1gj2EBOseV9VdIiXoifAvpBskcFD1298eliD6tHTpLZMEJSFp89VmCeqOGDWXLRKMvS7npNolGA9VH/ekSkGLUktodCkmdO3wbmBI0a6j7GazpNhwz/VeMimFacbNIqVYiqY4/549Bikq82mC2TVSXM1cGr+4TootrApesEWK+Jd7es7YpfDkpE+qp8jw9H/bPvFgyCCal+l6lyVDX/Gp1UpChtFE+2AxKcO8uriDMw0yBDU+ft9qkqF2eP+lerMMH5QhP86xy9Afdp561yHDy9XaticUOYZfDn06hSHHP77w/6ifJUdMazt/hliODEHRinyJHAdCtuoPGOSojbjvCKqRoyPH+VlCrRzbEnd2+Fnl6Pt55juOXY6Kpifp2ygKzFqxeAk9WAGlR39vKUuBKJcx1iGxAo3SXHavSYHt1w30PIsCuz4/Tv3CroDOeU4YQVWi+MHsh+EMJcbHde/fBCvR1rlKywxV4hZPEetkKVEeEebNTlWii540a79UiSUlpoNewTngyILu6sU5WNDQcn2PMQepH4ptl2ty4NvovOh/NAfrHyXXHf8tB25Fi1s6J6jg6RJ/ypehwrWJi3sPBaswf22i/wWxCoE7JzL96lQQ/2nN7GWocUg5sWWlWI0IajevUKJGo+vb8vBjagw4bq6NdKj//q3g/x6yFg1Dv1TKHGsRY9/y/FGwBp7Lp/3lOVeDP2hDbe3JGqR7/uVSKdJAeje37JBMgx4bz9daqoGLH98j9rgGZZa30w39GpgCUsU+UVps7AuuvfiNFubESMrePC0aF/cPPVunhbr4vpW/V4syXeVxl/1a/Pwysmnfv7QojB2509GpRXt3yoKXq3KxZ2AHZ29uLlzaHt/elJcL4QsfdlpTLs66d+y3v8lFVNmR5hFKHpiRlyreU/MwEtKtWsXMw4ROt5MPv8lDQ2sr/2BGHgb+w9hM8c3HhzH2lIdB+bh41vXdQEQ+TIPvQ7uRD72gZXrKqnycf1/QJ3yXjyvMG79MXVSELw3fzp+fUoQTTzWWUeYGvFoddjZea8BCZYghRWdABXeH18rvDJgi/bXfq30n3D+yT6A/3Yn/A/YhDPU=</binary>
</binaryDataArray>
<binaryDataArray encodedLength="868">
<cvParam cvRef="MS" accession="MS:1000574" name="zlib compression"/>
<cvParam cvRef="MS" accession="MS:1000515" name="intensity array" value="" unitCvRef="MS" unitAccession="MS:1000131" unitName="number of detector counts"/>
<cvParam cvRef="MS" accession="MS:1000523" name="64-bit float"/>
<binary>eNpdlT1oE2EYx2/QTeQGJ6kQnBxEMjgUXK7gICISFwk4eEMHXcypSb+Metaqkdr2FD/SqnjWD+JXDRo11q9oBVPwIzhoB5VDHByK3ODQwUHM/3fDa5Yfb/K8z/N//s9zF8uyLGfdnGP9+9y/J355IG5832ZqS9SmM/uR7yfFZk2MA3HlFfEVv9fOipmrYj/xQ4/F6pBYOSRGA2Lqpvjpspg+In6/Tp2KuOMh57rY8VLc/kjM+m02Ni/tUj2f/B/QVRZvo6/rRZv+11md506I9l3RQ0ftlHhhQvHjr3VejG9NdDfpfw397HoqPr+le1P4vnMaPZeoJz/9FZ91Xk2+H+QLj4r+oLj8iVgfwddR8TfzmEd/RyiOMedvd8Sf5A+Zm38cPeeYby9n/JskT3yQOeDLtPL4I03qnxRbRebbI65nX2x01vGzexxfuefgf/eUuOo0vk7gB/fsA8Sjwx5mXv1i5zHq40/Ux17tFt88o3/qVtjLRkHs88199dFfRs8SzuGgOZ8y+uOSuecOcRY6svhdQX+8jz0l3t5P3jH8pr/MXn5nDr9uiC7xG4bNfAv47TKPgLk6+BcQbyfPCfeKyXOMXxHx3h7y45OTg+RtkCfNc91JP2/ZvwX2K03/LfpxuW9RP0OdiL6iPHH4F+bMc0S8R93sYep45txD4oNr1KePatGcfwpf1vK+cMkf5s28LZ7/OvVcvnfzps4UtNlPi75K+NM6b/ZpJb7jxx/2PqS/TMHcv628HyN8jJI9KZjPo5sz51hGdyPJiz6vx/Qt8TddNH1z0bcoMONj4qvo8P7zJUPfM+/ETdxvocPrNc+lM+b7xFaexjL+nwb4n6hSd9sM7+2Lzl8IVCb0</binary>
</binaryDataArray>
</binaryDataArrayList>
</spectrum>
<spectrum index="18" id="scan=19" defaultArrayLength="204">
<cvParam cvRef="MS" accession="MS:1000130" name="positive scan"/>
<cvParam cvRef="MS" accession="MS:1000579" name="MS1 spectrum"/>
<cvParam cvRef="MS" accession="MS:1000127" name="centroid spectrum"/>
<cvParam cvRef="MS" accession="MS:1000285" name="total ion current" value="752366.00000000"/>
<cvParam cvRef="MS" accession="MS:1000504" name="base peak m/z" value="113.07429230" unitCvRef="MS" unitAccession="MS:1000040" unitName="m/z"/>
<cvParam cvRef="MS" accession="MS:1000505" name="base peak intensity" value="237037.00000000" unitCvRef="MS" unitAccession="MS:1000131" unitName="number of detector counts"/>
<cvParam cvRef="MS" accession="MS:1000511" name="ms level" value="1"/>
<cvParam cvRef="MS" accession="MS:1000527" name="highest observed m/z" value="923.00534397" unitCvRef="MS" unitAccession="MS:1000040" unitName="m/z"/>
<cvParam cvRef="MS" accession="MS:1000528" name="lowest observed m/z" value="95.02763891" unitCvRef="MS" unitAccession="MS:1000040" unitName="m/z"/>
<scanList count="1">
<cvParam cvRef="MS" accession="MS:1000795" name="no combination"/>
<scan instrumentConfigurationRef="instrument">
<cvParam cvRef="MS" accession="MS:1000016" name="scan start time" value="0.16045" unitCvRef="UO" unitAccession="UO:0000031" unitName="minute"/>
</scan>
</scanList>
<binaryDataArrayList count="2">
<binaryDataArray encodedLength="2104">
<cvParam cvRef="MS" accession="MS:1000574" name="zlib compression"/>
<cvParam cvRef="MS" accession="MS:1000514" name="m/z array" value="" unitCvRef="MS" unitAccession="MS:1000040" unitName="m/z"/>
<cvParam cvRef="MS" accession="MS:1000523" name="64-bit float"/>
<binary>eNoNyXs01IkCB/DMTNNjVrZULtsuZubGri5a2nv3atfXPGxFOmExmDHz+82LSYMoR3SGUSFWaHerdaMxWtmw6UElj3mEUxJW23Y3asYjdVnCntqk21+fPz6hQS8HTR2RGP5t4eH7pkhUl5iz5LQorHj4eU4KNwqLjL677/GjMF7gs7U8NwpdR0uWdRqjcPt3zqUEqgDsub2TlKUC+C8cqwziCDD1JFmq5gngtPOMt8dXAjwI0f6jRytAkCi49c1hAeaCXjMOGAVoUX4dMGMSYOK15ZWBFo3NdKuJyo1GpObkZ828aJygZVw/aIrGgYLuf09QYxD4jKfz4cbAqyTiGIMfg6gv3YYKc2Pg4d45ojTFwOlCR9oDcwxCF+RrfGmxGN9L88pcGovVU8aTbVtj8Wz0oG8HLxbeg2mUkdxYZNqPJRUYY3GepmPnmWORrvaRttOE2J+XqmIECrEuXni99bAQmUuE9TSTEEGC4qE6GxEUzYt9tjQRuuxmXh7mirBqR/3VvGwRQmfv35rLFaG78trLMaMI8y1e9I6lcRCXaWP+y4uDG73zkDk3DmE7JsObzHFg7dpnkFHEyF/ncDqYKUaJV0vCMEeMOQbH9RdCDNFfIRZOjhh2WnejSCuGgKhc6aATo9BxMaLBIMZz/6zxLIsYeS+/w28UCYYe/CVNZErg8c1BOw1HgvUzn3w7RkjQFIip1hwJ2E6aOT+dBMOqT2x3V0kQWv7Dmh6DBKOWVi/6sAQj5zPuPLJIICE9W2UUAjODdJ2USmBzs/oLijOBIzcMW4OYBMKq75r8WQQcXRukzRwCQ/wMrYl499lnn/yZQ8C3mLu4UEmgxs2j41cdgTk141CRgUBxU7/PpIXAudtN+W0UEpxbNj2jriTmxyuYISwSnu6Nzr5cEm+3CVNbCBKZjBu1qzQkGr8hTubnkKi4putgV5FoPvrcfbaNBJ3pp3lhIGEfJ/0xxUwiPJiX2WYhESx4dd7wlsTamtrqLVQpqgLkR1xZUmyihkWMc6RIa+zdeoKQYuXPv5f15khxrcw2/JJOiluzTBemUQrdKcfM+xYpbLtKtz20SmEpv/6omyLDRXvKByaqDP+7OXFnI0sGx2iv/BTI8Iiz3bqEK8NPHpfi7MUyROzaLiwlZDitz6s9ScrwRqXb/zhHhqp73Ib5ChkiN6do6nQyOPzt/foWowxHV1y4F2CVYcPo9KCAKkdfXJofgynHqR2RmhqWHBNJT282cOX4xYGl8SflcK67cvesVo70U4bv6qrk8BVVtw8Y5Ji5GORZa5VjOpguklAVaP9pySE/1jvzKCtucBV4r2sxsZpUII1xNYuiVWC9a9gKs06BdXOtQqZegafW2eIIowL1m8K/d7IqcHa60fxPqhJFuv02U0wlaNOLza9YSpzJpxWMcZVQfnYjeJJUoofS0G2QKSFwXLxm1inR9OfxnXy9EorSkponBiU0a4LLtpuUyEm4fvyiVYkNLpta1dR4fFnvmjHJigf9Mdl+RhoP+f2OVVxjPGY9ixoHLfGgxSNHMRqPyk65k9/GBAR8GtG2jJeAm8UqW35gAtYXEVNXyAQs+6Ipokn+zsfLpyrOJaCbRzxdxVahr6J7Qf53FfY4Vduv5akw8y3fL0uqQnyu9etzehVe9H+VUWpUQWiHSNsRFTw/sHdpGlPB13mAP0zfg9Fz+bvbWIkwC88vCmSJSLTGaP71YyLUbH25d2cidvn1rPcZ2Ysto5PlRrYa4ZeH2M5uarBX2u39mK9GSNcfl0clakw/783WK9Qg7gwsf3RUjauhNv0GvRq9pYl1tj5JKNz9g6VrXxJKOtee3lmahKcB7tnLTiThSMhyp4rGJPi/thnt7U/Cxtw3H9HJZDA+rPM5npyM7zNvT0yVJWMPhTet1CfDpV8fyL38zuxX3QMvkqHfUFv0ByUFZ0UvzLrwFBTO5vVPlqXgyh7WBbeBffjwSP6897pUHG/X1fa6pEJdcGzsV+9UIIh9/9OwVMSsTnDbNp8KiW+fnX4wDf95dpXqvOUAnLl9/R/xD6B6rjzqWGo6ntfc6Q9I0uLtrM9mfroWn6cvXe1wrxAhjK6ZlQ8K8X/LCeDe</binary>
</binaryDataArray>
<binaryDataArray encodedLength="808">
<cvParam cvRef="MS" accession="MS:1000574" name="zlib compression"/>
<cvParam cvRef="MS" accession="MS:1000515" name="intensity array" value="" unitCvRef="MS" unitAccession="MS:1000131" unitName="number of detector counts"/>
<cvParam cvRef="MS" accession="MS:1000523" name="64-bit float"/>
<binary>eNpdlDtoFFEUhm9hGSWFLBYiQxotRRC2HBsri60kaLOFSJCgd92NJvE1Zo0GJTq+NS46RpQ1SbH4IEGiTDRCwMIxKMYXLAhi5xQiKSzU+b9bjNN83DP3nsd/zr3G/P3Siv8PfmEpo1nxSFz9WKy8zhh9aWvf10XZGzfFrmnRnhHX3BK9g+Kee2JpXBy7K77D/8cn4swpMTgubufc7+ucPyEazpf5PzlLPuQxPCfueMg+m7HnR8eWLP/6G9k7bojj98XNsbjppfj8gXiNvH6eF9+GGYOtL/g/JK4iD8/VPynOPaWeCZ1b+Unrb8/EdZF07f6g9e4IPS6QP/GTfnGQOueviEN3IPnuQq9p9k21xOJtcYlzXcQxo+Ja7BtZe8T3iOsF+KeP6xfE+JLYRIf2fjE8J0bMRa90M/1jzAn2TuIukmftolggTgPdfeZi9qrYcxod2B/yPybfX+i7fJY4R5ivuviZfDacFLupu0wd3jD5sj9g3YsuUY3+Y0+wfx9BZ+zpIeK7+Xb9RLcWuoaHmfNj4sgE+eNvgTyK1B2RZ7mKf/y0uHclmHJP7QH06eN8Nc9kED+WORgg30p+PUOflumbx3mL3xBdDOuUeUjJp4X/FvaEtaWekDoMfrfR71Itn6db+8Rp70V/3okSfr19zAv9CbDH7I+JU5hCT/S39C0inm3k63H3ovO/PoT4T6r59ytl7aOndfpiN9jbTj8Yk7/Bb7GejxM7Mv9N7kt8lLgD+b66+E3pHLyfZ165J9bV0ZfXz73vEXUH9HPnK9513pMq73ly2f8DoyYM0g==</binary>
</binaryDataArray>
</binaryDataArrayList>
</spectrum>
<spectrum index="19" id="scan=20" defaultArrayLength="188">
<cvParam cvRef="MS" accession="MS:1000130" name="positive scan"/>
<cvParam cvRef="MS" accession="MS:1000579" name="MS1 spectrum"/>
<cvParam cvRef="MS" accession="MS:1000127" name="centroid spectrum"/>
<cvParam cvRef="MS" accession="MS:1000285" name="total ion current" value="716277.00000000"/>
<cvParam cvRef="MS" accession="MS:1000504" name="base peak m/z" value="113.07434569" unitCvRef="MS" unitAccession="MS:1000040" unitName="m/z"/>
<cvParam cvRef="MS" accession="MS:1000505" name="base peak intensity" value="239845.00000000" unitCvRef="MS" unitAccession="MS:1000131" unitName="number of detector counts"/>
<cvParam cvRef="MS" accession="MS:1000511" name="ms level" value="1"/>
<cvParam cvRef="MS" accession="MS:1000527" name="highest observed m/z" value="922.99845569" unitCvRef="MS" unitAccession="MS:1000040" unitName="m/z"/>
<cvParam cvRef="MS" accession="MS:1000528" name="lowest observed m/z" value="95.06404870" unitCvRef="MS" unitAccession="MS:1000040" unitName="m/z"/>
<scanList count="1">
<cvParam cvRef="MS" accession="MS:1000795" name="no combination"/>
<scan instrumentConfigurationRef="instrument">
<cvParam cvRef="MS" accession="MS:1000016" name="scan start time" value="0.168817" unitCvRef="UO" unitAccession="UO:0000031" unitName="minute"/>
</scan>
</scanList>
<binaryDataArrayList count="2">
<binaryDataArray encodedLength="1948">
<cvParam cvRef="MS" accession="MS:1000574" name="zlib compression"/>
<cvParam cvRef="MS" accession="MS:1000514" name="m/z array" value="" unitCvRef="MS" unitAccession="MS:1000040" unitName="m/z"/>
<cvParam cvRef="MS" accession="MS:1000523" name="64-bit float"/>
<binary>eNoNynlYjAkAx3E146hNdvexW62UTEnIEWsbavxMF1lFqOZomnnfOarJZhhqG6VmKqF1JCQeMgrbipqHTmGbSeWZkI6JytGktauWCtnO7a/P83yfb4NFRbiNLgQKBefmPmooLlwIHkvzCsWZN//SLXxCwSsPcjyfEorAmW/G9NpQzPtUtlpIYcHX86r79Kks6D0TkryZLEhyhy9pvFkYun7u9ntfFhY2uBU1qVgwyVm8aDiVBWqPL32rlgX37975D+lYCGqK/VhGZcPKUPrQyYsNXZGt5pQ3G+4Nnj1bVWwUZRoWSHRsUBQxcyooHFhV0N0tfTjoFr+tvJ7CwWCN7weOjoNnhoq64RoO9Kvp2SupXGzKudXbvoaLXrTJfTy5IFlRs6u9uUg3GGa/TeFiWviTfI2WiyVTcooP1HCx/9y43R1qGFz6Ml9Y+oZhe7esqyY1DBix6HbVhWF8fPmaEyY8KHq5wW5UHmZ1souTvXiwSPgyLk3mYUviR/+ZqTw0MnM3meh4mGhdyyidGo6qe26Mfu9wHK+MPtScEo6nc98v09SEI3vzhf4YUz7serZm+8znw19v77SBxodenG7+iskHeePg3j6Cj8ShI1t9lHxY+zhs9FfxEaDbRVuj5qOT/3NXYTUfix6IzJK6JnXqXEozFcBPkpT2bNL5RRk3ifkCsIZKJuRMARpNrp3tIQT4vSTL+YFSgMqXW/K3qCe7B2nNvCzAf7YtN55VC/AwyIZBeSlAnUcn0dclQLuT88s0EwKfeekrVKYEtmwbKWBTCCjM0+QTdgQCLyep+xwIqFMEKgaNQLOHb1Ypk8Dw6g2tIT4EMtmbEv4kCFReW8yzUBIoD+7MNlMRmPpL0j+6XALhy7ob76gJ2C99tPR8NQH/jZ9W3O4iEGTXtKrIlERW22jcoAOJQ7mnujbTSMRlf7Z09yJR3HI4vpAgEc+lBc9KIpGwsHxGupJElXP8IDWVxP3yA81UNYkhG7MLo/dIzM5Z6DJDS2JP49mSHTUkjjWcTk3vIpHf8rm13kgiVl5hx6AIYaUIEq2jCWGXU/CyiikELeTVAw4hhGzqmX5/UohjHOVoh1KIghLpvRdqIaJ86vYytEIcdUk/I9UJkfqw+IOhSwj32LQ6jakI9X8zNhZSRKh5P2uuC00E//FD1Y1MEaD/Vf8NX4Qjlu/4CkKEP84cyM8hRWivOz7CVImQpYlK7rgogjP7rt2AWoSvuLnKi9UiOJ4cHynWirD/sGr/EqMIr48eyLShiME5uv77MpoYY7dqaSlMMegP7zuc9xJDYT0qpJJivC26OnheJcaq7ffNzC+LIVYcjHDLE4PLd31O0YqBPZf88o1iBGhU5gRFgqpvM60saBLM0djTpy+QIN7a27vMS4LrZloPIynBItnTbQNKCcZG3nbOyJNgyK37RohRgittlCmmlAgwbE/uCqRFwNPgN9HhFYHQnuwWC2EEDjPfXLmWF4FHjD3XOrQR6FVvSEk2RqChrXzVNMdItAX91qwURkIylN6brI3Eq6b2JroxEqcnxkl7ShR6+x93fHGMwuXP+547LYhCW/CyOUfyotBT27vdwlGKbceyxpKFUoSGpJ2elidF4PpTJqVaKbZP55atNkpR6+wl+Klbisceu4/f6pn85AsdaqdFw6Ze8EOzYzRWyAufxYmjcdH/a1tJWjReF7vGG2g7ca60LuyOcCc2tqyRLbq6E44j42H9xp0ItQxY1+wYg5pLVvqGBTEQ1N/tN/OLQQY/LNlTHAPz5L8Sz0li0KuxGdEfjMEJ1VrmE80uxD0P2psqk8FpoLCAcUsG5s3Eq4YBGToHRld+Mt2NfVX33c2a9mAia0lc6zw5hiIv2dcvl6PgrF96gEyOkgyNyvXHWNDpdy0Zu1Ro1zx6vD5OBXGQ4IV3kgpuLk25tk8ycDd3R+uoIQP/A9Qirv0=</binary>
</binaryDataArray>
<binaryDataArray encodedLength="760">
<cvParam cvRef="MS" accession="MS:1000574" name="zlib compression"/>
<cvParam cvRef="MS" accession="MS:1000515" name="intensity array" value="" unitCvRef="MS" unitAccession="MS:1000131" unitName="number of detector counts"/>
<cvParam cvRef="MS" accession="MS:1000523" name="64-bit float"/>
<binary>eNpVlE1IFVEYhs+ihYuEWYVIoIsWEgSXVtLq1KKCWlxFWrm4RQgtzKnM7q3UMTK0QqcsM5KY/m9lIJV6KcPbDyQhMgSJUIvZBeJiFi7uMpr3mcXM5uF855vv5/3OOcYY4x35Zc3/b9db8cd8QtsUJow2o4TV7p/a3/FUzL8TKzfFL4EY9osefuU7Yvtzcfei2PFRdDwxd4W4JfEE/68/EmfK4toL8cAnsXtO/PtZtOdEX2w5VL8/Kae0KnvdXXHvS/HUUkJv5JvWC/SVuyDunKDPSbGPvEXqXsN/3zOx8Q32irjxSvEH17X++kHcPi2eVHyv6zf50LEVXWvQoOvxefapy0HfzofiHubY/lhse4/e1LX8RDx6jzrJVxlCt1vMsSjG17HjH59HH/w3mc/Cd+xnRPc260us03jomifuNvxG6OcPOjfTdxl7C301oFvnfeYwjr+LTsQ3o+wPM/cb5L1IXcxvgvPYyr5DnbPUXbsmbqV1whh7fJn4Y2I0iL0/69dAvjp0swPiFHZDXTX2HRhxH5aJXxjI2o9x7iz/x+QPyN9Bvc3o4POfJX6A3aHfkH3TIy4+QLfeLNP7YTkPQR9xyD/JfS1z36qci9jN3veYeAF9efRhS9m55tHZZ+7RWeJfZc4+c0vPAXMMWbvw4GveFXQvkN/l3cjhF6ZrGKBjlXWcniP6t/xn6XOavsPebP9F6nWo/zD6G/Z9dJzjPStwfgo92fUM79XKFPFPi0uz5B21/wAe1vRt</binary>
</binaryDataArray>
</binaryDataArrayList>
</spectrum>
<spectrum index="20" id="scan=21" defaultArrayLength="174">
<cvParam cvRef="MS" accession="MS:1000130" name="positive scan"/>
<cvParam cvRef="MS" accession="MS:1000579" name="MS1 spectrum"/>
<cvParam cvRef="MS" accession="MS:1000127" name="centroid spectrum"/>
<cvParam cvRef="MS" accession="MS:1000285" name="total ion current" value="704174.00000000"/>
<cvParam cvRef="MS" accession="MS:1000504" name="base peak m/z" value="113.07428194" unitCvRef="MS" unitAccession="MS:1000040" unitName="m/z"/>
<cvParam cvRef="MS" accession="MS:1000505" name="base peak intensity" value="241227.00000000" unitCvRef="MS" unitAccession="MS:1000131" unitName="number of detector counts"/>
<cvParam cvRef="MS" accession="MS:1000511" name="ms level" value="1"/>
<cvParam cvRef="MS" accession="MS:1000527" name="highest observed m/z" value="923.01448678" unitCvRef="MS" unitAccession="MS:1000040" unitName="m/z"/>
<cvParam cvRef="MS" accession="MS:1000528" name="lowest observed m/z" value="95.06363607" unitCvRef="MS" unitAccession="MS:1000040" unitName="m/z"/>
<scanList count="1">
<cvParam cvRef="MS" accession="MS:1000795" name="no combination"/>
<scan instrumentConfigurationRef="instrument">
<cvParam cvRef="MS" accession="MS:1000016" name="scan start time" value="0.177167" unitCvRef="UO" unitAccession="UO:0000031" unitName="minute"/>
</scan>
</scanList>
<binaryDataArrayList count="2">
<binaryDataArray encodedLength="1804">
<cvParam cvRef="MS" accession="MS:1000574" name="zlib compression"/>
<cvParam cvRef="MS" accession="MS:1000514" name="m/z array" value="" unitCvRef="MS" unitAccession="MS:1000040" unitName="m/z"/>
<cvParam cvRef="MS" accession="MS:1000523" name="64-bit float"/>
<binary>eNoNy3041AcAB/DcHfISTS9kUpyXMI31wkz5dier1vSip5w75+73u1evh0qt1bgfitpEpVovdKZCtYTUejw6d6doYiWlvN6hsaF6ClOy/vr89RkbNz9no92BqbI6tZQRjtBGvr+cHY62wRlbrNeG44FV+/fn0sPh2bFuSqMJx7UVyjUknYP9k5pAM2MOJm8OT4axOHDPvvLhbDAHue6X9U9CPul3OHOI4qDE3lv9MYODJ7WO7w5oOOj238of0HLwaL3v8F1GBKJsFU3ZwREwcgp5nElF4Ju3zxdlaiMgz7wtekDnotV4bittLRdXg/4Kykvnwp57bF6slguJi1EDo56LpbeSLAMYPGwtJqZUQTx0RliaqYN5EPaYNg+n85BT4z2SpuGhvGXTUUrHQ1dkkriREYmK2/fHTUIiwZ/9QdaQEYl4cYzzTG0kUkuaqXFdJH5Z5l2Zb8RHQtWowp/Bx9T1sjn72XywXlbxXqfzMb56xTW2lo/8EPuCXHoUPPsIerFxFDzeb2l9HBwFnq6muC89CqPyQeUtXRRcTIt/T6YJEF8sVIc6CzCjeY66myUAbzjH7ikhQPu9g9RKpQC5C96WbqAEsOw/aTRLJUDQzF2ayrpPzz6rJF8vgNOTG5r6GUI0vabcumhCpHXrNsqdhZAEFvgks4SgGRxO9BFCFB4pUF5XChHAFpmLVULk2TNagoqEGJpxyqqpTghrwszIpFsI36WWN+7qhdgX2p1UZxAiq0sRL6cRqL7zTJBEJ2BSuOrphCOBzyYbs32ZBE7451hXsQhEhAeX3iEIePptHB1VEliUUevVWUggpbXXXK8iUGG8fXZiHQHBnpIvxBoCYo7jyKiewAUHrtEtGokD84n3PU4kzviIC2qcSWiXVn3nyyYREOc5Uk2Q+DvNZbZpKgn9paNf3VaSKOscO7dORcKfWeEwXUsibXI93VtDYlOTypajI7HBKvVxqZ7E17b1E/50EfqOV6h9mCK8ZW9nprBE0PgsatvCFmF6N3OHKylCNC8wfUQpwqP6dc2dKhH0VjnnPTQiLO822b5NK8LC2pqTswwiHL2YP9RIE2Mo/dWLVUwxvLbZKXtYYjS3tS6bJRBDcqx/czwpxrcRIx1MSoyWjn/HpgvEuJpm6t2g+vQqLf2vaD553SvF1iDGfDtrrR1dgrB173vfOUlQ+tOhwptMCbwmpawf2BLofvWr9CAl+OfF3P1XKQleZdYH7C2S4Opo5yk3jQQ/bt6SV2aQoNrJIPKmS8E99Erd6yzFbsOIhaOLFNX9rfN0bCm+1Bctu09K0bLmrq2AkmJaMvC8XCOFPq+qJsAgRU/PPhuqT4r2HotmO4YMS0KaW7hMGRwfZCzpY8vQcHbxswlShtAxV9hQMgxcWJL1Z5EMn5ssefSHRoaTboNmJwwyZIsjbV8x5diWQVvdopQj0ljM7iiSI8EmLEGikcN3dMikQy9HQ4hk4QVmNDYe/tDq6hYNheJaxRMqGqd9GT6mLjE48zAltlAUgwDfakPNQAwYJcezGkxi4RKWWtvQFwsHM/OqXmYc0qYDB+NFcdhV7KdecSkOK3P7bCddEvCy4+FZC/cEZH88P1UuTcCCtrV+wwcT4FNv+ltnsgINgreX+XkKuFZTHadvKDBkFuMhqlQgrLz7YmpiInSeobP63yTi2JXhMQtGEgi2+3Wn5Uko/y/L2eFxMvb2N955tHgnmJe8rYZ9dkJw77kXwnZi8c8+7ZYrUvBx+aquQAWFY6GdE357KHDnVeV7plJwPeQyYN1yBG/Mg8oWPjuC/wHIgnVh</binary>
</binaryDataArray>
<binaryDataArray encodedLength="720">
<cvParam cvRef="MS" accession="MS:1000574" name="zlib compression"/>
<cvParam cvRef="MS" accession="MS:1000515" name="intensity array" value="" unitCvRef="MS" unitAccession="MS:1000131" unitName="number of detector counts"/>
<cvParam cvRef="MS" accession="MS:1000523" name="64-bit float"/>
<binary>eNpVlDtMVEEUhidiQSGJBcWWN2JhYeIWFFZmNBbEwlBSmdXKGJR1QUAeMjyCV4m6UUR8r7rGBTUxPlckZiAECx/ZGEKIobgFhYlBt9zSeP/P4m7zZc6d8/rPmTXGGHty1Zp/v2+vxV8vxaNfY0bvo5i+6bvsu4rcfyWmxsUt2MNhsfJY3H1bXCuJf96Jn+ZEj789K248FE8UxBx+c8Tvnxfr3sZ0nxd1dt0x23IN++NwOyqyd90U+56InV5+I0vEf0N+6i50idUr4sCUuEDeZuU1vx+IpUns6tcdW9B530xM+3RN50n83TVxzw/yoE9qQtxKPDsm9qLzT+zVTvEQOh1hbsW74gfOjc/Fw4/wo94DzKWG7tENsT6k/xHxC/GMdDU7FcfdX+b7Veqi7hd9YvmCmIXHyVPj3jb0vIN/GZ1XnokHb4lL6JS/JLYyH38ZHYfwv8i+UffmR/oib/U09bBf27GH9FvlnCFOfgA7+k/DGv1Uzokt+IcOvx70Yz6Wc0h/bdRtRok/KO5ljjXitPyvDwaDyfdhz+OfQw/685zXr6MLekQdYrqf/onn2XNDvVnqXZ5N7r/Lok8v8U6hC/NwxPfYA+qoH036ZbiXYq4R99Lsl0fXe8XkPqWps8C94AwcT/ZToM52+jfks93J/AH3go7k/9f0RHJfLN+z3O/x1In+eXTLKL9b5d23std5/Eq8t/Kw/Qsm7+wJ</binary>
</binaryDataArray>
</binaryDataArrayList>
</spectrum>
<spectrum index="21" id="scan=22" defaultArrayLength="175">
<cvParam cvRef="MS" accession="MS:1000130" name="positive scan"/>
<cvParam cvRef="MS" accession="MS:1000579" name="MS1 spectrum"/>
<cvParam cvRef="MS" accession="MS:1000127" name="centroid spectrum"/>
<cvParam cvRef="MS" accession="MS:1000285" name="total ion current" value="687326.00000000"/>
<cvParam cvRef="MS" accession="MS:1000504" name="base peak m/z" value="113.07443219" unitCvRef="MS" unitAccession="MS:1000040" unitName="m/z"/>
<cvParam cvRef="MS" accession="MS:1000505" name="base peak intensity" value="234655.00000000" unitCvRef="MS" unitAccession="MS:1000131" unitName="number of detector counts"/>
<cvParam cvRef="MS" accession="MS:1000511" name="ms level" value="1"/>
<cvParam cvRef="MS" accession="MS:1000527" name="highest observed m/z" value="923.01602581" unitCvRef="MS" unitAccession="MS:1000040" unitName="m/z"/>
<cvParam cvRef="MS" accession="MS:1000528" name="lowest observed m/z" value="95.06393104" unitCvRef="MS" unitAccession="MS:1000040" unitName="m/z"/>
<scanList count="1">
<cvParam cvRef="MS" accession="MS:1000795" name="no combination"/>
<scan instrumentConfigurationRef="instrument">
<cvParam cvRef="MS" accession="MS:1000016" name="scan start time" value="0.185517" unitCvRef="UO" unitAccession="UO:0000031" unitName="minute"/>
</scan>
</scanList>
<binaryDataArrayList count="2">
<binaryDataArray encodedLength="1812">
<cvParam cvRef="MS" accession="MS:1000574" name="zlib compression"/>
<cvParam cvRef="MS" accession="MS:1000514" name="m/z array" value="" unitCvRef="MS" unitAccession="MS:1000040" unitName="m/z"/>
<cvParam cvRef="MS" accession="MS:1000523" name="64-bit float"/>
<binary>eNoNznk01AkAB/CMa0lKLNo8aUZRCZ0o7JdB1kZKh7mY+f1+czDGUUJWm2ZGpLIRaXereYzQe0Vto/ucMWLbtLrUa6Q3k9LaUNs6Vsf6//PHp0gZtNWldQvOz7D9Md4iEc2v26MKmIlYZxm+wy4yEYwacekxZSLyz/WW6XSJsPLZ8j7InAVd+s8pVpYsXKhszy8MZ0E201NVF8HCrvQvpQYFC1/pR57O2sPCHPv5sft1LJxXjw2Y6VmYH7LSwc6cDSsyNL7Tgo2VZ0rDPCPYGGzJuROtYCPYNXeNtJUNr939znfMOeDeuJwsY3Kwbq86xi6SA5dvT4iuKDl49Pxh0eZWDq69RY9ZGwc+3wdVhFpwUfLpXfqiEC6sfgncpYvggtawordPycUbV0VQvp4L94KgL1cseAg+3PPQNooHrI3tdVDysCEr9v4fRTxEU9dn2bfycGU2veqFnofiw29Gq8ySoJPO6HGzSMLG6TbqImYSfnX8VzmuTIKwcM6Zb1qTYDpumNtsmYx+U97ylxHJUDgdTe1QJiMzatxHo0+GrnjXcxmNjwLfnVdi6XzkW5cZNjH4qHVS+xnD+fCTSeb1EHz8N+3+wCI5H9Li7bYcBX/yF6dyruVjc2K0slHLB//l7I9qIx89wtxNz2gC+BRcqxDQBfDSltglhwvQTTomvCUEGH/yZfcluQBJ+fZ1a2oFOJr2TtStFWDQXdFq3SvAh20IaTBOuuvVhjhzAj4nr6b0uROo5HLoC+gErlmrsn0ZBGY8dh65HE7A9mCIbS9BIGgb7alRTiBfKMi1qSHQsqfY8m4tgc+XjgQJtQQym5YU2JsIZLsJd2ppJPwYoxGFdBLf8RsXihkkYrSuacuYJIx9Dp6PCRIdZXketoUkTi29p9onJ+FBW/beu5ZEtWafyEVNgpNwtmbgBgldxT9ef2lJSGL6Fz7Ukeias3DeRj0JmypjY42RRMvQzJcJfSSc309QAeYUHo8e/CGBQeFVR7ThdDiF9c8+cr8mKfA+eFd0yCnY5txsM9RSuDjWdmSGjgIrp0jQb6RwTt93r81EYVVw1aYWmhCL2rUvb5kLEY9HxXMYQoRodoycChcikP3uIo0vRCSVWXWEEGKPe+CLAIUQRsv04CHVpOP01T2onXSRjoPndUKUjy2dyzcJcaJ++NwzmgiHrKsj1tJF8E9KDa5niGB12f9VGFOEMa8yMp4UYXHFUFOTQoS9MbvDItUiHKfqGx9oRaBXFzjXmEQIvLpxWjlNjM6kN+sKzMUY71pZdI8uRnBffVOYpxhF7bSTWqYYT9jMgRxSjO4pjglDcjEOFzoR8+vEcJtIbJ9uEiNaN9HdSZeg1q/C/zRDgnaHUNcXTAkuXQhYMkhKQLmNLO8SSmAXdaBfrpBgNFoXYFBLoJkZeFNnkiDL97KvkkqBRtVyyFqdgq071qscT6TA15AeKtGloHkoZr2NKQVTSl643fVMRfzt0FlL5qfC6pU8IzgqFTFXB/ZaUqkYLA8vyzOlYntp7oIxhhRtUfEBpZQUvv4r2E2vpFg94s7stEqDVOQizfVMA2O4uzLWlAb18BRDHiXD6MTcgzKhDLybJb8HNcgwlTekGfHMQLH/al9vrwyIj/nLm8UZWNX79wF9cQbMvx1aK3+dgWXpcSbNb5lQGX4KjNNkYljmvqY6KwsOeV1mSzVZqCwvSn/+PgtW3g1pPfStiHRarGYwt+KW00nmA49smLFMGz77Z2PWs9s57IRs8CRf4LUiF47Hz9qHZiqw4sOC5NA8BaZ9oj+c+ed+TN3PuO/xZD/+B2iiYxk=</binary>
</binaryDataArray>
<binaryDataArray encodedLength="724">
<cvParam cvRef="MS" accession="MS:1000574" name="zlib compression"/>
<cvParam cvRef="MS" accession="MS:1000515" name="intensity array" value="" unitCvRef="MS" unitAccession="MS:1000131" unitName="number of detector counts"/>
<cvParam cvRef="MS" accession="MS:1000523" name="64-bit float"/>
<binary>eNpVk09IVFEUxm/gYhaBboKghClCRFrMwoVJi+dOWs3OlrMUEXzZpBaKL7Nx8l8vCf8x2MsmmqLFK4sMRcdKETcVuNBQsFVCLQZxMYSL6H2/t3hv8+Pcd+653/nuucYYY13btsz/b/iNmHkb0LnyNeBB08+AxdJ3/b/qiRUfRHtMHH8mLj4Xt8lrnhe33on+bbHjoxhzWL8h1uTFV+wrPhBd6ta8EM8siafeS++5T4oTXQHL+dNNQXwB3XXoa1kV9zfEP66Y80WTgYNiYVisGhHT9P1L55q9WfHkpXhxUWx7HdCq3FX8m/VLObE8LmZ/iMtPxJ1H+ML/6+howT/zWKx/Kn5G9+Gc2L5APfTswXnuozUrDk6IefQnb1Gf/0eq75ys4/8U94ueFPcVw5849b5MipswRT8N5B3LF3N5Bt/Zl2SOYvjv36POQ+p3i7UDokddv5c5tKW3ei3axzfy4+j27os96CmMiiXyDvl/9i7zROyiw/Sjk3o77Et2so+4aoj7CHVSJ9VD/k384H5c+p3m3PPMpUV+4g51+tDbRR3iIj54MBv6nxYdzkuxL0Hs4KvHeg49WXSXmAvXxkf2eaw76Irb0bqGd27xvm36qGeODjrQg28+3OTeyvhXwZwXmTcHJjnPUNfujr7XsB+P/uO8J5t1J+yL2CfPTkd9N9ybFfaPzr8rnIdOtzPqU+8yujm3scD7y1j/ADT2448=</binary>
</binaryDataArray>
</binaryDataArrayList>
</spectrum>
<spectrum index="22" id="scan=23" defaultArrayLength="173">
<cvParam cvRef="MS" accession="MS:1000130" name="positive scan"/>
<cvParam cvRef="MS" accession="MS:1000579" name="MS1 spectrum"/>
<cvParam cvRef="MS" accession="MS:1000127" name="centroid spectrum"/>
<cvParam cvRef="MS" accession="MS:1000285" name="total ion current" value="677137.00000000"/>
<cvParam cvRef="MS" accession="MS:1000504" name="base peak m/z" value="113.07426773" unitCvRef="MS" unitAccession="MS:1000040" unitName="m/z"/>
<cvParam cvRef="MS" accession="MS:1000505" name="base peak intensity" value="231143.00000000" unitCvRef="MS" unitAccession="MS:1000131" unitName="number of detector counts"/>
<cvParam cvRef="MS" accession="MS:1000511" name="ms level" value="1"/>
<cvParam cvRef="MS" accession="MS:1000527" name="highest observed m/z" value="923.00919652" unitCvRef="MS" unitAccession="MS:1000040" unitName="m/z"/>
<cvParam cvRef="MS" accession="MS:1000528" name="lowest observed m/z" value="95.06360692" unitCvRef="MS" unitAccession="MS:1000040" unitName="m/z"/>
<scanList count="1">
<cvParam cvRef="MS" accession="MS:1000795" name="no combination"/>
<scan instrumentConfigurationRef="instrument">
<cvParam cvRef="MS" accession="MS:1000016" name="scan start time" value="0.19385" unitCvRef="UO" unitAccession="UO:0000031" unitName="minute"/>
</scan>
</scanList>
<binaryDataArrayList count="2">
<binaryDataArray encodedLength="1792">
<cvParam cvRef="MS" accession="MS:1000574" name="zlib compression"/>
<cvParam cvRef="MS" accession="MS:1000514" name="m/z array" value="" unitCvRef="MS" unitAccession="MS:1000040" unitName="m/z"/>
<cvParam cvRef="MS" accession="MS:1000523" name="64-bit float"/>
<binary>eNoNxX040wkAB/DaGKY8SZ5EpI0ul1Qn0lS+Z/LS5aiubDZsv99+25iXZCWXLjbvkS7pnHJq3Cmhk55DrzLkTg6prnTyMpH2qNR1qouuzz+f68/aWPNbQpBYH1AkM+Bh5dr24lAuD2b9YdZmm3lQWaa0FaXxsIcz5Nmq5YE5Y/VEQOdjBc+1xsqQj/7UrbJYbz4GNavSSnz4MKfye0fUfDRpL7TRM/iY2HdFN9nCh42liXmzQSjwd1m9LTcUxkx2TZ0qFA3jD2aRLaFIyZNymukC8J/0TRpuFiDVtMcvP00AJ/MxZUSLAB8N9Qf0rQKky9pc/A2EsDWYxXnHEcJqMvnCpo1CeHbFdDb5CPH8Q+CSyS1CeCVduDWWJoSx+97BbK0QRWdjOg+1ClGd/uMXDQZh8InV1Mz1DUOf7YLv29VhoEO15lF6GMw/f1m5oCUMu8bi+0zawhA6+6OueHY4it7POqU0CEfclG9cDjccN//1ajFJD4dnry1nVBuOThFn8QQ9AgOpKdwzhhEoIYf2630iEPUtz70p7dMcU5vG1gi8e2CRFUcTYeKi3tmLJcKmmCnhNrYIxlWCrwe9RSi4M+ExSIiQyfIY2q4S4WjwT0671CKoRKeCgzQiJPfveFXVLMLk3JUoGBbh9YL157ppYpSNHPtsN0uMjOoJVoq3GO7W6bFPCTE6nKo5l1Vi/JV8e3WwRow1ga8rHMrE8DNybGloFuPLd93TRgNijObv/PP2sBhTxo0bQ2gEkrLmrBDQCXzs7TScsiMgXthmN7OUgPfb1fUubAILt9tF13sTUIQ3JUVvJvD2kRv3EUEgmRl5dFpFoNhp+lithoBZ0PHexGYCB2Pe/d47TODmk9KkOhqJ5W6srz4uJTHu5zPOY5PQ/6pQrOWSYBo6hFwjSNz1z1tplEJiSdDSnBMqEpa8/O+i1CSCj2fFvtKQqJwcNJq5QYI+QXXYaUlkN5gMi1tJ9OY82aYeJpEl2q+v0pGIWMH08KRL4BrakEBnSVDXseWNJVuCkIMF1YneEvz2VEsrEUvweGFTtispQddBtsNDlQTZ/oPjUxoJ2mvu7LXQSmDU0ul4XSeB2fug4Rwahe1BG+5X0Sk0FxZGO7IpjLgsujLmTaEhM7aWIaLQ1Mi8eoSgkOvuWKgkKdRlF+cIVRTyMvTVCjWF6bwbwR9KKQypnOh9GgqCLBUcyyl8U1lYe05LoTfsceW6YQrRJ53TN+goLOvJyX1NkyLOoMjDniVFs39JYzVbClO/sfv7uFJUeD0ocCOlYHRM+d5QS5EayDq3tkyKjVqPPdZaKbjJb8x7dJ8+He05TZNhkKwbXcWWQVshbG/lysC0nH+ykZBhU/Q8C4VahsY9VTaHtTIQWe5XE3QyXE64qwZdji3VFwPK2XKcKXlRP8yVg7ld5PaQlKPpvnXyU7Ucy607TjLK5CgzeVlmVS5HpIFDcrlWjgTTk/fO6+QwkXdFT7MjkTWmP8XXRuLt5edWAbpIRNU5hw46ROFF/ox+8bIoHAo4PMnxicKzyJlaYwcFru60PXtEooCNRTg3ZESB2z9QhRdHFdjR3vZfDyMafozueQmSGPzDXSwvoWKwxj7qhG9FDCoWbT1gcysGyg8KpcYhDobr7sY2yeLQfSb3Tn9mHIzOV64buLMbrUrGnNL4eJiuUkZlpMbjzR+nJRbH47Fst/3A+kvxiG1b4TzyKh7LaV2nH9orcT4w8JeJ1Uq4jrqesHdLxJUdTMaG3WpcclExvPar0ZmpvsbozoX5z6X35j/Ixf8P8GaH</binary>
</binaryDataArray>
<binaryDataArray encodedLength="716">
<cvParam cvRef="MS" accession="MS:1000574" name="zlib compression"/>
<cvParam cvRef="MS" accession="MS:1000515" name="intensity array" value="" unitCvRef="MS" unitAccession="MS:1000131" unitName="number of detector counts"/>
<cvParam cvRef="MS" accession="MS:1000523" name="64-bit float"/>
<binary>eNpVlD1oU1EUx+/QoUMpr+DQQTCIi1sXMePTSTplcOggEopItybpV9SqT1usWgNpLRqLH7cxtqKiT2ylH6IXoeBQSqS0hg6SsaBDBnHo0Erz/0V4WX6ce889H/9z8owxxr3Z9M3Br/O9mH1XZ3B8vU67UpXduqH77llx9YNYvSVuF8WvL8TDT8VfC+KJFTGPf6xPDGfE3edRe488Q1/E9EdxHNtmxHJ/nfGTLacUN616v6/p/txjMV7SedGJuVWdN9+j3reiP0F918XCGPkeimvz4tKiePSl2HVfHKT/JP0eel2n3/1D9v6yeNqKHcrvxrZlZ+g/JF7ijljLim3ocCEv7qD7Rer/9EAcYZ6/X4l/58Rp8raSp3qJufPO3kC3R6J3Bb+74k/1Fxz5hn8avabwQ68COvZMisfgefLHb4tN+KVDsTRNPexPQP/tN0V3DX3Jk+Q8m2MOI8yR+f35zN7Rp8+7xQBdU8zhKnqjq6M+x350sLcWvwA9arloPYa4Zeq02k+TgpY6CviFDX90PIuOHv47zCNkDjXOK8+IS/+W+wT953kX9Ef7jV0mzjBxmHsM2/G/OoN/Cn8L3aC4XozuvT8A6SNJPbFe8nHv0LtCfQm+A5b97mLeHnm8UeYLPfxbnpCHeIa8hnwV5hVy7g2xj+O8643mKQ9E98HLRPVu7NnEEvVgG+ZZanzf2Ietmf//p38ey+cs</binary>
</binaryDataArray>
</binaryDataArrayList>
</spectrum>
<spectrum index="23" id="scan=24" defaultArrayLength="162">
<cvParam cvRef="MS" accession="MS:1000130" name="positive scan"/>
<cvParam cvRef="MS" accession="MS:1000579" name="MS1 spectrum"/>
<cvParam cvRef="MS" accession="MS:1000127" name="centroid spectrum"/>
<cvParam cvRef="MS" accession="MS:1000285" name="total ion current" value="665116.00000000"/>
<cvParam cvRef="MS" accession="MS:1000504" name="base peak m/z" value="113.07441752" unitCvRef="MS" unitAccession="MS:1000040" unitName="m/z"/>
<cvParam cvRef="MS" accession="MS:1000505" name="base peak intensity" value="231006.00000000" unitCvRef="MS" unitAccession="MS:1000131" unitName="number of detector counts"/>
<cvParam cvRef="MS" accession="MS:1000511" name="ms level" value="1"/>
<cvParam cvRef="MS" accession="MS:1000527" name="highest observed m/z" value="923.01427660" unitCvRef="MS" unitAccession="MS:1000040" unitName="m/z"/>
<cvParam cvRef="MS" accession="MS:1000528" name="lowest observed m/z" value="95.06377208" unitCvRef="MS" unitAccession="MS:1000040" unitName="m/z"/>
<scanList count="1">
<cvParam cvRef="MS" accession="MS:1000795" name="no combination"/>
<scan instrumentConfigurationRef="instrument">
<cvParam cvRef="MS" accession="MS:1000016" name="scan start time" value="0.202217" unitCvRef="UO" unitAccession="UO:0000031" unitName="minute"/>
</scan>
</scanList>
<binaryDataArrayList count="2">
<binaryDataArray encodedLength="1692">
<cvParam cvRef="MS" accession="MS:1000574" name="zlib compression"/>
<cvParam cvRef="MS" accession="MS:1000514" name="m/z array" value="" unitCvRef="MS" unitAccession="MS:1000040" unitName="m/z"/>
<cvParam cvRef="MS" accession="MS:1000523" name="64-bit float"/>
<binary>eNoNyX080wkAx3GMS5eoZKErd+bIubzouSjftvFK6tT1wMZs+/322+Zh1aLQeYhNJ1HRXUIuRk+XbkVXXaXYJnqiutyUNG2Rh7t6vTx1lbPrr8/r/fpMnE7Rz9RFwO3gA7PcOhK/Hq6rTGBFoj+nmDk1OBK3E7Y/KFVGovvMy0Ut2kjcnLbrFJfGwcJqc5mNDQd+eZ+t4jA5GPl3z8b9bA56DkRoDAoOSs27vS32cfC24WPiqI4D1wrpfzprLro8gxcsY3Fx5nCo8C6bi+GH07Fbx4X4VnG3nhYFt32M9WZ2FFakLO/+XRmF3tH1rhxdFJbzWrkfm6LwYf5R8yLraPTVdDQVBkZjRlmX1ikoGist1Ku17GhctR95alBGI2JGfj+vKRrnT4XyddY8jNtN0UwL4SGQEbq2W8FD6QJmzqOcT65INA808TBHnl6eYBkD9db22f7WMbhpeagvkxWDJ2POay1zYsCMdajw0cVAf3F89C8aHxnPw//Q2PDh8FZt7mbzIaguoC4o+Ug+77TlQhMf9i4bFyVaCRA2eSm1wV0ANy7fNpQhAHsYh7qZArSUVyQMEAJ8+8NPjYHZAlzoeDqyTiFAUfM/hsWqT/9a8+0ajQAG9cKqfKMA3l7Cl8+thBiaXT0mdxfiyVcM3zSmEBnmN5kmQoj6decMddlCpPQ569erhHC+vrtMUiVE2nV/zX2NEKuOlFU+NQqRpb+cF2pFwEgrIuJoBJpTDm72ZxCosy+1v8Qk4FoSWLQrmIBtfIv4NUGgeMtmfn8Wgco3/tXD2QRCDbnmrgoCj7V9Tp0qAnMNrT8rNQTkSyZdemMkML9dP3THisTOiPFre9xJNO6dRecySKwJmdUawCJx0uN67j2ChPHF9yNz95KonZc89V42iXfllvKtKhKmYq86ehWJY+zadPMtEvS4o5b1WhIJtUcyyCYSrVe+Fh83kgjfMre71kRijth2dgBNBK5nSZYvQwQ7ocO8ZKYIleOtlt+xRGhPdW4LI0UYa28b6MgWge3i4NWmEkHLS372hVaEhgDv8T6jCMvOTZk4axJha2CbpMeKwv17qVPCGRSCHM860lgUcl/TWZ4CCjtO+ubdICiY9ls6r1BQcPFL/XvgBIUwumt6r4pCiORKXaOGgh3vTGedlsK6d94lPiYKZZddOx1oYqitEwvUDDHe/pLEO84UwxTWaVPLEmPyUpftQaQYumf7lecVYkxaE9A2oRIj/PS76RZaMbIEFfJGkxhdg4Jw0CSgtQ2pe90l4GzbsGeThwQuWuUrNUuCkmZfcTkpgeZawerpVRIkeV/dmG2S4FHGb5kKmhR+hxyDoxlSXPKt6R9gSfFibPTiB1KKP284qoopKb7J9YxvVkjhNLhsZlCVFEEnG2eVmj6VF2KyUMSCzOu/PVgVi4wTD1PTtLHgdalzu4yxCCh8LGN4xGFgYmdhoGcc6jfd7ZnEjsO4nsFZIooDp3D+MbpHPBbYPB/ki+Jx872J3W6KBydzb8ut3ngkyo68v/JZAhYzalrVHgmg6nseNDBkqJoaHuwvkuHAnWelLygZ6OMpLmtPy9DhWGYrey1Dqo/aRi/ZjoEVPjML5HKoIw7m9A3JkdbVkPz4yyRsG0kPeuWXhBklXp97LE5Gp0C3eeUOBQIC3X4MTVFgmMurmPwwHzVFdivndOTjf0ocTIc=</binary>
</binaryDataArray>
<binaryDataArray encodedLength="672">
<cvParam cvRef="MS" accession="MS:1000574" name="zlib compression"/>
<cvParam cvRef="MS" accession="MS:1000515" name="intensity array" value="" unitCvRef="MS" unitAccession="MS:1000131" unitName="number of detector counts"/>
<cvParam cvRef="MS" accession="MS:1000523" name="64-bit float"/>
<binary>eNpdlDtIHFEUhm8VLCy2XKwsU0QYLGTKSaoQRLYQKwNbWKRIMYkG10dkfBtdjTFKggTcbBQfQbwm6yoS8dGEQIIWK1pYjJ2IxdpZ+dr/22Jj83H2nnvuf/5zHGOM8bKHnrn/m10R61bF9H6BXvRU8UVOdGbEtSxxtzg9Kx7PiY9S4vOfYmxdtK3iQp9YuyTmyD+nztk38SP3IpkCg+Se4tAXD1oKzFeXPy7Ez/7p93ruV+zq3t/fiq+G6Yd+nbei2yNGP4vV+PBgU8yiL5HkfJl3OK/4Lr8yR/i3TX+f6PeDeMN58iv1JvFnhDgQL/H3BefX+NK4yH3qpq34Y0GsSYsbX8SGeeY7jl/4n+L+E80ruPqDr834Qn7YJnqDYvBajONj2Rg6B8QT9LrvxXH6bsLvzJRY2Y9O7jvU9ZiD3yUOjZJPvbCT9zmv2mJf2EPbQT55Fj8D9Ifo7JtAJ/Ut/vvvmBdxFJ1Ogn6o56Azzh6GnKfYp6f05bIvKfT+Yo557e2dMObSK77EL5c4Ac/w276hH+rFiGPsk4ePlegy0L5CP/nX5Jfhq8PvEfoI2tHFvQh1d/7LK8Zx8jaGeI93nfbS70RxHob8HHvq+6W688V3i//nvG/xweP8IfMzzMl2lX433O6S74RpXeMeOi6m6bfZuwWnINVA</binary>
</binaryDataArray>
</binaryDataArrayList>
</spectrum>
<spectrum index="24" id="scan=25" defaultArrayLength="154">
<cvParam cvRef="MS" accession="MS:1000130" name="positive scan"/>
<cvParam cvRef="MS" accession="MS:1000579" name="MS1 spectrum"/>
<cvParam cvRef="MS" accession="MS:1000127" name="centroid spectrum"/>
<cvParam cvRef="MS" accession="MS:1000285" name="total ion current" value="644499.00000000"/>
<cvParam cvRef="MS" accession="MS:1000504" name="base peak m/z" value="113.07425634" unitCvRef="MS" unitAccession="MS:1000040" unitName="m/z"/>
<cvParam cvRef="MS" accession="MS:1000505" name="base peak intensity" value="223570.00000000" unitCvRef="MS" unitAccession="MS:1000131" unitName="number of detector counts"/>
<cvParam cvRef="MS" accession="MS:1000511" name="ms level" value="1"/>
<cvParam cvRef="MS" accession="MS:1000527" name="highest observed m/z" value="922.99053566" unitCvRef="MS" unitAccession="MS:1000040" unitName="m/z"/>
<cvParam cvRef="MS" accession="MS:1000528" name="lowest observed m/z" value="95.06356087" unitCvRef="MS" unitAccession="MS:1000040" unitName="m/z"/>
<scanList count="1">
<cvParam cvRef="MS" accession="MS:1000795" name="no combination"/>
<scan instrumentConfigurationRef="instrument">
<cvParam cvRef="MS" accession="MS:1000016" name="scan start time" value="0.21055" unitCvRef="UO" unitAccession="UO:0000031" unitName="minute"/>
</scan>
</scanList>
<binaryDataArrayList count="2">
<binaryDataArray encodedLength="1612">
<cvParam cvRef="MS" accession="MS:1000574" name="zlib compression"/>
<cvParam cvRef="MS" accession="MS:1000514" name="m/z array" value="" unitCvRef="MS" unitAccession="MS:1000040" unitName="m/z"/>
<cvParam cvRef="MS" accession="MS:1000523" name="64-bit float"/>
<binary>eNoFwQtczAcAB3DdXT49kLJW+GC6PCqJylqv+XWPXlKWXtfddXf///3vrpLKQstjurvQRH2MbG1cuxSaWWKXRS3dXRyfD6ePZVLK9bilMfpMSsq+X49NVRJnQyoa1+XzKUYatD1JCZXsNDzvjNo9h5sGTWDHcJU6DRzvN6q7+jSEMK88iqDzEJ16ZcbGlocHL1LIeSwejobTEy9weODQ+mnvVDzQUubWfyjhIWEt6+wOPQ/Jy0rfvjbw0GCzv/MWIx0bK28lBLHToUsSLDJx0hG2vWKhWZkOUdRsm2OGdNi98PnwlM5HR+BZ43sOHyEF2x9Vq/lg+jfaJxv4CNKcLnxp5MO2Nu96NEOASE+FYXCjAFMna0+3cQQYGmrYM1cpQGF7484+tQDxrSOph40C3FqeEH+HIYQUHu8cIoUYu2fXrCsRgrNB2fZaL4R34Kpj8zqE2OP24sAZmwzYD3oOhjIycEcX57OfnQHhNhszoyQDV3snPSf0GRBXnpzup4twwbe6ot5WhJHprh2POSKknLI/0qMWQcekmRqMIvjkLnbMo4mx1ivyeYqHGPHiXJdIphjfmHdP9LPE2PJqdOVDQoyvCq2TPkoxXIxFDxJVYujoIX4uWjHUn3+xVdcuhmBx/Ru1RYzjvgs5TbMkEJQ6ePbQJCivvQ3KQwKfhIKuYpYEtBPR9cOEBDtN5p2NSgkcBudf3aqVIH5/aFBXuwQjskuaj/skCHxbkvPQIoHBfyZTSifgm992491SAqbRy7HBTAI2PvlTzSwCTUe8Sou5BA6FT79uIghkdd5ujVAS6JiOdbdVEVjmWTNh1BK46Dw7p6idwJcTUX2VFgJ7V2rm1NNItIxdWxbDJPFfcZzUl03Ci7Y28AZBwlEY0L7gAImjzQXFF5QkBJtrD7prSfxS7pxLryFh3bem5e8/SDyrujnWfZOE7TarL1NPoj+qYjTRSOIhyWi5byFh34dPA+lSJJ+vvxbMlGLww8/GWLYUvETNXW9Siu9dE5PHlFK83XfCxaqVYpFfnevLdikCeup+s1ik6BZyrfcHpHBLejLeSqPgWFNhdWZSmIoLCp1mUbDdTT5J4lCIyRiKdxRT+NF5Na+GoDCLb5hrJil0nfvI5KSiEFu0bdeQhsKGx1Ne41oKxVsXp9bpKeyqHurZMEDhWwsrl0WXoXqcO/g7U4Y1vdzuU2wZzh5063hJytBd/vWSn1QynLlz+fErrQxlgtGwvHYZ6nRapxmLDI5+php3uhxm0XDIGqYcv1Y+G7nElmOcF/enhpTjtqwhXKiSo8V9/Zy9ejlcQ1yCQwbkiLCbaXOiKxAWcKDDxFSAH3bs3xG2AseLev1XSxUQ6q7n9qoUmL+kc3tVjQI+6V5LXfUKcB05wffYmXjqtDqGo89Ex5UYid1AJuL2OZQzVmQh9KZDlv/KLBwuXD/xnpkN+54twkJpNtj985svDmfD2TNvUkDloO2vH5rcz+VglbEs1G0wB37eK1oN8lxwGYHR3x3KBcdarjmfnw/3BcvDA67mg+u2tHKavgOl6q5s8ycFWLU5R2tdV4D35k2m4DwV7k8+6P2sUAWaTWWUo7kMIvr46X8eleF/ITsclg==</binary>
</binaryDataArray>
<binaryDataArray encodedLength="656">
<cvParam cvRef="MS" accession="MS:1000574" name="zlib compression"/>
<cvParam cvRef="MS" accession="MS:1000515" name="intensity array" value="" unitCvRef="MS" unitAccession="MS:1000131" unitName="number of detector counts"/>
<cvParam cvRef="MS" accession="MS:1000523" name="64-bit float"/>
<binary>eNpVkzFoU1EUht/QrR2SThkLFhGn0KnjqyCE4hAHJUOG4FSh0CRGTW2JT41NrE0btcVKaY0aMYLYF9vKU6O8QcUpBoSSLiVuETJ0LOjQ+v4vQ97yce/97zn/Pec8wzj+/L/M/zDatni+6tG69FPr8m+PZhLd/guxsCO2CuIo+9ZTMbYqTr4UT7wX646YvysGZ9CnxBD6zmPx5Gt0FfHcR/Ey+Qtf8JHxWBzvH/PW9nXt/62L26/IWxP/fBObvNvKiQdpaOFjRRzeFDfeic5zceKeuPtGzH0QTyuu5d/TevCTaDyhrsseXYfzr8TrPBDdRbFxRYxuiRHOG7xv5Jn47y376+KFbXGWutXKYpo+lW6gp382/YpfE89Q9+R30UyI2Yeib1pcvUP9ivRhibrk8a13GgO8u69KXvat7n3mocQ8+G4zD/d7/QYz6Nm38XXxs1iZwy/9G8VHhT6FOHfIe0heh3xx4gezYpg4wau981rk/S3O3Uxv/WI36SvzY6NvMOdN+pAnb+UW/uaZE/QmeYuzxCF/hLw/+E9KcfwQPzbFPfy00R9QRx/zdor+hxO99XS538CHg78W8Vx0xgK67n3yRNfoU5L71DmMzwB9KZFniHm2eacPXZ25d4l7lv81jJ/AI+KkzCOCec+k</binary>
</binaryDataArray>
</binaryDataArrayList>
</spectrum>
<spectrum index="25" id="scan=26" defaultArrayLength="154">
<cvParam cvRef="MS" accession="MS:1000130" name="positive scan"/>
<cvParam cvRef="MS" accession="MS:1000579" name="MS1 spectrum"/>
<cvParam cvRef="MS" accession="MS:1000127" name="centroid spectrum"/>
<cvParam cvRef="MS" accession="MS:1000285" name="total ion current" value="635620.00000000"/>
<cvParam cvRef="MS" accession="MS:1000504" name="base peak m/z" value="113.07442467" unitCvRef="MS" unitAccession="MS:1000040" unitName="m/z"/>
<cvParam cvRef="MS" accession="MS:1000505" name="base peak intensity" value="221533.00000000" unitCvRef="MS" unitAccession="MS:1000131" unitName="number of detector counts"/>
<cvParam cvRef="MS" accession="MS:1000511" name="ms level" value="1"/>
<cvParam cvRef="MS" accession="MS:1000527" name="highest observed m/z" value="923.00106313" unitCvRef="MS" unitAccession="MS:1000040" unitName="m/z"/>
<cvParam cvRef="MS" accession="MS:1000528" name="lowest observed m/z" value="95.06394071" unitCvRef="MS" unitAccession="MS:1000040" unitName="m/z"/>
<scanList count="1">
<cvParam cvRef="MS" accession="MS:1000795" name="no combination"/>
<scan instrumentConfigurationRef="instrument">
<cvParam cvRef="MS" accession="MS:1000016" name="scan start time" value="0.218933" unitCvRef="UO" unitAccession="UO:0000031" unitName="minute"/>
</scan>
</scanList>
<binaryDataArrayList count="2">
<binaryDataArray encodedLength="1608">
<cvParam cvRef="MS" accession="MS:1000574" name="zlib compression"/>
<cvParam cvRef="MS" accession="MS:1000514" name="m/z array" value="" unitCvRef="MS" unitAccession="MS:1000040" unitName="m/z"/>
<cvParam cvRef="MS" accession="MS:1000523" name="64-bit float"/>
<binary>eNoNzH0wlAkAx/HsbipT13FeupKTB0XvMznq0G/3ITn0Ii/7yu7z7BublqKa7q4zdkvhzlycI5uXdXG6q5wp5eb0smtTqsspb2VTS4pURiGnOP9+5zPfkbHmk06NsfDwP3ojjsXF09zzXkqSiz5Wodo+mIsh6kVIhZYLq1DPPfeMXGx+1mOeZPEwXlTnXsbhIW1ozs66IB7CRK4JXiE8lOevGOzQ8NBnZVs9fYQHM0KEMiMPLr2Zy/9r5EHiMlBpYvFx+nXUKibJB+Ee6FQbxIetqPv4qIYPzaf3/tzVyIfuxNLHN5kCdE1e9E8iBZhuja13DhbA19VM6rQCLA5dGbm7UQCH9N30uEmAipoJ11iWEB9+524IDhDi7I3aeGOQEJw3ixxHtEK0Om5flm0UIuuYQ4/WJEQZGSqpZ4lQstxlyGqLCL/NeplrPiJCe9FI+kOjCEl3f2w1mERYES14WmAVBx/nHScCWHEY2DpXkUvGIaYscXxCG4cfCvYanBvjkHX5WVXt7Hi0BL6sGgyKRxpb3vuHNh65RHXxBVM8YglGVwpDjFtNn7xlu4lx7+2QTSQhhoNm01QfR4xRaqe3mRJjSX3kh/UZYkR1b6zy1Yjhd/uzeYRejNrVBl2tQYzBzBW8fIsY9TvO1nbOkkCw+EBEF0OCyn3ksr1uEnzZoVqayJGgwCNu/QAlge85oqc+Q4L00ez8cP1MjxZNhVVIoLlCVBoMElxzsPrJsUcCfWTO1/0WCRQ1dgf3Mil4jTIbvL+gkF1ayN3iRiGskBpgExQel1X4XeZQEG64f+0SNePW/HzyRgaFGO+PrwbKKCQPVZ5/oKewfyiJk2WgkB7RISi1zHy0Nu5XGTTm67WsUjcaJd+seriSpNFpL754l6JBLPi2zTqdxvJbr0IPZ9CwdrQxR+hppGhykyeu0uigPvjZGmnsvvSeCDbR8NnOji2y0KhudLml66XxldOjbRuZUpjYOsdQQooQn6ZZkxwphhJ3yvwpKZxV/PT1tBTlnNsL32dIcWDBSFuLXorDw0JfoVGKwE27pqYsUtiNt8z7hSHDtKo08wpThppALsOHkKHluGnuHFKGsStvbJhiGcraho9mUzL4ba4y2Wtm3Jr9W6/rZfANY3MbjTKY70SxyV4ZDpSMe40x5Hju+c5jeJkcTwIq1AZCjoXr+vsvkXLo25rSVtJy/LX0QUuyRo68nHC7hxVyeKrCP84xytE9987Bbb1ypGR5WC9iKlBUZ3ReQChwtfhFLOmuACvM362GVOBMg/7X07QCZHCq5N8KBQIKXhyR9SqQPJFaWMJQwrN6LesQocTwFJt6TSoxv1zRPVuqhNy/xndSr4R9Q3BJca8SHElU+VO3BLSJddFSYwLyrB+tu29JQFXiZI93XwKKXM+EtzMT8TgkMMbdMxG5TqET7wgVrMLs+tOkKtjE3Hxe2a8C/+31xEEiCZ18Rnt0VRKqT+35vt1djaRHnOhTCjVOcdYeO5epxpKF0q6/n6uhvp+rfrIvGXknYrjFKSlQNliaL+xLQfyh6ohW11QUskfymteloknX/HlAsgZ36v4Zizqogb1v/rRtSw6+20CvZnTm4H9TFyW4</binary>
</binaryDataArray>
<binaryDataArray encodedLength="656">
<cvParam cvRef="MS" accession="MS:1000574" name="zlib compression"/>
<cvParam cvRef="MS" accession="MS:1000515" name="intensity array" value="" unitCvRef="MS" unitAccession="MS:1000131" unitName="number of detector counts"/>
<cvParam cvRef="MS" accession="MS:1000523" name="64-bit float"/>
<binary>eNpVk09IVFEYxS+tomkxRAuXb+mut4pZtHiJ0GyER4tQGEIkpJXOWOloaq9GK8yZJlrkv6ZJC41weGNqCiJREQNFWAwoQvA2wSzfYoI2gTTn52Jm8+O+ufd83znfvcYY45ifjvn/y5bFH36DXu93rZ2gQSfCvsl3YnRKvPKafbdF80pceyn+XRb/bYnnN8U99nfeFz8MiDXOn1kUg0nxYEnsQTf9Xry0If7ZFYupBmunIhcb63P4WJ8VS/T78KPY+0nsWBPzt8S418zpBfG38jGXqZ8oiuNvWOOv9Fb8tS9+3RGtOXFF+XknDrXO4a/1qRjLkQ/+C+gm8uTcL14jjwn6qs6LbatipST65Fp9Ln4hX4/cu7Pi1hPWN6mfEdtVx+uqMK8H4knmlyS3Ts7X6bOOn7P0dXqGOZPX52fMk/oxdN0J5oH/+D2+w+vMxU5zL7bFFnS6b9AX9NAJHjXlbwL2u5nm+2bRv/uYvvBp0MsP4Zd+7DtiiF7I/pD+/CS+ycGmnjNOXfyEvIs8c7GoE4zwbpiLdRe9F/Q1iG/uhU+fQR//U98piBeYi4WuDR3O1+jPRdcfJs8U7wefFv7cMfEq72GP+tFjXfzMoFtE14Yu96dCnh59fONdeqPULzffg2nmlBx0jgBoNsll</binary>
</binaryDataArray>
</binaryDataArrayList>
</spectrum>
<spectrum index="26" id="scan=27" defaultArrayLength="159">
<cvParam cvRef="MS" accession="MS:1000130" name="positive scan"/>
<cvParam cvRef="MS" accession="MS:1000579" name="MS1 spectrum"/>
<cvParam cvRef="MS" accession="MS:1000127" name="centroid spectrum"/>
<cvParam cvRef="MS" accession="MS:1000285" name="total ion current" value="655549.00000000"/>
<cvParam cvRef="MS" accession="MS:1000504" name="base peak m/z" value="113.07420256" unitCvRef="MS" unitAccession="MS:1000040" unitName="m/z"/>
<cvParam cvRef="MS" accession="MS:1000505" name="base peak intensity" value="226578.00000000" unitCvRef="MS" unitAccession="MS:1000131" unitName="number of detector counts"/>
<cvParam cvRef="MS" accession="MS:1000511" name="ms level" value="1"/>
<cvParam cvRef="MS" accession="MS:1000527" name="highest observed m/z" value="922.00479177" unitCvRef="MS" unitAccession="MS:1000040" unitName="m/z"/>
<cvParam cvRef="MS" accession="MS:1000528" name="lowest observed m/z" value="95.06348331" unitCvRef="MS" unitAccession="MS:1000040" unitName="m/z"/>
<scanList count="1">
<cvParam cvRef="MS" accession="MS:1000795" name="no combination"/>
<scan instrumentConfigurationRef="instrument">
<cvParam cvRef="MS" accession="MS:1000016" name="scan start time" value="0.22725" unitCvRef="UO" unitAccession="UO:0000031" unitName="minute"/>
</scan>
</scanList>
<binaryDataArrayList count="2">
<binaryDataArray encodedLength="1656">
<cvParam cvRef="MS" accession="MS:1000574" name="zlib compression"/>
<cvParam cvRef="MS" accession="MS:1000514" name="m/z array" value="" unitCvRef="MS" unitAccession="MS:1000040" unitName="m/z"/>
<cvParam cvRef="MS" accession="MS:1000523" name="64-bit float"/>
<binary>eNoNymtUUwUAB3DcnZKPyKNQIo/mhikRiBoqD+HPhsbRk8ix5QYb3N27J5PG04BQGAOnSS2kNE1MBkoG1OQhyEEQBqYpCSoIIiobD1EkBUpExfr0+/LrSQp1XtiyE2sefJsgZwqQEebqo+EJsGeDkWG7SYB+y66y49kCeN8oiWszC9AUYGF7EUI4Gq/GE7OFiGNu2+3LFWLMp+7zvBAhLl0xZo5uFqJRlMcY0gnhrvrZZM0R4pT2+bU0sxBz+R/rn7UIofNNbDMxI5D/KvUdKiQCacEdFn9dBALTx7/e1hIBzST9tJWIRNidhmHGpkik7WhaVpkdCb7N9Rh+SyQ8touX216KhNpqVG5kivBjfc60crYI+pPet+76i9CaNMkpDRKhi3KsbwwR4Y3DzoFerQjjn2UaR7JFWNL5ZMP2VhHKzS9DGpli5KyyH2VuFkNdzdjblCOGRntu74xZjMTOvDlnWsXojQhNODIrCvo/t5hcmFHw3GfXb+BF4bE+ufRJdhS4LwZYHi1RuLnWUPSaiMa+hG1bT8+OxnzPqYnekGg4DJ8P7cqORo3jy38aWqNx1PdMbQyDRPsbm6s8NoluN/3Idg4JH806+h6XxADpfvcBReLyFRXPL4vEesZlqUBH4lJDb47ASMLNib+yopnE8l/CJmItJFQrOab7NhJ4stsMPQwJXBVafiRbAhCKmkNcCQaJkqZhSoLUjpja0iwJDD8kZIiNEkjPF4z+1SyBYx3Xu8UiQR+5yKvFKkHg6mJbCYNCfqG8XkhQCOjMOjblSiGjsumVF5tC4IWjcR4cCnbDD/2quBT0hvzBmxQF5v7o3rosCklt5DdtRgpOmcEVuc3/v6qMtmoLhZrDc582MmjwfdwdS9g0epZ/n7KKR2PlWUHFSYqG9sRtL9vM/1UcSy3IonFuQVdhYTaNZ3zPJpciGvvd70gmGmmMXTAcedhMw9Rg29BppnHWUL81tpVGYCKr55CFxqI5AdWHrTSafz+Rt46Q4n6AJlrMkaKy/MY8LVcKG5c1L5xpKUpz8jf2ZUmRNuJ4z2SUwk/ufdTNLMWjHUsLDlilGCnr2P2YIUO1flZjKSHDd3sKNyzlyOBcJgno4sqQe5nx2D5Ehlp+gdaelKE4bEXQRUoG8u6vdk46GTp2dRyfVySDOmDm33KzDG2PPjrNtcrgcGvizCRDjsFXHsfT2XIow/yVJo4cv/nKH8Xw5Ji8sriUTcux9wuVNjdLjkrTl0tMOjn6glofvFUsh+NT1fV6ixxTUqbAZkCONxc1Uj9CgZlTfQu83BRgnT2fW81TQGYITimnFQhM7vd736rA26v5t+0IJYJnpaxXcZQgJ6drRnhKfFUbOHWNViKd6JI5FCkxHZ6oXVishP2xKUu4VYnmT0SiOo4K8u6xymquCnX5hsUaWoUttTfFc06pEHTQYb/MrIIz/E2EVQXz7hWva4kYbEzuX3vRLQapWw62L/kgBn9I3f4e5ajBZHmvPiBVY+a52hQxqEbzoMOtsiE17Ce6ucVzdiEWjRPpslj4sCTEspJYUOFO6hqFBuPnyNBivQZV4y65OfHxqPzpw+mtVfEYmu/q1zkej3uswAXdrCS8VzYvfMg7CVdTWNm+cTq8O1ox9mmKDsk3QtrntufiP7QqO1Y=</binary>
</binaryDataArray>
<binaryDataArray encodedLength="648">
<cvParam cvRef="MS" accession="MS:1000574" name="zlib compression"/>
<cvParam cvRef="MS" accession="MS:1000515" name="intensity array" value="" unitCvRef="MS" unitAccession="MS:1000131" unitName="number of detector counts"/>
<cvParam cvRef="MS" accession="MS:1000523" name="64-bit float"/>
<binary>eNpVk7tLHFEUh4cgIaDgkCJsIWgRZcsFmy1STHrRtRPSLFiLu6viGk0yvuIzsEvEBxoy8bnFbljzIGoM2SKF2LgoYmEzWEjKLfIHROf33WKm+bjnnnvO7zzGsu6+xKVzD6vvq1j4LPaeBUyWbgI6sQvZpz6KV1/Ek3mxbVuMTomZHbG6KnZuiQ9+it2HojMqljPitifGyNO0x/2u+PhYXP0mtv+G30VvQEylAuYK9c+Dc2VQ9q5TsQ49jUcB3dE/Orfui/5L4hCvNizapp4Cun6gB3sxJ/4z9aO3oSieX4k57O6G2JGXjolrnZ9Qb/wdftAbES3qbSCfjb6NT2KiJD5bEx8yryg6nm5yT5973otZ5pl4BdfJTx9a3oq3mre7Tj//rtCvSbEyy3vi1ubIvyzOwsYy9iX2Ab9HxLHHmAd7EsXuumKEfXN5n8zS92n6+ot+E7fGXD384oucTb0z5B0nzgTzNXbiJPGvEidi/JmDT58c7m2jD90Oc4yhJ7Mbfh/hvf8aXfPhPawNhv+bHPYU/sdr4blV0+yN0Udfo/gdLKAPf3+IePhVyeekw/TI71J/OR3WZZv8ph5jR2elHx0fsJM3Bn36XMbfw997E67b4r6Z/7fC+QX75TPHk7zzH8n7y7c=</binary>
</binaryDataArray>
</binaryDataArrayList>
</spectrum>
<spectrum index="27" id="scan=28" defaultArrayLength="157">
<cvParam cvRef="MS" accession="MS:1000130" name="positive scan"/>
<cvParam cvRef="MS" accession="MS:1000579" name="MS1 spectrum"/>
<cvParam cvRef="MS" accession="MS:1000127" name="centroid spectrum"/>
<cvParam cvRef="MS" accession="MS:1000285" name="total ion current" value="627581.00000000"/>
<cvParam cvRef="MS" accession="MS:1000504" name="base peak m/z" value="113.07429567" unitCvRef="MS" unitAccession="MS:1000040" unitName="m/z"/>
<cvParam cvRef="MS" accession="MS:1000505" name="base peak intensity" value="222168.00000000" unitCvRef="MS" unitAccession="MS:1000131" unitName="number of detector counts"/>
<cvParam cvRef="MS" accession="MS:1000511" name="ms level" value="1"/>
<cvParam cvRef="MS" accession="MS:1000527" name="highest observed m/z" value="922.00896962" unitCvRef="MS" unitAccession="MS:1000040" unitName="m/z"/>
<cvParam cvRef="MS" accession="MS:1000528" name="lowest observed m/z" value="95.06362202" unitCvRef="MS" unitAccession="MS:1000040" unitName="m/z"/>
<scanList count="1">
<cvParam cvRef="MS" accession="MS:1000795" name="no combination"/>
<scan instrumentConfigurationRef="instrument">
<cvParam cvRef="MS" accession="MS:1000016" name="scan start time" value="0.235633" unitCvRef="UO" unitAccession="UO:0000031" unitName="minute"/>
</scan>
</scanList>
<binaryDataArrayList count="2">
<binaryDataArray encodedLength="1636">
<cvParam cvRef="MS" accession="MS:1000574" name="zlib compression"/>
<cvParam cvRef="MS" accession="MS:1000514" name="m/z array" value="" unitCvRef="MS" unitAccession="MS:1000040" unitName="m/z"/>
<cvParam cvRef="MS" accession="MS:1000523" name="64-bit float"/>
<binary>eNoNx3041AcAB3DnpFeP42mqx1PhPFRLptKKal93h0krvYg7515+v9+9OZTKUCruLtVylSUVnsV5CY2yjd4Y95ZqXkcWE82ll43HCE9L1vb573OQciYcTRFY2znDo2wisS7D3iqFHYk1na3h9oGRWPJ29uhlTSTMRX3bHhkjcT2ez4ilc2F1ZWmG9SwuHv1jvymRxUVggp3qPIeLso21zYuCuXCaunVwXM3FnHnB/u9PchHb3jZrj5GL+hCljm7mws/vWlu9DQ/xa+2kQWwenE5oxxI4PNTkVjD0ah6IUhdDqomH+e2MgQ56FDizPX+Xs6Owl2y/ZxcYhZwnF1waNFFw0fbVKkxROKwVtNIfREG94ao3z4aPo2mdWbQtfCyc/I6l5/CRYmY6jmj4mKbFXJg28lF/SeGQaubj4quzdg020RjO33eRFhSNq/bF+c9ORsND47hquSkaO6X1857SBJioi470sBHAz5OsPMUWgLEydPeMRoDx0Rqzt0mAvzqem7LpQnQEtubcmyXEevuXmmGOEKdSxMoWjRBjFxteVJuFUHkQKxXWIvRubiEj3ES4kcdYYWGJcC10z/QLQoSVWUH61SoReMOHgtlqEfTOOTInnQjbffRrfjCIUFLzLZ8/KILvw6c9j63EcL19xHPIWgz3Yb0L6SbGL17aKgFLjM/qwspGCDFO+OnZepUYb7+oLt6jE2PVsxbpl0Vi9N9fk9dlECNjcncXbUAM1UztDv2gGOaFbQalNYG6xJFpBZ3Ab36/GjuXEUjMMt1c7EbAo6fb0ZdJoPLmCa/bLAI/plya00YQmCivZ06pCKRWhBYsKSSg9Dszc1tHIH2I4SozEEhmF0bcHSTwfeN5nwZrEqWvA9xS3EikfxCWKZkkCHfnzg1sEtKHwgfNBIkDzTHiBWkkzmw5LshTkWAeOds8qCNxJeRcN62RxFcLDmufG0jE7pOnis0kxvuXPVEPkkiyWb6vwkLi3eSogy+dgiWgqZHDpLD7TXnVWRaFzHWBSxkkhah8ZshzFYVddZbZ9ToKIV6hN+YaKWSF56UPDVLg8A5ua7FQ2Nxl8O2xlqCg8da7broEf4/MuxnAlEARmFjZy5KgZP0Kv05CgstDG+9uUEvwLr1CG6aRwCHzXL9tkQTHUmQoMEpw6fHDNGeLBBE9fxbOoUvhaXhfdYsphVO2V9pVthTJSQOZaYQULi13hSpSiogdNhuVaimSpj59XF8kRc9kabi7UYpNTycNOosULKeONyJrGfIP7VVW0WUIT46rdXCX4Xjh+777bBn+OHDqkYmU4RNXX7sJlQyn+wZ8so0yjB2dipFbZNjemxu0mi7HotKmr1uYciweraYG2XIEcCZe21Jy9De1dllp5OAVBy/dWyTHz/GR57QWOYJU8dUjTAW8tfTXWp0CW8dytyYZFUh12rnT3/L/PYU+Ph4x2G+R9C5yV6L2TlgTn1LiekjN/JKXSgx/E/axxTYWHePV5QPMOOTE2n4eLYlD5jZxbnNJHJBtcfC4HgeWe6rqvmw/4l2ku4692g+RrnOyJCEBGQXFDP+fEiD7WEYbGE/AWsq7ssPlMPxXxf77cX0SaK6V6VsOqPHhjnyub7Ia7O5ygWN7Jv4DoOIxbA==</binary>
</binaryDataArray>
<binaryDataArray encodedLength="652">
<cvParam cvRef="MS" accession="MS:1000574" name="zlib compression"/>
<cvParam cvRef="MS" accession="MS:1000515" name="intensity array" value="" unitCvRef="MS" unitAccession="MS:1000131" unitName="number of detector counts"/>
<cvParam cvRef="MS" accession="MS:1000523" name="64-bit float"/>
<binary>eNpdk7tPFFEUh29BZ7PlxgIptzJTW5iBisIQSmIotqDAQlgBeSwEh6cbQmB4xQUSBAQElM0AxpjlkSmImcLAgIkRGoeOgg7+AOP+vinWab7cc+95/c4ZY4xxDn/a5t/3ZEd8tF+i8/i0xHT2WvbgXHz6Qbz9IqaGxAJ2p1v034t12O8/in8U36x/E02vmBsU3XbyLIufiVM/IDatig83xLuv4rM9sf+AuG0l+pUPqktlTZ3xbk48JH7tkfr9fqLz1Za46Yhhh5h4Jy5tihb9O4vi2rQ4xv3LIv0rnl/zS+fRI/LKz6m51LmRvoIJ8o2IVTmxWEDXGTFqFS/oY9YTGxaIz/vxbXF4RaxAzz3mEnaV62L3Mwf6sphngvlMEycX8H4SvajTle6mY0pMvkWnMerCnh8Xf7jiDboH6ByQL4OuPnV51Gu/YS/IG2bJx9xeoHM0Sv4+8Te6RtRl3PL+8jBkr236v8HuE98ZJh/2et5b9J8hX4g+zXG+HuawRJ/sdch/kKDeZuxuHAe/ZJwn+58e6NPNHF3uHf6nKH7XVd6v91p8zh4t4++9ol78PZiGNvsXUU/EfxIyFzdTvg/pefxif+6tTvaceFXoWgv9Fuqif4s8Hv72Lvecjz+RF/1Srv0X0fPOAw==</binary>
</binaryDataArray>
</binaryDataArrayList>
</spectrum>
<spectrum index="28" id="scan=29" defaultArrayLength="155">
<cvParam cvRef="MS" accession="MS:1000130" name="positive scan"/>
<cvParam cvRef="MS" accession="MS:1000579" name="MS1 spectrum"/>
<cvParam cvRef="MS" accession="MS:1000127" name="centroid spectrum"/>
<cvParam cvRef="MS" accession="MS:1000285" name="total ion current" value="629167.00000000"/>
<cvParam cvRef="MS" accession="MS:1000504" name="base peak m/z" value="113.07438262" unitCvRef="MS" unitAccession="MS:1000040" unitName="m/z"/>
<cvParam cvRef="MS" accession="MS:1000505" name="base peak intensity" value="219750.00000000" unitCvRef="MS" unitAccession="MS:1000131" unitName="number of detector counts"/>
<cvParam cvRef="MS" accession="MS:1000511" name="ms level" value="1"/>
<cvParam cvRef="MS" accession="MS:1000527" name="highest observed m/z" value="923.01571164" unitCvRef="MS" unitAccession="MS:1000040" unitName="m/z"/>
<cvParam cvRef="MS" accession="MS:1000528" name="lowest observed m/z" value="95.06399283" unitCvRef="MS" unitAccession="MS:1000040" unitName="m/z"/>
<scanList count="1">
<cvParam cvRef="MS" accession="MS:1000795" name="no combination"/>
<scan instrumentConfigurationRef="instrument">
<cvParam cvRef="MS" accession="MS:1000016" name="scan start time" value="0.244" unitCvRef="UO" unitAccession="UO:0000031" unitName="minute"/>
</scan>
</scanList>
<binaryDataArrayList count="2">
<binaryDataArray encodedLength="1616">
<cvParam cvRef="MS" accession="MS:1000574" name="zlib compression"/>
<cvParam cvRef="MS" accession="MS:1000514" name="m/z array" value="" unitCvRef="MS" unitAccession="MS:1000040" unitName="m/z"/>
<cvParam cvRef="MS" accession="MS:1000523" name="64-bit float"/>
<binary>eNoNyntQ0gcAB/ACrCz11LxlLR+BWvNmOqf2MPQbP/Q60+5YDwVE4PfjB4gvnJmW1hQ07bXdWtedK6cHltrTnmaWLsBMW69dSppXipaFlZW63FZs/fX557NWJcn3tiSjbl/PWDorBUktU8ReIgXev1f4uMSlYMrjVuDRshQcW5b1d6c5Beu942/ymEIM9Dlp5zkJUbVyqEHLE+KV+8BuJV+IEMFYyWC8EFkzH795rReiY1apn8duIcq+fR9aZBbi5HJtPKNDiPINBa+us0TwOfbJTUCIkNNck/MDX4T6xvKgCr0IlQ2Hl2yziBAZ9j7gBlOMiKbacJoQozv266uz48Q44pfkVl0mBqfe+wvSIobLX4fTJzrEcD+4mJHISsXjStdzR2JSsWtz8lkTPxUBS4XW0dJU5B6ryntWlgpN7QM/eUcqiqTB/FssCZyyL52ZHS+BwBoSaddLcLCp1b+3XAJeiCj+uVmC4u7O5lBWGi6ULOr5iUhD875/nXvK0mCtq2xxtqSh4EN7VxtTiql4SWGrkxQTw9WV43wpLjjq1j8pk+K6G911uUOKgyukjRkMGWLPhDtvYMuwNoLgDvFkKLG9lvSTMliv5mz208kgotnKRL0Mt5IcujCDDG/z2POOm2SonRh3bLfJMETEX+xnyGFv3BWrYctRbEkeLOfJcV9y0XuClCMgciS4TSeHdqP1D41BDv+nj9u+M8rRxlnd2WWSI9dJWlA1JIdtUayLxSZHcExCeRqTRLadZXRjk3hTw3dEcEi8Dp0Ob+aRoKOj51eTJA4cX8gY0ZHIemeY12YgYco+GlRsIjF31EMwaiNx7WL9qdsMCuNJzveesiksIzZdDicoVP7TbTeRFGgF55prCYU+U6D9Zx0Fl+32kigDhfwTmlP+RgoHuu+dnmqnUBzqPv+ticLp3tZpRcdng/iWIzYKi2LqfeuGKURp1rmGMxXo1n4aS+Ao8MLfWULzFFgdUWtKIBTY8/HFf8GkAsEBA2KKUuBBRdxku06BFp2XrsugQFB2wQmOWYFvCnuWRA8r0MNZN7d3Jo3AGk2xlUFj03PPvF+ZNCzf78zqZNO40jvnoydBY/yJdE0ZSUPS4l5qpmjsvc2FTk8jOeSJY9hA4/wH9aDRTENdOjq4Z5hGja31mRdTifZ8Rt5ZjhILlNtWrSGUSGgyJQooJRw+Y4dK9Ur8uLCxp8aoxPjypIwi8+ev7vdKHlZCyB65m8xUYXpnrLCSpcLitX19k2wVHKlxTaIAFXYc4JovESos8PJdOaVTYXJW00aeUQWes+f1QrMKf0YGU4JhFdY0TbYuZaqhHfCwvSTUSLzSQ3gq1PCt9mg5qVfDsamZSxvViPlgsD/ipONOL5mgNKfjaVFUxThHA9/1N3m+gRpojVvOLQvSwPhwRsxsvgZ3qNL+ZkoD/xna5cyADERz88NyFRkwtIUWuo9kIMkwvePs8wycd78b9W5WJh5mu2Z+GZAJUfmLXwT1WeAeWhjUoMrBuZPWqC3PcnDhxpXI0tEc/Fbk5rM/NxeSfg+Xl+9z0UUoVXf8t+Kr1hWvXoZthf18VRZXq4fPXe6uVYV6lGc1CNzu78ec4swQ/0f78T/mniRi</binary>
</binaryDataArray>
<binaryDataArray encodedLength="656">
<cvParam cvRef="MS" accession="MS:1000574" name="zlib compression"/>
<cvParam cvRef="MS" accession="MS:1000515" name="intensity array" value="" unitCvRef="MS" unitAccession="MS:1000131" unitName="number of detector counts"/>
<cvParam cvRef="MS" accession="MS:1000523" name="64-bit float"/>
<binary>eNpVlD1ME2EYx28kDKYxJCyGXAxxYelAiDEMh3HoeIND49B0ZIJCUSsqnB+tRYkWEhKgoCdgZUBbE0QSJdxmB0lMwdg6NY1h0JB0UNPBgdD/ryTX5Zf3eZ/n/3y9PcMwDOtayTJOftl3Yhds+9Kk01Vr0irty15cFrvfi/a0+OeFaD0QL62K4SXxx5oY2BZ7PuB/W7zoiNGE2PtSbLhi4ZF4Ad3L8PdHsXNTrHB2400G99sHdB7lfk9cVD3OM088+1n2QerPbYjB+9QzJ86TN0//56kz9FTsy4l/6e9QOt73bzrv7YheVvZyRefIK+b7RPw/I2ZuobclHmDvXhHP5MWfz+n7DfVQf4R6PjHHX8Q5ceJm6Yu9ltPiP/XlHBXxx2/7IfoZv394Cr1F5si59hq/LP0Qv/6Yvd4gnv1m2H99QqziZ98lP/vo3xUT6FkjonlTNK5D9mmi35bknTFnt5Vn1J/36yTx+HvkDVKHib8zRr/4pZlL9B5x2N8yd4/4RMs/RV76CJC3Po4Ofdi8A/MOeZnbOfLZzM0Y9seFqcOm3isL7Ju5mi193kMUvzJxbkyMcd9I+fu3mXeA/3F1CDv76OC9BtGx0Kkzh3X24xEXo55Q0q9TKnDP+YDviclcrmZO748BZ5LPEw==</binary>
</binaryDataArray>
</binaryDataArrayList>
</spectrum>
<spectrum index="29" id="scan=30" defaultArrayLength="155">
<cvParam cvRef="MS" accession="MS:1000130" name="positive scan"/>
<cvParam cvRef="MS" accession="MS:1000579" name="MS1 spectrum"/>
<cvParam cvRef="MS" accession="MS:1000127" name="centroid spectrum"/>
<cvParam cvRef="MS" accession="MS:1000285" name="total ion current" value="620251.00000000"/>
<cvParam cvRef="MS" accession="MS:1000504" name="base peak m/z" value="113.07427134" unitCvRef="MS" unitAccession="MS:1000040" unitName="m/z"/>
<cvParam cvRef="MS" accession="MS:1000505" name="base peak intensity" value="222516.00000000" unitCvRef="MS" unitAccession="MS:1000131" unitName="number of detector counts"/>
<cvParam cvRef="MS" accession="MS:1000511" name="ms level" value="1"/>
<cvParam cvRef="MS" accession="MS:1000527" name="highest observed m/z" value="922.00703126" unitCvRef="MS" unitAccession="MS:1000040" unitName="m/z"/>
<cvParam cvRef="MS" accession="MS:1000528" name="lowest observed m/z" value="95.06358251" unitCvRef="MS" unitAccession="MS:1000040" unitName="m/z"/>
<scanList count="1">
<cvParam cvRef="MS" accession="MS:1000795" name="no combination"/>
<scan instrumentConfigurationRef="instrument">
<cvParam cvRef="MS" accession="MS:1000016" name="scan start time" value="0.252333" unitCvRef="UO" unitAccession="UO:0000031" unitName="minute"/>
</scan>
</scanList>
<binaryDataArrayList count="2">
<binaryDataArray encodedLength="1616">
<cvParam cvRef="MS" accession="MS:1000574" name="zlib compression"/>
<cvParam cvRef="MS" accession="MS:1000514" name="m/z array" value="" unitCvRef="MS" unitAccession="MS:1000040" unitName="m/z"/>
<cvParam cvRef="MS" accession="MS:1000523" name="64-bit float"/>
<binary>eNoNk3041AcAx487mzBjzUu1VnOit7VDyxXl645C0VP0cI5z93u5F0IkpZ4Vd5cyLK0mmZbuHpT1sjq0OoU757nqkdLTatGL+xVTenqT3rbM35/PH59/Pl42cat7ZyKajsdOlXGS4Pz0tUe6MAmVpmKrS2QSOO2NxmptEqQu5+ZcMyfhTt2UkwRbhOXqWndHBxHqjyfXLhKIsLQj098SIUKQpd6vTSOCvKmoyqFYhFp/Ys7LThG223UnXeQko63d47FSmIz5++OmdUQkwzgp4E2AJhlER0I+0TnBg60NF9liJMaFFK4UivGw43iua6QYu99ssP2hFaPWXbme6hTDOjJ2+5VFjEZNXVc4JwVUzdmba8NSoN32S397RApuOGj3PNGmwD2X13XInIKjxYrtZZYUfOH74c0lTirSY3XHnJenTnSa+E80qThf97jv+s5UnHisWvPenIpQcWVYjyUV2Y8eDmyzk6A0emHFao4E+zbNMuYLJXCgWVHDWgnii38oHDFL4N53v/GkQxoCVo4dHo5IQ1mR4Va3Ng0jsXf4py1p2FcSdVRhLwXvxfPBaB8pRoTPDQ8EUvQ65uQ8IKSITyxtWayWQjpUWxulkcJaybem6aTo6sn7yWCSgmp09kqwSRFaHbWHsZfhrG5uotxHhpGptlhCIMMS4t1ZhpDBm6/wN6pl6Iu1DQt0Muz1nCJYpp/ww14Od5tkOOe6Wci5L8Ofr0Ps79pkINzrGkRsAseubPQP4RIYLWUVNQsIdGYbJBcIAkvX7fC7qSagjS8rOaMj4OYbV0+aCGTxvEb22yb45YGDLfYkWj8LfKT2IXH1115BMJfE0Oe7J4ULSYSmd17XEyQcpVsYv0ISl/8tf7ZXTeJS1r2kLB2JpjN5qsl6Eno3z8C3bSR25/mpx0wkRhaXDEgsJAanHYo+ZiPBetpq1DMk8k5VrOCzKQgWVPJWcSncLrmyukdAgYW312NICmabZvmomkKoqKHJqKPgppmeMM1MgecZyf2EoVCx9la40Z7GLGbHjywujWWTncvvCmg0b1rgs5Wg8YFVXXiUpDEnhjo0Q01j3HsNK0xDwymf13/1MI0ewW8Ft3U0hOM9CQdMNAL5U163mmmUD7y6QjE0oqtUp4VsOWJUvs9UPnJ4lldeO8GVY13L970QyrHkq5p7WaQcGd4za0o1ciSU6+K+1svhFfHoS6FZjsDG9VH7GTlCTvS7xbAVKHj7H8PnKhCWyqbahQpstlvrYSIVGFrkn5NvVmDhKslBF0Yx8evqeTZ7Jdoe/B60h6tE03iU9ZZQicgjkeGXCSXsDO+KBkglxuc/jzFolPhYpfUM0ivhwOsvfm9SIlj/7O8X5gk/pnvJKKOE6/mNjKOvCmPfOE2vIVWAUvrxnlqF2q4PoTdtKigye5tbfNPRvbWmea5fOlywYvJ0Mh3/ZBL1PdwMfBpcvWM9lYHDTlbv5sEMaEIv7PyZzsRfg08XzG7IxN3v4hnGNxv0kRkhZkU2BJGK2VVD2QhSjSYKOBvQ128/tisnB7k33DyuvswBO54978bMPHx7yonD8PJwQUGvONdcgAKD94HADRrk3rFWBGzRIMRLIXe9Vob/AQcdKMM=</binary>
</binaryDataArray>
<binaryDataArray encodedLength="640">
<cvParam cvRef="MS" accession="MS:1000574" name="zlib compression"/>
<cvParam cvRef="MS" accession="MS:1000515" name="intensity array" value="" unitCvRef="MS" unitAccession="MS:1000131" unitName="number of detector counts"/>
<cvParam cvRef="MS" accession="MS:1000523" name="64-bit float"/>
<binary>eNpVlD9ME2Echr84NdGhk7kYhhtYmGRGh4MYw8DQkYGYurlRsEKBBE9BLEK0okDTSDxblRL+5JqIBtLobcAAqcSkjdMNDi4mToQBEuO9zw10eXK//9/7/b4aY4z757tj/v9urokDNfHOUcS0F0Z0S8eyWxXx/Iu4sSCOYL9Enf6SeHtbvE68OyS2HomF++SXxZ732MfF8gexASvUWfjMnHXRDEf0Oi53R236DmUvvhbr78QrinftPfrkxS6f7zHRHxWDQfRZEq+uiuufmOutWNoQ7+6IJ1Vx5ofY3BV/r4g3muI1dLOeib1TojcrVrkPB/8p+V+Z47QobjG/jz1B3VtvxHsfxXQGcp4cuvyUvm7tgHjqWk/E/YLYtsj3PCRuf465X3I/6NGOvzNLX/xBfP/T7AW6e5OcGx2sx9wjc7S+sV/o4UyIIXUMc7XQz8FeeI7/hZh5ylwPyaevTT831om5HfYgyb4a9jNAj4D8AHvnAzHrkRfXhwnmStG/yrcd54+Qx3tJvRL/ku/nIP6Qfr2u+GuZOvgT7Hkqrpe9WD+OS3PONP0Dzhugh6FvEr+DXg3yG/hD3k9+/qJuBeYz9LG4B4/6NnTjuHjeTfpxTk/v3Zzxv2DQMZd3/gF/IMaT</binary>
</binaryDataArray>
</binaryDataArrayList>
</spectrum>
<spectrum index="30" id="scan=31" defaultArrayLength="151">
<cvParam cvRef="MS" accession="MS:1000130" name="positive scan"/>
<cvParam cvRef="MS" accession="MS:1000579" name="MS1 spectrum"/>
<cvParam cvRef="MS" accession="MS:1000127" name="centroid spectrum"/>
<cvParam cvRef="MS" accession="MS:1000285" name="total ion current" value="613044.00000000"/>
<cvParam cvRef="MS" accession="MS:1000504" name="base peak m/z" value="113.07445575" unitCvRef="MS" unitAccession="MS:1000040" unitName="m/z"/>
<cvParam cvRef="MS" accession="MS:1000505" name="base peak intensity" value="209574.00000000" unitCvRef="MS" unitAccession="MS:1000131" unitName="number of detector counts"/>
<cvParam cvRef="MS" accession="MS:1000511" name="ms level" value="1"/>
<cvParam cvRef="MS" accession="MS:1000527" name="highest observed m/z" value="922.00148385" unitCvRef="MS" unitAccession="MS:1000040" unitName="m/z"/>
<cvParam cvRef="MS" accession="MS:1000528" name="lowest observed m/z" value="95.06368534" unitCvRef="MS" unitAccession="MS:1000040" unitName="m/z"/>
<scanList count="1">
<cvParam cvRef="MS" accession="MS:1000795" name="no combination"/>
<scan instrumentConfigurationRef="instrument">
<cvParam cvRef="MS" accession="MS:1000016" name="scan start time" value="0.260667" unitCvRef="UO" unitAccession="UO:0000031" unitName="minute"/>
</scan>
</scanList>
<binaryDataArrayList count="2">
<binaryDataArray encodedLength="1572">
<cvParam cvRef="MS" accession="MS:1000574" name="zlib compression"/>
<cvParam cvRef="MS" accession="MS:1000514" name="m/z array" value="" unitCvRef="MS" unitAccession="MS:1000040" unitName="m/z"/>
<cvParam cvRef="MS" accession="MS:1000523" name="64-bit float"/>
<binary>eNoNyHlU0wUAB/DYpgjk0aM5eB4oYyghohweCfJlY05IMgFpYwfb7/fbLQhiBMklA18cChZmXpn7eSGpAT1fHiixLcQMryciGOAmYi9QQdPkjL8+731E1eeM7tbPsf/HwcoElhjkkfh3ZQIxmuudz7CFYlyoPUEcLhKj4U7uWJNFjJK0mflWpgQ7mtfsG2VJUPBFd242X4KR7TebK6IkcOTEp3FEEtQsfZxyxyTBEWJJrtMuCb7hxTXnWyTgJLx4x7RJwD968tQlVhLGwyKVfoIkOBBZyTElwcpRTE+0JqEv6OPsRqYUr+r6c4QCKcICnDzdhVLE2b4yVBdJUTxy/D5llWJ48MS6AZsU+t85+liWDM+ytq33ipAh5p8ZdkuUDCMbg7b4xMjgHZi892mRDIt/VsbvscjA4dy7etAmQ/Qt10MWlhyXe+aulkbJkS8XtriukyPlSuk8a7EcwbcyI9NschzYdykg30mBdLf2QCFLgZVN9YwqgQKD//mv6S1SwPektn2WVYEFxQ+jf5iSDFFGQMZAVDKOLfw+uLUoGfJuZ90F2+S/DtBqGUqklqs3xXkr4a41TF3LVeLX8bs9XXwlfO3f0X2EEtetU8xLC5WY5tUwM9GkRLjMMzrWrMTQ8tnX6pqUSP/aZdkndiUWHVsvfMJQwS3tUJ7RWwVRHqhtfBU6Piz47F9ChcRYc3h9oQqKUpeROLMK/m/fPxxBqxDjXGm50aSCE0GzW+0qDM0gXgUzCCyQpgwamQScV5wu8fUmMLIsPm8Vl8DLkhWe9fzJj297+ZQgwB7uont3Eqj03DJhLySQ38K7VG2e/MHjQ3lNBK7KO4XjdgIMn7SyywwS0V1Zbi8WknjS/do/gUvi+Uup62oBibvSzYZqgkQHr8FvPJ+Em3no2u5CErVzMiRLzCQSkw6U8WgSCRFzSiMtJI4srtuQYCMxymm2n7eTCLctlRY7SPR7PJ+zikmhoqeFxedS8D04PzSTT2G2Pvt8h4rCouzN7XySQuyKmBfdhRRCq8Mk180UeucHcgMtFOIPnh4YsVP4Nrz5ZipTjXOyggpw1XhU0Dnaw1fD5LRzg7tSDVbP7fAqQg0fxsZWmlRDM3azP9OkRptHiQeXVkO/Y/SooUkNqtGtrd6iRkKO8eg6hxpe/p2GNoYGF4t6p+m9NZg60Flaw9XAfSLTfbdAgzO8K/wsUoOzbfvp1kIN1m6aaKFNGsx6WPqsitYgsv/tT3MtGtwfzuSddmhwIPfkBZKpxbNavtmDq8WxNxn7zwu0qAiYV3uD1OI5PV0kpLWwpWQ7FA4tHtwNJsRcHXay+1z7BDpE5VzrmkbpEFPJ+PuxSYeQP8hPx2gdktpztGKHDg3BTlu9fPSYX7PtL5FFD+am3f6tdj3W/NbaGM40oJEX+mUI14Aav9SxIF8DyEcfhbIpA+p8dRnDXCMenCsTX6SNeM+VW1X71Ij1jvIgv1MpYAdWhdzWbsXyzjOlJenpGEsadKF+SUdYyFm2YygddBtddW/BduydKvzAdfmkqROiiDQTOva0lq3MMqH8zzcuzNvl+B9MrRJ7</binary>
</binaryDataArray>
<binaryDataArray encodedLength="640">
<cvParam cvRef="MS" accession="MS:1000574" name="zlib compression"/>
<cvParam cvRef="MS" accession="MS:1000515" name="intensity array" value="" unitCvRef="MS" unitAccession="MS:1000131" unitName="number of detector counts"/>
<cvParam cvRef="MS" accession="MS:1000523" name="64-bit float"/>
<binary>eNpVkz1oU2EUhu9ooUORDg4dMgYEuQUHt9wuEgShQ4YMoWRwFI0x1Zsq9VqN2jbW+BOMbWxvrQZ/YolUVNDhDoUMiRAyhGQLDtKhQ4YOGav3fTLcLA/fPec75/3ec2IY/34XW9Z/GO3PYuaDT6fR8Jmc+6Pzblvxs67Y2xOtx+L5imgsikebYuy1mCK+/l0MfxMLD8VQViyTv0B+67ZY5Rx+Jya4H/kqXvBEd96nWRyb8c9eSvrDTcXPvaAf7439Qt8GffbFLHVnb4pJ9E2hL10J6jjFexMfxRW+n/mk/sOOznX6dZ+K4zDSYw5vxBN5cfhEnFgQTXyvFpnHltipitGSOP1F/F0TT75F5yv6MsdLL9FzX4zjw6wj/t0R7Tq+rTH3FPPLce+RWFsVJ58zL+q9f4A/z8QmPk2ip4+/h8Rt+lvLQT1xfInfxQ++n/7JvqBnwB62bOrfEx076LtF/gHxH0vUx/cC9dkjw2ZfPfJM+ljX4VXxMvOx0Wmkgv07+O/ewddRH1iCDvtv3mJ+9O3DiZFvZd6LjiQcjOZ0TcwzjwLvC43i5Bvo72e4j97WjWDcI7/G+yz+Jw5xk7pd9sAl3yM/xD4MqBvi3mCXfmnxyjb/T/KiOesYQMLESA==</binary>
</binaryDataArray>
</binaryDataArrayList>
</spectrum>
<spectrum index="31" id="scan=32" defaultArrayLength="153">
<cvParam cvRef="MS" accession="MS:1000130" name="positive scan"/>
<cvParam cvRef="MS" accession="MS:1000579" name="MS1 spectrum"/>
<cvParam cvRef="MS" accession="MS:1000127" name="centroid spectrum"/>
<cvParam cvRef="MS" accession="MS:1000285" name="total ion current" value="617002.00000000"/>
<cvParam cvRef="MS" accession="MS:1000504" name="base peak m/z" value="113.07436023" unitCvRef="MS" unitAccession="MS:1000040" unitName="m/z"/>
<cvParam cvRef="MS" accession="MS:1000505" name="base peak intensity" value="213156.00000000" unitCvRef="MS" unitAccession="MS:1000131" unitName="number of detector counts"/>
<cvParam cvRef="MS" accession="MS:1000511" name="ms level" value="1"/>
<cvParam cvRef="MS" accession="MS:1000527" name="highest observed m/z" value="922.01040893" unitCvRef="MS" unitAccession="MS:1000040" unitName="m/z"/>
<cvParam cvRef="MS" accession="MS:1000528" name="lowest observed m/z" value="95.06346215" unitCvRef="MS" unitAccession="MS:1000040" unitName="m/z"/>
<scanList count="1">
<cvParam cvRef="MS" accession="MS:1000795" name="no combination"/>
<scan instrumentConfigurationRef="instrument">
<cvParam cvRef="MS" accession="MS:1000016" name="scan start time" value="0.269033" unitCvRef="UO" unitAccession="UO:0000031" unitName="minute"/>
</scan>
</scanList>
<binaryDataArrayList count="2">
<binaryDataArray encodedLength="1592">
<cvParam cvRef="MS" accession="MS:1000574" name="zlib compression"/>
<cvParam cvRef="MS" accession="MS:1000514" name="m/z array" value="" unitCvRef="MS" unitAccession="MS:1000040" unitName="m/z"/>
<cvParam cvRef="MS" accession="MS:1000523" name="64-bit float"/>
<binary>eNoNyWlMUwcAB3BsK2yTiM64Q6kYSuuBB9Og1MHyXx+tCGhgJC2Pvp6vr4dQuUTZcFdbYuZEQVSqqJN2HpMpOESHxzjaohVRmag4BJUiZuIcOgTK1M1Pvw+/OE6JK8Qtwzm2eVjJScekoLtnc4h0vPqr8tIkcTpk5ejaZ0vHDH5Qm9eVDs+sEH0Km0R9ddu1CRNJ3Nzyxx6piMSZyiutRfEksvIqdUErSewz2z99aiWxv2C8yF9MIlFSay91kXi9/+ORf9wkcvcMVJ7hZEBsV5SGEBmgaj/rcMdnwNI45f5Cawb2C25vELkzsOT8ydh2thwrN27zBhFymCIe3pwsfuPqy2v22OQgJafKZG45VGaqc8QjR+GzkRQRh0J0YfqGgokUvKHGZGEchdVVcS8vfUIh5Uddaks8BX/ntM1zLBTYR5t/f2ajILfu3rHRQ+HoCcW5Ro4C+oPj5H9iBXbF979uL1Zg1kKF+7lLgamxTHBcqwJNdSEhiRwlZgxNs1cRSqhCGqNHbUo4LxgTprmVuMUdEFayVfhF1yNpn6iCXRMz/268Csm8Lyuu2FRYXk9erfWosODCQEUeSw1yftatlHA1rDFTu0ieGhcpWWSfSI0p3bniAo0ac3tGpINaNa5vK+iJsahRVHXxVYZVjUOULI3nUGNc6JPXtqjRxT0Qu6lPDWpR8u6HLA2KeaPfZIZrsCkntJMRadCSk5n/WKtB7G+3Y2osGvS+xVfIHBpEtsx+V+HUYOsMjvRWiwY3wjoDTvdpkFAT0GVgaXFu+GowydaCX1aasJinxckj/u/OirRobjja4dVqgaidY0MWLZLWCPi1Di3M3N5V+S1aDLdXhD3u02LHjerKahYN2Z/sqG/DaeSVR3bk82hwTWuFsQSN0SWRa49paeS+CA3692sae5OiJldY3rxUTJgcNDKt0h9EThr378y/PN5IY4V7BYflonF62ZNWhYeG55p3y7E+GuunC7fs89GYLalcGs3Wwas+PpTM0+FvFkvEJ3QYLE48vYLWgTPTvn3IokOM17Kw26HD3exjSVyXDos1ZZMf9elAxJWoJvXrsHm74KyHxcBfwhcdYDMwiovfjuYxYKioZAHBoOGrRSXvqRm8aPWMc2kG6pW2aomVwbxyYX2jgwHx/VLDYReD0oi+uUk+BmseZPrGWHrMm6UU/czT42lqU0c4oUeO/OCHq2k92GVS23mLHrqEsrY6qx7BvTfecTr0KA8rTavx6cEq80j7WQakPMqg74W/sX8VI4wwoHpdhKKOMIA7OvCBmTZgZ9PiXb/6DEj7SBCezzbikr/gdTrPiAUdy3w9hBH3hgYDx2kjKtLMzo1WI55FNEtinEa8etA+Z9BnhPtUYZ2fZ4JTvqH6pdaEBr2yttNqwhc9uS8nHDKh90lBbYLLhDvSrL3LfSbMTGjbJBSsRWZSWNsLXiYowefD9oFMFB0mCot0WYg4pGRER8xoTo2q/6nfjLEauyCEn426UKvroCEb0+9IAo8/ygYnb053aW4u1l0NHHv6PBeJ0oYT3bPXo8qvfPA4aj3k8oD42BwrrMGB7ycXWhHQJEmdfn0r/gc0JR0j</binary>
</binaryDataArray>
<binaryDataArray encodedLength="636">
<cvParam cvRef="MS" accession="MS:1000574" name="zlib compression"/>
<cvParam cvRef="MS" accession="MS:1000515" name="intensity array" value="" unitCvRef="MS" unitAccession="MS:1000131" unitName="number of detector counts"/>
<cvParam cvRef="MS" accession="MS:1000523" name="64-bit float"/>
<binary>eNpdkz1IHFEUhafQIJJiCRYWItOkM7CliMVoYZXCQoJFCsutzEZ3dUWRpzFqMJoRTdBEyboKCoKO/8uKuIXoFpJIkmIrGSSElAmkkDT+nW+KcZqPN+/dc8+97z7Luvlmvzq3sP5uiNNr4q8v4sSF+OObWLIoPtkS/QmxMiOaYbEqLUbmxUbiZnbFsR0xnRRTRjx7Kb4lrg5dr1NsWRGfLYvV+2Ipuuc5sbhJXEK0Rbu0vEG+e/T//yl14O/x4R3N1bHWa0GdL8Q4cf5H8ekC/SL/z1mxwoVLYs0eddHfpu/oH4jPP3Hug/K3F8N5s/Sj+EZ0J8XaQXFom3t4J7ZRzyNPTOB3c13MrYoF7ql+TnyA34ecd16J0RnmQbomfqL1P3wUuD9D3cXAH/NxNCXG8O9wrsB9Xr4XrW76PM46RT34yHOf7hj5yOORv7lL/MMclJHXQ8ehP7+Jv2ReYyPkGRBbydf8mvqH0BmF7HvMq4uvaC91o5PFX6UJzaHlfGbe+/HJ+SjrLH7i6PtBXexHkuH/eebH6sM378UE+dCJMUeGe7A550IbPQv9szj7HbxX1oZ6/Hb28ZsO3u90OG8kca9P+Iyga8MY/XaYg8xqOD7FXPv4TQ8415+mxrY=</binary>
</binaryDataArray>
</binaryDataArrayList>
</spectrum>
<spectrum index="32" id="scan=33" defaultArrayLength="153">
<cvParam cvRef="MS" accession="MS:1000130" name="positive scan"/>
<cvParam cvRef="MS" accession="MS:1000579" name="MS1 spectrum"/>
<cvParam cvRef="MS" accession="MS:1000127" name="centroid spectrum"/>
<cvParam cvRef="MS" accession="MS:1000285" name="total ion current" value="610848.00000000"/>
<cvParam cvRef="MS" accession="MS:1000504" name="base peak m/z" value="113.07435853" unitCvRef="MS" unitAccession="MS:1000040" unitName="m/z"/>
<cvParam cvRef="MS" accession="MS:1000505" name="base peak intensity" value="206885.00000000" unitCvRef="MS" unitAccession="MS:1000131" unitName="number of detector counts"/>
<cvParam cvRef="MS" accession="MS:1000511" name="ms level" value="1"/>
<cvParam cvRef="MS" accession="MS:1000527" name="highest observed m/z" value="922.01210094" unitCvRef="MS" unitAccession="MS:1000040" unitName="m/z"/>
<cvParam cvRef="MS" accession="MS:1000528" name="lowest observed m/z" value="95.06398560" unitCvRef="MS" unitAccession="MS:1000040" unitName="m/z"/>
<scanList count="1">
<cvParam cvRef="MS" accession="MS:1000795" name="no combination"/>
<scan instrumentConfigurationRef="instrument">
<cvParam cvRef="MS" accession="MS:1000016" name="scan start time" value="0.2774" unitCvRef="UO" unitAccession="UO:0000031" unitName="minute"/>
</scan>
</scanList>
<binaryDataArrayList count="2">
<binaryDataArray encodedLength="1592">
<cvParam cvRef="MS" accession="MS:1000574" name="zlib compression"/>
<cvParam cvRef="MS" accession="MS:1000514" name="m/z array" value="" unitCvRef="MS" unitAccession="MS:1000040" unitName="m/z"/>
<cvParam cvRef="MS" accession="MS:1000523" name="64-bit float"/>
<binary>eNoNxX1YzAcAB3Dd785LWhpJiK678uxJW6UUob7uLsmkxkN3dS+/+73cXceps7TGLN1d4kE8e5LV4vFUKB4ryvaEVrsXizwttcrKYp3wrBcl25O8NJ9/PlGTHyd725NR1LWoMZcrReDU/uO7xVL0fM0lPGKlKM6/1FBskSKmiH1qtUkheFtqKCVk2Jm1sIDHkyEwaqoxWiTDZ3ls7kGJDMPqoof3zTIoSybezzkkw7qSLQ/32mTIGSz5ZrpDhqXX5hUHESmgPFt2NHFTEFbweatYnIKxt0KqWpKChWyn1N+cgp5T9s1yewpG58Q13CdS4bIj27RSnIrkuQsuzYxNBe9IN6fakopva/0OpNlTEeUzlul6OxWFxz5NAlcO5nDGkV08OXpH4jZZJXLUOapKhyxyvKu0BxXY5DhYsE2/xyFHbWTMlJ2rwPj08ebZGxTIcK9q8bYoMDKREdqep8A9YhUTYVdgnslIS7lK8C8LvU6LlSj6d9/ySYsS17o9Q7l2JWrYAMtzQoWymEf+dTwVusdcR8YkKjwXCHMrLSpkGeJHfnaowHkpTDRySLicXhYAAYmfejewEiGJO+UhisciEuKsG8GtFInK8TOPk0wk5MTzxTCT4D8La4stI5H0utr9ipVE/dJ//jL1k5jF8fR4wFFDWcFEpwvUiOh6NvilSI3b1YHMAKVG3vHXhusmNfgDeP1FmRrbiNV9KeVqtLm1LBmxqpE9yKWs/WoUbgvbm8OhUJJ78VYqQaHhk4JzIgGFif2h+jVCCkpf3dF6EYVX7eSgjaLQIfGTupgo0MZ7OwY+nPAgu6au7MN95KscK4XtzWfu/NZPgapOaL/BoaGMXBSbJ6DRs9vrF4mQxuiq4ZpgMY1b6Xff3qFo5Jxpne5+kEZ4MBHQZaIxi7nsGVdGw3FyyTrfchrtR0OXjFtpbExbGCJ30LD6BDZV9tPYv6opMJxg8Gth+/sAAYNywsc1QcigtjFtYpOIQdPLtUfnUgxOXel2i6cZRHD9It+YGCS2zL+5uJzBV6O+8eE2Bisu1K9X9TNodnqt63EyMFTcHpvisLge8vuPgwQLOqo0wUfIwsVjpcdyEYv/Mnrd14tZ9J1YFnyDYmFo3N4ZZGaxZbjTvaqMxdrNI7YLNhbub54eCneyKKyqkUxyNHgV3ON3VahB/vHay1KxBsMNo8Z2WoPg+rPJNWYNzjM3yYhyDdzaJl0lNg2W7upacM6pwVnCvrWCowW/ZF92kFCLjbv5iWJ/LRZHlvhZxVqYtKoDtbQWjzZuMHubtQiZ+UifbNPCkddVlezUYpHqZWsYocOE5QftVqEO9971ZXWJdVAJ/NNf0DrMOJ2Z32XWYfU0r9yach1md8zbNdumQ+WL+HNXnTpI89dEu/mnYXuCbU+iLQ01dc4n05xpWHG25BkzkIYh8qOZLYQehb5PWtz89ZivaPHwXabHEUVTYpRZj6EZjaoqZieMj6O/+/7pToSeqDjcLTSgM0TP8i8acOKPoZjz2nREvpe5njIaIeKqMuLqjOD1Sto7+JnoGCP//DskE2soiWFlhhnFF3OTQrLN4N0lm73bjuF/4iQSgA==</binary>
</binaryDataArray>
<binaryDataArray encodedLength="644">
<cvParam cvRef="MS" accession="MS:1000574" name="zlib compression"/>
<cvParam cvRef="MS" accession="MS:1000515" name="intensity array" value="" unitCvRef="MS" unitAccession="MS:1000131" unitName="number of detector counts"/>
<cvParam cvRef="MS" accession="MS:1000523" name="64-bit float"/>
<binary>eNpVkz9oE2EYxj+kCG4ZOmRp6Xg4yI0dOlyWCLHDLRURhw4WHAqeNdFaozljqtHaGlFCC7Wc/+pRtZxY00GHgKKhSMgiIjiE4uQQ4ioopXl+JyTLj3u/73vf53nfN8YY4080HbP/6zwXx1726B/90qMzsKv4ia9iLRAPvxXDkviReAcOrokHHouft0X/gvh3S2zfEJevc35OHHkktnhfvyb+IX9lXTzyXhwi39Y7sfimRyt1KNVLm9lRvHRPXH/CN++PfRCtW+JUJHo3xVNV9KFrmHoH+V5+II6H9KEmBi/Ux8w3fZ+m3nF8/ETP7+9iHr9ugb4X6YcvbsqXce7jkzyv0Bs+FOdei/82xV/PxPKqaPCfxFdyAXJ+piyefCo2P/EenwnmaDE3q4Jf9iG4wz3y/eDchekN+rpC3BMb1B1hDwz+21fEyUXynxUz9NPjvktde1bszqCPuBf7RHd4l3dZ9oo+e1eJs5+j0M2xl+hpcH+WfN1LnC/hg7110TfNfBIXxYh89jxzvYy/WD+0C/19qFPHpY5DPDGHHnQlqO/Eus7Tj2r/+xZ1KszVcN/J9fczYB5erAtfk8yvkucetIlH+LJvk5+5tMgfxnNmfwzzXWOvI/Kl2Xc/+///uQfTqcNJ</binary>
</binaryDataArray>
</binaryDataArrayList>
</spectrum>
<spectrum index="33" id="scan=34" defaultArrayLength="140">
<cvParam cvRef="MS" accession="MS:1000130" name="positive scan"/>
<cvParam cvRef="MS" accession="MS:1000579" name="MS1 spectrum"/>
<cvParam cvRef="MS" accession="MS:1000127" name="centroid spectrum"/>
<cvParam cvRef="MS" accession="MS:1000285" name="total ion current" value="593506.00000000"/>
<cvParam cvRef="MS" accession="MS:1000504" name="base peak m/z" value="113.07430783" unitCvRef="MS" unitAccession="MS:1000040" unitName="m/z"/>
<cvParam cvRef="MS" accession="MS:1000505" name="base peak intensity" value="207144.00000000" unitCvRef="MS" unitAccession="MS:1000131" unitName="number of detector counts"/>
<cvParam cvRef="MS" accession="MS:1000511" name="ms level" value="1"/>
<cvParam cvRef="MS" accession="MS:1000527" name="highest observed m/z" value="922.00778999" unitCvRef="MS" unitAccession="MS:1000040" unitName="m/z"/>
<cvParam cvRef="MS" accession="MS:1000528" name="lowest observed m/z" value="95.06333120" unitCvRef="MS" unitAccession="MS:1000040" unitName="m/z"/>
<scanList count="1">
<cvParam cvRef="MS" accession="MS:1000795" name="no combination"/>
<scan instrumentConfigurationRef="instrument">
<cvParam cvRef="MS" accession="MS:1000016" name="scan start time" value="0.285717" unitCvRef="UO" unitAccession="UO:0000031" unitName="minute"/>
</scan>
</scanList>
<binaryDataArrayList count="2">
<binaryDataArray encodedLength="1472">
<cvParam cvRef="MS" accession="MS:1000574" name="zlib compression"/>
<cvParam cvRef="MS" accession="MS:1000514" name="m/z array" value="" unitCvRef="MS" unitAccession="MS:1000040" unitName="m/z"/>
<cvParam cvRef="MS" accession="MS:1000523" name="64-bit float"/>
<binary>eNoNyntUUwUAB2DZLlqhIQw5WZC6iwRoScIRwdePDfBxUDBTNsbYfezujpc4lFRI8bChHiUVEC1D0e1Igh5wiQ8ogfYgDoKJD5AURYbgOw2NdCj1/f11DcQdmWBLQGTwyrkcIUNknKI0VSpD47gVYR7RMpy11FwrM8iQPqP9sd0qQ4yqKchdKMelcrMb4SrHd/0k5knk+Ksk4W1RlBxcJ1Xv0MtBv6rIGLv9/1canffMJsdoYZD1IpGI2D2pou1RiWD+iYmL0CeCbAx4KrElojh3aWCzUIHAh7ol3tEK0NU37l00KJAh/dZVbVNgtv+LS+/sCvgcHRpcRiRhrNaU/VtUElZd8FU9MiTBq2/Yq9iahKFdiT6l9iQsOOSMbCKUaBrQKQUxSojL9ZfHGZTwXx/QeKNAiQGaeVlnU8LNNNszkEjGkxrSmCdNht8xL+ewIRmDI88vT7El4xn55szPrioMi1udj6NUWD4js63ToEJujPebGrsKPZuvhq4VULh+VNYpFVPQVbh4xJEUevpXGe5IKLy6U3TgPkPhRsL53On5FO5fjDZE6ynoA6pavI0ULA+rnGctFD5dUTZY2UdhUn9lSecYGqa4rXyPgEZl57SxvJgG0eDKfSOhUUhv/fgpQ+P1xuzNv+TT6PAlVrFGGsHLXUa6LDTCzd0T+/toLFWlXEkXMKjVaQpShAwq4pnCEDGDw2OIvBCSwZdfeV67IGFQ9oHLs16GwblDUzo68hkQNx9sqzAy+GN8yNpsC4MTWbXEzT4Gk29/+KBWwMJvcfnUNDGLtk0r3XUki9tvS/+eL2XR0Lggp4NhsbfHaP0+n0Wz6tbwGiOL4s9Sp/tbWQzNC1bE21mYfGUn7X0sPBTVC087WKwn9VcjhGqEbTiy87RYjb2tZ5UJpBqFynthRRI1/E7ldrqzaogKYkV389VIWvw8/IVRDYX376JZVjUCDVW29j41/q0Zpa471Og66iKcK+QwrexKyCySQ90yzvORhENOZsxoC8OhYqixuorl8MkX/osj9RwWpLeXeJk4zI89+CTNwoE6vqPebOVwa92uEbmDQ1vqHM93Ag0SKprOnyI1EB7YGshINTi91qNYyWow5+n+oMN6DX498ufOmSYNaBMhW2rR4Lpv28Iyqwbj6w6K9zs0WHPSPFok4LFpekt0q5jHlpn7RT5+PJbk2EVmKY/Xpj0TzSyPkMMRvYSeR2mojyjLyiPrxxrj1w4e9Rtlk+KEWtyOD3IrJbUI4AdedEu1yPDO+2iU1WJFTkNilV6L8tX7TtwyavFe1aJj70xaOPNiz1U6tFiNM4cGyBSYsMWpsaagXv4kItSRgsm9FzLC/VNRZ9IeaBpIQ4OuWBP4Uwaq73y+e5jPxMbmyccLBjMh7254dEKnA5u9yBxZq0ODS/O+uyVZeD+92+3q1A0Q8Du2dQVvwA/FzsLwdXrETwh56X6lEP8BapD2OA==</binary>
</binaryDataArray>
<binaryDataArray encodedLength="576">
<cvParam cvRef="MS" accession="MS:1000574" name="zlib compression"/>
<cvParam cvRef="MS" accession="MS:1000515" name="intensity array" value="" unitCvRef="MS" unitAccession="MS:1000131" unitName="number of detector counts"/>
<cvParam cvRef="MS" accession="MS:1000523" name="64-bit float"/>
<binary>eNpVk0soRFEcxmfJbrKWrKwsJkkWmg4rSpIVO8lCFhrk/brer5HxbJAazyYWRh41GrkWskG3WAgLykJWVpol5vtZ3Lv5df7n//jOd871eH6/+J35g6fqQMyKpWjd3aZoGt9StO177Weui8kjMTwjvmyIFRHxDD6ciPunoseCzWI2dXnkf22J/m1x6kyMH4o5F9JVll4svTeKJ+bF4x3x8lznyLjS2oyJnzHmdIjVy8Q3xe9j8QNd5bviEvFX+WRqHrR+jIudq9RNyq+MZ60LOEcUn4rmRAc9L/iYIF7ZJpbgRwv30rCG/wdu1qK7lPxt+jwOi7nU2YNinfIt/zX3uMTcEe4zzP2ERGsWX8l7Jx5kzlOUuhX8nEZXuxgYF9PQkz3gZjAheofwEZ2xLtFH3seoWBgUI1PEJ/CT/cA/8dtQH+Hd+egb6iHez7yAWL9AX3TYvJP8dbfuEOephIa+hnObFvZZW6342o0f9A/xbnxt7vu30ONQV0udl/9mEZ3JGXc8Bp1O4uhwiFvdbh+8zEmbxA/yA73M5bxOn7uP3SSuRt369vh/k5b5ATRYuio=</binary>
</binaryDataArray>
</binaryDataArrayList>
</spectrum>
<spectrum index="34" id="scan=35" defaultArrayLength="141">
<cvParam cvRef="MS" accession="MS:1000130" name="positive scan"/>
<cvParam cvRef="MS" accession="MS:1000579" name="MS1 spectrum"/>
<cvParam cvRef="MS" accession="MS:1000127" name="centroid spectrum"/>
<cvParam cvRef="MS" accession="MS:1000285" name="total ion current" value="609994.00000000"/>
<cvParam cvRef="MS" accession="MS:1000504" name="base peak m/z" value="113.07450021" unitCvRef="MS" unitAccession="MS:1000040" unitName="m/z"/>
<cvParam cvRef="MS" accession="MS:1000505" name="base peak intensity" value="214658.00000000" unitCvRef="MS" unitAccession="MS:1000131" unitName="number of detector counts"/>
<cvParam cvRef="MS" accession="MS:1000511" name="ms level" value="1"/>
<cvParam cvRef="MS" accession="MS:1000527" name="highest observed m/z" value="922.01637806" unitCvRef="MS" unitAccession="MS:1000040" unitName="m/z"/>
<cvParam cvRef="MS" accession="MS:1000528" name="lowest observed m/z" value="95.06362628" unitCvRef="MS" unitAccession="MS:1000040" unitName="m/z"/>
<scanList count="1">
<cvParam cvRef="MS" accession="MS:1000795" name="no combination"/>
<scan instrumentConfigurationRef="instrument">
<cvParam cvRef="MS" accession="MS:1000016" name="scan start time" value="0.294117" unitCvRef="UO" unitAccession="UO:0000031" unitName="minute"/>
</scan>
</scanList>
<binaryDataArrayList count="2">
<binaryDataArray encodedLength="1480">
<cvParam cvRef="MS" accession="MS:1000574" name="zlib compression"/>
<cvParam cvRef="MS" accession="MS:1000514" name="m/z array" value="" unitCvRef="MS" unitAccession="MS:1000040" unitName="m/z"/>
<cvParam cvRef="MS" accession="MS:1000523" name="64-bit float"/>
<binary>eNoNyn1QkwUAx3HYpp4nGshLWIZjDzkIM8JeMNR+DpDL40VUbGMbe/a8bANMIEAxTGQbKoLSuptcZaRw0lAPQxEhymzPxpukSOhABhE7yBfQA0rxRMm/vnef+zpXPM1ZavsUj/SP51iBFBc9eRMZUVI4Ols2e8ZIsUS32K3SKEWeiAi0cVJ4JkiyDHwZ3MYF/XMCGdw3B6/aKJHBI2fMfCJahtA6X7N3rAzHC8Je6zXI0MK9ssb9oAwL7sZ1v7DJkFAR3nhFkAK/FtbPEp2CxrifJpWGFKx8fbZObksBJ779+AJfjqGtdU3LYuRYMpofd8YoR+apby2kTY7mb3zmZu1yxO7YO71ZoAClCFwbCwWq48pO2KIVOF823zluVCCtYiC3lFNgLsDDYbQrkJ54I/q6QIm9xyw+SzYpEd862OxrVIKoqYy3Fisx3Pho+xNOicG47VKJIBXTl4oqjkelorWvtnZecSpW7ujf62ZLhfCr35wigQr0+pDy+nkqXN/2wb5b0Sp0LsqeaTOq0MFYGn+xq7DW8vsbmTwS987dL18vIuHzL1uXQJA4QFodf0lIiIXC/l6KRJK5t2idnoTHfKc53kDCe2b08VgViZFNPQUXrSQumNk08wiJxTF9AeM8Nb4LObNCJ1LjSl6ej0Gixh8xmr+HKDUgPCk+r1dj0eXRiOQqNUy300y3rGrke+XPDo6owfdwsko+hdGJj8KFIgrTfpb2SILCE3HDbJOEgv3SoalWisJaZ8HdIT2FvE29C7urKIRvrNvxg5VC8WT/f8tdFJp8S7/v5tGIqH3nfGcgDa41rKRTROO+T94WI0EjaHVRVkQUjYLnRzx/pmhETnXNzDtAIzNd+aFJT6O9cPC5VzWN0C01E7yrNJoe8pgAjoZ2dPiQ3E7Df/vA1EkXjf3LI02RfAa31Y5cMcHgk/S+pFMSBgEJ1q1b6JeeudhzUM9g/HTeojtVDDKuDUuFHAO7OKvlbRcDucn3ZgOPhcNy0NTMZ6Hff7QyiWAxMZLh3iVh8cg/VlxKsfB2Fr6VTbNgQubnCA0suJjEsumql99u3c5LHIsCV8/sxy4W6760Gw/zNVimrq+4TGhgnZtkDBIN6tNF04G0Bqf/TK4p0msQcvTgqw0GDaaCI5mcag2SCs3FSzkNKnZ/IWof0UC5J+jZBZcGxFx2KPha7OzaFzoj0uKBatex2CAtzlYHHDgXpYX7UFf+IVqLhF136lYZtPAVqZ4trNZCWKGRrea0KNzm8h3n6fDA5f0Pn9Ch3JhM9L/smmY3d2eUDrKrA1p3RodR06/t4dU6bPhcwQ8KSkNMm6LEyKWh+d4NXoQrDSXKMWnoynT0DJw98X50Oh6S9AYFkwHH12deNI1lYPWs8uK7P36GnveC91wLykR8SVKHQ5sJk8FK1GRn46QjUZHSkA3C1mF2CHPhteDNtpthuZD7P30SnmXAvfKbRwK7y/A/aZr4HA==</binary>
</binaryDataArray>
<binaryDataArray encodedLength="592">
<cvParam cvRef="MS" accession="MS:1000574" name="zlib compression"/>
<cvParam cvRef="MS" accession="MS:1000515" name="intensity array" value="" unitCvRef="MS" unitAccession="MS:1000131" unitName="number of detector counts"/>
<cvParam cvRef="MS" accession="MS:1000523" name="64-bit float"/>
<binary>eNpdlEsohFEYho+SJgvN0sKCsrCw+BcWUmqmKMspJVlRomz8BuPOIPfB705u45KSlGtIahaU3BIppSQblrO0xLzPhtk8nfN/33ve79IY8/PLu/P8wgxuiZObYuWtWPgeY3D3Uef0ebH8ULzvEV3rotMmRtbEt2Ux7kT07ouprcR1iilLorWKD/KK0f04FV+P5CcjQn5jjO6sRG/sPu0a/SFxYUPcIW/rAl/D4uGumE0dmdNiAB9hvlesiDdjYga+/GdisvoXyX/S+QS/9iJ1DcboSXrR+Q690CT+0HXqxVz5Nc+j4jF+ErbpN3Mo2xOXuK/CV1GYOHStWXx2iznMp++KPo6Ln/28NyJe9lEvOgVzzAUdw3ebvBL26HxKjNYRFxJ9HdTr51324Iv+v7WIR/TvgHftGuY68KefxsMcd7h3ce80o8vZh06kSXQ3oEecq5d97mL/Zsgf+rNnJp699OH/iz441BlGx42OzX6XEm8x3yg+gu3sHzrPE8TjK+r/5ztAXvBfH6knnr477I2PvHubOdBvU4s+71icLXSizKuU/NRq9oF6+qnTEP/A/4ZNH/zsl9Xj+QaDKLd/</binary>
</binaryDataArray>
</binaryDataArrayList>
</spectrum>
<spectrum index="35" id="scan=36" defaultArrayLength="144">
<cvParam cvRef="MS" accession="MS:1000130" name="positive scan"/>
<cvParam cvRef="MS" accession="MS:1000579" name="MS1 spectrum"/>
<cvParam cvRef="MS" accession="MS:1000127" name="centroid spectrum"/>
<cvParam cvRef="MS" accession="MS:1000285" name="total ion current" value="605679.00000000"/>
<cvParam cvRef="MS" accession="MS:1000504" name="base peak m/z" value="113.07449870" unitCvRef="MS" unitAccession="MS:1000040" unitName="m/z"/>
<cvParam cvRef="MS" accession="MS:1000505" name="base peak intensity" value="211798.00000000" unitCvRef="MS" unitAccession="MS:1000131" unitName="number of detector counts"/>
<cvParam cvRef="MS" accession="MS:1000511" name="ms level" value="1"/>
<cvParam cvRef="MS" accession="MS:1000527" name="highest observed m/z" value="922.01450644" unitCvRef="MS" unitAccession="MS:1000040" unitName="m/z"/>
<cvParam cvRef="MS" accession="MS:1000528" name="lowest observed m/z" value="95.06379767" unitCvRef="MS" unitAccession="MS:1000040" unitName="m/z"/>
<scanList count="1">
<cvParam cvRef="MS" accession="MS:1000795" name="no combination"/>
<scan instrumentConfigurationRef="instrument">
<cvParam cvRef="MS" accession="MS:1000016" name="scan start time" value="0.302417" unitCvRef="UO" unitAccession="UO:0000031" unitName="minute"/>
</scan>
</scanList>
<binaryDataArrayList count="2">
<binaryDataArray encodedLength="1508">
<cvParam cvRef="MS" accession="MS:1000574" name="zlib compression"/>
<cvParam cvRef="MS" accession="MS:1000514" name="m/z array" value="" unitCvRef="MS" unitAccession="MS:1000040" unitName="m/z"/>
<cvParam cvRef="MS" accession="MS:1000523" name="64-bit float"/>
<binary>eNoFwQlMUwcABmBsC2wVIpPp5FLbMqaASJxlDub8bQssiIpGoY+WHu+1r0UEKZIgigdtOXRAkDggEVgsA4cy8ChyDFDoE0TObBoLUbk8MtHVOZTNI9v3ZTfcFS1jEjDv+EqWxpEiLrLGKUUsxcM79BuPSCm0R9sLz5qlSO0frh+wSeEcFLZ+M5tAs1vrPMeZwO4iyzgtIrBrRxS3RELg5f2q6BcmAmcZxZn3eQSq2mvlfzMEfMOImAVWIr4dC7zew0lEQTxn2ChJRFYfc8HHlAjekYOGTCYRE9y6kCdsGRoZN3G8WIbPmx57e0fKcDos52GdWYbx77oG9YwM21fkvvyoT4Yvt+WqZRw5NAFZ4TpnOZanx0cWfiNHwabQckYiR5Sw2HXOLEfISpdbDTY57JrwXWU35Wgf3jg6wEnCGXvwEveoJKyeSK/yNSfB/OtQ4O28JJQtb1/rySThUU32VjFHgc4UXDkpVsD4i/XwI7MCS/O3TC9iFAiLj6F9+xT43T/sXC9bif1bzV3XnJXwDBFH3JcowSPkbKtZiYZgv/7mm0p8mHzATWOp4PpTtCSOr0Lz3LOLuwUqhDi6O6ZFKsx30KumSBX0GY/cgowqKJ2WuCSZVLjswX8dbVFByv3BcLlXhQqn8DWFMyr8FeG0MMVSYxfv+Dqar4bLuOFPpUiN/0R7A7aJ1Rjb133+BanGY3dhdrdRDfn18BcJFjVy2T11sbVqcMnTjL1XDYnL08HbM2rsDPN5Q7FIPHAYmtLYJPbzRt+FCEh0EmRlm4jEp1U3DsRFkkheFTr3lCQxFp439NZIQtRZ5VxhIVFS/vCZrJdE/4rY1HszJAYDfGpaWBQSyYw3mXwKJG3ilgsoEIb0si1iCkEdjYOdJIWLkjNZPxopWC1Tq+IsFFoHni5usFF4xbJf2nGTQnVQSvyxGQpFe082tMxS2H5xWvQ1W4PnG7u0UQINuvYcMlSLNNjjtbBpC6XB0ufF7qNGDUZU/uVTFg1ssXZusE0D2v+LI8JZDRqVLX4WthbfV44OrhFoEV8RkzAo0uLV1Yg1JaQWNbxJ12pKi2PWu+OESYsFj3nFpEUL5m3Jres2Lf7ZfKklclaLnBGi3pNNg9U5Lr0goDHn57ijFNNo6x6OOU7RqP93w4ZiE42PvYX9QgsNX53nQbaNhrfb6dK2GRqNE/lBHbM0Sm3dHqMsHUqbCk4sFuhwz1PqEPjr8JmbLL9GpINX0V7rkFgHZJdNDFM6tB7eEcUz6XBtmv36N5Yep7ih9Em+HgVNrWUpAj1GfC6tnBfrwffsKXRQevic4C8tM+mR09q7LK9Wj/R28XEn/2Tk7r8yabAl433tXOXcTDI+XKWOrg/YB2ttQF+EJgU+wz/rbzxJwcFgYbNck4rWV7n6jedTkfB45aRVdwB/BEYVlRoMSF/rZY+wGvBh3Z4GC5OBEz09afbVmTgndLybCs3EwOKFTzanm5BgceftPGTCosziFr+xIvwP/6b3rg==</binary>
</binaryDataArray>
<binaryDataArray encodedLength="620">
<cvParam cvRef="MS" accession="MS:1000574" name="zlib compression"/>
<cvParam cvRef="MS" accession="MS:1000515" name="intensity array" value="" unitCvRef="MS" unitAccession="MS:1000131" unitName="number of detector counts"/>
<cvParam cvRef="MS" accession="MS:1000523" name="64-bit float"/>
<binary>eNpVkz9MU1EUxu8giSYOhMHRdCRODgyExUfCjoOryYuDIS4+jJWWv4/SSi0GnwYCRI1tiVL+pjaANdXkDW9AWEoMxjQO1akDMW80xEF93w8T3vLLuffcc8733XeN+ftdPbD+wdTXxeO1iG6f1u3M94jWnc/ad16Il3fF7KQYFMSTInVeicl3ondP7Hkvljln3RWvcD6gfvuUeHtZvFQSc1WxSX+HuLBDXSdiuXGhN9LhfELfAvVfi4cfxf5APP9InKwQT5O/JP5gviJ60nn0z4jdOfHWhlirib/lq//2SHH8A/VPz6uvO9dQPMD6deY5NyeahNi2LXY9E28wV2qV/Ofo9cTEJn5uiR3key/FkLhMPWtEvIjun2/Em/tiTP6ab+TnH3IP+NDKiFX8aOF7bJZ19ovc5/Yi85Hvj6E3LdpZOMQ6813Dx/YnojuILuaxH4u/+I+Cp/hBvSrz7uFzi9hKoWsc0q/J/9skLzaMf7CEjhB/DPP65Ne5P3Ofednv5B24vIP8BPfPvkvf9Dz94/hNPZf56uQ51PfQ+9U78y7+6wk5H9Lf57yVJJ86A/jhPqA/czmjZ9/J6ZwGHZUV7oF7+cJ/bbPvO9YfIdPC/Q==</binary>
</binaryDataArray>
</binaryDataArrayList>
</spectrum>
<spectrum index="36" id="scan=37" defaultArrayLength="142">
<cvParam cvRef="MS" accession="MS:1000130" name="positive scan"/>
<cvParam cvRef="MS" accession="MS:1000579" name="MS1 spectrum"/>
<cvParam cvRef="MS" accession="MS:1000127" name="centroid spectrum"/>
<cvParam cvRef="MS" accession="MS:1000285" name="total ion current" value="604043.00000000"/>
<cvParam cvRef="MS" accession="MS:1000504" name="base peak m/z" value="113.07440881" unitCvRef="MS" unitAccession="MS:1000040" unitName="m/z"/>
<cvParam cvRef="MS" accession="MS:1000505" name="base peak intensity" value="209866.00000000" unitCvRef="MS" unitAccession="MS:1000131" unitName="number of detector counts"/>
<cvParam cvRef="MS" accession="MS:1000511" name="ms level" value="1"/>
<cvParam cvRef="MS" accession="MS:1000527" name="highest observed m/z" value="922.00514246" unitCvRef="MS" unitAccession="MS:1000040" unitName="m/z"/>
<cvParam cvRef="MS" accession="MS:1000528" name="lowest observed m/z" value="95.06357842" unitCvRef="MS" unitAccession="MS:1000040" unitName="m/z"/>
<scanList count="1">
<cvParam cvRef="MS" accession="MS:1000795" name="no combination"/>
<scan instrumentConfigurationRef="instrument">
<cvParam cvRef="MS" accession="MS:1000016" name="scan start time" value="0.3108" unitCvRef="UO" unitAccession="UO:0000031" unitName="minute"/>
</scan>
</scanList>
<binaryDataArrayList count="2">
<binaryDataArray encodedLength="1488">
<cvParam cvRef="MS" accession="MS:1000574" name="zlib compression"/>
<cvParam cvRef="MS" accession="MS:1000514" name="m/z array" value="" unitCvRef="MS" unitAccession="MS:1000040" unitName="m/z"/>
<cvParam cvRef="MS" accession="MS:1000523" name="64-bit float"/>
<binary>eNoNyn1QkwUAx3HcppkogpkUzkQmoPESzIMINX/HJgghZyq4h70/z7P3AwaBcM042QsoSjKUFPUwNqVTI9+ArcK0bWS+FHoqRqkoQ95ED7QCLCL++t7n7is4uvp0gGcbnCkvh0UsAY4I9de28wT49KvRGL/1AgwIb0mPmgX4Uau74nILYD53MC6PSYCxoH5gikWgbOIZm5tEYC2p9zr4BOjL1qLwFAK60c/Ch00EFvW7Zk1aCFRK6sJGPAQObC5rdLGy8XCBITaUlw1iXrHSys/GjClmtN407aap82mebIha+F3dTCGIU9yGwPVCFPv5OWuMQjz1E7/hNgsRQsXlkh4h2Id6Apg/CaE656PeyBLh392zSstmivBB29cnWR+KYDVEL3HzRbh2Y/cXfWYR9tyhnljdImxdeqihtl2ElrnJuossMcxZHLVfshiljbaVTPO0u0KW/WYR472dF4Y0HjFG33fyCJYEk/YdATU8CR4s5G8bMkuwUXsk4qVbAntfzKNLTCnmNbIuNs+UIufbqsQBvhSWkkj6rlmKZfdkgW3tUnDrG+9qGTK8MOXM2BoiQ55mZ1tvkgwfrXTs7yVlYHCbOhKNMnzzavwtqUkGT0fT5QCbDKuc/fNbXDLEpg0pa3pkOJamPhHKkMNZdX35o+nOjvqOyA2R412XNsKQJMc2h1/xCCmHp/vC2hajHCvKWjOybXJMjM2o4dnlSN36e12HS46ys6KzfT1yWDdF1BNMEm/7iAfTQ0h0do8ejuaQCDtQWuFMIkE+7/68nSSRdeCTOU+MJGRFbEOHjUSeYKp2v4tEaPVVuquHxNH777DbGRRSq8f+OxFCIbIkdXY9h8JE3OOhNTwKt+crMjtJCmELTllsRgppxxffZ9gokFs6k8PsFB5eE/8y7qJQ+JJbTrZT2J7a2r+lhwLNiqgkvRRyuZamOCYN1usfS1I4NBqy9OnhPBoXM+veXEjR0P1Dn3lopJHB/Vtis9EY4vT+EemmkcVuWXeyh8YygyG+zUtDv9mR2cpQwMIuqI/lKCBcckXjz1Pg8Y7oYiepwKvhIO9fRgV+MIynX7cpsNuxuXKfS4EHfP+MB24FAm/qi2K8CkTm6J7/yVAi8/D6exc4SjQvvlrr4Ckx0VzgCKeUqIio9j1uUmKy0lISa1dC2De8fY17+lvNMR72KlG1NiKoiKlC16r8Tes4KkwWZaVe4qmwR3qk7BKlwtKDjE2RJhWST1hfCLwqBH+5oc6fqcbG01RmOUeNdeL+F095ahCzzc5xSo08xq+v/WxSg7KOTM23q6GuTbo1d7kGgaG6qNt2DUT9/pH5bg2s/DMJPl4NfLVjZCJTi72W23GiMC3G4n3ZdrMWwTHHzgV5tchsTWg526dDbHl3wXhjDu4k+mwZDMvDiqgooiI/HwGGnfUJzfkoqMt6diO4EPEe3WBHTCGq4svPJ+hN2LeIvSG9xITx74N3zbm5F/8DVQTv8g==</binary>
</binaryDataArray>
<binaryDataArray encodedLength="596">
<cvParam cvRef="MS" accession="MS:1000574" name="zlib compression"/>
<cvParam cvRef="MS" accession="MS:1000515" name="intensity array" value="" unitCvRef="MS" unitAccession="MS:1000131" unitName="number of detector counts"/>
<cvParam cvRef="MS" accession="MS:1000523" name="64-bit float"/>
<binary>eNpVk8srRGEYh89Cym6WllM2dpSSIh0lyWr8B7KywYzrGJcOxr2YUAZjGtfkkpP7uGUhTVEskKxOSBaytrDA/B6LOZun93zv976/9/IZxu8Xvzb/YLjWxK7NJK3aqySdRkf2y53OHxbEyh3xq198539Nr/i2KH4uiXmH4tSuGGsVy4Oi6RcHZzkPi1UrYm6L+Lws7h2LCeKFT8WsEzHkTdITzShJ6t++0f+0adFLnOYj1Vd8IdvTI8a3RatdLJgTnZgYpP7rKPmHxEnqnt8Xr2zRfy+eHqBbcaz0J9kB9GSP0c9h5tIgFu6JkZB4DvfRE90SvyfFHPIWaZ7Gx7y4ESEP9bzjX8G5zfxeqcO+ZE4T4uogJP8qdbuxI/TDZC/8I2I19e3OiKX4m8zVyx5k9tFv4ro68Wumz2ep/Q5x302+BPrKse1R5tpBnoB4yPkj+kzi2cFUXQ7+Tj37jn/NAP6N5KfuBPqdbubEPrnR72GfDPL4LfG2jflMEZe5n3PP5r3YvBPLh82+pI3jjx67KfWe25faX4P6PORxuGdS562X9/jfD85DxKminzH05a8TF78y9smp417A/AHgKcEC</binary>
</binaryDataArray>
</binaryDataArrayList>
</spectrum>
<spectrum index="37" id="scan=38" defaultArrayLength="138">
<cvParam cvRef="MS" accession="MS:1000130" name="positive scan"/>
<cvParam cvRef="MS" accession="MS:1000579" name="MS1 spectrum"/>
<cvParam cvRef="MS" accession="MS:1000127" name="centroid spectrum"/>
<cvParam cvRef="MS" accession="MS:1000285" name="total ion current" value="572610.00000000"/>
<cvParam cvRef="MS" accession="MS:1000504" name="base peak m/z" value="113.07432435" unitCvRef="MS" unitAccession="MS:1000040" unitName="m/z"/>
<cvParam cvRef="MS" accession="MS:1000505" name="base peak intensity" value="201135.00000000" unitCvRef="MS" unitAccession="MS:1000131" unitName="number of detector counts"/>
<cvParam cvRef="MS" accession="MS:1000511" name="ms level" value="1"/>
<cvParam cvRef="MS" accession="MS:1000527" name="highest observed m/z" value="922.00195944" unitCvRef="MS" unitAccession="MS:1000040" unitName="m/z"/>
<cvParam cvRef="MS" accession="MS:1000528" name="lowest observed m/z" value="95.02960548" unitCvRef="MS" unitAccession="MS:1000040" unitName="m/z"/>
<scanList count="1">
<cvParam cvRef="MS" accession="MS:1000795" name="no combination"/>
<scan instrumentConfigurationRef="instrument">
<cvParam cvRef="MS" accession="MS:1000016" name="scan start time" value="0.31915" unitCvRef="UO" unitAccession="UO:0000031" unitName="minute"/>
</scan>
</scanList>
<binaryDataArrayList count="2">
<binaryDataArray encodedLength="1440">
<cvParam cvRef="MS" accession="MS:1000574" name="zlib compression"/>
<cvParam cvRef="MS" accession="MS:1000514" name="m/z array" value="" unitCvRef="MS" unitAccession="MS:1000040" unitName="m/z"/>
<cvParam cvRef="MS" accession="MS:1000523" name="64-bit float"/>
<binary>eNoNyXtQ0wUAB/DYRnfuQAEjPQ8VNk5CD+RCODSB720T9c5RBMo29vi99gLUzUzxBcc2gkDPUikSrdzAcZdkGFEKBuO3ERYQUHiYCsZLXsllyFBC6vPvJyFNvXzUlYnzebORa9yZeFa1JDHxZFCHr957QiyD83FgCn+HDDdyyl0XbDLIdOKBNvb/P3HtWglXjuj031u4vnJ8WF68wySSwz+8frBSIkdI0GnOPascjnTZ+GyRHKzdcWHaLUez+EDbbZ4CnSXmKr5YgZ+D+iOcEgWenpx8kOFW4J/E45Ed3Cxc0dw8tCTJwmJvQ3WjLQt+seYvjO4svMMP5T33ZOFRU13kDp4SdkdadVmyErrMv265JEpU1wYdnrApIbzY5dPAKlH5qG/7lx4lypeqTv3EU6G6K3rAP0WFMz45H/BtKqBqONtTpELLto6PX7IqbNo1n9zjUaEkdNq7j6fGW6MuT5lYjYLUH6NmbGqYPi/tmWPV+GrPb11ergZHA1PSbvhqMFk619Av0cCYW+dps2nQXxL/4nuPBjEGzjdGDoHgjNdXJgsI5BdEzyiEBGZyfrWMiAgsMs/o+xSBddymXTstBP79JEKutxJoCkrfvMlOwJn4/t0brQTOBedNa4cIBA621w1ySPRXCay0gARgnFSLSJyuedc4RpFgTZWlLRYS9ZT5bJqdRL6bL+1qJTG42dB3f4iEd2hLZSaXglnqccYLKaRf711qEFEwHd/q9VAUdn8aHj1ioXD26NO+W3YK5d71C6pWCvKXZUkqlsJ8ZPHE+BCFdmFo4h0Oja1JFfZwIY0Ivb0wRkzDFlYlvULR2HPxfPRHFhorN1tIhYPGQuGq0LUsDdWxGI/MQ6Ni8Tp5YoiG9KDvSN8wjVsdxx4lcBlkhAjm4oUMnHEacp+Igbpo3bIiMYMHpv6r6RQD96oDrIZmwJHd/tNtYbA19e+MHjuDJ6sO3YtiGaQWONzeIQaNYfLGGY4W3NJ9w3FCLe53zzY9EGnBm5VoL1NaTDUU1m6zahGXvN0Z59DCkLnylUZWC+L5JcXuYS22rUhKEXB1mE+MtkyF6eAO0BbXCXV4zxqWsF+sQ8LO4l6C1mGXOLesxqpDfl/3aJpDh+Banx6K1eFITVTh2mEdNm54VgGuHkGDSb9MC/ToLB1oDgjXwzX2B9sh1iNtOd9YR+vBjzicILTqkZ/1UDrPMWAD+eaUTWhAI9t5ZEBsQNuWQFcAY4BfUyBRZzUgpXC14rLDgLUX/e7eaTUgN/aNz14NNyL2XPGVFxYjiu+NTChZI7wbRYzPsBF7T1ZzFwXZ0FxqXpO8IRvLJn/w3KSzsb5Z+PhrJgcr2k/lXR3LwaWFeul3zH7Ex/g6v9UfRIZrzmkxmxH4JKCWrDfjrn/N/MPQw3htJ4eSmqzQFo47kvKsCBl/m8vrPo3/ADjD72w=</binary>
</binaryDataArray>
<binaryDataArray encodedLength="568">
<cvParam cvRef="MS" accession="MS:1000574" name="zlib compression"/>
<cvParam cvRef="MS" accession="MS:1000515" name="intensity array" value="" unitCvRef="MS" unitAccession="MS:1000131" unitName="number of detector counts"/>
<cvParam cvRef="MS" accession="MS:1000523" name="64-bit float"/>
<binary>eNpVlD0sQ2EUhu9o7GAwGDqKqTFaXCaDSMcOhjtJN1X/pFU/oUqbKyVpkLj+RTS5gviZyiCEoRIDWxuDjo3JiL5Ph9vlybk93znve853r2H8/fwD5j+M2Wex+VBsy9eYaH+qsRApK35+1f9dO2LuXAwlxcyuuOuI3dti5Vb8uhLtEdE/L6bIT5IfPREn98TOa/HpUjr6CoqrqjOebuhUX+k1zGUxfCD20v/uXgwuoDNP35RoDHNui/roMs9EF39J6l9Q//hG9DG3+JviDp6XctRdFFs/xCb8PWbEAjqcuJimb2VF3EfP9yl5zKuRvP5jseVI3GBPpSz72kQ3fT9fOL+Krzl8pNkfet9nmQ9zq67hZ0m8p1/POv3xE5oRi9Qtcd6cJIZl9uOSZ4wRD5E34j33U9eT4DnzCRL78ROmnzPNvYvhh/35J0Qr6527HcVnRAzg14cuCwbxXyW2qVeYon7c28c3Kl4zpwR+fHUdvA9F6oXJK9b9MU+HebjotAapR+yOE0OL/MCo9/1z8Vekf4nvgct7YLAPm7k+cJ8uuEcRzhsx8xdeYbfz</binary>
</binaryDataArray>
</binaryDataArrayList>
</spectrum>
<spectrum index="38" id="scan=39" defaultArrayLength="138">
<cvParam cvRef="MS" accession="MS:1000130" name="positive scan"/>
<cvParam cvRef="MS" accession="MS:1000579" name="MS1 spectrum"/>
<cvParam cvRef="MS" accession="MS:1000127" name="centroid spectrum"/>
<cvParam cvRef="MS" accession="MS:1000285" name="total ion current" value="570312.00000000"/>
<cvParam cvRef="MS" accession="MS:1000504" name="base peak m/z" value="113.07440949" unitCvRef="MS" unitAccession="MS:1000040" unitName="m/z"/>
<cvParam cvRef="MS" accession="MS:1000505" name="base peak intensity" value="204476.00000000" unitCvRef="MS" unitAccession="MS:1000131" unitName="number of detector counts"/>
<cvParam cvRef="MS" accession="MS:1000511" name="ms level" value="1"/>
<cvParam cvRef="MS" accession="MS:1000527" name="highest observed m/z" value="922.04143530" unitCvRef="MS" unitAccession="MS:1000040" unitName="m/z"/>
<cvParam cvRef="MS" accession="MS:1000528" name="lowest observed m/z" value="95.02840862" unitCvRef="MS" unitAccession="MS:1000040" unitName="m/z"/>
<scanList count="1">
<cvParam cvRef="MS" accession="MS:1000795" name="no combination"/>
<scan instrumentConfigurationRef="instrument">
<cvParam cvRef="MS" accession="MS:1000016" name="scan start time" value="0.327483" unitCvRef="UO" unitAccession="UO:0000031" unitName="minute"/>
</scan>
</scanList>
<binaryDataArrayList count="2">
<binaryDataArray encodedLength="1448">
<cvParam cvRef="MS" accession="MS:1000574" name="zlib compression"/>
<cvParam cvRef="MS" accession="MS:1000514" name="m/z array" value="" unitCvRef="MS" unitAccession="MS:1000040" unitName="m/z"/>
<cvParam cvRef="MS" accession="MS:1000523" name="64-bit float"/>
<binary>eNoNyXtUUwUAB2DcA0F5nOMDAUWREVogkKKQqPzclhCJ5KNkL7bdu3u3gcTDiQpCtE0jSE5idjhgVhsSuTyiJXDwAMLdEvABGCJ4KGPXQFCU8AFmL//8zldtpXN623Zjcxj9j699N/4LXteUxktBjzb4sEmUgpGKIHLB2ylIXyZDlTkFCV9zdncwKThS3jW4iSuBf82zKD5fgtHrnx/KFEpwgNVtsIkliDh6u/5XkwTOldkH3Y9IsOJpS+CkXYKpBb03O3hSfOQ3O54VSpHLVud0i6Uw01tZmUmKhFU7NpL2V58xy9zFlSHZ/5rbX2IZsua47KwwyzDvyy2z9HYZFB5Rr884ZEiXPlmfxpNDMeN9fjvkCHnsEsiI5VB90jKbNcvREps8qWfk4HR6+pc55Iih1tS08hQgmtdWeGxRwFEf2NF5WIEH92IwyCigmLXvht2hwLbi6KJ5vFRMf/Mw/FNRKljWtuu+ORUNsZcMLvZU+CZtzj3JVSKnunGqja/Eoa78vodiJUS/VAf2mpUIPXt39kWHEv/+PFVIc1RYs9K5OT5IhbDCJdvEAhV8Q/6+7xSqUMUs/LiPUCHpfPjc9UYVcjO6iV0mFWqZY0lnLSoU55/zr29XYX/RueT9ThXiH3/w5hBHjSzXRj4VpEbf08QZSqgGImqipwg1atPdTzUa1ajqtG3aYVEjpiqOl2hVY88PUtmddjWW73kQdWlYjYy2gLwxpxqV+ya+COUQkM3f+FzKJZB5yXYxSkBgb8RenyYhAR/e3O0OgkCkzXV60Eig9bb+zoCFwPgNQ25eOwEvz4pIF5ZAqfuwn51D4mRhbp0hiMQJn2S3HAGJVQ2rqQ0iEsqDeNZNkEjO6o+zGkksrLzSIbKQ4Hn/fjfBSmLizES1hCFxa1tY2HsOEg/mpH1b7CTxeK3SZmNJTI08mojlapAcGdESK9DAr7rnR4NQA6fxLd4CUgPP/LqZW0YNTjR5iqwWDZqO1loFjAYNfkW2MacGoR6rj5ZyKcQtf2fpBgGFtsCsP/4UUgifXxJQR1Dg1y6Ku0BS8F1a52IwUpAouekvLBTeTZuIamco7IyrO+HHUrhT/37JPQ6NqZDWElsQjZ6MYyQjoMH0aA4RIhpjrqxPDEkj6tRXoZUmGrqSshcrrDRcBxK38hka0+Pj9EmWRlV8eOppjhaJA2z7MoEWBad6uwKCX9ly7ch5kRaPFjeWe5i0yK80vPyQ0eJKs9uWJFaL0P28xpscHeRDA6+NiHSgvCY7h0gdmr28s6ZNOlxOFS0st+jQPSlpcj2tw4XvPBr4wXq8SDhzVcLocaHq+MvFrB55NSEFe9k0fN/jZv5tJB2lo0VXC7SZWHxgyWXlaCak4udlxdnZeHKu+HrmT9nodx5f1B9oQFyOYd1wpAGlE3zv6CwTWsPecMcBExq0bkO7ej7D//MF5Hc=</binary>
</binaryDataArray>
<binaryDataArray encodedLength="576">
<cvParam cvRef="MS" accession="MS:1000574" name="zlib compression"/>
<cvParam cvRef="MS" accession="MS:1000515" name="intensity array" value="" unitCvRef="MS" unitAccession="MS:1000131" unitName="number of detector counts"/>
<cvParam cvRef="MS" accession="MS:1000523" name="64-bit float"/>
<binary>eNpVk7svBGEUxacQUShEFCIKhUJEoVKPRpQb8QeoRGe93wy7WERMvB8R4/2KWImwEsUmEhFR7KLwaCai2FJBsiqPOb8tdptfvvnmnnvPmbuG8ffztZr/sDJuPRo1h2LenmjceXT63jxGe+J6XuCIgbCYDIj5G2LtungGd07F1XPR7RLDPWKsRfxcE5+WxNxNcRnWUl8Pqy7Fj06P7ldWpefn+0bPq9HL2hHvL8S9KzFxIpZYoq+N9+fEVuaw8eniL2SLN+jG8fe+TX4P4ivzVZBDbEb8eUZnSwyil5wUTfJZPhYLuS9bEDOPOK+I2Qf42RXfmMNP3xcYGYTo+Qfotyh2Kmdr7Frnx1mxIYR+kLpxsXeaevQio/hHr3SfPZonvwkxp1eMMk+I/HMm0vfDYr61CPtC3zq+Uwn11cPosIexfr5j6h7dCO89jbA3zOHir7xJdJrxOYXuED7o6+ccxudHB/X4iAbS+7OfRoL7unZyS5E58tk7uyl9D2z+H043fcghAW10ihrJjXqDOpM8fCm9tvS5Ld4LwyT+HPSK2XPXz5k9jKJn9pm/yEu5lw==</binary>
</binaryDataArray>
</binaryDataArrayList>
</spectrum>
<spectrum index="39" id="scan=40" defaultArrayLength="150">
<cvParam cvRef="MS" accession="MS:1000130" name="positive scan"/>
<cvParam cvRef="MS" accession="MS:1000579" name="MS1 spectrum"/>
<cvParam cvRef="MS" accession="MS:1000127" name="centroid spectrum"/>
<cvParam cvRef="MS" accession="MS:1000285" name="total ion current" value="582736.00000000"/>
<cvParam cvRef="MS" accession="MS:1000504" name="base peak m/z" value="113.07451629" unitCvRef="MS" unitAccession="MS:1000040" unitName="m/z"/>
<cvParam cvRef="MS" accession="MS:1000505" name="base peak intensity" value="202570.00000000" unitCvRef="MS" unitAccession="MS:1000131" unitName="number of detector counts"/>
<cvParam cvRef="MS" accession="MS:1000511" name="ms level" value="1"/>
<cvParam cvRef="MS" accession="MS:1000527" name="highest observed m/z" value="922.00801936" unitCvRef="MS" unitAccession="MS:1000040" unitName="m/z"/>
<cvParam cvRef="MS" accession="MS:1000528" name="lowest observed m/z" value="95.06363967" unitCvRef="MS" unitAccession="MS:1000040" unitName="m/z"/>
<scanList count="1">
<cvParam cvRef="MS" accession="MS:1000795" name="no combination"/>
<scan instrumentConfigurationRef="instrument">
<cvParam cvRef="MS" accession="MS:1000016" name="scan start time" value="0.335833" unitCvRef="UO" unitAccession="UO:0000031" unitName="minute"/>
</scan>
</scanList>
<binaryDataArrayList count="2">
<binaryDataArray encodedLength="1564">
<cvParam cvRef="MS" accession="MS:1000574" name="zlib compression"/>
<cvParam cvRef="MS" accession="MS:1000514" name="m/z array" value="" unitCvRef="MS" unitAccession="MS:1000040" unitName="m/z"/>
<cvParam cvRef="MS" accession="MS:1000523" name="64-bit float"/>
<binary>eNoNxXlU0wUAB3Ddb8szc2RGDy1kkArI8RBtofFlQwq88drF9tvvt0uHjwYaSw5lm6bgElLziEe5IaCiHCbgEdo2RBQ00BTKKWxcojFxiu+ZZX3++bQu8qv0cWxA8uhnlV8xBZC2KcuMfAFONdqj310iwNoVYT4/mgQYT9b2N9sF0MW98yCZECKolXprIkuIwk++uCLjCbHjzxBxZrwQ38ZdnzaUIMR0uqX9iVEIZ6yjgb1LiH+Ox6busQtRrvPj/u0QokgjtV5hikB15I8J4YvQFpgurYgXQVbKatxqFOHg5vPtaxwidFDL/NsJMSLTb8Sxlohh4/TVnzaJsdRza/sahxiW2z/Hv2kSo6FM0M1jSnDjFXt0PUsCImTdbPViCS4Peh864iWweA6UPDJJcHbV1/vNdgkeJ9jHb2uSYMF9yQQbMwVV28qjxiX8/8XIFz6mFIydMWXmtZ0pyBns07+2p+D3ZzzEMKX4rmbVm2K+FE8/5408N0nR+AuX84FDivmjMz2zmDIkemJjzrFk+Ik1s7M1XoYWv8eDbpMMhft69XVNMhzP6jqpZJDoXKauXTmLRF9N1JSkABKeAXkxl0Oi3Foo6+ORmFv3a+UAReLsX5rxXAOJVm3bnTlGEl1eQ1eYhUQFPPU1NhLM/PecGheJwa4gwz2GHOLRaHVqgBx91UVnTDw5PqoYcQ1QctysNvRWG+TIPXowkbbIEbTHFNBsk6N2jtTzwCXHws6TrwUMCsMv2k4rCQol/cWepQEU3odpXTiHQvf94L3neRTyevOXXaIofKhXHRoxUHiW3TquzkLhXtPh5GwbhXDnyuyDLgozCmzL+xk0vKmrH5YE0PDNtC+XcWgsnNcxOY5PY7cxn11P0ch56Ww5bKBRcOFNss5CQ//9Ne48K42GWVFdbDuN5Esrqj5tosENqwqnXTQw/+KCo24aPN8f1sQQCpRucL8UcBSYrTWQZp4CJ1avDg2jFWi7xSrpMSiw4+aY2V6LAomlEfYlNgUe6fMuLrArkNMxrHe6FCBWBX5TRihxKirYlMRRovv0MOXkKVHjk3HhKqXE0qwMy2VaCUeVtjbWqEToCdmNsVYlPEUx2VabEvt0Y0NsdiWIshlDSW4lZHG7G/wJFdjN3oEzHBUC1/tqUvgqHDs3pSeUVuHM8Umhx4wqrJ2miYi0quAJZs9JKFUhqLp2rtumQvTVTm+RWwXLjivXdzLUyI9OizASariajtyayFFjsT3YHBmoxpFtIu5lvhpMXiLBNqrh94TcO2RVg37WnbnFrkZu8Kh1qluNQz5peUmEBrvy7vhUcDQIl09n/8HX4Jhu94MJCg1MLbKd/xo02Fq+vSDHrQH1iNPn5myE+Wzx8xz7RkzLymIwejcic8W8/LvEJjgrRHevcjZhcYHvK/bHm0D2VPq9TWjByqi7PSlQi9jhofqafi3W8TMCe+hUeHNldeHlm2HmDk++pE7DBeLc8s0DaQht3OOfq9MhvfL5yMQDOixqXm9+uj8dcuqhud1/CywRqYWRXxrB5E/W8vVGlI3Zkjr1t734D7HZGiQ=</binary>
</binaryDataArray>
<binaryDataArray encodedLength="636">
<cvParam cvRef="MS" accession="MS:1000574" name="zlib compression"/>
<cvParam cvRef="MS" accession="MS:1000515" name="intensity array" value="" unitCvRef="MS" unitAccession="MS:1000131" unitName="number of detector counts"/>
<cvParam cvRef="MS" accession="MS:1000523" name="64-bit float"/>
<binary>eNpdkj1oU2EUhi8O5S5CwNEiHTs4ZHYot+AgLt4xUwm6OJR6ja2NVsNN/Us1jVFSiZimtz9KVEpbTGkNFu4QXKIQf2g6dLiIQ8Y0dMggIs37ZKh3efi+e857znnPZxiG4V78YhlH3+GqWH/dpTtSExtBl9bad/1PL4jWphhOi4llMfRA3JWOUSD+3KK4UBa/bYnZO+L2Q9GZEs+/Ev/Mi2dWiPfE5EfxBHpDnDv0FcS6tCvmcHeOKzX058RfS+Ip5bmXPuscmRVPf6DebdEkr59+yhtiqSA2s2IGH33ma7+Xf+0fOlcr9Dcm7uPP4FP18bXBXG/QoW7pPvuhn5Pr+E2/1Zfiu7fiKHk54v5y38fcA/D3M3QSzPuCvbKPPu3VPcCf1mPxakaM3oPobM+In57Tb4q90OflEnXzYp58n71bSdF+gq/T4h734Tg+74gX0HfHxTh9d2CdfAvffHRN/Gw+Yq85+qeOdZN85vWID67jww3ief8l5ghz/7OIDv3W8bfZ8wt9ZxL9W8RDHw7gi4eOd1dM4W+UOOMaRNfHjwB9h7wIezPZR8shj3iH/Cz9+vwPT/BOOK9T1+ZcxxebPLeXxzlEfTsG48f1DO493v3Z4n/+JK1/+m3KpQ==</binary>
</binaryDataArray>
</binaryDataArrayList>
</spectrum>
<spectrum index="40" id="scan=41" defaultArrayLength="140">
<cvParam cvRef="MS" accession="MS:1000130" name="positive scan"/>
<cvParam cvRef="MS" accession="MS:1000579" name="MS1 spectrum"/>
<cvParam cvRef="MS" accession="MS:1000127" name="centroid spectrum"/>
<cvParam cvRef="MS" accession="MS:1000285" name="total ion current" value="588079.00000000"/>
<cvParam cvRef="MS" accession="MS:1000504" name="base peak m/z" value="113.07436018" unitCvRef="MS" unitAccession="MS:1000040" unitName="m/z"/>
<cvParam cvRef="MS" accession="MS:1000505" name="base peak intensity" value="208689.00000000" unitCvRef="MS" unitAccession="MS:1000131" unitName="number of detector counts"/>
<cvParam cvRef="MS" accession="MS:1000511" name="ms level" value="1"/>
<cvParam cvRef="MS" accession="MS:1000527" name="highest observed m/z" value="922.00202133" unitCvRef="MS" unitAccession="MS:1000040" unitName="m/z"/>
<cvParam cvRef="MS" accession="MS:1000528" name="lowest observed m/z" value="95.06333397" unitCvRef="MS" unitAccession="MS:1000040" unitName="m/z"/>
<scanList count="1">
<cvParam cvRef="MS" accession="MS:1000795" name="no combination"/>
<scan instrumentConfigurationRef="instrument">
<cvParam cvRef="MS" accession="MS:1000016" name="scan start time" value="0.3442" unitCvRef="UO" unitAccession="UO:0000031" unitName="minute"/>
</scan>
</scanList>
<binaryDataArrayList count="2">
<binaryDataArray encodedLength="1468">
<cvParam cvRef="MS" accession="MS:1000574" name="zlib compression"/>
<cvParam cvRef="MS" accession="MS:1000514" name="m/z array" value="" unitCvRef="MS" unitAccession="MS:1000040" unitName="m/z"/>
<cvParam cvRef="MS" accession="MS:1000523" name="64-bit float"/>
<binary>eNoNy2lQlAUAh/FkITLFSZGMSFNWjDEdhAAFUv7uIQgyISy6N+++716wyCEESBKyu3i0GwOpY0oQrODBQJIcAnHuAZvJCATIiICwheXJGlqYZnx6Pvzmcbtov+xi3o/GsggvuSMXUzVDajmTi8DKVTtd2Fxgybn5b7VcZLEOZveauKi6UzGspPEw+dJ69g0nHoyD+StDGDyEtXUMlbN4aLsVbFwcxoPv5h7rjGbB4zxqPI7ysKmzoOWZmYeR5Xscehz5mP1OndHF4iOMGVI7r+bjs5TC4DgzH06sorvNNAH+XGYfXMMWoInYV6HXClDb91ebwCwAZ1XHoN0iAHvXao7AUQhLdeBeI0uIX2qdpV1RQqSILql+1wqh/ypmPMEkhDl6b1uRRYi8ubq+DkcRjnOyhM67ROgRSivWaEWoPeY82VMgQmZnwPfjFhH6D4clMRzFaOEry+uYYnTLDkfbtWIs0nlQz0ximJa+KBmmxaNIltBb5xSPcP388C1WPESrKZcBbTys1NChK5Z4ZPqNr0pyIDDzMkIb5UnA/370iX10AiE7qfkJBoFr6a4/jpIEavRZXuvUBEZm3g2K1BAoyomVbDQQ6DtgGKg3Erj9oVZ0ZprAloaCAyMOEkw4+TYle0rgxZYmHmJIUJVaemaWlOBeS3dlh1qCrcHzrocNEnSGidvHjBII7QXpo9MSXL6oK9roQIL/c777PhqJavep0P/WkbAQE5ytdBKfW98bamaQiLzyYu11ksTq38rKJtQkdHzy9P3yha+z3u+ugUTPtoELuUYSbdNj4dkmEqe7b376zTSJjdH0yY9sJNzzuVsMDhR8nw+eLPWksCvtb7dUOoVNwQ2qICaFYl+nbTdJCqmtlqUlagoaV+3DUAOFPdd8ClnnKdzQJf+zwkRh8Za34pgWCmW51oCCaQpP6XNL2mwUNo8KO3xpUoRXnYiJpEvxJF3DyWZIkXzd/V4gJcUfOe3FU2opdvsFc341SDHis/Lj3SYpYj/R6VfYpNjbOHPn1UL754uJgzQZXFImT26ny9DXvYF0Z8oQBe+CalKGoKJLgieUDLSuklPbNTKkrG9eNGeQgf1gssNqlGGc/ejNJpMMr7mFZRybDM8n6vNoNDmM7irvRrocaufYxzVMOY7HxKS/Q8nxgf+NZINGjh3tP7x/5LwcNeGtEV4mOaoDM6JLbXKczZy5pXZQgGMMnW2kKXD7i27dE08Fkt3yuP7rFajvvepqZipw/qe4Fc1qBYYzX0u/tCkw4p8cqqcpkbHDq7OcrkRsqX35OFOJC14HXh0jlVjLCU59QCnRa3xabzMokavQ+FTalIiX5KgyTQloeNt89eF0AthbL6YsoyeiQivMct6QCJ98v4A5ugoeY60t50wqPOoxc2tnVHgsVqSeUqSgWKw7ok9Lw+5/82a9G9LASto/NLg2A4zCr73DUjVQThrpjv16/A8nx/uP</binary>
</binaryDataArray>
<binaryDataArray encodedLength="596">
<cvParam cvRef="MS" accession="MS:1000574" name="zlib compression"/>
<cvParam cvRef="MS" accession="MS:1000515" name="intensity array" value="" unitCvRef="MS" unitAccession="MS:1000131" unitName="number of detector counts"/>
<cvParam cvRef="MS" accession="MS:1000523" name="64-bit float"/>
<binary>eNpV0r1LW2EUx/G7KFEcRBCCCAa6BFzuVDK0cEWHTiWjUxGnDgGjNdikAW812utbGzVNX0CJrUpKhUpTsWqGOzhYRciQTZRb6JChg3+Ag5rfN8PN8iGH5zn3nPMcw7j7ZU6tewz7mwxty9J53dDl37p2Z1Xx6mcZ25PhN/LZpoxPyPUNaazL/yXZsy/NGdmelF0Fmf4iva8yT57eQ7lMnt1yXSfZ0qfzI4qvnsnIJ9nKfedI9h/LwVk58JM60zK3JrM5+eCX7KC+52/lv++yjX6udsjDnJ4eyGBeFt/Lpgvqos/ishwirzcuh+kzvMS8+H7+B+/wgT55tyd8f35LPsLYirwelQ/JY07K5qLs/iPLzO1jlntj9P1auosyyrxqc9LCG/oNct+l/jL1FKjbJG7Rb5h9iGAFrQR5XsnHZd6ncY74S+qLOuRfIN8856cwQ32O/z1PyJdlH80X7Nk0dZB/iLkFmUOAPB5779J/hfO/be5Tj51iT8jjkH83zveZh8fcA+SJrHKPPTeJG/QfIl575z8X416W+uLj/rl5vKM96n8PN+HfmyjxAv/bG+/OnFLsldv4XsK6BTKNsE4=</binary>
</binaryDataArray>
</binaryDataArrayList>
</spectrum>
<spectrum index="41" id="scan=42" defaultArrayLength="136">
<cvParam cvRef="MS" accession="MS:1000130" name="positive scan"/>
<cvParam cvRef="MS" accession="MS:1000579" name="MS1 spectrum"/>
<cvParam cvRef="MS" accession="MS:1000127" name="centroid spectrum"/>
<cvParam cvRef="MS" accession="MS:1000285" name="total ion current" value="581137.00000000"/>
<cvParam cvRef="MS" accession="MS:1000504" name="base peak m/z" value="113.07444217" unitCvRef="MS" unitAccession="MS:1000040" unitName="m/z"/>
<cvParam cvRef="MS" accession="MS:1000505" name="base peak intensity" value="201729.00000000" unitCvRef="MS" unitAccession="MS:1000131" unitName="number of detector counts"/>
<cvParam cvRef="MS" accession="MS:1000511" name="ms level" value="1"/>
<cvParam cvRef="MS" accession="MS:1000527" name="highest observed m/z" value="922.01331788" unitCvRef="MS" unitAccession="MS:1000040" unitName="m/z"/>
<cvParam cvRef="MS" accession="MS:1000528" name="lowest observed m/z" value="95.06366480" unitCvRef="MS" unitAccession="MS:1000040" unitName="m/z"/>
<scanList count="1">
<cvParam cvRef="MS" accession="MS:1000795" name="no combination"/>
<scan instrumentConfigurationRef="instrument">
<cvParam cvRef="MS" accession="MS:1000016" name="scan start time" value="0.352533" unitCvRef="UO" unitAccession="UO:0000031" unitName="minute"/>
</scan>
</scanList>
<binaryDataArrayList count="2">
<binaryDataArray encodedLength="1432">
<cvParam cvRef="MS" accession="MS:1000574" name="zlib compression"/>
<cvParam cvRef="MS" accession="MS:1000514" name="m/z array" value="" unitCvRef="MS" unitAccession="MS:1000040" unitName="m/z"/>
<cvParam cvRef="MS" accession="MS:1000523" name="64-bit float"/>
<binary>eNoFwQtQkwUAB/A5RiiBSZwi+IQh3SlhWFriBX+3gQmlSaX79uLb9+3bA1QeAXoNUrchcKIFHEhydblRiEfcoSgSyGMPh6BIh4hRCGzgUMGAQHwR/X4fheUt97UegODAZ+GHOEIMjBVqM/lC5HbeqPWJFkJb2+s6axAi1idA22ERYsetJ6ZXHAIxa4bPiXgEiuKiBWUCAkRzZtnSXQSSyUcVvXoCR8voyfkcAuyk+qA5KwG3RRGiGxwR3JfGXRHwRWhdvdNcLRCh/tja7Ei9CF0lO2yEVYTy3/vyOt3EIJj+097RYuRuv5xXaRDDKyu/T2MVI3N6/KtZmxi9nndm5BwJZIt3FhyIkoDFXV5lEUigdb7eOGGQoLrR+5NyiwTPlhl+0Nok+Li/9347R4oArleNe4wURd1tgRsMUjQ/WPC7kSNFU/UXI5utUuz9VUvct0khiIw+/iVHhl27LsUd48twYd1c1Zs5MtS/qF7EssqgyCaDdG4JOGWvON7onoD2B0Vb7wkScKXk58E7hgSsOFwZU2NLwJH/XorT2STu0pmD+4JIyBKvN0VxSfxxOUs5xCMR/90RiYsikX4vo+wDHYlZc8LAHj2JJfzoTZ5GEiGHbj+oNZMYqArlmRwkUi4W+LnYcgSuia1ICpJj5q8T8kSeHO+Qd9tclBzHn+3WmXVyGLvZW+ONcqxju7zGzHK4ZwY9feyQw7o42SpxozD5uvWt97kUSit70cCjsKxlpO8qReGJwD7fp6PACps69JuRgqxnR0uqmULglr8HNBYK4ayVZ7ocFA6OFG5uYNPwSsx8by+XxtPKvDPb+DS+73nouknREJ5aeF6qo7G4wSc91Ejj0sXRmE9NNJTHskJjLTQqpv07tttonF3R4XnaQcNe0B3V6KSh43WkbHVT4ELomCOSqwD28zOi+QrUb2vPCaAV+HZNc8eUToFX16btQ0YFDvZE7g+0KOCxVpsfZ1Vg4Y7oyKBDgTdspro2NoP50viY824MJi7PhvhyGdRMsjaO8BhsiA84UUcx6E7J8q+hGZz7N/foKj2DxgsslcvI4EMiuLTewuDWLBOR7WSgCd9smmMrwXnh22nnKpFxadtQIl+J4YaSpV2UEs//DDhZq1eibeW7hgyTErcXJBnBFiU6O+lffnIq8fDzGf9ytgqim6NhPlwVpGGPnOJgFSLz/5G08FUo9AsYrKVVSNFZJh6bVbga3GIfZqsRXpYuu81TozXwetMMX40l3T2J3go1pn/ctHxYr0YLUbZztUkN5e7RUb1TjbpZj/MvuRoMJe/xTKU1CGv65uQJkwb7OF8zpywaXOMcTvdwapDWVZvf/DAJ461va8aLU2AvLogoTE3FFlFySGhdKqa2dLZMFKeBcuQ0lFvT0F/4mnVvfTrWRwyORaTocVeoilnVXYD/AaYm8dQ=</binary>
</binaryDataArray>
<binaryDataArray encodedLength="568">
<cvParam cvRef="MS" accession="MS:1000574" name="zlib compression"/>
<cvParam cvRef="MS" accession="MS:1000515" name="intensity array" value="" unitCvRef="MS" unitAccession="MS:1000131" unitName="number of detector counts"/>
<cvParam cvRef="MS" accession="MS:1000523" name="64-bit float"/>
<binary>eNpdkzssg1EYhs9g6GCQWIyNGAyGxmTzW8QgYjAYO5pcUqRudeISVGndkpKKxj2ICHUX6UZYEIkOhrIgMRiJBX0fA//y5Hznu73f9x9jvr/wpfMD874qjm9maD9kd/sedH651n3pvugaEoPLortfrFoQQ7Pi8qGYuycmW8SDPjHeIK7GxMe4WLckPsOnE7F7Vzw+FdP1GbrirjLZL2RPTYrZirc2KQbOqdsjfm6LW52ip1vMmxZj9FWwI+7Rnw1iX0MXOq80P+fwRufLI3EwCid0n7jTOX9RfB0jT0j09zKPhFjEffm8eE/dPPorQcftuliJn2EPtaprqufE6Irm0X6GPcLcR9hvWIyw12r6CtFHduxv3vsN0ZnCjl/askfmXcLe7e+828RC9Baz54phMQe/SIA9jTKnDuZJX8lm9FLvgL6dQfpGn0OeN/pJt/3de4r4GnR58bOtYoI9eqnn/1fPkCfdRb4B9KDPwW58YhbzMvThNBJPHk8T74N5XKF3Cz9L3Tc/JI8hzguT+Ht4f+foysHuJc7yHiO/+WGC/6ZohvwB5wvmybYL</binary>
</binaryDataArray>
</binaryDataArrayList>
</spectrum>
<spectrum index="42" id="scan=43" defaultArrayLength="136">
<cvParam cvRef="MS" accession="MS:1000130" name="positive scan"/>
<cvParam cvRef="MS" accession="MS:1000579" name="MS1 spectrum"/>
<cvParam cvRef="MS" accession="MS:1000127" name="centroid spectrum"/>
<cvParam cvRef="MS" accession="MS:1000285" name="total ion current" value="576983.00000000"/>
<cvParam cvRef="MS" accession="MS:1000504" name="base peak m/z" value="113.07441020" unitCvRef="MS" unitAccession="MS:1000040" unitName="m/z"/>
<cvParam cvRef="MS" accession="MS:1000505" name="base peak intensity" value="199273.00000000" unitCvRef="MS" unitAccession="MS:1000131" unitName="number of detector counts"/>
<cvParam cvRef="MS" accession="MS:1000511" name="ms level" value="1"/>
<cvParam cvRef="MS" accession="MS:1000527" name="highest observed m/z" value="622.03107583" unitCvRef="MS" unitAccession="MS:1000040" unitName="m/z"/>
<cvParam cvRef="MS" accession="MS:1000528" name="lowest observed m/z" value="95.06370597" unitCvRef="MS" unitAccession="MS:1000040" unitName="m/z"/>
<scanList count="1">
<cvParam cvRef="MS" accession="MS:1000795" name="no combination"/>
<scan instrumentConfigurationRef="instrument">
<cvParam cvRef="MS" accession="MS:1000016" name="scan start time" value="0.360883" unitCvRef="UO" unitAccession="UO:0000031" unitName="minute"/>
</scan>
</scanList>
<binaryDataArrayList count="2">
<binaryDataArray encodedLength="1428">
<cvParam cvRef="MS" accession="MS:1000574" name="zlib compression"/>
<cvParam cvRef="MS" accession="MS:1000514" name="m/z array" value="" unitCvRef="MS" unitAccession="MS:1000040" unitName="m/z"/>
<cvParam cvRef="MS" accession="MS:1000523" name="64-bit float"/>
<binary>eNoNyntQ0wUAB3DYwJJHmoqKIUfsBJ8lJC859MsGPkgtTsD99t7vsQeDBBqEcBy0TVCgUuP0fIQwOE0KKHLHQ/A6fht4KmIYcqL42E/MQ1A0JxqQ9fn7c2I4snuhfQ9csjBphocY3Lihu0AkxvIv9F3vJorhFtr2Z7VFjKHF8Ud7WDE6mw5djuYTwPOcEC9PAoNfFtJ6IYHsrNr0EwkENt9YIeoxE3hYuvAtr5TA6fPji57YCcST3ySxHhJEvto5K0mQYNf5juwEswTRMeuad9glUG4jzrB8KbxCqrv/EkoR05MYEZAoxUx17spqixQl+v64PLsU1Z621nGHFLmfh3Ru95AhrmA6mE2QgaotzXxskaEm+IVbJivD346Zo0qHDIlL+3+65CGHd2/lmrlb5GjiZC+DLHK4/y5vvLRfjp2rtnqst8sxcGPtWL9DjtHG/pFoDwXcfFM3/SBSoPLRwK0xiwIZkmLdHLsCTxurlHWeSuw2LvptJEEJzcahraxFCfM7d+NaHEoQN8MOMzwVTJOhhfHBKjyreNacIFBh61fFrfeFKhjn+9wZIFXQ+l2N/cSkAs9HzVJmFXqDAhsDrCrcGBLrm7tVaPL1HyacKsSuuT3G8dSYVs67QgWr0SvytqUL1ZjJWVwzTKoR3FNX2GFSo/Ok+JTMqsZg3o7rF7vVeFSet2LIqUbfxbenDTwSvwROFEn4JGrNabmxAhLtflW324UkvvNJU90jSbzXVWJ1mUj4fpTiX2clMepPbCjsJtG2f/e5LieJijGSnuRRuEukJh8OpmDz7FtgFFD494AbGyaiMEUfWNZPUljcXPRPn4mCc97ExiIrBc7b0baKpeAZ6vogyUHhSdev7gYnhVKXvaKJ+//NrH0SyaexrmDwxTYBDWeM9/EqIY3wWmXrBorGmRMn4x6YaMRdXad1r6Nhud8wGMHSWFism/7ZSaPEYtEe5GiszH51aozHoDA9y7ZJwCDK6/u3b4QMphrCbE0kg4kLjKCcYrDpSNS3AWYG279WjD63Mohwt8z+yDIYSBLvDOcYzHFcr1zK10C4a+8fZwUapLaMTMwINcidnePWJ9Igv8F3cjWlQdHZ3vh6swbLLpSNx9Zp8PLjS28UrAY3D2mTj3EaLPLzf1DA1+LhkjvXogRafLgvJLZRpEWNX9rBc5QWn624lRZg1uLCvb0RqZwWonLYOvk6hLsvmaoU6JAcZnSNiHQIe53ydB+pg+ls5ylPWof346SPSbMO88tcgeo6HVoWROWXczrwwkfnxvL1KOlTt08K9KjJLLksoPS40mA9TrJ6HEm0RddwetS7zR/ew0/HwJbtOcKQdIgzPhWU0QZwjyfyOzgDWlO85lY/MuD6bGt76mgmilYPbjuWnY3lK684rwUZ0TuczLxeb4T36ub6zVlm/AcIy+YD</binary>
</binaryDataArray>
<binaryDataArray encodedLength="580">
<cvParam cvRef="MS" accession="MS:1000574" name="zlib compression"/>
<cvParam cvRef="MS" accession="MS:1000515" name="intensity array" value="" unitCvRef="MS" unitAccession="MS:1000131" unitName="number of detector counts"/>
<cvParam cvRef="MS" accession="MS:1000523" name="64-bit float"/>
<binary>eNpdkzlIA2EQhRcrK7WwsFAIYmEhYmFhIRJB0FKwEasgFhaC8b6irPeN8ULxjBdGwQMNGk9SiBamCGKRMoiFoIXYaCnu+1Ks23z8s//MvHmzaxiGYd7eO42/J7YrXu+JuWGLDuPFoul/Uty3Jmaci1mzoscvLu2Ir+tiOCBmn4jlk6KjSXSviJFNdHjEKuoEqPt9IdbR9/7WYllFYrGlr/RR8ZQF0bklZt5If9udzv4R8R1deW1iqEuMLoqpc2JyUPxZFg/RU42ej30x4Vm8vGIu7nvHLIZ6ojrfreLjNHOP40efeHqKT15xYEMsOhBnfOLZkVhwyNz4d8J7c0ksGxZreB/eFr8exPR5dOCLC0bJK0DHzwx7Zt++KTEJXSF8T5vA/37yR9lrN/da0NtJX3ys5X55/7/8QXGk167HMYQu7l0Tz8fXWvLc7NfJdxUz7fVL0O1i3hi6PMSPW9FFfjs6Kpl/kXpvA8wX19/BHtrZ47T9O4s0MEcPfjRzJh702s/H8f3gn4+5XPSLNNKX/8qspy56Y+j45J6bfq4GO+M6Qm7I3Dn8zwbxwnnnL1fitHU=</binary>
</binaryDataArray>
</binaryDataArrayList>
</spectrum>
<spectrum index="43" id="scan=44" defaultArrayLength="150">
<cvParam cvRef="MS" accession="MS:1000130" name="positive scan"/>
<cvParam cvRef="MS" accession="MS:1000579" name="MS1 spectrum"/>
<cvParam cvRef="MS" accession="MS:1000127" name="centroid spectrum"/>
<cvParam cvRef="MS" accession="MS:1000285" name="total ion current" value="591414.00000000"/>
<cvParam cvRef="MS" accession="MS:1000504" name="base peak m/z" value="113.07440927" unitCvRef="MS" unitAccession="MS:1000040" unitName="m/z"/>
<cvParam cvRef="MS" accession="MS:1000505" name="base peak intensity" value="200469.00000000" unitCvRef="MS" unitAccession="MS:1000131" unitName="number of detector counts"/>
<cvParam cvRef="MS" accession="MS:1000511" name="ms level" value="1"/>
<cvParam cvRef="MS" accession="MS:1000527" name="highest observed m/z" value="922.00236491" unitCvRef="MS" unitAccession="MS:1000040" unitName="m/z"/>
<cvParam cvRef="MS" accession="MS:1000528" name="lowest observed m/z" value="95.06396545" unitCvRef="MS" unitAccession="MS:1000040" unitName="m/z"/>
<scanList count="1">
<cvParam cvRef="MS" accession="MS:1000795" name="no combination"/>
<scan instrumentConfigurationRef="instrument">
<cvParam cvRef="MS" accession="MS:1000016" name="scan start time" value="0.369233" unitCvRef="UO" unitAccession="UO:0000031" unitName="minute"/>
</scan>
</scanList>
<binaryDataArrayList count="2">
<binaryDataArray encodedLength="1564">
<cvParam cvRef="MS" accession="MS:1000574" name="zlib compression"/>
<cvParam cvRef="MS" accession="MS:1000514" name="m/z array" value="" unitCvRef="MS" unitAccession="MS:1000040" unitName="m/z"/>
<cvParam cvRef="MS" accession="MS:1000523" name="64-bit float"/>
<binary>eNoNynlU0wUAB3B3SIpcIhgGCWyxPDBcaKEJftkY4nyZB+pu9jt2OQwnphhqsE1NAe2ppKTha2ToEmI0CRQPNlcmzEpDnlGIDFQC8gATHon51+efz1RXMTPiyjq0LYyPl7AleLoz1UMJJcjYqzYEiCRgtfT1nrBKkJnSn9/iluDHupCUNSwpGmKPPx5jS9G+KvwFXyCF+I0bL5RpUsR1WG9HLZGCx8stbrJIcfews++V3VKUKa4GlbqlKJpDBPp5pIhY0pB9ni3D8iMXSwKEMpxmHG4sTJOhoCN+fJBVhnKeKD/nigzWyBTtbZYcZX/OiPQXySHorDN8bZXjaFJTGX1Fjq6ab24MeOT4xDR2zMhWIPizkMQtyQrMjr/PqF2swPyqV6PdaQo8n3LOr9eqgEVmZlS5FVglcmbv8ihw79So2MtWwrFx4baJ6Uos/qW6wbtLifupg4kjbiU4dTUTb3mUeGZubVvJVqFSlx9SK1ShlPXk5B6zCh86lw3+Y1UhqWAHa8ytQvahh6ONrCyEmW62/zw+C/KQNQPP0rIQyLMzL1qzUD7pzLDDk4UDcvFQDlON+7Nt50QcNYj23WEruGoMev0ZnQI1auYdjrxEqiHOqGyINasR52j/ap1FjWVt1oQpNjVGVogyHS41pFka+YYuNcK5m5pvMgkInV+4tBwC0aP7+7YJCBj+rpnQQxLYlknfaTYTOFhmW5RuI5B7Oa6PqCDw3WpR918uAmNVszk37xIQrd0X0NRFoL0ws3INg8Ti4lC5ikUivyPt4QIuiSggpEFAooT2Mi6QJIYvPjjdaSYhfzReVWUjkR7oDd7iIjE/0rFnmo/E2Ud5UQ1MCoV7uBP+i6VgyhiZMcqh8Hz6oJEvpBAdeH3oHEkh2djbVmKmEKMN6I+ooMBn1Q77uSns9ArS7720cf/Wj2gPBWl9q6+2i8Ix/4+tRT4K48r5xAIWjXDBpXcEXBo7+B6FXEAjMenC6RwhjaK5M53LKRoOZdBb3WYaLbyS8gUVNM4aj8si3DSmiVc/6+mikVr0U3Cbj8a6ju2rR5gaZBjjC5wsDdjiU7kruRpM6lK8Pk2ogfrxpO+3kxqE9Qw9YNAaOEpnbF9k0aAoV7HvgU0DgelzXoFLgydzlyXUujWgv+0sWOp7+UuaD3QytWAxTngbuVpo+is1YqEWs+wn/VMoLWzXkp5eNmux32c/WGPRIobHfpJQocVrrhPvclxaNLq32jPcWkQ7/50X6tMiyjvg82PpYL62OeQ6R4dbh+LCqoU6VEuSbX+QOoQy8sx3KB349eXWUbMO0VPr6ffdOgSuD77gZepRoJveGsTVY+qnAy9ahHqcmiL5fRytx4QN59nhFj2WFs/84WiFHklX7dZmlx6DA6F7z/j06LcfOxLOMmA379DbUZQB1cWxpZluA6J6OQdm+QyQD3cHfWldjw+8a5vquEZMvvHmnHndRiyts/u894x4zzkzL6FyA2K4YcP1uhx0jm4pzDWZoB7KnixxmrBpmK5rjdmM5N9y76ZutICfmDcrIc8Cf0lPG/vXYvwPCZYM3w==</binary>
</binaryDataArray>
<binaryDataArray encodedLength="636">
<cvParam cvRef="MS" accession="MS:1000574" name="zlib compression"/>
<cvParam cvRef="MS" accession="MS:1000515" name="intensity array" value="" unitCvRef="MS" unitAccession="MS:1000131" unitName="number of detector counts"/>
<cvParam cvRef="MS" accession="MS:1000523" name="64-bit float"/>
<binary>eNpVkzFoE3EUxk9QuM0MYh0cMjhYugg6ZHA4FwdxuDFDwRs6dCg0tsWmNkIaTUjFtoe0oG0siVKrovZorRXR9paGUCgEDZJuoTQiThlKKepQve93Qm758f737r3ve/f+hvH3ObZl/YPR90q8+lZsbgdMm7sBrWtfdV59Ktbei8a4mCuJjWHxwkvxT1EsPxdProo3PpKXom5GjCRFd048Tb/jC+IXeHFDLKHj27poDVB3MOCLpHkliA/waU2LP5+Jy+jIbIrXV8T6mJgYES89EXsei36/2El/H5/1LD6o38Tv9zea46+a4hP0ffdI9PIB/dUdxSbzdB4y5wfkoeszOt0J8fW8+NtjnsTlJfHsoviJ+VVmxV50n7kr7hXwMyR2oyPF9x0VMeaK9pQYxbd7XzycFM8xt3ie+ZO/z35cxp8H7Zz4AZ8muir3yOP/FtHXtcbe0ddMQ/JjxEnmV2fPTPS76K6GfYh/kN/Lfhu3+a/sq4OO8+htsLf2TXzjx+V7b1Q8xf7Z1GmFPmE8264zgk+fPXTo06KPTd3CDP049++051mJ9vuWCGP+U2yqPS9834D2LeaA7wZ1K+gukmdwL9LhPeQ8GurnfZV6HqyG8+S+W/hxhv7f5yPX9MMG</binary>
</binaryDataArray>
</binaryDataArrayList>
</spectrum>
<spectrum index="44" id="scan=45" defaultArrayLength="143">
<cvParam cvRef="MS" accession="MS:1000130" name="positive scan"/>
<cvParam cvRef="MS" accession="MS:1000579" name="MS1 spectrum"/>
<cvParam cvRef="MS" accession="MS:1000127" name="centroid spectrum"/>
<cvParam cvRef="MS" accession="MS:1000285" name="total ion current" value="591025.00000000"/>
<cvParam cvRef="MS" accession="MS:1000504" name="base peak m/z" value="113.07439899" unitCvRef="MS" unitAccession="MS:1000040" unitName="m/z"/>
<cvParam cvRef="MS" accession="MS:1000505" name="base peak intensity" value="199861.00000000" unitCvRef="MS" unitAccession="MS:1000131" unitName="number of detector counts"/>
<cvParam cvRef="MS" accession="MS:1000511" name="ms level" value="1"/>
<cvParam cvRef="MS" accession="MS:1000527" name="highest observed m/z" value="922.00066189" unitCvRef="MS" unitAccession="MS:1000040" unitName="m/z"/>
<cvParam cvRef="MS" accession="MS:1000528" name="lowest observed m/z" value="95.02658951" unitCvRef="MS" unitAccession="MS:1000040" unitName="m/z"/>
<scanList count="1">
<cvParam cvRef="MS" accession="MS:1000795" name="no combination"/>
<scan instrumentConfigurationRef="instrument">
<cvParam cvRef="MS" accession="MS:1000016" name="scan start time" value="0.377567" unitCvRef="UO" unitAccession="UO:0000031" unitName="minute"/>
</scan>
</scanList>
<binaryDataArrayList count="2">
<binaryDataArray encodedLength="1492">
<cvParam cvRef="MS" accession="MS:1000574" name="zlib compression"/>
<cvParam cvRef="MS" accession="MS:1000514" name="m/z array" value="" unitCvRef="MS" unitAccession="MS:1000040" unitName="m/z"/>
<cvParam cvRef="MS" accession="MS:1000523" name="64-bit float"/>
<binary>eNoNy3tQ0wUAB/CTDb0eU8TOUxOkTUSU4yEHomh83Qa6LO+QYGxj7LffYxsgwdKURkHsN0TxkYhniI+LoSEGnArOUIJzv43ANBzcKSJmbIIMhVL0COXO+vz/ca3/5mzzDTmWHx9t9XPIkdxQUJjPT0dw/k6jSZKOpPbsXkFiOroHKFW1JR3pdzeX2Ll0vPdFvJDgKeAfP8DO9VUgoZyS7xArENffl2KVKrB6143QIVYBpbdx3VSpArbbysgRhwKmK+6KVr4SNUU1JlKqBLc2LkftUKJoj9/KPp4KT1NL9ZxYhYSf/onmJ6qQIqg6X29RIdJ/f+hWhwqe4nCef6cKR9cPjyj5GSg79e+kXZqB+En//hFLBiqW2l0OLgNVvDBDpTMDznbXtV/5aiR9TnfNTVLjYXLPh32lauh4Z7pWOtTwtuVqppxqPLI8SEzgZ6LydKHnrCQT39aVjHotmfhKumHebEcmSmqjt/zF0yD1/EzhWV8NKl9JF09JNfB5QGz626LBPr/XYzanBrqrB9fk+hDwizHu2iAk8FHjYKxcRECWaJWVLCcw0xamfigmMI9/hB0gCfRPuC0xZgIDl5hP1SwBybTtZ4GVQNx3T+422AkIBtb+YXMTeDgjVw76aNF/WFqeJdQiZl34Nq1YixfMfNlzUovANDrTZtYiWus5JrNq4bw0niau1eJw0M6RW3YtaijBeLdbi7yLvvtzfEhEkKleA4/Ege6K1KVCEuHo6IwRkZh16N1fWsUktjfNze0hSXTYJo5Nm0n0J2ybdd9KIuWEaZXJ/v/b7AixukmwUTKvzYfC+2UnzpwUUvh6756FOSIKyS/dg5skFK49ktwaJCm8bJ9Xe9lMoanl9E2/WgoC8V7VCzuFvEWrj8udFOql0Z8Vuyl0PR99e8VDIXI3ty+OR2P3lDFUIqLB9+pNyWIalhLHKpKkMWeBeWMsRaN+WVPckJmG8WJ2faOVxqvmIjaUo2Hfszn2TzeNK7YjN9s8NPzzXOWjPgzu7djeEiBi4F3ReGpMzEB+oTztEsmAlyqraaAYmFLfvFnLMkg4vmblkJVB9dtEZY6dwTL5VGYrx2D0++neLz0McmfuO2fzdJB9fGjgskiHuiPFslKJDs177+AcpQPBaWc6WB2uWl81NtfqEDh0aMNsToe8jQF15zw6iLmw6gKeHk8jVpSGCvVo7ugVCER6RF1vqg5brof0wHVHi0SP18/SfHspPfjhgh8jWD38hqNcj616TIZoUhiPHvuTi6VLeAbwxy684xQZ8MHO8RGXxAD2k+k5S2kD+lLCxEm1BhTANanhDDhYdL2nwmNA4LOygHFRFvQBJ20JkiwUdi4a3sZmYULQNb2Vy0KIanxM6MlCw5Yf8uasyMbEsO+SElEOqnKPem6P5CCivUccXJeLxff4Qeef5MF+Jj+o3GgEF2q+/LzSiIVxgY+jWowI+q2d/3vQLrBgFsTns0gJ9lXNunMQ/wE/Jf8y</binary>
</binaryDataArray>
<binaryDataArray encodedLength="596">
<cvParam cvRef="MS" accession="MS:1000574" name="zlib compression"/>
<cvParam cvRef="MS" accession="MS:1000515" name="intensity array" value="" unitCvRef="MS" unitAccession="MS:1000131" unitName="number of detector counts"/>
<cvParam cvRef="MS" accession="MS:1000523" name="64-bit float"/>
<binary>eNpVkzssQ2EUx2/EYKKjGERMBkMHEeO1GUUMLHIHEoOkVUU9Qr0fCS5FSDzq3UjQxFtCOnmE4QaDmBqDyWAkMaD/X4fb5Zfvu+ec//+c89Uw/n6Wz/xHePQ2RSNjS8yOpZgIOPpe8ibmPel7fEXMPxFzB8SmbbGUOq8bYuaZ+HIsOuPUWRSDy6JnzKVv5G6SfyH2HcnHWyLFWENWeer++x79iBggv/ZSXL4Wrw5Eqwe9kJjER9O8+H4qetfF2KS4uyNOyIdRuC9GnsXDc/xGxaVp0W7WPH2vOlcwn+CMWExcEl836FfPob8qtu3hk3l9cq6jr4w1fKJ/gk4jfX2xJ4v9LYTFR/qsuBMf8GX2EsdeQhPsbUr8YW4e5uPY4uQucRH3vq1+8WyY+vQbh4lBMYe9FY0yv3b6DYhl5Mfxs8DZP0JcH/XIL0K3gL4sdKxu7jvoI+1vCH+t7In52WH3nmbZj585ealTRn2nk3vmXoA/O91vszvO7BLreQ8e+o76oQ99fEWD9MG5hjmHyK9sQ5+4Txhtcb1Lw8tcbXQMdMPomXx3yE8S50G3Mf2u0vHEVfH//+CdGEHzF4wqvDY=</binary>
</binaryDataArray>
</binaryDataArrayList>
</spectrum>
<spectrum index="45" id="scan=46" defaultArrayLength="150">
<cvParam cvRef="MS" accession="MS:1000130" name="positive scan"/>
<cvParam cvRef="MS" accession="MS:1000579" name="MS1 spectrum"/>
<cvParam cvRef="MS" accession="MS:1000127" name="centroid spectrum"/>
<cvParam cvRef="MS" accession="MS:1000285" name="total ion current" value="596355.00000000"/>
<cvParam cvRef="MS" accession="MS:1000504" name="base peak m/z" value="113.07428115" unitCvRef="MS" unitAccession="MS:1000040" unitName="m/z"/>
<cvParam cvRef="MS" accession="MS:1000505" name="base peak intensity" value="199779.00000000" unitCvRef="MS" unitAccession="MS:1000131" unitName="number of detector counts"/>
<cvParam cvRef="MS" accession="MS:1000511" name="ms level" value="1"/>
<cvParam cvRef="MS" accession="MS:1000527" name="highest observed m/z" value="922.00691620" unitCvRef="MS" unitAccession="MS:1000040" unitName="m/z"/>
<cvParam cvRef="MS" accession="MS:1000528" name="lowest observed m/z" value="95.06329000" unitCvRef="MS" unitAccession="MS:1000040" unitName="m/z"/>
<scanList count="1">
<cvParam cvRef="MS" accession="MS:1000795" name="no combination"/>
<scan instrumentConfigurationRef="instrument">
<cvParam cvRef="MS" accession="MS:1000016" name="scan start time" value="0.385933" unitCvRef="UO" unitAccession="UO:0000031" unitName="minute"/>
</scan>
</scanList>
<binaryDataArrayList count="2">
<binaryDataArray encodedLength="1568">
<cvParam cvRef="MS" accession="MS:1000574" name="zlib compression"/>
<cvParam cvRef="MS" accession="MS:1000514" name="m/z array" value="" unitCvRef="MS" unitAccession="MS:1000040" unitName="m/z"/>
<cvParam cvRef="MS" accession="MS:1000523" name="64-bit float"/>
<binary>eNoNyXtQ0wUAB/C5hyFpkKc8BIMYoEC89ArPFL5sUwhUSDO3sY3t99t+vwkJwiFxGCrbEEo68RR8hKLjbfniYUlgut+GYCjI6xRNZEPACx8coEai9fn3k2XSTcw3b0NtGXNQxxWDWPArmS0Uo+y5ndllnRgLI2+GlBrEMMul9ncYMfrnzAgojgSNXw7cfseV4OM0V6VYIMGejM/+qhdJYOdsjl4Y9f9H1G0Y1Euwc19gmet+Ce7j26GvGQncxamBr80SyP+wPLNwpfCIP+LiKpTCZ1mI7y8iKWpe1pxeoZciv8flbKxZioh7x6oZTgLaw/rGdwkT0Fab8sBtXQI4nQsySwwJ+LCxPo80J2Cwd2qZfWsCbA7u70VzZWgJbuJdF8ngpY0xT+fKwN4jMI0bZFg/vLfrB0YGTVR3SYFFhvIRv5Fmrhw3tW++mbteDq/8CtVSgxwV8zd3tOTJsaey5VOOWY4LzZdbb1nkyJp5wqO5Clz1dXPaJ1QgIu67oBmDAvrWa3tnGQXuhi2PbeUlYoku83mPKBHzhn/27jAkIni944LLlkRQ56XWFLYSXVuyoiReSgy0kLu38JUoGDs38FCgRLL1c9YwocRL+77SIJ0SkScah8P1SvT+uHtpmFGJpSOK8w0mJbqrO/0zrEpcSsuo+pOtQl1okkOKlwrNfh0rswQqBHSrFkuFKijSKwafESoMh8Q4MzoVnDonfaONKrC23D4jK1dh9lX/hscmFWqXTFZODKmwjW8auWdVoT6vtyhzDoH49hfbVRwC/X+v9Q/lE5jrHJd/RUBAkE6v6SMING+K3voul0CteOvWIR2BgJnpvaeMBPZlhz/JNRHghQVMGKwEGsZb35jYJNqbH04We5Hw3lVQt5NPYjJ78CcISbyqN4b0ECRaTkRRx3Qkko4HDB0wkqiM+si+8zqJS71umVcYEo8887ITLSSidE2fHLKScA++dZexkVgkHxsN5KgxWzjIjuCr0fui8WKMUA32ydEud1INj4jjiR06NRwKmLxrRjWyOTQVzaih/20/ZWdT4+2KrINmtgbLSy1N5zgaLCQHD/vwNXid6XjonkADj3dNJd2EBoU3nH1OkxrI09knV+o1UIpFbXblGgy4VvzTwGhQ5ELWaG0a+JyN7HflUKhOn1Bc4VPYyB2rKhJSyHI8IZ4iKLwd9WWd0lHI8fsqvkpP4ciB6aOh5RSCygoNfgyFDQL3uhs2Co/4a1/RbBr5jw865XJo+DzuinHj0zDW/8vz96axhmnruSakEb/IKbRRR4M3d/V833IaN2fG86UMDdK/ukZko7GqkOOs4GjByhmLu8DX4gUred6UUAv10fIqtlqLj1hxZSV6LSIPO6qfGrWg6LFZiU2L3xXT/unMdlyYGbpq5SfBs9D+iyIyCV6BouB2fjI2B915HqtOxqO1riGtI8lYPFW88jZ/B3JXX37mUb0Dim3hlTneqWAjqa+YTsWTYvGKM6Op4G3MSfo+LQ2snvfvhzekYRVtpe94ZiB22S1+T0gG2h5cTHEYyYZiU5hn9E49Sp8u8v+gqxD/AfHMFDw=</binary>
</binaryDataArray>
<binaryDataArray encodedLength="636">
<cvParam cvRef="MS" accession="MS:1000574" name="zlib compression"/>
<cvParam cvRef="MS" accession="MS:1000515" name="intensity array" value="" unitCvRef="MS" unitAccession="MS:1000131" unitName="number of detector counts"/>
<cvParam cvRef="MS" accession="MS:1000523" name="64-bit float"/>
<binary>eNpVkj1oE3EYhw+6iDjc4JBFOKRDB4eAQ8UhXKVDhAxppw4qETuEDO21WpsWxWutbdAYi1+NEuzhBw2FSFpDmzqdFWzFUkJxUHA4i0PplDGTlOb3ZMgtD+//3s/f+xqGYbjWjm0cf/slsVoWv+42GWz9lX1mT4y8F7vWxfkZ8ewHsXxfLGLXX4nWO/EqcZdXxeS0GL8jJuCfgnjSE/NT4jXybMNIVbxQETf9JkM3TvQ07WCiabvXf+i//5r4Zb1HfOp/E389FTs+iY1Z0bgtxhbxY67/K2KOftbQ5wt9Xfkoln6Ki5/F0y/FA9FN/Zbd/1ZMP2GuDH2Pit0bYu2ZWECf7DL13oinmGOQvV6El4piJ3UOia/dE6OPRAe9E/illsS+78TnxWCMftl7jLoOtvmY/PhbOean/wx9/XtBvSx3NYk/+W3urIEe9Qn2wP2cR9f4HHXH2RtxUeKKsKulK32GH3D/zF9jDqOVD/0H8HfQq+ww9wL5yJN0xcpz/G6Rl7r2iBjCNtHbJK4B07wbafJwhwH5ktxhHb1cp/2/B8Po6DFH4yG6oJ9FnE0d5yY6Ud8fbs/vkC8Yoi/qB8zl4e/j77GveKsv3k3sXu7Q5N0l/hx3k7hrHwGVNMPR</binary>
</binaryDataArray>
</binaryDataArrayList>
</spectrum>
<spectrum index="46" id="scan=47" defaultArrayLength="149">
<cvParam cvRef="MS" accession="MS:1000130" name="positive scan"/>
<cvParam cvRef="MS" accession="MS:1000579" name="MS1 spectrum"/>
<cvParam cvRef="MS" accession="MS:1000127" name="centroid spectrum"/>
<cvParam cvRef="MS" accession="MS:1000285" name="total ion current" value="588900.00000000"/>
<cvParam cvRef="MS" accession="MS:1000504" name="base peak m/z" value="113.07442926" unitCvRef="MS" unitAccession="MS:1000040" unitName="m/z"/>
<cvParam cvRef="MS" accession="MS:1000505" name="base peak intensity" value="197167.00000000" unitCvRef="MS" unitAccession="MS:1000131" unitName="number of detector counts"/>
<cvParam cvRef="MS" accession="MS:1000511" name="ms level" value="1"/>
<cvParam cvRef="MS" accession="MS:1000527" name="highest observed m/z" value="922.01718752" unitCvRef="MS" unitAccession="MS:1000040" unitName="m/z"/>
<cvParam cvRef="MS" accession="MS:1000528" name="lowest observed m/z" value="95.06360028" unitCvRef="MS" unitAccession="MS:1000040" unitName="m/z"/>
<scanList count="1">
<cvParam cvRef="MS" accession="MS:1000795" name="no combination"/>
<scan instrumentConfigurationRef="instrument">
<cvParam cvRef="MS" accession="MS:1000016" name="scan start time" value="0.3943" unitCvRef="UO" unitAccession="UO:0000031" unitName="minute"/>
</scan>
</scanList>
<binaryDataArrayList count="2">
<binaryDataArray encodedLength="1560">
<cvParam cvRef="MS" accession="MS:1000574" name="zlib compression"/>
<cvParam cvRef="MS" accession="MS:1000514" name="m/z array" value="" unitCvRef="MS" unitAccession="MS:1000040" unitName="m/z"/>
<cvParam cvRef="MS" accession="MS:1000523" name="64-bit float"/>
<binary>eNoNxXlMUwcAB2DsAQYm84SQUaKUgehwE0TFgvxsS5mwoVWjvSjte68Hp7aa0Dh0jnIoEY+Jx0SDFgy6yQIUwSlD6LG6Ico86BggSjmHJCowEDy2759vkBxyX2jbhe6gC/c+Z4iwadvcgUKeCET05UzvOBGGzn1DnskTYfeluqI2qwj1mbEh2+lizGww7HBnitGRH3PGnyuGvUUwW8MXY/JYwtoegRixOlrRqFEM0wDLg1kgxp32kdsZVjHI9M15c+xi+Ie+8WhnSDAebCgb4UpQGOB18Ahfgj3Z7+yRRgkCqt0u7rJJsFMxffE+XYqHf/zctJgnxVTDoQivOClCa3ISruRJccQ92CazSVFwZ97YtF0KI9O3N5Ehw9rzr/VWvgzaMGXOQJ4MT6/ma25bZdiXYHYU2mVo0G3R/85IRu3J6A5PQTLkvHksS34yMko83BbZkjHGDF3cZU9GPOtQxyqGHOuciV8V8+Ro6Dpb4Z0vx5HB6oEQmxzaFbnH6YwUdB/vYpmZKZgW7nw/wk9BW2vLdXNeCk5cjkursaegIL38cRpNgQNv9cmxgQpMTonDV7IVuH6gDs+4CoylTf7bQyhAEj67+bkKdF4oqogyKtBVfLpkvUmBhMr7h6ssCtzslK3K7lNgQSsrvpOmxI8vl/caApVYUrP6bipXiUrhZ2uHCCWCgvyjanKV8OI+cIhNSqjf2Aq+LFeiseyZpcOixISUEe7sUyLsYFvbDjqBk5seiYIDCZzRz5qj2QQ8/w7oaeISmFlur82I+/+QrWFOgsD75/aY4VwCgpX705pMBMbUrT4GC4HhgeHX/X0EarvrhptoJLJKUpc6A0mMZmzmUGwSH0k23wrjkXC8iGy7RZD4/mrdLwW5JGYn/lzqXU7iYrj21MdWEj6u+6uz7CQ26K/llPeRSPqrtOJXF4mT7ssmYugUNkQeNUSxKQickUwJl0K6xS9byqOwt+pUcbeSQs6Sw1UJJIXw7O0vH+ZSqNj24F2viUKjfIi10EpBetfAnu2jUL+43tnrohBdebDaTFNhf/UXV2rpKhzmRPqvYKtwMzawIpingu+xYv0koYKmy+vFQqMKnKl8zy6TCqEbHYrrVhXeFoewhC4VvGcMr9bQ1cgaVQl/YqsR8UTg9w9XjWtJP3DiSTXMH2aaLxnVqLplNArL1djl7B+mW9Vw++1efJJNjcKYE6dKXWo42qfuXaFpoHv0zDERqIF53Ld0ZZAGa3qn6ymuBs+/bqFZeRr4fZf9pIHUQJgU4Dmaq0HoonZhh0mDoJJBSkzXYj67v8eNr8U87uMFL0ktzlUxpzzytNgbduPuC5MW4zmHmNMWLTo3fliT4NLiat2W5kFeKt4+/fT8ufJUiPn6RL41FdZ3Ana0KxVni+w8DjsNiarmsnXBaWiMSJrSWtPhU6kuLRtMB6f5QguzMhPtmSPuY/2ZaHQXJVYNZqKm9f2cTVQWbujWv3IM7ca3p31rj+l0KAoZT+TX6TDrZHE8xnXgzU2p71y6D9n7DiyL3mNEunyrX5TBiE9MkRHs9qP4D+BnHCI=</binary>
</binaryDataArray>
<binaryDataArray encodedLength="624">
<cvParam cvRef="MS" accession="MS:1000574" name="zlib compression"/>
<cvParam cvRef="MS" accession="MS:1000515" name="intensity array" value="" unitCvRef="MS" unitAccession="MS:1000131" unitName="number of detector counts"/>
<cvParam cvRef="MS" accession="MS:1000523" name="64-bit float"/>
<binary>eNpVkz1IG2Ecxt/RSU5wcLzBOjs6hbNDKdghdDFDLBmd6llrG6WlV2vsRWpzFaRVD4yfjSGK2C9r0d4iDkYIlA4FhyxCxkwlQwdpnl+G3PLjfe/5fz3v+xpjjBeUHfP/O9wQe0vi0GWTqWK1Sef6l/aPt8Wrb2I8I9rEp1+Ji6xvb8KPYo64MViZEPtnRPeJWArFWF48eCr27YrOjrhwLH75Kt7/2WS6q2NQ+xfaP1qE9B87EbvPxAf7YmpavDsnflgWDfNkD/FpVSwH6PfEzJH4WT5GI7+1Hj4lD3PFc/L11h/8JP9oq098dJj7+yexrjgTkqezSD9rYg99uPDvlnhnXUxSZ4s6vawDT9xBt38uVh/y/71Y88XonTiQa1876Cz699EnuVfhklggrjYrNtCbF9R9zHlwL/79EN/gt/tMzE+hc8UO8vnoKln8Zj6XOmnyFjjnPLrRt8yD3kfXmOceUqfeOifizbiYWMEH7nGd+9RA53Ge8df0Qz7rJe+AeRzibPowvJN7+GzYt/Cpf5K8xEfUC+gzz//q8/Z3Fmc/Ir/1CB9414mWb8znUc/Qd4W+DfkidPYY9dB5rAvkczi/gLoh9zdcbo+3J50bSonBcw==</binary>
</binaryDataArray>
</binaryDataArrayList>
</spectrum>
<spectrum index="47" id="scan=48" defaultArrayLength="144">
<cvParam cvRef="MS" accession="MS:1000130" name="positive scan"/>
<cvParam cvRef="MS" accession="MS:1000579" name="MS1 spectrum"/>
<cvParam cvRef="MS" accession="MS:1000127" name="centroid spectrum"/>
<cvParam cvRef="MS" accession="MS:1000285" name="total ion current" value="578817.00000000"/>
<cvParam cvRef="MS" accession="MS:1000504" name="base peak m/z" value="113.07431620" unitCvRef="MS" unitAccession="MS:1000040" unitName="m/z"/>
<cvParam cvRef="MS" accession="MS:1000505" name="base peak intensity" value="190495.00000000" unitCvRef="MS" unitAccession="MS:1000131" unitName="number of detector counts"/>
<cvParam cvRef="MS" accession="MS:1000511" name="ms level" value="1"/>
<cvParam cvRef="MS" accession="MS:1000527" name="highest observed m/z" value="622.02955471" unitCvRef="MS" unitAccession="MS:1000040" unitName="m/z"/>
<cvParam cvRef="MS" accession="MS:1000528" name="lowest observed m/z" value="95.06354345" unitCvRef="MS" unitAccession="MS:1000040" unitName="m/z"/>
<scanList count="1">
<cvParam cvRef="MS" accession="MS:1000795" name="no combination"/>
<scan instrumentConfigurationRef="instrument">
<cvParam cvRef="MS" accession="MS:1000016" name="scan start time" value="0.402667" unitCvRef="UO" unitAccession="UO:0000031" unitName="minute"/>
</scan>
</scanList>
<binaryDataArrayList count="2">
<binaryDataArray encodedLength="1508">
<cvParam cvRef="MS" accession="MS:1000574" name="zlib compression"/>
<cvParam cvRef="MS" accession="MS:1000514" name="m/z array" value="" unitCvRef="MS" unitAccession="MS:1000040" unitName="m/z"/>
<cvParam cvRef="MS" accession="MS:1000523" name="64-bit float"/>
<binary>eNoNyXtQ0wUAB3DbRiBpOg9RURH5IVhBXBResilf98AHBxKosBf77ffbk+HdhoSvFNwmHk7AEBXkBAU9mKg3DR2KYO63oZUk2vnmJDdEskJTSk7hzD8/91leUzGT68nGqXrj7DxODq7lu4K1whxMqLrTGiLOQfuy3vI6Ww6mpJ4zeJgc9LVOMhWwJaiuK5KPcSQoFbcVUAIJKms+jj0kkmBk++oZd60SDPOTfmeXStD64l7cbkaCwYXFhnGPBB28A64OjhSHp1uFs4RS3CwbcdtFUtzY4iA3W6UQBD+dmuuR4nR5f/wttgwRta2maWIZbt6Szuu2yfCm+XqUwiPDOu72ZxO6ZWiJaO9M4sgRttVOLV4qB//IpZorIjmmr4u/OmSTo0Guq2xi5PhgKHx6ife9/zSOdnEU+OTVwJvgFAUy3wRezrApcNGi817fqcC2AEV0iEcBwpPUMORVYOPWXzYrObnIiv6+vkSYC+JUmeOdLRdbeKP/jjO5sH9zKqSarUT7I0m+K0AJTkL78AuREvZzoqILNiX2r2o1ubxKZK5KaaFZJLYdHTuZEkliWjaPn0qQsNfVkI8FJO51x7x8TJEIZYJMiywkJl9N/GOJlcRKWWzPlEYS6SVv/T+4SZi7Lx5u9pEYHbPfu89SQZE+sqwoUoVibWXXNoEKb+v/mfmUUmFJ1bHVTosKR78yFa1qVGFtAzcotUkFZ4ol2eNWwbuo/dpdnwr82oUZeSwK/70bl1FsCphre7SIoFAeVGI6J6DwUuR4eIOicCFxWPLEQiE6y1nraKRQ0ckNt7spiIf2nd3to/CtUzTOsGhoK9Jmb46k8evz7I8KCBqnL22qSRTSKHTEF96kaNBfNqrrLTQsVWkBRBONZIPsi0iGRn/Ab+UGL40l1y+Utvlo9DwOS+Cx1VgTxwtKINSYm9h3pUKghn+H+90sWg3N0YmbnBY1RLGCtU8a1TjemXlZwKgx6WJv1XOfGiuaw/v2sTWwFNekxxAanBf1MycEGjzr4B1xUBpc5W0IXGzVgCDTikcbNQhbmaR0MxrM3xtcEOvXwJiT3jHG0qL82IjmR0KLzLjjd9YItegad4VtoLUYaAnNOmnV4tAuhyu0SYvTobu/bnNrYR08c7/Zr8WV5TsSNrJ0yIrPPrAiSofkOzM6moU6xEYvFdG0Dhxx5wKOVYfA8pZXNKOD9vncivABHXqI7I0ulh4dGVsTLYQedUMlgX6hHnP2fl49SOvx6e2MmF7r+/9sPl/VpMeT274bUz16DIalztvv10P40/wpMVEGTB5ImThqMWDti0m3+5oMWACZ+SBjwHnz0r/6fQZUb+cUPhDmYUOX7IzYn4e2su8qHxJGqFPK/s5TG3Ei39lTaTOi5/WepBbGiPCzRyJPDhrxs0BqBCsfgl6xN1m9Hnxu9rQZzetxMOrDqv4zJrweCB/YaTZDyKR1O3aYwXXWDye1mUFyA/vmuM1ASITgQUQhDGfjdvFNVvwPvMT9eg==</binary>
</binaryDataArray>
<binaryDataArray encodedLength="612">
<cvParam cvRef="MS" accession="MS:1000574" name="zlib compression"/>
<cvParam cvRef="MS" accession="MS:1000515" name="intensity array" value="" unitCvRef="MS" unitAccession="MS:1000131" unitName="number of detector counts"/>
<cvParam cvRef="MS" accession="MS:1000523" name="64-bit float"/>
<binary>eNpVkz9oE3EUx3+bHTM4WCiSQSFIh4xBKJyQwcEho+MhIrUIOW2NaYzyiyaahhaj1NBCoGdUGvEPB2KJCnJk0KAODgqiIjc6BlwyZJDe9+Nwt3x4v/d+733fe78zxhh78JNj9r+lp+Lx5zFt53PM8G0kTr/Kf+yB+HNPNDfE7kPxHf7Mpvj7sVh8KbZece+WOGqIX1bEOvd9H/uR+J08/mtxTP0zQ/J5MSfOgROx/oWPOvfQ8aenvo6GspvvxWxbPPdCTNfhVXHrvnh6R6zRx3X6HbXEI33xL/5Tyhfmv8nOo7vbJZ/qOtMf6NglD3r7zCWsiLP0O7gnRugZPhFPbjOnQKw8E3uwQPw8DKkzvkZezieat218IP6uaNfw02/ujniW+WWon+I82hAP6z2ZX9Rz2Hv6puha9lpmj9jn34gzzOFQDb3c97HLt9lzk7hmco999jcg3lDXlJg7e56jD0v99rJYRXdkk/rSxIfoG18RF6njXSYPfV1gjtmLkPphOfF+jUvdwv+90F+OvTtF4omLoMf/46zCS5yXkvNNocvFH5HPYQ4+OlL4Lf4Av4ttiYuq1CHe570a9ATUD7DXe8yr4/wDjc69Rg==</binary>
</binaryDataArray>
</binaryDataArrayList>
</spectrum>
<spectrum index="48" id="scan=49" defaultArrayLength="163">
<cvParam cvRef="MS" accession="MS:1000130" name="positive scan"/>
<cvParam cvRef="MS" accession="MS:1000579" name="MS1 spectrum"/>
<cvParam cvRef="MS" accession="MS:1000127" name="centroid spectrum"/>
<cvParam cvRef="MS" accession="MS:1000285" name="total ion current" value="603339.00000000"/>
<cvParam cvRef="MS" accession="MS:1000504" name="base peak m/z" value="113.07440635" unitCvRef="MS" unitAccession="MS:1000040" unitName="m/z"/>
<cvParam cvRef="MS" accession="MS:1000505" name="base peak intensity" value="195590.00000000" unitCvRef="MS" unitAccession="MS:1000131" unitName="number of detector counts"/>
<cvParam cvRef="MS" accession="MS:1000511" name="ms level" value="1"/>
<cvParam cvRef="MS" accession="MS:1000527" name="highest observed m/z" value="922.02470711" unitCvRef="MS" unitAccession="MS:1000040" unitName="m/z"/>
<cvParam cvRef="MS" accession="MS:1000528" name="lowest observed m/z" value="95.06360754" unitCvRef="MS" unitAccession="MS:1000040" unitName="m/z"/>
<scanList count="1">
<cvParam cvRef="MS" accession="MS:1000795" name="no combination"/>
<scan instrumentConfigurationRef="instrument">
<cvParam cvRef="MS" accession="MS:1000016" name="scan start time" value="0.411" unitCvRef="UO" unitAccession="UO:0000031" unitName="minute"/>
</scan>
</scanList>
<binaryDataArrayList count="2">
<binaryDataArray encodedLength="1688">
<cvParam cvRef="MS" accession="MS:1000574" name="zlib compression"/>
<cvParam cvRef="MS" accession="MS:1000514" name="m/z array" value="" unitCvRef="MS" unitAccession="MS:1000040" unitName="m/z"/>
<cvParam cvRef="MS" accession="MS:1000523" name="64-bit float"/>
<binary>eNoFwQ801AcAB/DcHUmanWqVt4o71UtRvP6olC93iGnTKO6fu/v97h86OcOm1F7uSnlSkUayOHn6py7JXKle9wcjqhduYeGMvDa2RNm6tM9nSz9/haspFsUXfSYyaXH4W5CwXsGKg8plcbpTSBxs7ULHnzVxmGKv+bfZGIf7buK1OVQO3i6RhTnbcyDsGKhjB3PgVJf39Rk2B9tjopd6hnEwr0IlfKXmYE5BDJd2jIONM0TFWxMHDkGrLjpRuei0Yzx/TOPCOoyfhCwuGmfSN71jc3Eq6GZGtZoL7ol3eo6Ji6bq7ln3qDyopKz/+CweJmJPRCwJ4SF2NN/Wq+GhsefsA9LEA1HgP/zJzEOB6ezpSBoffMfPTh6y50Pp3edqZPMhzdI6D2v4YN+IfKk08kHP1zuUm/noaE95aqII4LwblSaaAJzZnrmhQQJU0XuYDqECrJzn16c/KsDOiOAnNqMADev8886bBaD4j+g20+Jh7fD7XMOKx2rG7oMTh+JRf4HX6HY0HsdcLPN9TPGwP7aojzoTDw5xZHO9vRDVgVF0G1uI8fk6/2qNEOEDFr/LZiEqB6MYSooIIRWhebEMEVTmqegYpgjGsmm1NViEO+GG9k5CBPkqS29Atgjs0T05MWoRWvvLyGitCCcTrh2/bRBhhd47J98qwv0gUfcfs8SYzOJ6D1DEuHl095EUhhjOSx9dFweLMdfjS30oS4yPRUUHRwkxPrSest3LFsPlzg3LAa0Ymd2XraMGMfQP7VrfDIpREOr/V79VjJ7CyQcCKoESu6mcK8sJFJecuxTKIDDt+3IVm0lAlDXj80swgRdhkdtUIQTadgXW1xIElrWuuD6QTSB1n7nvVy2B1e7/JOUZCGy6EOTYZiWgJ9wKOykkHIzZvW89SCx/nuvKY5LYuutH5gYWiZxXvQ23CBLbTO6t+mwS3z0rcvSqJLEhOUNpM5AoeLbwrK+ZxBe5p3QFVhIT9NrvS4dIJMcSt3ypEkRVDHzcwZTggKuuqSxYgkDnqi0ClgSz3SULaaQEl183RPZkS9BFv0oe10rQ1ktP5xokqA2JMK43SjC23sCZsUpg9tgbc58iRcPhuqrzVClKmU0HaEwpOm/SQ7xZUsxM5UaVEVJQGlM7HpBSaMmQJ4psKYQ9jzr4aimc/LKsVVopakYcRquMUqRIjTs8hqRYHE2f3EqVofn16fIbTBncTcu2B7Jk6E7fcnglIcMZt4C4PaQMc+stsslsGRZd+3ihRC3DpZrfaxiVMsijhjLcjDKceOP6ossqgzag5cNDihxd7XEj7xlySObKc7085fimJW3xPZYcySwXjo6U4659hmaJWg5eqeWH1ko5HPY62ZKMcmRNzzHsHJJjXJn2py9VAX0zoRMyFbD4pPDHWAo4tmVedZIoUO6yd+mQVoGA2pGPNQYFhGvvJqYNKZBz21Y+xzMB8vHlxbmsBDxdqwmv1ibgycUKt0RjAvQjTV9lUhNxjud6PWhlItZ5mR9fMiRif+mY5jUzCZld2mKlJAn5z33c0kaScOXczjULqpW4sv3O6rBhJZoZHFn7YDI2WsLoRfL9WFCmDUr4NgVjXpY3xlspkE+/1xWqVBgPb8mNrFPBI0tG+BpUCLPbp/tUmIqWQd/U39zT0JlvXnQ8OAO2fqVTYIoaEZOVJX5P8/A/zJ1Hmw==</binary>
</binaryDataArray>
<binaryDataArray encodedLength="684">
<cvParam cvRef="MS" accession="MS:1000574" name="zlib compression"/>
<cvParam cvRef="MS" accession="MS:1000515" name="intensity array" value="" unitCvRef="MS" unitAccession="MS:1000131" unitName="number of detector counts"/>
<cvParam cvRef="MS" accession="MS:1000523" name="64-bit float"/>
<binary>eNpVkz9oE3EUx3+bi8OBSy0dMojURY4i4iRXKOIkmcTxCh0ytVeqibZVLq2m0dg2VEnT+qdX/8SgtpyKVYItASdFpNRSgiAewaGDQjcXB2m+nwx3y4ffe+/33ve99ztjjPHdz47Z/84/F3dC8dyXFhN9zRbrPVuyB4FYWBM7rotfn4jRFdGtiBXi+9+L9UExfCcmJ8Sz5Ikuikfui3sPxCp+/6nYtSy+qYknybexIXaqnh0d6G1dW6XPf4vimRfUGxH/rov2cIv+oY/Uey066IyukmdezKEneUnMEL+Lvoh+I+JOvxVPrGiuP77pfPyDaBaYx5x0/Pyu89YzsXxT7C6Qd1RxtTr7KdJHWvx1Tzz8Skw9FBvoP4a9wjyOssfdJfqaErfLYmk5vseGz77Q9+cT+8qyv1ti8Qbxt8XErHgKvW6JepPiQezpquixt/I096jrkK97Mr6nKv4s76OYI0+G+aDP8K5C7uWZb8Q5ZM4Wdo/4FH4Xu6FeHntAPZv3dQG/NS6+ZC8pdITaoxm4w9yuocMjzxj1yOMxz03+t4A8Zfxh+97luI5N5ugNc4//zeb9Wpwd4pO8oyR5OmbE8bvoIS4a4kzecCSu33jx9+LSb9iuhz8Yiuuz2zrxW17c7jNPh3u/H5E/T7/MzeL9uvTZfBzX6zP3xJjzHwyn1y4=</binary>
</binaryDataArray>
</binaryDataArrayList>
</spectrum>
<spectrum index="49" id="scan=50" defaultArrayLength="170">
<cvParam cvRef="MS" accession="MS:1000130" name="positive scan"/>
<cvParam cvRef="MS" accession="MS:1000579" name="MS1 spectrum"/>
<cvParam cvRef="MS" accession="MS:1000127" name="centroid spectrum"/>
<cvParam cvRef="MS" accession="MS:1000285" name="total ion current" value="603561.00000000"/>
<cvParam cvRef="MS" accession="MS:1000504" name="base peak m/z" value="113.07437413" unitCvRef="MS" unitAccession="MS:1000040" unitName="m/z"/>
<cvParam cvRef="MS" accession="MS:1000505" name="base peak intensity" value="190324.00000000" unitCvRef="MS" unitAccession="MS:1000131" unitName="number of detector counts"/>
<cvParam cvRef="MS" accession="MS:1000511" name="ms level" value="1"/>
<cvParam cvRef="MS" accession="MS:1000527" name="highest observed m/z" value="622.03045242" unitCvRef="MS" unitAccession="MS:1000040" unitName="m/z"/>
<cvParam cvRef="MS" accession="MS:1000528" name="lowest observed m/z" value="95.06407014" unitCvRef="MS" unitAccession="MS:1000040" unitName="m/z"/>
<scanList count="1">
<cvParam cvRef="MS" accession="MS:1000795" name="no combination"/>
<scan instrumentConfigurationRef="instrument">
<cvParam cvRef="MS" accession="MS:1000016" name="scan start time" value="0.419333" unitCvRef="UO" unitAccession="UO:0000031" unitName="minute"/>
</scan>
</scanList>
<binaryDataArrayList count="2">
<binaryDataArray encodedLength="1760">
<cvParam cvRef="MS" accession="MS:1000574" name="zlib compression"/>
<cvParam cvRef="MS" accession="MS:1000514" name="m/z array" value="" unitCvRef="MS" unitAccession="MS:1000040" unitName="m/z"/>
<cvParam cvRef="MS" accession="MS:1000523" name="64-bit float"/>
<binary>eNoNyH1YzAcAB3DdhYjN6xH2pLulEPPSvEW+7ncp1ht56q676+5+v3t1UqeSWNlzdyUvC01mpT38SJseybSo2bXuxUuiFaU3kzu9yNjSC5Fsnz8/2bfocjdrFHo5ZyRSZz6cPnG6qyH4GEfQrCkBfMxvutp62sgHt07UbrHw4T13xFfCFOD87COxY0YL0NzQtyaAK8A2tiY5kyeAqaTX124QIHKKzyFWhgCz2kfmwyJAd1b3hFE2AW65nc8RfxBgQU5Ij8k5GllHvkoJ4kXjwC/W0UmGaHheLU/fbI3G7prmxiamEJNDwk7GEkLc7YmaMi9ACKfgNV4FRiHGx01ny61CkInubQM2IeRFdUXBziL4zrp62MwT4XnA9/wuowhTJXXyQxYRdlSwynfbREjMfiW94yzGghWFfO0GMTrfcma7bhSjqLBVWJMuxpKW5l9XWcXwCK+8OeGmGJa0qMFA5xic3FNSkU7EoHrR8aUz02KQcC10w6T0GChNSW6zrTEwhsVoxozEILVwy2ApU4IOS/n78tES2C7V+7XwJKg+Z3xvN0rwJCNqZ5lNAv/WB/8oGVI4pQbKo9lSzA+nR/gcKaaHO44+5Upxt7F22ymZFBvyCmc2k1KsKtr05XK9FNXI7QsySHGwjuYvoqXwWT0QVWyWYmBXzr7LdimM4TfcWxkyRHQyIyRsGViuTSdSuDL0u63TvCRlsHrRtVV6GZiBFxxbaRmIJ+bINrMMpT3csKd2GbaUlXRsZ5Kg/u5PSXUnIZ5YoWexSbzsObvJn0PiXa+4oYxLYv7aPztSA0i4FvOX50hI0B/OdtWSJIJZ+011ehIhhrXvKmgSEdpNh/eaSaz035hgspNozX1bcZZBYeD5+nsPmRSGalGpZ1N4G0kMJXEoOB9snrGOoPBzRyLPRlLg1YSk/aCncFbbNZJPU/g8btolFwsFTcmOb8NsFLZXeC/MdFDICM2f4cuUY15CfjHBkeNMZeKVOYQc1a43hhikHGVjUbWQkqMv+6fN1Xo53vgUX3pByyE62RDoZZZjVsGzNsIix3XdQV6+Q47JidNuVDEUmPVim82Lo8Cuh8EOE1eB+7Z3j16SCoT6slu8DQq4XRyaW39GgWuZI4PdtAKWgvqjRrMCpRODhs0WBdK6THoXhwKLWD63vZhKMP94PPGZhxIPG9MaL3OUuBJ7O/Y9VwnXfk3WIkqJnfvHdeQYlCjxGN5eSSvRrmDLZliUKBs1PtfDoUTR9ZEtPIYKDUOhnueYKhQ7rkZ6clTI9cke8xvx/xduyG7Xq9A5RM5oo1UY61K3dKFDhVLly6kNDDXsGZP8fueoIU2Zw3hNqKHwY110kqtRmRc8b7lejZRlTQ/3G9RYTfIUfefUyKMUE+6Y1TAViVT/WtTI7BRm1TrUSB3IGOzlaJBEtK16Y9CAdXnZpCpaA6or9I7eooFLS1x+v12D7dpXmVUcLXilEcleVi0izabjN+1afLSWEzaHFkHrx8fndWrh7Tk9iDDHwunre8em2XdCYNuVsoQTh3ath7JRFYdW0eLHNVfiEXn/tuZRVTwWhw5Pti/Vwf/CCWGOTofwlT8+2Fqqw8Z44ukKsw6v6lZ99KvXoYDrfoiw66BaEHa35rUOF998dqb9u10YteZ4cQCZgHqTuLtubiIqQ15rTnN3o+2LHoaMnQxiWB1SRu/BgVMzP+3cmoLlnf56ZsJeJMU9SlYa9uEolfHXEL0PnGOnj0yiv4FC1yj2jzfgP26QbSU=</binary>
</binaryDataArray>
<binaryDataArray encodedLength="696">
<cvParam cvRef="MS" accession="MS:1000574" name="zlib compression"/>
<cvParam cvRef="MS" accession="MS:1000515" name="intensity array" value="" unitCvRef="MS" unitAccession="MS:1000131" unitName="number of detector counts"/>
<cvParam cvRef="MS" accession="MS:1000523" name="64-bit float"/>
<binary>eNpVlE1IFGEYx+eU0mkOgtcBLx330Ck9rBfxuAXeOixh4CF0dP1Yy3Iyy6hNR11h8QPGryjSmIpg+0DnoIeIYKiLdVoEaQ9BC5l4KCjn//PwzuXH+z7v8/V/3ncs6/939WP6BFZhTQw3E3oHnxJmL+5rf/uL2L4sHr8U9+6KlwJx67FoL4jfVsXBMvFdcfM9526L2RFxkvg/8E/fEs8R5/O62PFWtF6r3stRwqC5rjVZf/9A/JJ4SNxURL574s8dsekV+W6ItQHxwopYWRL9h2L3C/EMfdvX0WdKLKJDI32XnyWM/qLjEfW7xG2Yk/3KV60zQ2Ib+RtmxHgCvzvi7jvqmxb/0OdZzdE6j477z8VF9ieZd34efQtiQD02axc9Wp7ij64h+lWos3OWOPeJiw5dj9CV+g/JVxoT69GzgD3c4H4xt+qp/6gYcT4eZP7Udw0djtEn7BWdHuY9Tj/krVKnnRM97HsPyMf6CTo4+MV5zmG3yJPi/gbkK/rowZws/GzOl4vYPfZvoge6OcPskyfiPsb9pl/MOW8O0k+NenzWGfRz8PeJG3M/MtSVxZ4mX4V1Jm/qGvXRd6+Z1xs2mcLf5d1Xx8x3FuRMXQL+JwH/BZ/9329Ycx9KE2YdEffhV0j/xHex107PddMX/bXxDkZ4P06fSStnzjlL3Ng13+n4bPofrljfvQ==</binary>
</binaryDataArray>
</binaryDataArrayList>
</spectrum>
<spectrum index="50" id="scan=51" defaultArrayLength="209">
<cvParam cvRef="MS" accession="MS:1000130" name="positive scan"/>
<cvParam cvRef="MS" accession="MS:1000579" name="MS1 spectrum"/>
<cvParam cvRef="MS" accession="MS:1000127" name="centroid spectrum"/>
<cvParam cvRef="MS" accession="MS:1000285" name="total ion current" value="643071.00000000"/>
<cvParam cvRef="MS" accession="MS:1000504" name="base peak m/z" value="113.07441957" unitCvRef="MS" unitAccession="MS:1000040" unitName="m/z"/>
<cvParam cvRef="MS" accession="MS:1000505" name="base peak intensity" value="194392.00000000" unitCvRef="MS" unitAccession="MS:1000131" unitName="number of detector counts"/>
<cvParam cvRef="MS" accession="MS:1000511" name="ms level" value="1"/>
<cvParam cvRef="MS" accession="MS:1000527" name="highest observed m/z" value="922.02172295" unitCvRef="MS" unitAccession="MS:1000040" unitName="m/z"/>
<cvParam cvRef="MS" accession="MS:1000528" name="lowest observed m/z" value="95.06357770" unitCvRef="MS" unitAccession="MS:1000040" unitName="m/z"/>
<scanList count="1">
<cvParam cvRef="MS" accession="MS:1000795" name="no combination"/>
<scan instrumentConfigurationRef="instrument">
<cvParam cvRef="MS" accession="MS:1000016" name="scan start time" value="0.427683" unitCvRef="UO" unitAccession="UO:0000031" unitName="minute"/>
</scan>
</scanList>
<binaryDataArrayList count="2">
<binaryDataArray encodedLength="2148">
<cvParam cvRef="MS" accession="MS:1000574" name="zlib compression"/>
<cvParam cvRef="MS" accession="MS:1000514" name="m/z array" value="" unitCvRef="MS" unitAccession="MS:1000040" unitName="m/z"/>
<cvParam cvRef="MS" accession="MS:1000523" name="64-bit float"/>
<binary>eNoNx308lAkCB3DNjGt7UaFkZcWMyGVlB+fW1aefMbbNetnU1gxmPPM888wLNkbeorzMoF0VdZzYPacd110p5TXpk7d5udsrvazyEkVMxVlLqJOW9vrr+/nuddp+wdJwEEkXzqXuZAngbOF7KjVAgJerjudZBArg6epOVuYKUHAtaItvuwAd3JOTd/QCcHnB0wRTiLUCXbeNuRCMAXk1nyfE8e3Puwr4QnxYE/bac7cQm4P+J5zSCHHvFLPZPF8Io/8PSRq9EMMOrxoWDEKsaS0aMbIikP1RDHGOH4FR/Gr7rSYCkbatM16GCAQkx914wIyE393igZWBkWDbbZlqz41EM191UGaIxNoCb8aCMRLzTeOSz1lRsBGyKPXOKEw0fRmk50dhJtH456e5Ufjgv0Mlnfoo5Dc0HlUbo5C5SBQbWSKsdvo+vsRfhLXKmPYovgiPA4mQNZ+J4BCkP9yeJ8Jrn5eT2wwizAW5hN42inD8wfkIMUuMmks1VqUBYuS2sU87Z4pRsWmodX2eGNp1XpPrDGLcm/hUu2QUQzqhuLq0JIbNx8fyapnRiPWyYTSbRyPjZmnEID8a4xmKZfdzo+G0uNrrsjEaMVW5bhSDgGFeeTXaiYDmWv0BEZtASKLpIo9DgL1j/MQwj8C2zjNjBRICB5ZK+kwkgSHV7FdPMwkcWjO1+Y9qAovmyfIgDQFGh+57cy2Br7Mspy/r3vvcu7VilIB+eHd+h5kE3WUBqRsYEtSZOldOvNeuaW1aHFuCE2Z/2RvHk8D7r3XSaVKCi/vbo1rUEkzb5YSFaiUQlS39R14lQWZ86Mg9nQQ9Lx5u7RyV4O1zen8Mg0R61bs5mkki5VN1fvZmEn7my195s0mU3c875cMhEf52RfwNHok/NczWSANJrH8WFJYVTcK5w+zjfpIEGxLZQg6JMbPO9XNqEkStLdWrJTGEoQd5OhIvnT0D342SKGxRDesZFNr60t/MOVHgWdSKe9gU7tepmmQcCpaP+o7uCKBQlFFtriQohDZXb7pCUtA8T2sqU1PQt8+6FmgonPXKqIzXUti6xWHKo4oCPWA994mewgswUs+OUkjrXdW/iylF15t6yR6OFGdazo3X86RQnbGu30NJ4fa3gY3Dain2s/b/qNNKUes3U2upl2IqcZ9sjUmKk/4VhbcZNHzneovymDQ2rgqz5nBohDjs/WaeR8Oua4j7VEzjVVnLnJakwR1JOtpK0Xh3yeDwpZrGZw9vjm/V0NhX1zM/fI6Gco9ypl5L444VK6hNR6N+cEOkTk/DwWlR6GqicVexze0uQ4bvDhAJlzgyuKY1CoQBMugqXrsEUTKMW53A3zUyLLZ4SxRaGRpjkz2qq2ToLSjvtNLLIHTjzdwwyVB0/eZMHFOOrGfrU1Zz5FDmdMHcWY5dxSdZ1wPk8BZsWldOylHuZ5ZlpOTIflLou0wjx7xkkOzXvr+vj59cL8ekYvvvskxyBP8D9bZMBR5vtOae5yjwY7mLy+MABS5aFR9aohTgFPzM7dcqkPCqJut6lQICi+9+2jqqgMzGtaHQpEBzEvf0v0kl9I41DR4aJXol6Q/StUooa3P30XolPrcPHvA0KZHZe35Q4BID72ecnb+OxED4m7K2fTQWJVdiDVdfxOIIr/JfW6RxWLfCbvkaTRzGrsToZ03vv3LXz47//Br6R4fS34wcwgKZduwPnHjkdXRfz3SOB2PkSeRleTwmx/iPLlgmwGnkrtRQl4DfHoV++KQzAV8wPaeHf0qAfYGj2eAnKgi3nY39xV+FZaX+/RUqFTz6l3waD6tQ664z/6JRhTZxnNxHpwKfqdm+o1uFwTbjlchRFXZ/NHBwelaFLouFiWXhiZjp/+ZiOHkYPQOlGm/1YQzcCrO+7ZiEpQxpzYBnEti3KrKF7GT0VAeUe3OTYWsXPLGClwzHqspJq5JkSEO47ND6ZIiMt2JyeCnw4bLuFYWnoHmpgvZITEHLWJ99x2gqso67z1/TpiE9v+GdMfwINuuFpXcSj8DrceGFicR0LB/KZSZpMiCdK6BPFWfgjdXCW8eqDGTTbuftGzLg+Psi0iTJhji4UrlBm42+6PwzdtXZUH6b9It7dw7sT5dk8xM0CFHt0vHSNHj41YZj7vdP4v9gCfOa</binary>
</binaryDataArray>
<binaryDataArray encodedLength="820">
<cvParam cvRef="MS" accession="MS:1000574" name="zlib compression"/>
<cvParam cvRef="MS" accession="MS:1000515" name="intensity array" value="" unitCvRef="MS" unitAccession="MS:1000131" unitName="number of detector counts"/>
<cvParam cvRef="MS" accession="MS:1000523" name="64-bit float"/>
<binary>eNpVlDtoFFEUhm8haplC4oIpplBQCDKFxRQiYyNphCkkWFgs2IiFmbiJ0SSaMUYzxhDH+FoXHxufi8awosFRI6ygEkVQECGNsIWF5RQqChbq/t8Id5uPe/e8/nPOXGP+/ta89f/B7Lopzt5rMRp9J/5q6t4/JL76KNYviz2PxGQUf+L4B8W+GXHTbXGpxnleHH4sdh0Xsz6x87w4VxW78e++Ja5NxQ0PxRfPxEZPi42nK7a26t/+RvcdZ8WY/FsWRC8SzVXpff9S58918Se6XOpbTj3eNbFKneseiF+uiB9Oo+codpy3kX/3E3TOKW/7J53bn6OjV9xRFscS2W1c0tk5Qh7ieSfEFH49JRaOiRPoNdTrqE+mxv8Renx0p+TtvC/+0F6YVczXQede5rFA3AZ60+vsyUXqoK7CHXHmtbjzJH1mDh3EMcPUM43dGexgOCVuLtv7k8+5C164SxziLWNvC5P0D7/iGLpgAcbM/zv7Fk/a++5xXkRfbQL9MB6nv8yjzLmMDmfKnkdIXneQe76jhPjJAfaJ76RtRAzoU4R/gP9v+u+gP2TeK6lvfWTHCdFlyOfiF5DPxc6dtr4307afc8n2D/HL+uk38eroWIyJx/4F7H0R3Q7+Vd6fsNe2y4bEPexdgn1APW7I/+gucl+k7iC055kRN2WvvYR6qcfHPhjQ97ia98W/RL58LyrEHaBudDf30a/DfAe8W0Fs1xWSp8He1Om7w33lBvlKdt/zOSfUW8W+SdxvFfs9zwZt/+aIHSf3i6jXPUdc5hnne8zZz/Xy3lVL9vxm8z3t/9/PPwHcB7c=</binary>
</binaryDataArray>
</binaryDataArrayList>
</spectrum>
<spectrum index="51" id="scan=52" defaultArrayLength="252">
<cvParam cvRef="MS" accession="MS:1000130" name="positive scan"/>
<cvParam cvRef="MS" accession="MS:1000579" name="MS1 spectrum"/>
<cvParam cvRef="MS" accession="MS:1000127" name="centroid spectrum"/>
<cvParam cvRef="MS" accession="MS:1000285" name="total ion current" value="694388.00000000"/>
<cvParam cvRef="MS" accession="MS:1000504" name="base peak m/z" value="113.07447893" unitCvRef="MS" unitAccession="MS:1000040" unitName="m/z"/>
<cvParam cvRef="MS" accession="MS:1000505" name="base peak intensity" value="195869.00000000" unitCvRef="MS" unitAccession="MS:1000131" unitName="number of detector counts"/>
<cvParam cvRef="MS" accession="MS:1000511" name="ms level" value="1"/>
<cvParam cvRef="MS" accession="MS:1000527" name="highest observed m/z" value="922.02374369" unitCvRef="MS" unitAccession="MS:1000040" unitName="m/z"/>
<cvParam cvRef="MS" accession="MS:1000528" name="lowest observed m/z" value="95.06388559" unitCvRef="MS" unitAccession="MS:1000040" unitName="m/z"/>
<scanList count="1">
<cvParam cvRef="MS" accession="MS:1000795" name="no combination"/>
<scan instrumentConfigurationRef="instrument">
<cvParam cvRef="MS" accession="MS:1000016" name="scan start time" value="0.436067" unitCvRef="UO" unitAccession="UO:0000031" unitName="minute"/>
</scan>
</scanList>
<binaryDataArrayList count="2">
<binaryDataArray encodedLength="2588">
<cvParam cvRef="MS" accession="MS:1000574" name="zlib compression"/>
<cvParam cvRef="MS" accession="MS:1000514" name="m/z array" value="" unitCvRef="MS" unitAccession="MS:1000040" unitName="m/z"/>
<cvParam cvRef="MS" accession="MS:1000523" name="64-bit float"/>
<binary>eNoNkHk41AkDx2PQhN4ebEJamqHiqReRXtnyNUPWJpV7xjXzm9PVzLivHDPotBKVdhPNiOItSYftWMeMNr3lZnO0ZcYmmzZpazel3v76Ps/n83z++XIXlzabqkIRcKPcIU4nDDPLP/mK6GGwDlSUmHiHwXXJpydnCsLgbBgasbY1DCHL/H7/nzIM7Y6dIadIDHxnJ7bT1WXANDdwNJfGgB/jH0WtFwP7yA8q2rczUFQ+ra+WMfCO4p6kV8RAZOrdbQlKBq5Wfes8o2LAf2Qpo1OHifoV+zVadCair61fX+3FxIK5uqZYxsT47yb+O1RMrPpqwXmQFA6j4xHzZt7h0Lb/0eNFQTgax58+TlCF41+jJGutu+FYLjZb4qcTgdIrp0IrPSKwusSLrvKKwGj9gZ4/CiIwu/lHE2FnBKr5Z0ndOpFwSNKKZHtG4u104lHy9kikvSGdGymMRGaPUZ2ZKhK6tP+evNYZiRvVgSvDdKJgN+1RXkKPwi2hRtc2Jwpvuvb8ZFkYhSs1vilmqiic36bu/LQQhecTMbEWOtHIrvT1bNWNxoVc451qr2horXTXulMQjUH3DvbNzmjYlm0tzdJmYeZ8zyEfCgshpx8UB1BZaBsfdnziyULZkM3oJI2FQkq3Qk2wUDf0qWc0hwXjtoW+7VIWDtZrOYbIWPCtP6c2kbPgZnn9+uUOFoJIn4+cVbMwF5npPaLNhj8j2FFAYePzoShmMI2Nfzf7T04SbBxd2u7TKmXjt/L+o0FyNoYY71y2Ktiwf1TXPtLBRtCthFMtE2w8zg55MKJmwyZ58ct0bQJtPo9yGSQCzQORHsetCNxvdpLuoHzZ16zwLVQCQ/O7nrV5EHBdeB/cQiOw+FfbnL3eBHwOvzDIjyZQYekkuE4QqPTqJg9KCQzITW+/rv7S14bMtMgJRAXZfxB1EPja9slfK1UE/AtZbs4aAr2mH8T92hwYmqylXKZwEHRhbHQnlYPKRWdiXOgcdPa4U+QsDpoCK8YeEhy87DrzzRkpB0WNM27ecg5UJetn3RUcMJldsZZKDhob2o12dXLwx8oc33g1B3LDg+XVGg6Gjk53upG4CNRTBHpTubCV9A5k0Li44y6tXMfhYmy2pXdMyoWWQi9gTs6FQURwxFolFwumLB9zNRf/Cc6wVWm4mI/PvzqnzYM7ef33DSQe7tXojFtTeQgapjW/ovHADfYvriZ40P2Joxsr5cGy4Y3USMZDzPbr8z3VPDAvjn/5hocdt65sO9DBw5/TCtfLSh7mMxQvt2h40EvzEQ1o89HnaPjwEpUPq9vZ/n40Pu66D5H30PlYt0T/rR2Hj/6UIlt76RevGdOSy/gwZ5XZeMj5mHpYcLJAwYftn/n7Fjr4aCPFDso0fNy0mG1yIQkgYDNIv1AE2OSauc/ARoCf1+1cdJkugL969YV3UgEslr099kL+had9uuWqFKCAFicM1QiwwqF2uR5JiM1EfMIBqhAv83XIPXQhzI8bPNXjClHRSN1/QiaE65bDlqkFQhhPkcrICiGaBw95XVIKMe7h9HFuQogmLaMUI40QhxlVtu+pMWhRT9Z9kMZgd3JRZbQyBpur+VVLNDG4aL8xiEONhcR/mZEXPRbvpnJ/XsONRQM5q8hdFouE6kd2OZQ4OOgWDOygxyGpN+/OsCwOT9x8r7kq43Bp+myHSh2H2c+/mjY8i8MxVR35Ii0eJI2BOUUej4wHo/HnO+KRPlzTSZ6Mx/kJdvDSugRYNaWF7CXtxd9E6caPE3shbojMXKotgtxfO8mKKsKBp08HAmxEYFYJfFfQRXC/WHvDgieCQ5Afu1AgwuRQSfemGhEsmjIYJ6ZEOLObNtxkJMZzir5xaIAYHy0ma7qaxCho5ZYNtYtRZZI+pukTY7x43tjwtRi+kcSjKiMJRtjhMRNOEuSxb7Q885QgPmnxlqE9Eoxln2jIkkhQUuzZa3pMguFPZ59vvyrBPdcTVs4dEui/t+Ru65dg/xPZlLNagsN5pwom5iSQutim9jglIux6a59eQCI2txVP7SISMeF5KdQsMRFpp7P3nehLxJye+feZRBIMfhPWeyQmYULwYbelNAnXiHWvjPqT8IFxsrHfOhnPF9S8o5Rk3P2qefFfjslgTt47nd6fjIGG3NMOc8lYCE90d9BOgbI4eFxAScGwgd8Gq40pOFT5T1orkYKyVRU2m66kIP986e7bHSnIfubndk47FY06cxbltFSwlXZHfghIheqFvf6mxFQcCxevblen4f5F0/As43SEGqr1Ozamo2zRY9yUp2NlX//a4YAMUEbmG58TGSjeELvsjTwD1EWvulZwMvGycmbTbGImfvg8R/0szcQaa8Nv1ioyMV35i0OYMhNm1vUNVpwsDA6oZvmyLNjLucFZZVmoLCnz2azIwpHarV0WzVlY890aGz9lFnIkNUvJnH1Y0N+lmKTmoFvql3SImosrBQcXnrLzcOky3bovJg/Vq2iFFHkebMmCnnX1eagQ/13r0p8PE+vma/TRfGyYajrnFCCFC1s0SSakCGBVljK1ZbCbcoujiWWIi7//+ut0GVy691c79h7B/wHF7IT+</binary>
</binaryDataArray>
<binaryDataArray encodedLength="948">
<cvParam cvRef="MS" accession="MS:1000574" name="zlib compression"/>
<cvParam cvRef="MS" accession="MS:1000515" name="intensity array" value="" unitCvRef="MS" unitAccession="MS:1000131" unitName="number of detector counts"/>
<cvParam cvRef="MS" accession="MS:1000523" name="64-bit float"/>
<binary>eNpdlTtMFFEUhqcwglGTbTQWRCdWFBSUFsaMiQUxFlui1VaGEIKDLrAqkdl1UdSoI4ou+NogRoIRJlFxfUSRRjSaTGFBZSaxmXIKYygs1P2/W1ym+XLv3PP6z7kzjvPv6f/s/Yez85n4Y77JwP/WpNfyU/tutcnlPd+1XpgRB5bE1TFx/6wYn7fPVe+LFd7/fiW+aIi5U2JwQSycFpMHYvGeuBv7A/DjG3HHc3Hig+icbDJNWw423fauan8vdkdfi+FNccsn8TB+5qrkNSz+uYsO5HMEu2HqH58W82XRD8Xex+IYdc48ERfRsYX8j6FTcF0cuS1uXhOXHok9+I8451wU6+T78q14iHzSunj8qdj2UFyfR89FcQX/DXT+xblkCB1uiV3j4jR+l++Ia5fIj3qTAc1RxxfquYFOFfJi3Y0/ryi2XiZP9HOYg9YJ6mY/vUofWLcv0J9ALNGnPt679NEbsebZSUbZP8s+8ba9Jz/OpfgtnKNP19CLee2BCfWto0dEfd3UFbAfw31le256OJ+SdwF/Hn1om8Qv8cIz5DHFHHCPQuxy6Jr3iY9fn3wS9PDxHxM/Y+1jn6HLV+JkxO3CX4A+UWD3LYefGn7X5+y5cvHv0of6gB2/s7jBH3VE6B/yvqtq9znpx+4EdviNsM8P2edM3vGgHdfkGcHuSbuuQN8ZZ+s71uzvMvNLXtmG+EbvTtYufnz0bdU8BNtjrTum7T4sk3cndn0R95DvQcK51MwX/arrfNC+Ql+4h6XA9hfDGvc7Qcd80dazVqMP5l7QRxcd22fs857pr6mXe1dAhzn+G6vMdx6/MfOcMd917GpTdp9C7BPmIDP9NvGuiLN8v3PkmQza85PyPkTH0ORZtv4vzhrfc48+++iVG7XvnZnraNDW0a3YeTa4lwUzb/wH3BLr0O6v6dcmdMgbncveXwClQW4=</binary>
</binaryDataArray>
</binaryDataArrayList>
</spectrum>
<spectrum index="52" id="scan=53" defaultArrayLength="255">
<cvParam cvRef="MS" accession="MS:1000130" name="positive scan"/>
<cvParam cvRef="MS" accession="MS:1000579" name="MS1 spectrum"/>
<cvParam cvRef="MS" accession="MS:1000127" name="centroid spectrum"/>
<cvParam cvRef="MS" accession="MS:1000285" name="total ion current" value="684091.00000000"/>
<cvParam cvRef="MS" accession="MS:1000504" name="base peak m/z" value="113.07451061" unitCvRef="MS" unitAccession="MS:1000040" unitName="m/z"/>
<cvParam cvRef="MS" accession="MS:1000505" name="base peak intensity" value="192902.00000000" unitCvRef="MS" unitAccession="MS:1000131" unitName="number of detector counts"/>
<cvParam cvRef="MS" accession="MS:1000511" name="ms level" value="1"/>
<cvParam cvRef="MS" accession="MS:1000527" name="highest observed m/z" value="922.00355329" unitCvRef="MS" unitAccession="MS:1000040" unitName="m/z"/>
<cvParam cvRef="MS" accession="MS:1000528" name="lowest observed m/z" value="95.06380249" unitCvRef="MS" unitAccession="MS:1000040" unitName="m/z"/>
<scanList count="1">
<cvParam cvRef="MS" accession="MS:1000795" name="no combination"/>
<scan instrumentConfigurationRef="instrument">
<cvParam cvRef="MS" accession="MS:1000016" name="scan start time" value="0.4444" unitCvRef="UO" unitAccession="UO:0000031" unitName="minute"/>
</scan>
</scanList>
<binaryDataArrayList count="2">
<binaryDataArray encodedLength="2612">
<cvParam cvRef="MS" accession="MS:1000574" name="zlib compression"/>
<cvParam cvRef="MS" accession="MS:1000514" name="m/z array" value="" unitCvRef="MS" unitAccession="MS:1000040" unitName="m/z"/>
<cvParam cvRef="MS" accession="MS:1000523" name="64-bit float"/>
<binary>eNoNy3k81AkDB2DGSNm30qZDu5IZ+5JFrpJS+zWDYjt8xjnDmJnfzJhxZZw5ImakLUTUGzYdQ0kqpY2tLV5zLCWE0KtyzDhKpfcVqa3d3v3r+esxLloYtEIVhCvlil2R5GCoxRWRMfRgCLxtmUs9g6Fv59ErzwmGbvmuQZfmYOybWbu9RRmMmVPntrL1mOhzsRaS9JmYWzTc4E1j4lV2rlzqwURtYWP1vBcTnNvTzaMyJj4K7bx0cpnYvPKhfo6SCdN/wFNfzURNCZ3UTGbBodS7MIzOgvXxBt7PHiwUM89fC5KxEHdwzpCvYiFRnXnttV4ITKcKK/Q9Q+CjsJxV5YTgkEPKXJgqBJn8yhjy7yHwJQX8j0YOhVVx+dPHbqF4zl/fpvIIRd0Jdv9kTijyPCeSkpShOOoqSyhSh2LRlLBhgMzGfJ7uU7E7G3N/XOj/4snG2duWHr8fYuPE7vzrVBUbvt7K9kk1G2s6zN7tJIdBZ4fbrav0MDz7OL/FNjMMq9a0tRofCoO2Mu2ljSoMxPuXtYvIHKxdkF/bqM9Bxf0BHa0HBw/3TuepczjA7mZ2vZqDWFfjdWISF+PfO1h4Urg4mstlBFC5gP5CS7U7Fx/0zFy0NC5kfNJXkwQXpivT699lcpHZ9rpgk5QLQ4PNJ/xlXJyYeHVwSM7F26nW+O4mLuwHiNEGBRfN29up5zRcjEz7PRrQ4eGH3z7ceEHiQTX1cEsMhYfJF3pZaTQeEsX/yZwkeDhbtqKkRcrDdKi6lCvnIedineC5goeMw3eXftbwsNOIQvbTIxARcqex1IzAG835vMUUAtbiS61uVAL0v+RjjTQCblHtDns9CTBSFdPRHALj9yz9VQSBzNkOzxYpgbY3m21UcgIm6hCDYgWBi7lOtU80f/9RvbMtJD4ucH4qK6fwMX55hCyg8hH25U61G52P5M6m/Qe5fCyra/S7S/DRFjlx9bqUD4VeUekKOR+jBqFvnCv5KJssHplV8OGie9CmQ8PHze+KuSe1fKwqePh8s54AWXtORnlRBVAaZDZfpQmw8aznc1e+AH+EPz75QioAK9/V619yAeq+Xil2UwpwwoERyFAJ4P7+rbB3VIBPssPJ41oBjHRbPx/WE4LTnurjQBUirzhZ00sT4vix9r1HCCFoZmHmjXwhWCkNaSSpEEaFb8s3yISoOXSlufOcEI/stMur5EJ0eh9n9SuEUNw7XdOoFGLo+y57e60Qfp32vxjoheOeXkPwHko4LsRn7VRQw1Gim+4dSA+HudmHqBB+OLoyWG4KWTgq7K/fbZSH45s2v8EbleEY6k+fWa0Mx58/B/AmNOG4lPDlgJokgqpquG85VYTLKV01HhYiVAoZpTfpInRwYzbMS0V4N3aW8V+5CA+m6NbOShFQpaj31opw/mRu2UeSGGwDf+0DqhjkCl1OAV2MNVcuWBkKxFhyYNjfJkeMLHa10rZSjFKae0G3Qow4p6pgJ5UYh79sI2/SiPFkTWdkvVaM1h9eLpSQIvCtJDhtiBKBfxN5GRSLCFjftuzookeg/1bW832yCPxqddSsvjICHeZNd9yVEVhidN5EronAT/YuFDY1EhZPGcaG/4yE99r9tr4ekWBfPH27iB+J6k3bb2yrjMS8ZHndE00krp0/dT2GEoXAnX07DtCjoNyq2fJIFoX2H7NzXmmi0MwwcJeTotGXGFr+Xi8apur3ZQvp0XD0m1+xXRENN9rlMf2xaBzpi6i3J8fgzwbD1WbVMZiN8j3+eXQfGna0DC8gxeJMPiPFmRqLufwSx3SLWOwxWhA4TIvF7KmUmXZRLIqsEl4HVMVC/U3t6fuaWFxZ3z/cNBmL5DbrL9eWSRDgETU0YC5B5PDwCzFDgorZI7e7siWwsnQ0Y0sleLumdnXbDQkCzUPHelok6Laz9mrtliBGFeRIm5EgwxzdGoc4zMrbQt64x+GJv8WwCeNvWx17CuLi0H3shXBpcRxcdZaQUn+Jg6+Py76Nijis6igSbe2JQ7VV5wMyIx6vhibjaEQ8Lu47+muEPB7DH6dYOUQCrq7bVbA7PgG5lQUXnaUJ+G0Dk2VdnIAtoxnJi3oSMBeQEDi3LBFOg4MV7esSMdjR8jVnJhElJl0jbEoS2is4P5o5JkHEne2j0JJwhRgz3VifhHU1E0y5Igm32kXDx0jJ4PYablpBScb7kWcGWbRkCNsyx88wknE/UE1yjU9Gj/hU60BxMmpix9cG9SSj9OF3LaOa/fC1sasbJFIwFUsktMhTsF3r4aKjTIFkaqpimJGKJSmfXI35qcj6ytkkJz4VVSm0/U/lqfgrsGlkvD4VoQcDDD/Fp4GrddKlyNJgUprxaHFlGtaXXS/JUabBZs6KI5GlI66wcHF+STpiEq99XlaZDrtjsSzbm+mYPndfE8rPgP+2rT5SbQayg40vnaFm4pZo6FRGSSYqPEnLn/KycOfCs/hV8iyctjE8vfJyFgTzpmFLfbLBWT7kvLknG58y3zg4DWbD5mofyYohBc/9bvAmlhRBRs2eBoQUPtJvE/gkGTrSHtkGSmSwMes94JEiwwSrb85TKoPa0K03Iz4HC4eMmx5rDkHTN+Nl8Cgf/weEIp6h</binary>
</binaryDataArray>
<binaryDataArray encodedLength="948">
<cvParam cvRef="MS" accession="MS:1000574" name="zlib compression"/>
<cvParam cvRef="MS" accession="MS:1000515" name="intensity array" value="" unitCvRef="MS" unitAccession="MS:1000131" unitName="number of detector counts"/>
<cvParam cvRef="MS" accession="MS:1000523" name="64-bit float"/>
<binary>eNpdlU1oE1EQxxeUehFZRSEHkT146HG9FclhBZUgIjl4UTzsQWoOxW5sNLFfrjXWqlFXW3X93laxBavkVCPUughCFISIPUTwEKQHva0XDZ7EzO8Jr7n8eO/tzPxn3syLYRiGX3/vGP9+354LDwv9/McOrdct2W9eFB77LPw1I1yoCQ8Gwt6nwqgkPDInjB8J3WnhLHafFoTGKDwjtLHPPBBuvScs4+/AY+GPl8J3r4R7lrD3OrQr63Z18tn2QfZbN4VpdOx8g1/0b3krXKoK674wVUY/eSzfEa6dFJrk8Qe/WeJ8fSFcw/mKrJ3fy+RF/PCJcPcN6kZ+h74IC7Pklcf/dfSh2xgkP857qW/Ed3ZR2HNXuI86TjwkD/LdMI9/7tflPLkirGCfI7/ovHA7eqfopxT7c9SveRud48LqGPboT+G/m++arBepb/aZMBgS7qcv+lR+7EcFoXMW/SeFFn21if5wLrGPvvY59CrdrL9f5bvT+MO/WSGPa+i9IKwxJyF+TeIG9E9zXL9nl/MM329mP8RPY4B7hcPk65NviM4sflvUtYY/m75onOJ8hDqNrZo37jPGb4E4yZBubw0Tv6T775rW597GbxbdMX3pUgdf+TuBDupqQwu6RT1ezDrmPMf9JPhreNr8Gxb7WfogV9b7wYPd9Euwqt5OXn+P1k+tisf5xkXsqU+d/jVYx8d1vxF5uNjH6EuH6FL5U99A5SX2/g7eswzzY3JPHn67eG/a9GVCnesT6CJelfg/0e9zPsN7FKHfUf0zqefZwo/Rj17mx2Hdx3vpoD+iLsGoXo+E+lvoiTz9Po+Geh+pe00G9XheSb/HmvLL+Qp9bY3odioPE7v0feKreYct8t7L/1wP+RrMj4N9oHSoe/b1OrQvY8+8B3m9L+ZvEY+4KebLVO9KUdddoA/iAb3f1Nz6/f/78S+fdkIf</binary>
</binaryDataArray>
</binaryDataArrayList>
</spectrum>
<spectrum index="53" id="scan=54" defaultArrayLength="243">
<cvParam cvRef="MS" accession="MS:1000130" name="positive scan"/>
<cvParam cvRef="MS" accession="MS:1000579" name="MS1 spectrum"/>
<cvParam cvRef="MS" accession="MS:1000127" name="centroid spectrum"/>
<cvParam cvRef="MS" accession="MS:1000285" name="total ion current" value="691284.00000000"/>
<cvParam cvRef="MS" accession="MS:1000504" name="base peak m/z" value="113.07451186" unitCvRef="MS" unitAccession="MS:1000040" unitName="m/z"/>
<cvParam cvRef="MS" accession="MS:1000505" name="base peak intensity" value="199584.00000000" unitCvRef="MS" unitAccession="MS:1000131" unitName="number of detector counts"/>
<cvParam cvRef="MS" accession="MS:1000511" name="ms level" value="1"/>
<cvParam cvRef="MS" accession="MS:1000527" name="highest observed m/z" value="922.01192674" unitCvRef="MS" unitAccession="MS:1000040" unitName="m/z"/>
<cvParam cvRef="MS" accession="MS:1000528" name="lowest observed m/z" value="95.06383193" unitCvRef="MS" unitAccession="MS:1000040" unitName="m/z"/>
<scanList count="1">
<cvParam cvRef="MS" accession="MS:1000795" name="no combination"/>
<scan instrumentConfigurationRef="instrument">
<cvParam cvRef="MS" accession="MS:1000016" name="scan start time" value="0.45275" unitCvRef="UO" unitAccession="UO:0000031" unitName="minute"/>
</scan>
</scanList>
<binaryDataArrayList count="2">
<binaryDataArray encodedLength="2500">
<cvParam cvRef="MS" accession="MS:1000574" name="zlib compression"/>
<cvParam cvRef="MS" accession="MS:1000514" name="m/z array" value="" unitCvRef="MS" unitAccession="MS:1000040" unitName="m/z"/>
<cvParam cvRef="MS" accession="MS:1000523" name="64-bit float"/>
<binary>eNoNlHlYzAkDxzMztoPtEaaX1tVMJDzp0q7Gbl8zScpRiGY65zd3RTM1pWNKZkY6vK1EZCuZQlEvcoR1rJmaLlYHu3JNTQfFYtOhsPv21/f5PM/n8+935ciBdmrdTgxWVR/aTQlCiGGsVcEKwhW74kez1gWBHuvRWqQOwsdO9VH3u0Egza/Y3KQLwu9ovK0ms5Huxp4yTmFjo9Z97y4mG0+vdF/e78XGl267gzbr2SAppJUGFRvP1f5S6ww2pH+kdJDq2bAu2EVtonAQRXOFNYuDgFmhgTe9OHDgO/D8VBzYXWi78GMdB6WezefbycHIoDmJyOuCQZ1d+blOHYxnnF+vCuuCQTu1dgFFH4zIikWqzZQQtAwJHtR5hWCV+YKCN+oQ7KA9TzuqC0Epg96aVR8CZkq1uJ4SikWKlmju2lBMRA84zvYOxYyDlea26lAMfRqP0u8PRevXB49N60Jx0v7EOQ4lDNRBVuMBVhg4i4ZfLE4Lw9GkofPm+8NQUftfsmldGKb0/+v18msYOqL7rC9MDQfV1tLc4BWOQ01b0u+rw+H/y/O6y/Xh4N783C0jRSBubCLPmxYBb/bAuB89AvE4G65dGwGzSMXyl8wIJD0OGG8hIsAj8itXKyNw2+SGtb8qAqQ3VnvCNZOdo6v8mjYCVwP/Ze01TvrmfVa9JC4u5/sWS2hcUO01HwOYXLj0kmcsY3ER9I9L8SDBRYBrgeqkkgtRpquXQMPFp+fLXm8u4+JWVWl4o5YLH5WZ/00jF31bJMvWkAhwSAsjwsgE5jpnUbIXEth31yFhMY3Ayrv892voBHwLrJtqmQQcs8Ou7VpHoOGc3bdp4QTsp2z4qCUIXD/F6pquJLA9tvTDX5NrE0Q+NFhK4CZ/m0GvIZCw9PGTTC2BEZt3fTY9BIiRez/fIfFAH39NVtB4WO1jWWjP4uFOJ9HcTPDwdKZPYbmSh1865438qeHhyfrEEIaOh9wSxf6f6nk4YQj8cNXIQ3DYpqPfk/kId6gYc6Pz4Xqg8LdiJh+fhRktNjw+SnQVXe+UfNwp3vhjm2aSrwZ4WOj4GJxV419q5EP85VJifQ8flTPlY6fJAmz67sg1Jl2AVmeXfDJLAImdevhXQoDP21funakSgGHLNnirBfjD+a/Ae6UCeE5EFb/STHbrpydnagUwLnQyanQCjOyNH/DrEWAe32wHlSwE5ySl4yJdiNMDSw2fmUIoWr6bvpQnhChx5sdqlRBeb0fLRjVCbGsZ8nfVCUEzrUo42yPEV+v+bxpIIjDypnZ60kXQW4yeusISwdxUdbyAJ8IsxoDmrVIETfnDihGNCJVLqo9NaEWYKBK7c3tEcDGPPPaaJIbZ+LRbUroY+Wc+HJEwxThxfXb9K5YYDaedfCwIMToZuV8t+WL83nh/TlSZGF2e1wecjGIEZ81MjiNLoP+H4eZOl6BKVP/JxE6COsXwBxlPgrmdD+YGqiQgFZ3fZtRIQHm7ejlHJwG59tytcaMEL03k8xz6JAhkzyF20iPhd9LxEo8Vibbs6uxUIhIvfV/mniiLRP43LgkNtChQHd4GxrCicGfRraXxvCjYL7x2uFkVhVqNd9NbYxTW+Mlty/ujoJi3cc5uZjT0y+l/n9dEY10wdf7zsmjs8F8a8OVeNDoYOREmvdGghN+2tKDswoLBKX0XebuBuhvCse7daP4+1cqJFIOO/E4fCT0GBvYS1HrF4JJ+cc4wPwZbH17PcS6PwWChY//Pr2JwouR/xmorKWiObZTbtlJ8NKyxGXWW4vZxtU3IVimeuf3wsOGSFJk23dsN96QwExo2tLVJkXEwrSnLKMW3x8vrCqxkWEaN8+xyluHR3YtVfWtlyLl4wfg+QAb7yAcBWTIZMsZNhUN5MtSwM3r8r8gQ6KWnuWtlYBRW5Aa3y5Bnd/8SZWssstxHx7fExsJ82MY7UhMLt9SeIv/2WFg+KXSKJuLQ8qnBxEMZB9mM30zmt8fhVXlhyiOSHNbvD7g1L5JjJ3mz3rNGjk27W66ktMsx/5W02nNIjpMufQwBLR4rXR6eXeESj4AS39w3RDyul9hwnWvi0Xg4fNqwdvLFgive1QzF48X4DUUeKQGNbvcqEpkJWKBbA8PhBJxr2UBoaxIQWVuUktqegEOt0y2ekfYgKSM280/aHniMRXvpjXvw6YvPlhKXRCyw8nDt0iSCRl018WJrEug+Lh+m8pLwpCP6y1dNEkzlvVdtdUnY2Z/cZhmXjCMlDnfJqmQk+W+pidQlo22Fo0yuSkG2ebpfWn4K1v+nzB5lKYg9nVTuezkFywJKRsWzUlHuUZu/ipWKH+YPhOX3pEKTYxg7RE8DU87JndG7F/3FYxbvp6TjQs2OM0ZuOpacoWbO06TjkX4F+d2NdFQ9FvRSfPehzSz72Or2fVDEOz9jPN2HIk7PseVbleh5Eqpcx1Eib3+2agahRPY32hw/kgrcroRuBk2Fv2+FSX+SqpBZPm3XnNaD+D87BWr2</binary>
</binaryDataArray>
<binaryDataArray encodedLength="928">
<cvParam cvRef="MS" accession="MS:1000574" name="zlib compression"/>
<cvParam cvRef="MS" accession="MS:1000515" name="intensity array" value="" unitCvRef="MS" unitAccession="MS:1000131" unitName="number of detector counts"/>
<cvParam cvRef="MS" accession="MS:1000523" name="64-bit float"/>
<binary>eNpdlD1oU1EYhu8gWnDJ4BCcMoo4ZCjSRYkUxPEWFKIgZBAnMWlNm5imafxPa9WrRo0a4dbfqFivrT9BVJKhIKVIEIQKGa6bixClSBARte9zhWOWh3PPyfe93/t951jWn5+9GPsLq/BYdB+JG9+JXz+JifEVFpvvtV49La55IfadELO3xE5GzN0W110XHzwTd9dFf1jccZI8R8VNnF9FnuX74tA99L0SF+akq7+p9d6ebSvrnehPnxfDNZ37xblsSYzNo/+UOPBEDBXFKvm/wdSE2HwqztwUi2lxvfJYW/ElJV8bXz5ove819dwQo5ep/66Y+SjO3hEb50R7Sqyja/4N/6O+/fgyOUO9+Nd7UeyfFTc/FH/Qpxjn9rhimfNL9KP3GnoddNCvKnp3LaATffY4c0Rd+Stil/1ICr/wsXqBOthf5n9VdGxAb404/iR5cvSJPtrMWxZ/tuBznbgWumv02Zsw/Qvx3T0uOsSNo2+R+t8eEVswxtzb9N8i/xLxffar5LGY79YIei/xHd9s9kPU2cqjg35UiOceYn4Oi2365OFDiHpLZ1iPkofzJXT6BeaUvtTJ7yfFqWnTb5v/R4a4r3wvjqErae6H8KWCfo+6Y4Pcb/x1U6YOn/0wPncCf9lPEN8P8qbNe+izH2XdQveBMvqI3yFe2jPzhIM5YB3lfDSYJ9Zl7rEzavpuk/8l743LPCQ41zjImn4NzJGf+57Apwj1d+mXQ961zzmPr13usYXezoh5X9tV/GftkNcj3nbeAx9dnSx+BnN2Ft1jps89zEtj0LzfwZzXK/hPnATz4QTvQNLMEzuGbuJ9pv72VeJSl4M+nzhx3otiwXwnf/Ied/G/j3vs5My5C3Sl+B7m/+6wOSce/Yuf5nsw5/n/5oH1d97VSMb03aW+FutI+d99/A0vTzl5</binary>
</binaryDataArray>
</binaryDataArrayList>
</spectrum>
<spectrum index="54" id="scan=55" defaultArrayLength="241">
<cvParam cvRef="MS" accession="MS:1000130" name="positive scan"/>
<cvParam cvRef="MS" accession="MS:1000579" name="MS1 spectrum"/>
<cvParam cvRef="MS" accession="MS:1000127" name="centroid spectrum"/>
<cvParam cvRef="MS" accession="MS:1000285" name="total ion current" value="672837.00000000"/>
<cvParam cvRef="MS" accession="MS:1000504" name="base peak m/z" value="113.07436957" unitCvRef="MS" unitAccession="MS:1000040" unitName="m/z"/>
<cvParam cvRef="MS" accession="MS:1000505" name="base peak intensity" value="191001.00000000" unitCvRef="MS" unitAccession="MS:1000131" unitName="number of detector counts"/>
<cvParam cvRef="MS" accession="MS:1000511" name="ms level" value="1"/>
<cvParam cvRef="MS" accession="MS:1000527" name="highest observed m/z" value="922.00554100" unitCvRef="MS" unitAccession="MS:1000040" unitName="m/z"/>
<cvParam cvRef="MS" accession="MS:1000528" name="lowest observed m/z" value="95.03141103" unitCvRef="MS" unitAccession="MS:1000040" unitName="m/z"/>
<scanList count="1">
<cvParam cvRef="MS" accession="MS:1000795" name="no combination"/>
<scan instrumentConfigurationRef="instrument">
<cvParam cvRef="MS" accession="MS:1000016" name="scan start time" value="0.461117" unitCvRef="UO" unitAccession="UO:0000031" unitName="minute"/>
</scan>
</scanList>
<binaryDataArrayList count="2">
<binaryDataArray encodedLength="2472">
<cvParam cvRef="MS" accession="MS:1000574" name="zlib compression"/>
<cvParam cvRef="MS" accession="MS:1000514" name="m/z array" value="" unitCvRef="MS" unitAccession="MS:1000040" unitName="m/z"/>
<cvParam cvRef="MS" accession="MS:1000523" name="64-bit float"/>
<binary>eNoNy38804kDx/HakH6ndPpxnbG+1y8VyinS421jLbm7cKXNsH0+m/3wYz9iY8qtTa6velzXb/TjGFeuKOdHP/XDRqLuFEqFyqacqM6Pq1C6/no+Xn+8+pti8immcBgeuJ9zqA5HUs0FA2y2wN69u1TH3AINpUw2M3ALxv/uNd2Y/rmDTUfqzFuQd8NmdjaVAzG3crG9LQcXY8+3sBgchOvzK7QBHFSGvVrYy+JgN+9K6VMDBwUJh1iTMjh48nB9t87MwezbK3uHqjmovc1eU2bDRX7W7IbVTC6mmy2EJeCzfrcLB/VccMzSmdJqLux2rLrRTI2AsS59ZwAzAsF2WcmzAiPQ6RekK0uPwB5pR46wOgL+33z98mNNBNY5q9estOFhP4udkWDLwzSlj9kbPAgvH042BfBgmjGl8nE6D5ay+vm7zTz0ka3S7Boedrfn/WK2icRza6s4wz8SXrtvXI0IiMTS6YUJE1iRsNWN7r2zMxKLNmc695sjsVEwz2ytiYRvZnJLtE0UMjuKJhxgRmFG6+LrX6VFYWxt4BrKziik/VPTPmKOwnibZx+dR6PQaVexrJwajVvrL4RW2EbjkofdwtaAaByLo/1Qlx6Nqsen6y/XRCOuZx1TSeFjmfjBHLYrH/uGykL96XyoNhbVm/35OP3T+Z/aGXwcnRzKfkDwsaJj0ykvPR9Fo94nuAY+GrOd2E5GPrS5lrASEx9tn/LjDln4eFpcUtNKEeDc3z33410FEAr9tPEMAZaNy2T1EgJcKVjMrtALsCkvLYc0CqBKpw43mQRYdDj71UCHAC1/Gk82WATItlveLaIQaC/hbyepBMpvzmEanAlEqUXkIjoB728UHuUMAgee0wvjAwk4KX3C2wkCIbJpg456Aompr8RDuQSqD/Ju1RsJrGR/uGMwEZBFZk98YyFgOJA3qYpC4vvWQTS4kCgR97GOu5Joqg4oSKST2PvdJRqDSeKIrrD5GkHi75N7/I7oSTTseOPsZSTxxuC4n5NP4vynFqKrisQqrS7ey0zCvDnvul8NCf0mdVuuhYQmlvqmyUpizohkrw9ViBCdxY1FF8J7cKLrR4YQs541cXWEELXzq//vSQohSnNpe6EX4sOKDWlnjULcVF1VrjELcS7w3dR7FiE8HExtfRQRpo4tTc+iirBLqcpdThchz7HH5wVDBH7stE8XCRH+dZoyeEcvQrmXW/0zowjhAZf8zphF4Pmu+MvTKkLTWa3PVGoM0tW1uy7SY9D2pXLeNmYMLDlvn8wgY9A3ohvIMsSA+xvtgdwYA/9C/Zml+TFo4RR40c2fP6t5bpk1BhXMbdPOUMQIeqjbtpAuxtD4zI0VTDFaD4UczCPFWM6u7ltoEOPakxPxb41iLDk4LjnILIZTiD/NxypGWPOayvcUCR5qGulODAlkPQWtnUwJ1j9OeG8nlMDSVtxlMkhQ/HLCskajBCXcozdtLRL4KPvmu1kluCR8LQiiSnHLzVA7Spfi/HGO6jumFCcWcxh1hBTvh1/PnmCQ4mPxu+4tZilCr3pyeyxSKHsLmoc6pQjzHclW0WU4rvDjcJgyBLNlLCMpwy60RcyxynDse/7zZ5RYrA7/tnCnayzY1+RfxDFjIVoFHqcgFgmF+aNWSyzGrvcbqn8Ri7lqhVYYGIefX32qqcuPg2FO98UFpjiErY+Z0WuNg+tg05j/2cTj1oivuJ0eD5IacmXJqXgMDN9tYz2Px5nM4XJ7SwLYnrRfE+lyyMa7/NollGOPlTAvL5AjMnhWo6ZLDnfbb+dfc1BgNLjmSZmLAqnhGZ2fPBTweFR2YUOoAoaFatrEgwoYqZXpGqMCj94qp9b+oYDvqayV7VUKbH5MW9LmoYT8fd+81/5KsC6PbKsLUeJ6wM37OUolCHJfj7tJiYGONPrSRiWurmZrxoWqQD/cvNqZUGHArsE71aiCJsXFYihVoXq37ko6sRXH+4flo/e2YqB7zGxJ/1bQfvy6+y4tEZMv1trY6xOxQvT7Hf/+RNSeSnylcU3Co+gvhB1EEuzv32gILE2CyX1F9B5TEqYsKLie3JiEnA2GR3/0J2HtoKY5i6LGEm3Rnxemq9EQ+HbbMYYaRz1/zpqkUqNopkujZr8aDr7rTq1rVOOflI8Oua4aTPMd4xcZpkGpXM7vsmjwQ0d/RrFnMjL+5QtKVcloGjVJqo3J+Iv61LsjNAW2p4vtmokU7HSs++qBKgWJ++MkRcYUkEdqKxeRWng55DqN2aoFk7E3+J1eC5e0N8G/mLXo7J7rttWQiparR44mHUiF3LqRivxULFlgT/uyLBW/OR/e/4HYjg9RZ8dcsW6HY6xdThU9DTpZMc0i0KHruXewm1GHUdvbTjaXdXik2hsyNmgHOk9M3ufXuAOp0Qem+D/egSr3kvLFoXqcDO5NWcv97DHly7mEHgfvBdn5uhowfG1f6FqFAQ7xjpyJd/fgP/8YcfE=</binary>
</binaryDataArray>
<binaryDataArray encodedLength="920">
<cvParam cvRef="MS" accession="MS:1000574" name="zlib compression"/>
<cvParam cvRef="MS" accession="MS:1000515" name="intensity array" value="" unitCvRef="MS" unitAccession="MS:1000131" unitName="number of detector counts"/>
<cvParam cvRef="MS" accession="MS:1000523" name="64-bit float"/>
<binary>eNpVlL1rFFEUxR82Ws4fYLGFyNpNkUosRqtoNSxbpAg4WAUJus6uceOqGaMmqyY6MX5sMAmr0biK0Qn4sWqEKUJYjMUgKYIojGCxSMApFFJYqHt/E3jTHN579917zrn3jVL/vsS1/oOX+9BBtfux4PeG7Bc/dtBa+SYYfZLzH3OCv18K+kOChx4ImpcEdz5kPSvYw73VN4JuUzCqCDrkMYqCG7cEa3cFE4/9ecGM8FRH3wnOvxLcsywYvyZO8rXs7fs764Mrsu/dAJ+I3qEQPRcFx6Su10v8VKDzbcPHm+IeOteHBUfg04sPxgA+TAgeYf8rfnx5Kj7/XJP1NnRtzAhW8WN2oYPh4mdZ7yVP97hgP7rCs5y/F2zeFPx1n3ippwL2c4uC+ef0h36+BWv40vDJXxXsm9N9OfBIfJtZxf8x5grdw9QJXXRdEbRHBbPwz9eYH86ta/g8IvhC+qb2EedfJ+4E+uiPwToLX+e0YB1/7HPwWiIeH8PjnBO/44KggkfrKnGse+DVZv4VvBPydRPXTnmcAfE1P0m9y8SDCn2FMnW53+Q8qOj9Npi/4Dx+lHUd5bROifnlfpW+msRbvEPrJPUL6CR/kzkyTlGfPBF1fO4n3MsMkod8savHtfDXYZ3B/37mPijq5yrNy7sqwCumnwn7CfVM+JnU9eBjs993G734Eh9DX+oHfP5M8w6Yr036YTG3DnFrrBXzZ9OfhHxeQffn8JLuQ9cz/BzV824yLwv8j9aZAwdeCr1G6g8Y8c5jzkP2c/d0fQ5+ZJnjBP4ZdIYD+jsL8Ska1PvWQIfPfGRK+nu0Xf2+hy8x8xOn/NHfNanXrVOnTh2TuVi+o9cL0Wvhj0HfAv5LPvmiNC/3fHSqVG9F9ykibpp345X0/+xWHXh56N01seX/X0NUOT4=</binary>
</binaryDataArray>
</binaryDataArrayList>
</spectrum>
<spectrum index="55" id="scan=56" defaultArrayLength="231">
<cvParam cvRef="MS" accession="MS:1000130" name="positive scan"/>
<cvParam cvRef="MS" accession="MS:1000579" name="MS1 spectrum"/>
<cvParam cvRef="MS" accession="MS:1000127" name="centroid spectrum"/>
<cvParam cvRef="MS" accession="MS:1000285" name="total ion current" value="655164.00000000"/>
<cvParam cvRef="MS" accession="MS:1000504" name="base peak m/z" value="113.07457391" unitCvRef="MS" unitAccession="MS:1000040" unitName="m/z"/>
<cvParam cvRef="MS" accession="MS:1000505" name="base peak intensity" value="201532.00000000" unitCvRef="MS" unitAccession="MS:1000131" unitName="number of detector counts"/>
<cvParam cvRef="MS" accession="MS:1000511" name="ms level" value="1"/>
<cvParam cvRef="MS" accession="MS:1000527" name="highest observed m/z" value="921.98972702" unitCvRef="MS" unitAccession="MS:1000040" unitName="m/z"/>
<cvParam cvRef="MS" accession="MS:1000528" name="lowest observed m/z" value="95.06389265" unitCvRef="MS" unitAccession="MS:1000040" unitName="m/z"/>
<scanList count="1">
<cvParam cvRef="MS" accession="MS:1000795" name="no combination"/>
<scan instrumentConfigurationRef="instrument">
<cvParam cvRef="MS" accession="MS:1000016" name="scan start time" value="0.469433" unitCvRef="UO" unitAccession="UO:0000031" unitName="minute"/>
</scan>
</scanList>
<binaryDataArrayList count="2">
<binaryDataArray encodedLength="2380">
<cvParam cvRef="MS" accession="MS:1000574" name="zlib compression"/>
<cvParam cvRef="MS" accession="MS:1000514" name="m/z array" value="" unitCvRef="MS" unitAccession="MS:1000040" unitName="m/z"/>
<cvParam cvRef="MS" accession="MS:1000523" name="64-bit float"/>
<binary>eNoNi3081IcDx3NH12zFyFpNyBVaWFP6sahPdx5islxaOA9333vExd1xnvqV7s5tU+1VL0/JjLkr5SlJSWvInYeVh5xqGunhsEIPqLT0S7/+er/e79fr/a/Zev1nbXvQkfu0Ltw4DA1O9/oJehhuOf9Ks/ANQ+ZKt2t5WWGw7Fx68U9dGPwc7lUGkcORO+HUTDEJR46u74aGFo5DpSJGpU84xAt+tFnkHw77vuifhpXhIM0/HnujCkfdE+/W923heFLSoO4wjkBG/Y6zP/hEoKe86aV1VgSOpfeWR7VFgLtp7tpfZCZuCgLdLX2ZME2sba/IYkLSur08ro2J3KEdQ8YdTDSmuQTtMo5Ej0Sjb/eJhB178u7TrEgId05LsnWRyD7hXLi/PRLSuc7Ja8ZR4Ojv6s5si8KvhZRni/yiELGC8/aNMgrJ8afRpYpC1WA7U9cWBVEVzTfGOBq/77NVVNOjcTI7wdHyQDRMo2trV6qiIdD3NRu1RcNRX+w8S45BgHyGWW0Sg1uen3P/oX3wT4JOjPrEQF9KPO7PisFq8Z2vGtpjUGgzQxGTWFB1T1tttWfhmHOQyp3KQt+I94KWbSyIBrxzHtBYWPv9wLq7BAvKTy4dWadgoTP9sj9DycLRCZvdvmoWzE557j+nZcHU6ObMCQMLm382L+wnsbFm7YvMVHs2tjBTynbR2LA7+s48lM6GdovVy0mCjTTLAm2jgg1h6IurIWo2XFw3HEvWsBEy6WQ6rGWj0P6HplEDG70VkfwUEoFHDQligkxg3OXRimO2BFao1lBdqAQ+ejN1r4lGYPGDlZVsXwLZoSGughgCm8qcLa4QH/qw2xFzBQF1740l59UEHlysmhZrCYTk7M7vMRAI/kzY2U3iIDU11SvNnoNvO1Zb7aJyENA2abeRzsHQsNqvmeDgNOYsyxQc9PhV59dkceC+cO5igZoDXM0INNNxEFQ7ZiRv56Bg7u+8esOH32xiyIvMxTUPB6/NVC6meZusdtO4eFB5/2EonYv6gxMzSzlcvHf0KiUpufjOSLbxgfoDHcZ5r7VcKB2Tz9mPcOHn7NY9SOJhYrk3X03moWj2yvQ2Kg8BzP2z72g86Mu9tmUTPNiMK1I2KngI2vq4P0HJgzEl4KcxNQ+zSbzDci0P60/+deeyjoc99KXNviM8rKv6escsiQ8/xxsDzVQ+6JqhL6vofJz65kUIj8NH3xVKV56Sj8xmz5VRGj5OvsvLZer4MNtex5KN8PGlU2HSRrIAWWK3I110AdTPq+UtHAEWt65xjVAKEHIpwDClFuCxqrp8SiuAvCbV5rJBAMei5x4eZCEcn1s0y6lCjFvXbWmhC2Gdb/twmiNE6BJNa7tSiA67S+a7NEJ8IZL1dmuFqHn0Z6+/QQiXPczA5yNC7FxdInQmx2KzYrqygh4L62zKBhdOLBobN2R5KGNR8v3ohj5NLFbcrzZN1MUiYJntz8OGWEjrbSs41Djozg28FtDjcDrlgKGCF4cLwRgb1cZhyWGbwgL7eHiKBo51UOMxfkEwKKDHw4Rk3jiljMfD6KvLSgzxcPMunhwbiYePSWWlDVmEhV7/MthKEd4odszUaETwXLjgqYtWBNFkFpM8KsKerpPDjdS9eJdY84cZdy98Aud7vU7vhfDQj2e6iQTM1f9umcRNwKeX/IuMDQkIFqWVeFATMX834s4MNxGJt8dnTwk++Na8wkWqRDz1e1RmfjIRFQ9nu81GE6G37HnT8qkYZmE1S66sEuO+z/06B4YYrGb2y0M5YmzhDExdrxODQQG5s1WMxrHFOw8bxCBRvmka+loC/57z89PbJHh/sPiFCUMC1497836RSPCFROBXLJdg1XWrryxzJOjd3uO//oIEr8bu1XtqJZh4GPCtZ78ETgGJLFhIIbPnjxkzpGgg/21qQ0jB2xjXcC9XisN8j4KIGSnm+6T/eO9Kgu2Uo1RCJGGcYngVLE1C2Nj+Nak5SZg/ei3srT4JV56Zc4btkvHeqKvy6vpkyF298usUyWhJXnXc116GtVPXj293k+HmZv1/tYQMRsv/o+rPlaEx0CbD/bwMh2cu4bhWhqHYVcH5/TJMVL9N1pFScObWb/JiWgosPH/LtJamwOjlvtrcnBT0Na2tT+9PwaN3YUm9hlTwVKqKZ25peLK/+1mbOg1d2on7zro01CU8CbvOSIeDnVNOqTodez6Xbp6RZmD3Rf761coMBPT/IqdoMvC/2xm2RboMJJSavBYq90GfGfvdOs0+FBZ3XThLPYAD0WY+g+yDKJMWxrmqD4JqbXWWEijHvvLlpu79crCcRvIZg3IsSyqy3cBQwCBqbKZGKJBtuJ2xSaxEVBVjgV+aEgXs968mbhzB/wHT80wZ</binary>
</binaryDataArray>
<binaryDataArray encodedLength="864">
<cvParam cvRef="MS" accession="MS:1000574" name="zlib compression"/>
<cvParam cvRef="MS" accession="MS:1000515" name="intensity array" value="" unitCvRef="MS" unitAccession="MS:1000131" unitName="number of detector counts"/>
<cvParam cvRef="MS" accession="MS:1000523" name="64-bit float"/>
<binary>eNpdlb1rU1EYxi9ORRyCugp3cCgOksEh41U6ZBC5i6DQIYODItjEpjbY2h41am2LxJqIjRQufkYsEhVrqBHvIH6UDgERKlS4f4DDHTuqeX5nOMny4z33nvc8z/u+58bzPM+c3Ay8/7+NF2LrpXhmo0/TSvoMTv/Q+qHH4sh7sbYo+s+Ir4j72+KxR+L6B/HjurhzVYyLYn1ZPByJx1vi8HMx3xUfvBMTxcny0NF+fP671o8s8R4685/EqCSe+iLmFsTf6CzMiNPoKDTJg86VN+KfJ+hecusVTYvn1sSD0h0c+Kn4Lb6L5D17V1x73Wc88os6oXvoPj7viB0jhtR9tC52V8QqOmLirdviPvztfiXuoZ45fObwU22g7xr9JE/vsrj6VNz7lf7xXnQRSqeZink+L367QR/RW39IX5ibTeq4vcr8oKPH/mIZX8xVnn74l8SA9V3Ut0BdM1YXOnv0u4sOn7iDPlOlLzfFlPrVWE9nxTnWE+Zli77E9L9gXF/ZOcj8fbbzNUk+/ATo9MiTJ4/BX8h7o+xPuTdphee3OGdi4Dlx7zr5qOsW9zIzRZ3xF0wM5K24fUjGycM+M4b/kltv395v65f9AbpCYkO+tj0XnRFz51OHNnHI/oj6FYg9zs8xV4b5iJmDFHowgTH9zsFOw/Xj4c9nDrLo3SFOxtz1+ILY5HvRIq+P3xPcvxY+M5xTYU4y+DGTro8y/TLUqcZ53j3qQxziy4eG/PH8QF1Kbl+akevH1isz4+pKBvpu+23z+awnZffeWD3+uBunVge+AuYtZf8w/QztnCy6dbY6Ap5v830JZt370C6582TzR/PudyyhniE+sw33/+PfvfgLEfYtLw==</binary>
</binaryDataArray>
</binaryDataArrayList>
</spectrum>
<spectrum index="56" id="scan=57" defaultArrayLength="228">
<cvParam cvRef="MS" accession="MS:1000130" name="positive scan"/>
<cvParam cvRef="MS" accession="MS:1000579" name="MS1 spectrum"/>
<cvParam cvRef="MS" accession="MS:1000127" name="centroid spectrum"/>
<cvParam cvRef="MS" accession="MS:1000285" name="total ion current" value="639679.00000000"/>
<cvParam cvRef="MS" accession="MS:1000504" name="base peak m/z" value="113.07452207" unitCvRef="MS" unitAccession="MS:1000040" unitName="m/z"/>
<cvParam cvRef="MS" accession="MS:1000505" name="base peak intensity" value="195098.00000000" unitCvRef="MS" unitAccession="MS:1000131" unitName="number of detector counts"/>
<cvParam cvRef="MS" accession="MS:1000511" name="ms level" value="1"/>
<cvParam cvRef="MS" accession="MS:1000527" name="highest observed m/z" value="922.01730780" unitCvRef="MS" unitAccession="MS:1000040" unitName="m/z"/>
<cvParam cvRef="MS" accession="MS:1000528" name="lowest observed m/z" value="95.06385604" unitCvRef="MS" unitAccession="MS:1000040" unitName="m/z"/>
<scanList count="1">
<cvParam cvRef="MS" accession="MS:1000795" name="no combination"/>
<scan instrumentConfigurationRef="instrument">
<cvParam cvRef="MS" accession="MS:1000016" name="scan start time" value="0.477817" unitCvRef="UO" unitAccession="UO:0000031" unitName="minute"/>
</scan>
</scanList>
<binaryDataArrayList count="2">
<binaryDataArray encodedLength="2348">
<cvParam cvRef="MS" accession="MS:1000574" name="zlib compression"/>
<cvParam cvRef="MS" accession="MS:1000514" name="m/z array" value="" unitCvRef="MS" unitAccession="MS:1000040" unitName="m/z"/>
<cvParam cvRef="MS" accession="MS:1000523" name="64-bit float"/>
<binary>eNoNi3s01IkCxzNDKbK3DVGpdkZuj2kVi7Jtfc2we06yWpvHYJj5zdtrzENejWpmtIotj3BDV41Hy4bVMqFEBov02Fy23FjNaEoqrtVu2/P21+d8Pud8mtfWetl3h+LdvPviDPMwuNO3WaQzwjDvfU3l4BeG+HpbhxJNGJ776az79WH4x+gXu3LJTOSN33q4xIKJ+JJ9V0PoTFglKPZU+zJBf5xxYljNRHVy6A/2R5koo9Udnu5mghxYVN5uHg7PS4pd7oxwEMueDcT5hoPa62GxSR0OBbsgJqg7HK+ywx0myRFotf2f2w16BOoT75l/4heBXvGrwH5NBIrn0zcIuyNgtfQcaWFvBJ4Y7/8ebh6JUX1WcxAiMebk8bLbNxKeOhPPpInEjrkjocH6SLQvunVK3RMJQ+OVoV5zFo7902QW4ctCpEO9tdWXLLTvv/HoTzULC++NL+7MZOH27iHxGz0LF4MK2B09LPxB2H4dYh6FrcZepxxGFDIIxrhDRhRad069+igzClkXzostu6OQd+5fOXPkaKTKzjF1FtFYkX7R1uQbjZOfHdJ2aqKxgOaeq+uJxqzVfYdYEhutF8+G+VPY4NvqSF9R2bi7XZfd4cNGaGuZywSdjYTifYGVHDb2BxfcGCfY8HJd2LddxcbM8sxBrpqNnPyL6RQtG6KW/r66Ljbyts1mSwxsODqXPRtbwIGd2/KlS0gc/LVyfvXYB9q4H3waSeGgOm2qPJHOwU2Hqo6nBAekhJGKJhUHFfs6didoOYi3r2n8rYsDSbEXb8TAwe0z/RuiSAT8gu5fEJIJeB8dtDy1lkBmlayUQiFQ+uD98C4qgSal7elW+gcf+byV60fgdMjq7lsEAVZa2w4bFYHaUslIiJZA7nTAQF8lgVarxrFjXQTOVK8/9LuBwLfzulUNJC7EleTvYihcOFo96VVSuWBKw5xcGVzUZmzOHCK4mHg2F6FTccHg1eW6a7n4qV3ss7fiA8/STLPXuLA21r4003MRV656UNjDxf63ocNaw4c/m3mizcjFm8bkX7zIPLDSv3m6k8qDV9CWT27SeZCTTrRv8OXhP3SS1IPLg7/z5qsmFQ8LvH1T72t5SJtcV07T87CnW8FTGHkgT2jtukh8vNjeMlRP5oO96Hk0jcqHe0PLiQE6H3tOtvgWE3zsoAZe8lLx8Xrjkoq3Wj7ujh78s76LjwRS8vTPej7WaATf0Yx8DNOYX86RBOgNbf7sGlWA8ukZ+QmGAFsKrSW7uALkLr9sXaYWwPlYyMpNFQKs8w6UK/UC3J7M3pFnFCBvsbZETxKCXeJ74SVFiKq3a1w+dxaiZNNpnysMIWz+aJJUcT/0kH/f/UotxPTlCc7fWiFmDt43euqFMGStHFhlFKJmo5Y1ThLhr2MwVVJFCHzsMvOcIYIbbVu7GU+EqJRZ70sVItjVPPUv7xKh+coKc6VBhIZLwTKNUQRBvdPaj53FYMkqb6TRxcAyP59KhhjKNxIJXy/GVEgqdalRDHu54WYAKQaDO57EB1BjEO684J3JOQYV9LqjHYwYFCxspegrYkC9SiE5GWOgmZQf/5UUC7NHt7wLKLHQ+P/YlsOIBZrWFY+rY7FU9c0Xzypi8amLZ/x1UyxGdzWIHqji8C5qljNviEOYd33Whsk42E8/O32dGo/U3ec/JXPjkYHyc0HqeKyoFjuuOR+PkyNmpTaGBPQ1PBkrpErwfZF7v5IhQalv7N4pngS0Iruen4QSBBtCTnpVStBjpW259UiCRkd7dsOyRORYvD/vdCoRq8feM7obE5FE58QOXktEytOaJUpDIl4tb37/cJsUwZwp13s+UkTl8Xp6pFLEdOR7PM6TwiIgIM6nSQqPXxyXunVJkR0zKVtzRwrz/wbPOX0sg62kkm8VJIOpPUNqeUeG8WZdYaGbHO+Y3DLXb+UoeR5bKyLkIHon7w1K5XjzWiwn35HDs9VDNrROgZGyeymdWxUY0BWpfqUrsPnMxia6TIEtJjvbyHwFNKuGllNOKaDsmA0VUJKQbNp6JCU/CS+Kh2veFyShqA+jay4mIczRENg2lwT3kvjLeaQDeECyrbNhHMCqqcfeTrID6D5rudGYfwB7XayyBMYD0Lwe7aTpk5Hy0XDLdW0KJtoybQxBqTgbun77b0QqdC39HS/c0pBrl318kTwNx7Nf2qr1aThTld6ZpE7H965Ga2VBOjT5yW20inQsCI980MRVYqfVW20+NQPUmcmgCfIh3P17/egb6WF45vSunGk9jK9ne6M87xyBSplL8xo9Aq3rw35/ugoMvT5ue5AKRx9TCvwT1fjB8vlavxQ1Ghf7yai3c/B/PcE14Q==</binary>
</binaryDataArray>
<binaryDataArray encodedLength="856">
<cvParam cvRef="MS" accession="MS:1000574" name="zlib compression"/>
<cvParam cvRef="MS" accession="MS:1000515" name="intensity array" value="" unitCvRef="MS" unitAccession="MS:1000131" unitName="number of detector counts"/>
<cvParam cvRef="MS" accession="MS:1000523" name="64-bit float"/>
<binary>eNptlD1oE2EYx19EMCBIBj86CGZ0vNGlcDo7BMXSweEGh072Wmua2GhPqRpqq6cmWr/wLFVDQXsWxSgoJwiKqASM0vEEhw4Ot+mo5v+74QWz/Hje93mfj//z5Iz5+/v6wf0H83RZnH3QZ7D6WQy/i4++6D6LxC2rYjIv/myLQ7G4dEccxK/1QgxOitE0dl0s3yTegvh7RmzeF0dUl/n1XPz0RNyXiKbWZ7e7aW/fPPhR53XieaovqLyRnd6TPfRWdoc+Vqh3LRB9ePi2+P6G6IyJ256JLnVWibMRPQe5rzxWvkM92ddeoid9Z5fE3or8dn1DpzPoS/8N/MrkKc2JO4hXnKXfCbGLjv5d9KauDnlfK5/Zytx69OEskuc6cU6LbXSIK8Qj/oaH4uZ3Yoh/vSX+eIWuF6jPZ64XxQF4BP8ufYzQ7wHq3nlLnAuJw/745EtrvDvHOXsWo6M7be9j1CQ/9xlzXSN+dhadz5PvCntA/JA6C/jtbojD2AOwmM+jij1FP1d5R/wC75OW3d96YO9Dxv/InGBO9N/Bz0AXFthbl/we/sMwpu+UeB7z9Y+LC9TXZm9Szv1x6kX3NvXFzDfgPjiG34xdlzvK/6tp9xtwnvHOw47Rsci5i76Gekujdh8O/hl2dIo68AupMzlKPHRwmE9Stf33MxdnknP2ucy7Bv/LCHu5bc8pz7d90dbB4z7hvkpfGftuyFdF/3jenlsRnaOJ/+sb8b7Ed9ng59Ts/vJ4eR3hpP29czj30TFCn+6YrUvMfpTy+nxb3wDbuWzXb8bt73GZOHvY34y6gym73/x7kuZzJY/BLvM/TfGL4Dr7upTPlT2Kau4fW2Ykzg==</binary>
</binaryDataArray>
</binaryDataArrayList>
</spectrum>
<spectrum index="57" id="scan=58" defaultArrayLength="216">
<cvParam cvRef="MS" accession="MS:1000130" name="positive scan"/>
<cvParam cvRef="MS" accession="MS:1000579" name="MS1 spectrum"/>
<cvParam cvRef="MS" accession="MS:1000127" name="centroid spectrum"/>
<cvParam cvRef="MS" accession="MS:1000285" name="total ion current" value="646811.00000000"/>
<cvParam cvRef="MS" accession="MS:1000504" name="base peak m/z" value="113.07448558" unitCvRef="MS" unitAccession="MS:1000040" unitName="m/z"/>
<cvParam cvRef="MS" accession="MS:1000505" name="base peak intensity" value="195360.00000000" unitCvRef="MS" unitAccession="MS:1000131" unitName="number of detector counts"/>
<cvParam cvRef="MS" accession="MS:1000511" name="ms level" value="1"/>
<cvParam cvRef="MS" accession="MS:1000527" name="highest observed m/z" value="922.00620762" unitCvRef="MS" unitAccession="MS:1000040" unitName="m/z"/>
<cvParam cvRef="MS" accession="MS:1000528" name="lowest observed m/z" value="95.06399565" unitCvRef="MS" unitAccession="MS:1000040" unitName="m/z"/>
<scanList count="1">
<cvParam cvRef="MS" accession="MS:1000795" name="no combination"/>
<scan instrumentConfigurationRef="instrument">
<cvParam cvRef="MS" accession="MS:1000016" name="scan start time" value="0.486167" unitCvRef="UO" unitAccession="UO:0000031" unitName="minute"/>
</scan>
</scanList>
<binaryDataArrayList count="2">
<binaryDataArray encodedLength="2232">
<cvParam cvRef="MS" accession="MS:1000574" name="zlib compression"/>
<cvParam cvRef="MS" accession="MS:1000514" name="m/z array" value="" unitCvRef="MS" unitAccession="MS:1000040" unitName="m/z"/>
<cvParam cvRef="MS" accession="MS:1000523" name="64-bit float"/>
<binary>eNoNyX08lAkCB3A3g0spL5f0sk0x9pSo3dbGhvqZGYRapZTJDDPPM2+GizGKxvt4uQ+ivJw2uyKDxSofSih2MONlt06lWi+pXUZ56+WS9LJ0d99/v8dKnFPWao/hoeTJiK9+IDZ1tJSRzEDYDrklmnkEIrBos7g0LRDUJ0+9ftEEIj/f2FtJZeM/vjRLPQM2Ms32XpQw2GgbrKqWstjoWU8xf+nJhoXrhvaBVDYWnlflmmewUXpiNDBLw0ZeU13CgpaN4UQTqVr/OFychVQf1nE883luydMeR+eVydP3qEHA0voPFh5BWPb13v21aUGYee2iR2iD0Hhl9lf9niBYF51a5a/PgY91wCqpAQd9FXp2424cUGu3hGhZHGRazB54msZBEyn+ga7lID2qM1HVzYGDto7Vq8/F7Tbea2NPLrrUsYK1aVxYLTvB60vnws3vC7mNlou/qKOna7u5MLKqcfhKPxgvz0mWZzGD0ex1r2xdYjBYsrlyu/RgBLu2v/qgCUbXAb/YAWoIPg70NbcbhCCeV2Y4xQrBsdnav/WkhcDtx6bt17pDcLfpaUMshQe96hvHgq15EMRcylG783Aw783FMQYPP71VtYwQPHzv/mWNl5KHloOFR3xTeZi57tK9v5wH260Bha1dPMyyBbszxnkIn4+K+IPCx+eTW1zF1nwY6Wd4HWXwMeGtHp0m+Hhmy03+WcnH7eqL35wo5+OS2qjPR8VHjNH5R0+6+MjclzH8cIyPpEdvaY/H+ShZlDYGUQl0SMPFTnQCZ/Np3DYGAfvdRUWRHgQuqAP/yA4h8KF99Zu7BIFmS7rTKiWBDXnmjwrKCURwVhjndREo7/VYS9ERoB5q+Vc7hYTk9mwul06iUp3S58gkkfTR/V01QaIqz7TjnJLEEdoqlUM5Cdf/mhluVpEQ+nFW0jUk4m7eyg7tJrGQFC5OGCfBfPCnfZuOxNabURGOVAGopbYB39IF6C90fdzHEOBNvaGBAylA3Ebt7UGlAGM2l4tqywXwbOuy+EwjwI0OU9FqnQB9v8ibb1CEON0hT7pDFaLD0+zABroQGhfbM1MMIRx9TYerCCFm/ylaqCOFKPTNLXZU/v8Hv3DanioEJfseraBLCPOuoXVtGiG84rcaM3RCeOT0P95EFSF6OVfXQBfB25Hms4chQp0v834TUwSnhKbtgaQInZGjjnFKEa4qNsS0pYrQsLr+8mcqEQzbOMGOGhHG6+PvF+tEqNxqGJJNEWPmpx3qf1DFsB90pXVbi7Gt8t9XV9qI8byDelafIcaNFmfvRqYYPlmf0iMIMewOMCp6STH8fCJpM0oxTE++9gpRidHhdMUzRSNGVnPK+3U6Me4IbyZ+okiwMrfaT0GXoKif8tGAJYG99+S6RVKCmTDXHmelBOLLntrFVAk+fzHF9VJJIFnvYfK+S4JDASUxUToJnBNj5qetQ3G2uXUinhmKvsUnr96Vh+LwlmRXviYUJbcWTN+Ph2JO9SnhDFUKlWIXQ06XQllfpphiSvHXjcUTBWlSFJCl26QqKRbjOWulzDDolKIVL1PDsOagYqRaF4Y9fX0KxbMwZP/m4ttKD4cmdJTGUYWj4tpEb5wuHK2HKGenJ8JBjtlw7ckTMFpqd6LRI2Dteb6MbxMBhuqZ4ndBBBZfO1pXiyNgFnf+e0ZFBFil0ncas0gEPHgxed0qEpOHKy+qUyJB715K62+IRPL5mprfOiMhsXp6a/RLGX6fig+dd5dBt+vIdm9/GdSUI4wLMhnWW84kmOXLMDQ0oodrMlQecqd90yXDzyPDlK8HZLDz6d85MidDIUcevsY8CiYe8yw36yiwrz2/tdw/CkS9P2FiLsfV3oeNQ1ZyNKj2VfvtlCP3qGeJ7WE5cixMJmMJOTK3LBVy5+T49c/7nnc2R8Mg+NHeZTujkVS7xreaEY1zQReWsxujkfx4um3HQDQuOc90EjtPYsah/9XbgpMwsnzZ7tB4EisqWoupzFMw+c7xVE3UKSQuvqm7nB+D4IIwy9bxGHSEWPJay2PRr1xI36WJRUuS3o5B/9OIqd+2R/8rBZocHeKocgWy/Jfebzoch0Lt/XlFahx6xohP8QVx+DvTen+xKg7fzVYtVpHx2P0CORuJZLxaEdRC8UmBIId2hzWQguHTIle7kRS8UFwZ3D2egg8ja+yPMpSo3Rc6Z++vRFVm/4+ukanoyCBqvGNT8cC+8Lrx3TP4H1deCI8=</binary>
</binaryDataArray>
<binaryDataArray encodedLength="832">
<cvParam cvRef="MS" accession="MS:1000574" name="zlib compression"/>
<cvParam cvRef="MS" accession="MS:1000515" name="intensity array" value="" unitCvRef="MS" unitAccession="MS:1000131" unitName="number of detector counts"/>
<cvParam cvRef="MS" accession="MS:1000523" name="64-bit float"/>
<binary>eNpdlDtoFFEUhm+nVdgyqMiUKSymsLBzBAsLhUUsolgsFrKFJKu7JhsfcUyiLmYNg0bzMOIYo66ayOJGjbrKQJq1crQQghaLBLFQmEpSivt/U1yn+Zh7zz2P/5x7jTHGX//gmX/focfiZL1Dv/GxQy/zXeuHP4nd8+LWF2Lpurj3ntgzKoZPxY0p8eh9Mftc9N6Im6+KO+fEYfx/xn7+kXigKXa9FPe/FxuvROe0uLZpT4dfW/rPT4rrC+LSW/H4qpi7Jm5viIVh1ofEuZvijpD1gthH/iXyrWDXXaNu9IkWpefBL/pfXRGrs+Ks9DZb1sTgATpdEdvjcEw88Vr0J/BDXvPP0POWuBu/R5bQCz1L2D95SJ+oc+GGOH1b/CG9/N/o6JwXDfX3kn/XO3ExoI/Eb9HXFez2MSffpIdp3kEf6ujBvnCJPJijZED8yX+GPIr00a1y7gz72Bn8JuxX6PMyeeYui/GoPYf5i8T3WR+hH9BL4/E/Rl0h6wn5NWfI5xT2MEsf3UGxTL3+OVvndkWskceuVA/sYs7n+tGf+cudtHUKuRce6wn02U+oN8JvRNzlac5hV6cPhrjmLOv4D5mLepn8mKsacxwX8Z/apXqhS7uPfewc/BTw41GnW4Kci/G3QT/C9Bx1xrAXHcvU53HeucD8cc8y2Efs/+Fdc3kXqsxtjC4ReVdG7PrSd8Kfsu+NA4/xPtbpa0T8kDoT7H5xL2Pf1jVGh213bd0i/AVDdt/dND59dIt2351+W+dg0NY5IV5+wt5v/TeXdebGJ3427Qd6BfgL0NOp2Pqk8dP+p/ciM2PPWTTg/QV4iBe6</binary>
</binaryDataArray>
</binaryDataArrayList>
</spectrum>
<spectrum index="58" id="scan=59" defaultArrayLength="257">
<cvParam cvRef="MS" accession="MS:1000130" name="positive scan"/>
<cvParam cvRef="MS" accession="MS:1000579" name="MS1 spectrum"/>
<cvParam cvRef="MS" accession="MS:1000127" name="centroid spectrum"/>
<cvParam cvRef="MS" accession="MS:1000285" name="total ion current" value="681733.00000000"/>
<cvParam cvRef="MS" accession="MS:1000504" name="base peak m/z" value="113.07436428" unitCvRef="MS" unitAccession="MS:1000040" unitName="m/z"/>
<cvParam cvRef="MS" accession="MS:1000505" name="base peak intensity" value="195436.00000000" unitCvRef="MS" unitAccession="MS:1000131" unitName="number of detector counts"/>
<cvParam cvRef="MS" accession="MS:1000511" name="ms level" value="1"/>
<cvParam cvRef="MS" accession="MS:1000527" name="highest observed m/z" value="922.03705664" unitCvRef="MS" unitAccession="MS:1000040" unitName="m/z"/>
<cvParam cvRef="MS" accession="MS:1000528" name="lowest observed m/z" value="95.06348252" unitCvRef="MS" unitAccession="MS:1000040" unitName="m/z"/>
<scanList count="1">
<cvParam cvRef="MS" accession="MS:1000795" name="no combination"/>
<scan instrumentConfigurationRef="instrument">
<cvParam cvRef="MS" accession="MS:1000016" name="scan start time" value="0.4945" unitCvRef="UO" unitAccession="UO:0000031" unitName="minute"/>
</scan>
</scanList>
<binaryDataArrayList count="2">
<binaryDataArray encodedLength="2632">
<cvParam cvRef="MS" accession="MS:1000574" name="zlib compression"/>
<cvParam cvRef="MS" accession="MS:1000514" name="m/z array" value="" unitCvRef="MS" unitAccession="MS:1000040" unitName="m/z"/>
<cvParam cvRef="MS" accession="MS:1000523" name="64-bit float"/>
<binary>eNoV1Gsg0wsDx/Eynu4RTyWnkzJdzhO5lUoXvzY6oivShrH9t9mFnZkxl7luKCSZUsflKZtzcqkoXSWODd0ez1O6d0badJXKPCfqnPL0vPq8+b7+/tA5amvVsQdcuzozwpyGH6+M5SZQaRisDuFb+9Lwdf3bospsGm7kDe7u1tHAZrxihpLoOG3FtZhuQYeFE+8UnULHYl1pSLkPHXWy4r1fN9OxKNJTeFNJxyrZSPPEXDpqSfSwIzo6bE4aT3zuoGP+v/aubjcPxfvoJbZKn1C4sI1zQ5ShOO/Rf9+rIxS/SfbXdJLCYFebddfCNwypRYWTrmaHYf+Cz21hHWF4ofc4/akzDGdWzjRsMg+HRevi8WiLcHToZxikG8NR8JggtD7hePB71+bn2eEw8aZwM3XhCF4yZ31iZzg4t4dXXzVnYA23ftf0zQwkNewLnZfNwFy7AMeWHAacnaq+G9cxcKxZXZlhHoHtZfp5edQIzFq6mvJ9TgQUCrcqy44IZC6Y/S6VFImGh2nkJotIFGxbXvDeJxJt8j7xnexIjI/4rWnojIShO10VZcaEvNnhTrADE541AZe4ZCa29572bNvEBIdituYZhYmSkJaBWwQTg64DY94KJqw7JvCoSiYavB/Z7lAzceGUtu68lonqW57nawxM1O1KXKE3Y0E/vXmM68BCvUeMXzqFhQuaAMeXBAuWayeGnlWw0FLbeDRAzcKL5bFymoaFe95vggxaFrbdDjl508CCgU0tDzQjUHjdYz+LRCDJa4K9xJ4At61csdCBQG+vJmctmcCm6a9TzlMIcB7KVgb7EnjH2fi0lSBwTOPtZKMgYONv1qFQE5haWU2J0hIQ2J1ZMdVIgDlim3vVjI3TySNP6x3YiC9Xla2msjEuyPvveYKNAv/pNUcVbLwKus5jqNko9QqVrdN80/xQRKOODbpOVODXycbsN9U1FQY2Srx1+1qNbPC3BvqvInHQrq913U3mIN1a7FxG4WDkeVXhVjYHMZk/R/crOMhvm3SwMZuDknsu87rUHJz7xTrITcfBBcn94CsGDh41HRI8MHKQuqK894IZF1mTh7YUk7jYUpaVuJHMxQLzP23nULnQ/qfbZuT/Hjw59zDBxce8vXuus7919t1KRyUXvR++uDxRczEspWef0nGxvzPniIuRi7kq8ZqXZlHoGlr2NN0hCgHj7U2N5ChcPFktyqFG4bn+665gdhR+0S4+XqqMQsG14MS1mih8ttw97b02Cm9igtKMhijoaRk3H5jxUNW3p3HcgYe6efQ2N0ceDtw/UHWZykPLr1JVE5uH55Q170hKHtwZJeKbah5u71oBkZaH+vlHnsh0PDyckfzR1shDQ1bQJV8SH6pR8iuNAx9lB+KvXKPw8ekxLVBP5SNjtfXetQQf/KpME4nDRxvblTlPwccfF07QipR8GPWjBZc0fDAsi3cEGPnIVeuTd5IE6I8cKLR0FKDqQ8YnFluAOOJqbpZSAIXOWVCnEeA1f+w3f50AlNKKI8uMAmyYEX+JMSDAQr/5SgFZiEUzp0UtXSKE3cf7GzrUQgR++Oe0Sp0QFWu7TTSjEF3X9yVecoxGsWlUlkSNxl9vdzkf5ERjyExd9kUZDU11YFy3LhqDLq29VYZoVOczvO4Yo1Hf6GV/80U0FCmbzgySYuD5qG/0MDkGprZHjFRlDApbc343GGKQIM74x/fmIgyNjszqchRhmK6zsuSI0Bkk5DmfECF0zl73oAER1pk/du8nfsLpm2uPBRl/Qlsf95YPWYwK5wQVy1EMulioSPMRY+7B413/5ogxJs8nNfDEWF/f7Li9Wgy+2zJlvVEMy+H3O4UvxRgvtH/QMCsWadsWSG4tikXGEpQ/OROLpACnU8PtsfjkREmYbYrFjPzbS3vdJPAV6eivN0mQwO/7oUwiQauH/5z+Ysm3z+Yxvc9JcGNdaf16rQQtM5VDmh4JArpX+JJNErx9OPbBzjoOLf3dKkeHOAQ4OpgWusfB1Xefx/zAOEjeVrgvJ+Lg/Tgl/0FJHFY4v/4yuycOM6Z41G62lqJGVH7Ax10KF+q0Iz4UKSZxLfNsg6RgPd4zNZKQYjR+YcFFhRS5X45/mNwjxd/43/ntMUkxNGPVkicL45E2fWZLuns8dqdszbpAiUfns+Ib0wLjgR97FD3fdPtqr3pIxKPIVWvveTYeIz7C0i2meDTM9yuQuScAMvnohrMJWO4rTyg1kyE34trFCVQZFAVWP5+Lk+Gy9qRNu0KGkBgP9qISGbRHBfZPDTJYiXNkfXGJ0C2svHxblQjZ4s0tN1RJ2OG2894ddRLs298PpGuSMDjc6PpJmwQTJfHG88BkKO72WOmJZDSli/5iaJJRveVEpo1HCu6uf9QVQE2ByUZya4E0BSWvBw9H61IQKR8vcgqSY2PFhINsthzC0SmVIqUct2I+d4+VyDG541iaSiOH2or8Zxs7Febl27J6pKlY2jzw9+K7aTirz8czcjpqA3Pci+6mw+vQH6XmRCaoL5veQJ2JU/UbXszUZqJRtf7Lyp4s8IUTObQnWRA1K8zd3BXo6xrYEkRRIKGkZ3egvwK1hq8P/WKVyJnn17FXpUQytTL7V0MOmmmhAwG39+N/o0ep/A==</binary>
</binaryDataArray>
<binaryDataArray encodedLength="964">
<cvParam cvRef="MS" accession="MS:1000574" name="zlib compression"/>
<cvParam cvRef="MS" accession="MS:1000515" name="intensity array" value="" unitCvRef="MS" unitAccession="MS:1000131" unitName="number of detector counts"/>
<cvParam cvRef="MS" accession="MS:1000523" name="64-bit float"/>
<binary>eNpdlEtoE1EUhq8itstZKASRkkV97bIQjCA67ly4yMJFFwpZKGQhdkzVxDbGSU1fPuL46MMaNWqooVaJgq2WikFFKiqMIlLoJoUu3AizzM5HzneFm2x+7s055//Pf85cpf7+5j7Z/0AdKgtOzQi2fWlifGalie6xr3JfnBI8OCdYvSxY577SL9j/RDAyKbie/8PkbZnn/2FBNyP48q5g4aHgZnQVHsC/INjxQnDba8HMK+o5onu5bX+zbPdHuS/fFFyl3sY30teOD3KO3xD8/VwwNiL4eVRwsER/8By/JxhQdyu+/ZoVnH0kOPldcAN564rUwbfdzwSPLAtuou891wQn8oL+GdG7662cd8K7Fl174c+jax91p7n/gX/vbwsuap479O8KHmVeTo9glHkuTAt/ln1xRI/qHBcce4cf9NXAvxC+NohLe4JPH7N38OXHBH+Sl6bvKvxLOXw4hf4Lgmtq7A1nZ1CwdlHQu0R/5IWuEI+OCvFpeCz20UHHcIF9oJ6NrsqQoOpD1wD7jc4G9RV5UfSVHPaUPW/Pm/0lqBtCT8B9TfMyJ597BaZvUf88/abIZ07+SXjQEaTRy3fn8X8pST6+hNHbcZ95s19VdNjw+Oeoc9asX6JunDr2ae7xy9FndNpX8Yf7Ss7sQ+urn4CPs4+O7TlTtyKvin8W8Zb+P2O8G8rT7xH8iniX/bE51+Cv851UyQ/Tb8AcHOIPsIexXuaLzkiWfOpXRkyeMr5HdB/U75ow/XeZl+omnvvO6+iAx0PnPO9ngndEUVcx17D2uQVt6hd5x1zi4zqfPmrExVKmv994ryz8XURfoH1jfyzqxOD1Wnyu95p7UmLfFOc48XXOnv5Oe8x+9F76fWa+3q8o73BAfABvV97U3d6yX57+zuCzxk3/9XwTA6Y/mtdPmvNU+BJOmT4sDZl+6jwva/Z3eNT8/tzk/3n9Aad+RMM=</binary>
</binaryDataArray>
</binaryDataArrayList>
</spectrum>
<spectrum index="59" id="scan=60" defaultArrayLength="300">
<cvParam cvRef="MS" accession="MS:1000130" name="positive scan"/>
<cvParam cvRef="MS" accession="MS:1000579" name="MS1 spectrum"/>
<cvParam cvRef="MS" accession="MS:1000127" name="centroid spectrum"/>
<cvParam cvRef="MS" accession="MS:1000285" name="total ion current" value="723092.00000000"/>
<cvParam cvRef="MS" accession="MS:1000504" name="base peak m/z" value="113.07445597" unitCvRef="MS" unitAccession="MS:1000040" unitName="m/z"/>
<cvParam cvRef="MS" accession="MS:1000505" name="base peak intensity" value="205530.00000000" unitCvRef="MS" unitAccession="MS:1000131" unitName="number of detector counts"/>
<cvParam cvRef="MS" accession="MS:1000511" name="ms level" value="1"/>
<cvParam cvRef="MS" accession="MS:1000527" name="highest observed m/z" value="922.02492468" unitCvRef="MS" unitAccession="MS:1000040" unitName="m/z"/>
<cvParam cvRef="MS" accession="MS:1000528" name="lowest observed m/z" value="95.06406540" unitCvRef="MS" unitAccession="MS:1000040" unitName="m/z"/>
<scanList count="1">
<cvParam cvRef="MS" accession="MS:1000795" name="no combination"/>
<scan instrumentConfigurationRef="instrument">
<cvParam cvRef="MS" accession="MS:1000016" name="scan start time" value="0.502833" unitCvRef="UO" unitAccession="UO:0000031" unitName="minute"/>
</scan>
</scanList>
<binaryDataArrayList count="2">
<binaryDataArray encodedLength="3056">
<cvParam cvRef="MS" accession="MS:1000574" name="zlib compression"/>
<cvParam cvRef="MS" accession="MS:1000514" name="m/z array" value="" unitCvRef="MS" unitAccession="MS:1000040" unitName="m/z"/>
<cvParam cvRef="MS" accession="MS:1000523" name="64-bit float"/>
<binary>eNoNzG0gFIYDB+B2d1TYirbWirS7FVFaIir//NyhtBlR3rl3dzjcnXN3mLc7Ja3RZCVGdhc1bfIaJsQdU0KOLdUmndhIKTVLav336fn23KxpK/9IG4gYSm9zJCkI7wZw3ghpQTD0oXi96xGEkMLzwrNZQdg1UF+V0x6EO+2lLT2aILSVbpvkEIPhanvPimQQjKK+iPxQajBaW27nfecejBUjtse27AvGndh5Tr8yGFo72lqDo8EY+9nA7GtNMNZkNNu+0gYjYFqzppUUgkp6+OUwWggsHtavrXYPQY8HveD7rBB847p3dag2BJa2/Vb3iaEobej5k0QLxUJyAWOZRygqN1kERStCURNAIH6XFYr6J4HD0dpQmAyQTPVdoRjy3XTpECkMt7TpihCDMKy81nWNsjcMBOmiXuMehinCijMOijDYGXmsnc0KQ/mUvKRcE4a8o1e6RF1h6CL4SzpI4XhYxK9+zzMcfVsfmWzICsdIBo0zdCQcbY1lNwY14Sgq+oazojscx7de8fAiRWDdMacv5LQITFOHS2yOREA+zyRv0UbA6032i2YiHdneOfp+Azpy/nknacSdjvclcfeHs+hYmcvMa+6iI8aG/xOLwMBhWfxqTzIDcTdMPmZRGOjZ+iC+042B1Jxdo6NUBra0v8jVsRgQPmLMuCoYGHqV/Jm3koG9RnU1FioG5vvK3Rs6GWid1MbW6RkodKgQ9BGY6O+rcxeQmaj3ChrkUpn4uK7xxhiTCVtt4osHLCZsLjcQWxRMOM65GB1WMZHxW4LssJqJVk1KobaTCfOvdH2P9Eycc7N/LSewcG6SWOZLZMHV716pOZkFb76JtxOFhebYXZXNVBZyc/9lDLFYeNC/P9pUwcJnB0Y8A1QslDlORUg6WTAvdDa4omeBmrcv+y8CG7/v70i/QGZjJr31tiONjcL97YMXWWxYrfKZKFKw8cWrYOtEFRtGo/d/PaRmI3unpzlBw4aDgWIztYsNG4XYzXOcjTN3+t84ETlQPLavsaRwcK7q8sZNNA5mlseWHGVxsNxSom1UcEAudaptVXFw9m7grJOGg97wi69WjXPQ8PAfWj6BC1VzSpuayIU0adB4C4WL7qSqjCYaFxvfH7nXy+Ii2frmKlsFF2OUqQFrJRdQXHO4q+KCOrLtpLqTi1Ppsl+aNFzcdPhmdaiei0xzuaXn+H/PREtlLyESs/U+dm2USLiU/jTmwY6E1OqpxQllJFiGi0sj1ZHorn9q7KqJhPeJYGMjbSQ0eUTnCX0kVhu3mhUQeGidNm6KJ/KwYp1lnRGFB+ED/bIWGg/+m7dXXWDzYNjQrN6r5IEb22M8reKh0HCqMVnDw9bgArVynIfP0wIJK4l8WD6zuNRB5mPzzA8RAzQ+ut1eti3n8OHmc8hiu4IPj09eC+dVfDgkLZdt1PBh+kLhyh/ng5m/4g6dGIXbHsWTE+QokE6KHvxJicKsnUVlLi0KP6zhXchjR8E7KP40XR2F0GStxVVNFE5+3PVnzngUPn3cqIugRGP4+hH24sZozP/so31Mi8a9YosCX3Y0Li+M9lRkRWPNQLW8SBWN9fadpBvkGFS/d+7NIiUGFyjPOtbSYqD2jMuQq2OQ9/fz+BhNDBo+sCzrGY9BQPOG4mOTMajKmg4sIwvwo2lRQtwnAixI8vys2QJcXpHv5n5UgGPm2XH5agGGRnq/+1ojwDincMM9vQAr9y/zfzsugPOoZek9QiyuF+/taKbEwjeceNiRFguy0lql/CUWa9LEy5sfxmKelRqvI8VhNmvRooYah9hbksJhdhy2Z+s3R38SD1KH4O8/OPEoTut+6nE+HmsDlfqy8XjUMOzVLaZClBWd3kS0F6JH7FvBowrhNz1vsZgpRIlLWo1zvhAN15xm/WuFoGw/vye4U4i8uDLdNp0Q7uTsHsM5IahaswsbCSKkqY9lrDITYeelH4tvbhfB5WJxt5ApwkeOUaeOi0RQSXO1O/JFGL049ta7XoTxqOz1Vp0iWPkP9Lf857NwF5/dOhFaLE4k982JcObWct2HZmI8/mLc1JUsRprpWJGhvRillgb0d/zEMN/tKnIWi/FtuerMVI0YV9M3fP5yUAwN90C/7pkY1V4Nfp72Cbj2pm1nMDUBZbNzMiv/BPDa37IiWAnY8aY6ZI84AbucBNNNugQoad/LDs0lIO/12ZqhDRL4Th4YufmpBHvuMsQ9VAm08t6K+wcluEV1Y571k8DeGob7ayXw4efYfdspwfWqbw3oOgmqvt/lFDYkQcQfM2zanARetz7MbSYnYtel2dFC+0Q8a7DdR2cngtxSsSlOnIiWonnX0vxELBx0e+FSm4jxcG+SVJeIUweNMnlDiVCbOv5USJBCkm1TwqNJYby0/LeV/lIoIuknx8RSRMwxWecUUlRoXF9y86VoHFy4tqiTIr830vmRXoqk+r8aT/nJUEeqnbgkluG5bP/xDoUM7Q7rbl/Pl8Ge/2NFR60MwtHkPR9oZHg27BV4114OdUp3j1GCHL6UHvZAvhxVw2X7bNRy1Om2/jxTK4f70RMPiRo5ShqWXBgzS0LB1M7iYb8kjKj6RA9YSXCeiAt/T5mExMlTdF91EpZ1mYpT65KQXblwx3M8Cf65reqlz5PgMOPCHzNLhl1LuOSDHcloIbZ1vqUmo/z1X2RqQjKesCao/upkHNltHCnVJCPyDX17KC0F//6xzz7APwUZbnVDjuwUfL6KMJmgTMHxgq+2nT6VAvMj0nKZOgVCcsR6U00KTjeVBfzveQoS/s3zS6d9CeuDvSZX2V9iJKddICam4uTvTTNXaKm4FGv162V2Kh7tVNUWP09FmqtAV01Jg/4p7+0CLQ0nmUt2a4jp8LbXzA3VpWN9TdNzC1YGckyWtP7dnAH6usHilx0ZGPploNLUJhPn/Y45e1IzsXrVARPTA5nQv37y+mBnJvj6wCFXXSYCVFFcu7uZSP/da4nIXoGl5h2kEKoC26auLh72U+BmYsDhvUIlaGGbV7PylRhUt5WUFynx5KVdSpE4CzlGV4x33DqB/wOUq0db</binary>
</binaryDataArray>
<binaryDataArray encodedLength="1072">
<cvParam cvRef="MS" accession="MS:1000574" name="zlib compression"/>
<cvParam cvRef="MS" accession="MS:1000515" name="intensity array" value="" unitCvRef="MS" unitAccession="MS:1000131" unitName="number of detector counts"/>
<cvParam cvRef="MS" accession="MS:1000523" name="64-bit float"/>
<binary>eNpdlj1oU1EUx6/gUItgRHByyCBYpMijU9HlCYLBKSCuksGhuPiapLWpNY2t2lRLG/uhba0YtbZF/IjftYO+QTCFIhlEizg8waGDSIYODh3Ent8ZTrv8OPfde+75+J+bOudcoXHFd///TjwSbnspHPi8ST//U+x6IPbyF7FP3xfufsX3a8LD88JSTph+Juy7JwweCkdfC5vesX5BWBwQui5hVBY2cN5dFK7PYWeECw+Ee5aEnS+EjR+EI2+EqfQma3t3HJV7u2V9TvJ1sUnhTqlHIRsKGz7JevOY8Aj+48Rd7sC+TXzU59Rb4fgd4e9R4ZlZ4SHi/fNE+O0r9XwvPEv+zTeEv6jb7HdhC3nP4rfOvraCMIP/woTwK3U8+Vw4SVwbt4S7yOsg31u0zlPCFc5/HBd6fcLtd4WLReESceWWOUddoyr6GLZ5zcDoJn6GhNNP6e+08Ad5VMnPcX+in/O99BH9HaeOq+hzknNtxJning3qt4i/6DL70WNqUHiMff517mF/Eh1EV/Bz1epjFd3UO4Uh/ss5W7/EoD1fwr9HXoVLwp4Jq38fv0Ge8zPCNfKNsa/E+Vq7mQdXZ65K54V/qedj+rgfPSd7YNrq3mHHNQ7mqsK6hx0QR0H7R16t3Fc4B/FT4VxB/VCXCLuWJR72JYnH1+/kW6SOYUA9YKrD2iF2BIv0KUQHlYx9h/zAMiR+T/1T5wqskefasHlX3arqRZmx/SlzPk5c67wzdfQT6f09tj6qj2DU5h+nHpXAxheQr8d81LX+fD+waPWvOqqgc0f+ddUD/a1xT8QcR/Ql7Lb10/65rO3LvnmbZ4L4wpzNt40+xTSfLf7qrHvUxWu3cceYnxB/MeZhgb45/AXo0+Vsfq3MfxJ9RP22Hk3YceJpRQcl4inqfPL7F9P4A3tPiv0RdU9qXmlrL/Ke+Fv8dI0Qh+qK9YDzIf4T6KSkv295Wy8va/tQIu4S6/6YzS/otbqPMlYH1QGrd517zVfj1XdF9eFt0ZHL23dJ19Wf6lbf45q+o0P2/5GkvhfMZUhe1Sn77vqqe52/nP8Piwh3SQ==</binary>
</binaryDataArray>
</binaryDataArrayList>
</spectrum>
<spectrum index="60" id="scan=61" defaultArrayLength="370">
<cvParam cvRef="MS" accession="MS:1000130" name="positive scan"/>
<cvParam cvRef="MS" accession="MS:1000579" name="MS1 spectrum"/>
<cvParam cvRef="MS" accession="MS:1000127" name="centroid spectrum"/>
<cvParam cvRef="MS" accession="MS:1000285" name="total ion current" value="796359.00000000"/>
<cvParam cvRef="MS" accession="MS:1000504" name="base peak m/z" value="113.07442490" unitCvRef="MS" unitAccession="MS:1000040" unitName="m/z"/>
<cvParam cvRef="MS" accession="MS:1000505" name="base peak intensity" value="214512.00000000" unitCvRef="MS" unitAccession="MS:1000131" unitName="number of detector counts"/>
<cvParam cvRef="MS" accession="MS:1000511" name="ms level" value="1"/>
<cvParam cvRef="MS" accession="MS:1000527" name="highest observed m/z" value="922.01652490" unitCvRef="MS" unitAccession="MS:1000040" unitName="m/z"/>
<cvParam cvRef="MS" accession="MS:1000528" name="lowest observed m/z" value="95.06375575" unitCvRef="MS" unitAccession="MS:1000040" unitName="m/z"/>
<scanList count="1">
<cvParam cvRef="MS" accession="MS:1000795" name="no combination"/>
<scan instrumentConfigurationRef="instrument">
<cvParam cvRef="MS" accession="MS:1000016" name="scan start time" value="0.5112" unitCvRef="UO" unitAccession="UO:0000031" unitName="minute"/>
</scan>
</scanList>
<binaryDataArrayList count="2">
<binaryDataArray encodedLength="3752">
<cvParam cvRef="MS" accession="MS:1000574" name="zlib compression"/>
<cvParam cvRef="MS" accession="MS:1000514" name="m/z array" value="" unitCvRef="MS" unitAccession="MS:1000040" unitName="m/z"/>
<cvParam cvRef="MS" accession="MS:1000523" name="64-bit float"/>
<binary>eNoN1GdU0wcbBXBJQAUHAg6wKkLAiSjgQtYlAVEUFbTKJsk/i50dkiAjAdxWQaiIM0FeK05EiwoqSVBxMdwTTICCdSDailX05dPv3HOeL/ece55xHQOFYw0b0LCf3JNqHokVB74G5tEiEVIy4ZplcCQmSl692JsXiQmR7/be1Uei/e2FxWJyFFxOjMv+Zh6FNffsbEGNwtEnHePLgqKwvuttyNyQKMhzim2a1FGYv+eX2ZYFUXgTIaiW6aNwxLDL6h9DFKTOjj5682jUpc3aNo0WjR3B2/2FQdEgXz/+OEwdDWMchZRriMboNR8/1ZJj8KnC0c+HFgPifNfQMcGDZphqavNi4P45x4dtiMHxt04z/2mIQX6IKmmpeSy0f+VMpFvEYv7pCro+KBaFZtqWqapY2PnMGduRFwub3+sL4hpiMe/YCsFN8zhsdxwQeQfFoS5q5oXRS+MQuENaeDs/DofDOT2TDXH4OpXB/9QQh6wbo4xh5vHoJ0YEbqXF46jcZtiU/Hh0Hzr7t60hHo9oL+n/s0jAdHkPtyMoAU//EE06mZcAhvX1gvMNCWBe2ZCXQqJDQbisX+JMR8X6b5uWUOig16/g1gfS8XVxdtMrKh2h63LuPWPS8Q+zO8FdRcehXvtRYWo6TOmlnyZo6LCoy0OVjg7HV3d3FxsHPSl1fUligNSwRRLnzIBq6z9KBZWBB2FD0MhggJzau7CNycDM+On9BhUDT7yCpcs0DIj+a1vorWXg21K1+TMdAxu/ryprNDLgyFwoFpCYaLnV1xZNZuLlEuGZb05M+Eyfe86bwsTqMEVmDZWJVY5rpwYEM0GqrSlLTmBCXFnbpGcyUWzzc561iomQo4llyzVMVDaamXN0TFhv6Sx9bGQirurJ5DskAs4Wc6x6nQj4OFOOeVMI7HT2cJpPI0DcaplzlklgjWfk6woVgTGblt5fpiFgMadH6qolkLZOxXLUEwi4PIwT0EDA92dYxU4jgdkqnazCRKD5YMNcXzIL5nPGpPpSWHD4ea1aRGXhCI/yyJfJQuPnukUUgoW3pTtsm1UsKMo3qTUaFibYTCodqWfB6Vq/1WEjC7SznKuPTCysO3ias5PEBid4rtNJMhuy02lEsTMbM/fwIpgUNm4u2Z7dTmWjTvd2lkUQG8aSJR92M9moNYjYbmo2Hn0fefkvDRvRv61u2aRjo6Li3Vidng27X39ftrWdjbbHf7wMMbHh5B/Y0kjigPVw4MoFCgd7rIWVaioHRNLC1nwaB26rGy39CQ42p9zYJldz8PPZdaPLEQ7M2iCK1XLAC19rf1XHgfgqL8do5GCGfk3ERRIXeUeyMu86c7HGdY4d1YWLY7LO7kIqF8mGJ32XaFy0vzv3+TTBxZUfiwes1FzUGLp8Q/K4eH73mGGPhgtvv7LIoHIuziw6vzZXxwVx9jM5Vc/FNPFr72UmLqzb/XzqSDzEHr65ajGFB7OZnqRmGg8vhdP/6yd4aI6cXeen4sH2lM2deA0PNsWWtyZrediyvqlsZzkPTNEPQYCOB27H+922eh667R09f7zmYajFftcUEw//ZfL9jbRELHu4pSuAmYhFx08GLSAS8WH4brGvOhE1YbtHnNEmwmP04qMsfSIyN6/4aGNKRMmuhD30zkRUhTdedSEnYcYv9DIWJQk7sor7fGlJuB3zaVEIkYTRBaxjbHUSSOMF13I0SVgQsr8rl5aMfZeuNwSwkqEwbJ9glpeMuD759jvaZHzxsrG6aUoG3f3mn392JaN6/P3tl4JTMCUzP/QHMwULrdr9nmtToJ2hPb5cn4JETtWEkaYUrH5crK2ipKLNdUWtXJuKoo/e+oUdqVj+cP9XGiUNXk7ci3RtGnb9saAloD4N3CNROruONGx0m93Nc0nHVem4xZKgdDRlSAMustJRNVApqeemQ5rTGeZUng6HJ/8qjpjSMaVX73DJho/2opqCnx587B1z2esClY/qL1xiZQQfbf2dzgMCPq5X/s09l8vHDB11UlAhH/vKXCO3afhwaDwliK7ig9q7YIixnj/Yu7ZboONj6Zfckx0f+fh2+1t5AEmAydNu22+2ESBovWWJm60A/YWvEj94CHD+QuWSzkABvDLXu86NEMC2NNgkYQgGd2sZvkkgwMDeTXnjVAKM457pda8W4EXgNd5VnQCSdn79qxYB/FZWJLW1CtA18YHgqVGAwPimkeo+ASgb9I5jbYXoN2yMnO0sxMmkEiXFU4jxD+3rv4cL4RST+ItQKAR3y9jyoEIhLiTQQtqKBs3pU1m2CjHcgVsS0idEaIfHhxe2IiDr+XA/TxH+VyY6BaoI2XOdZb0RInx261mVxhShj19d/JtQBKtRFq80KhHIZS/ptq0i6Ds6ZegTwb7ifAxhK4bXBQ/b11PFyJs3Z6oVRYz06p+0GqoYDdP1N1+Gi1HK7g2vjhCDn6oL2UWIsXWkroovFGMp44G6q1CMzVfWSJZXDd7V+Hds0IlhumeormwV49m/Qxa79YnBq5dG93hKIGG/ufSVKcERtyVKF+Fgbu3OMhNJMNKgE/xWKMGO0KxZ/UUSdNq3r7tcJYFxrvbUDZ0E/OheSnKrBCWjYrrTjBJobRZsP0CS4unO14dP2krRrLjzeQZNinXu5HGdQikOELTzSpUUH/unDKgKpThz7Nat4CIp3G71Ph2vlSKEfsbhTpUUOzzE0xbel+JO+4pJ7UYp2P4xlv19UsxP8Zz7niSDRxjz2w+aDEeeS59mRsgw1LCbe48pQ5vw3zPVQhl64uJX3lDJ4OCqvvixUIbTuqauexoZJn9McnO9L4O+VZUyxiRDwYk1pTrPDCx68nxGS0QGqrVLf/0kzMCQBOX1lsIMfL9ycWqzJgMtmx2T87UZOLOyv5VxLgO+6U8yRukzMNqeMTrclIHh7InJlWQ5LlcOi39gK4ePld20aV5yrIk6VDyUJseLyGR39yA5QrOrBl5EyDE5ot7Cn5AjptztkItIjmcmWgFNK8fMXyteLzknxzK3LHcfvRwGq/pWs/tyfPt+zIz4JEfn4/KoFlsFaotKlk31UuBkD6N6PaHAntL9W1xFChTcH346TK2A/5OsRzy9ArbF61IdyUo81WhUmXZKHIp9NiuaosQNl5eevZ5KbKlrd6v3UiLj2L2mPTQlrm7waotdqwR/zIwvvYQSLQsa7yrUSjB1TX6yIiWmr7wtVWuVOP0s9MW++0o0ftrY7GxS4tRAyMGt5EzE/hn6tISWCdew4um1RCbGvud4/i3KREDL3eCI+5kYntH0KNSUifnBlxQK8kZYH7VrN9E24kTg155U00Ys5b7YYyJnQWg2tGvb2iwkx484VV+UBX5N3vqD2izMmrE8MLojC8RY17Cv5GwMf98/8JddNhgci49uLtnoVG0aqi3KhvsBisebc9mYPKJ7y7CObMx6/C75Z3gO/A5b1Dkzc0DOXDX4J3LwZWbCg0WaHLStXk68v5iD9hOVFRRdDir3jbk005iDVxHWIxz6clCr/b5hCjUX+tAP7QPLc+Ftcf6HQ0QuDpUevGl5KRfTiXMfaLpcNHkElHq25oLWYDo6z5iLkA8jnNd5quBbvHZ1DFWFr+ePKuJDVYhVrIvlRqjwYeXmpuhoFXbUbV27tVCFysDyvH1VKji92zfLx0qNUfvsDy/nD/qUPJJbqEan1/d7u/vUUJ1zbC4l5cHaX2J3Q5ePbaemHLhozMe4tCxTxZt8XJ3jzauhFsD47t5jp+bt+D8hFD1o</binary>
</binaryDataArray>
<binaryDataArray encodedLength="1268">
<cvParam cvRef="MS" accession="MS:1000574" name="zlib compression"/>
<cvParam cvRef="MS" accession="MS:1000515" name="intensity array" value="" unitCvRef="MS" unitAccession="MS:1000131" unitName="number of detector counts"/>
<cvParam cvRef="MS" accession="MS:1000523" name="64-bit float"/>
<binary>eNpdljloFGEUxwcsDFZTaQrRxUoEcQoLBYsRLCwsppLtnMoLSSbrmqwazairxnvUKFE8xnuN14hXxKiDNiKi6wGmSDGCRRCFLSxSWHi83xNetvnz9nvfO/7vmM9x/vx+vPP/gjM/E5xz7x/6d96LPPWLyLM/iDzruqD3QNA5ITj9imCpW3DdfcFWKth/Q/A89z6OCEYxetsE23cKxthbcUkw2y645JrgyJDg+meCqx7/w3hNThzIC6YtFbviJ573Rs43XBD5Fvo3zwgufi348i5x7SbOrYK9cs8ZBw89Elx0UfDXVcG9j+HptvhZ9Vnktc8Fq/AydlxweFj0poyJ/JY8fw4KDh4UfEU8rScg91fjfy5xt52x/y+kviO3yZc6LjuH3QZxnRZM9gm+4H5SF3TJ7yc8eZFg2on/U4Iz3gqGyINHBMuH8UtepWPwAH4j/pA41h6lH3Yh78HOfus/4rxtB/34VLCRoLdZsMa9HCz3c58+TomzgZ8AHiLiLg4JTlCHRZwvB2P8tSO34yeq2j53TxIP/V6jvtkWwZWX0d/EnNH/Yd3G38b8FH3ow8MQ/eUob+gFxNHEz1fqk9PfTfxEzLFXQ+4hbtAjjwK+W+TRgucJ8h87L1i5STyc+734xV6A/5b677PnzS7kDnAj9irwgt4w9UyIJ+ReqdPa1fzVboz/cLPNM8WPj15BPVzqEOq+og9j7ntaJ/T9A/gnXn8Sv0XN7kMPv16P7Y8Y2dF64a9Av84+6N9t/SfEF1L/DNkFS+QXEN8Q/RdW7P71qHdG/CGY8/8n5jXstbxE2G/tBbFbhj+fuNMu228Feg58rnsoOMq+KLDvEUfRa+vtYs+jLwr4alH/EeY+2GLvZfCZ499FHobXeJPlc+ZF2x8Z+ST7bV8ovzF+cu4PDMAD+YzSB1mPrV8U2b5THht1y5/m56DffniSf3gKOPfxM47dBv2aMOd+3fadotY/Rj+Gp1B57LL8Ochl9kIOLwk8BMxBi7gS9DONu9vusYC+9OHLrdnzgjh8nQPsJMgl5KLD6pfZ87VJ8/j9LDL5BzqPnXb/qTxOv/sVO+/63SoxN16XnZemzlVk66jfsZK+m8hzgv5Jt1m7BXZD3U+ch5yP0hepnseWp7THvn80L6dq5bRi98V/f/hxt9s9oHtV+1/nSd8RzZ22Ln6n3fOKOp86F073pD1btf0Uwn/bPtuv2jd5Yuug85zrd0TfO1Vbx5z3jMu8Nyu2f3XPOvo9iyzveZ//G6dlz/g=</binary>
</binaryDataArray>
</binaryDataArrayList>
</spectrum>
<spectrum index="61" id="scan=62" defaultArrayLength="421">
<cvParam cvRef="MS" accession="MS:1000130" name="positive scan"/>
<cvParam cvRef="MS" accession="MS:1000579" name="MS1 spectrum"/>
<cvParam cvRef="MS" accession="MS:1000127" name="centroid spectrum"/>
<cvParam cvRef="MS" accession="MS:1000285" name="total ion current" value="854673.00000000"/>
<cvParam cvRef="MS" accession="MS:1000504" name="base peak m/z" value="113.07438379" unitCvRef="MS" unitAccession="MS:1000040" unitName="m/z"/>
<cvParam cvRef="MS" accession="MS:1000505" name="base peak intensity" value="226791.00000000" unitCvRef="MS" unitAccession="MS:1000131" unitName="number of detector counts"/>
<cvParam cvRef="MS" accession="MS:1000511" name="ms level" value="1"/>
<cvParam cvRef="MS" accession="MS:1000527" name="highest observed m/z" value="922.01656598" unitCvRef="MS" unitAccession="MS:1000040" unitName="m/z"/>
<cvParam cvRef="MS" accession="MS:1000528" name="lowest observed m/z" value="95.06369789" unitCvRef="MS" unitAccession="MS:1000040" unitName="m/z"/>
<scanList count="1">
<cvParam cvRef="MS" accession="MS:1000795" name="no combination"/>
<scan instrumentConfigurationRef="instrument">
<cvParam cvRef="MS" accession="MS:1000016" name="scan start time" value="0.519533" unitCvRef="UO" unitAccession="UO:0000031" unitName="minute"/>
</scan>
</scanList>
<binaryDataArrayList count="2">
<binaryDataArray encodedLength="4268">
<cvParam cvRef="MS" accession="MS:1000574" name="zlib compression"/>
<cvParam cvRef="MS" accession="MS:1000514" name="m/z array" value="" unitCvRef="MS" unitAccession="MS:1000040" unitName="m/z"/>
<cvParam cvRef="MS" accession="MS:1000523" name="64-bit float"/>
<binary>eNoNzHlcC4wfB3C25HxERY4oG6XIUagIH9uQ4xGV7taOznVta1tbtY5tiRBWj5LHT6rnceQqHSo5tpWHIok8UlLrQh4s5Uj8/PV+fb6fz+trzHbJM9J4YvOBTjsfPS8s3W9aw6d6wSrnrY/RZi/w7z64lqXwwo9Nft131V6wd3xuvpToDYsUzpSp47yR7LBziQfFG/2zKTESmjcWXa+efE/ujeWNCttvqb/6lwc/pqu9ccsk16BH4w2Plqf3K/V8sFZa5+5C80HHs4Gla+Q+2PhIP5av8UE0ry21muiLocvuCz7TfDHLIOCIXOGLLUWryqM0vngbZbdutNYXt+p/1Pvr+cG4rzvmzno/OE18rDSBH4TdDqUqmh9Y68p/61D4IV3iTRPU/nJQF/uPnj9mOozUzdzij760Ib6ewh+LmYrnFan+8Nnqrz9b4w9rvQ9bb9f6o8hLauKuRwf97s/neVQ6bq47NZmQSkfHepd5A2o6Mt/R/ywlBoA2sMymZlwAHv5dL/xMC4DX8IQf9YoAqEqraCW1AQgLGa0KJTBg9mBc+CYSA5tUjp+dyb+cbVZ7YxMD63aGP+igMFAHS8d2FgMcF/399jIGbLzWrraTMzDcYlq+Pp+B9tRgRamKAeUrr1nyLgZin1XbtBOYuLcty41DYsLXu28Vl8LE4AeLU0+YTJRfXHKth8XE+En90ssyJhhupksC8plIMb43x72AiYsXGHfuqJgoUJUZPuhiIu9pwwWvsSwk6c/7FExgQfY56ksQkQVDPdcOMomF3hBazmoyC5q/3fnVFBZU9IttrptZYNeXp8SyWBi1MFtpIGPhMuVLLukMC+KuW1aCfBZezi3hJ6hYOCBzNJ+uZaGs+PLXQgIb2SW3/goksbG0SJTqRGYj2rbphw2VjRfZWVtbWWyIp7Z4HpOxMXd4u8lQPht+PmZVy9S/JNGiRbVszFy16ZKsi42neTeq1xID0bKsfQTkQIR9T3y2jxIIDut49wpWIMRl+/WeyAJxvmJ4bn5+ILgf9WUjqkBYmV7ZMUMbiL3zmBviiUG4WUc4N5schDqu48xRShDsJKThTmoQGrHaSs4KQgH7pbaQHYRdAZ8mbZQF4ZNppRFNHgTjz/9+tVcEQfx59ERPfhDyDLapr6uD8I5cVHn21S/zCKe2aoPAvG/KGEsMhuy7XdIVcjBuXvfUBVODMcMhIseEHYx7R+/m75MHw0+2vlWXF4xcUUZ+aH4w7gr87n4uCEYjO+vRVHUwCl+Pd9B1BeNERV6xMTEEYWe95FpyCGwzXvkWU0MQUpHRrWCHYPJI+tF2WQg8czSj6xUhWKoZTOvJD0Fj892Ls9QhKBa61HtoQ3CSEOGU3h0CVUbO7UFCKJ7co7T/QwoF82+HMQ/JobDs+NZ+jxqK7y9faL+yQ5FQS19gLQvFI3Lqxu78UDgzybMmqkJha/X1wHR1KM4Zddc4a0PxcK9s61xiGLys7H+8IoehcsrhcCU1DOMWd1i6sMNQt6R9zUR5GFIbxva6FoTB4/33ZXR1GMo184Yp2jAk9zMsOwgcvMhK87hE5uDqgKX9CgsObgaNn9hJ4WDFqpLMyTQOXibe04SzORh4OmPNUQUHnR1diqJ8Dv7xqvadq+bAZTitY5mWg57KgUYbQjjG/K7v5E8Kh8vJq+L95HDsnXVQOZ0Wjuzo3P172eFYeWXa7iF5OA6lHoiTFYaDwnQ9IVeHo3/N+CvjusPh/ukt6UpvOG5yyue/IUfgZsOYuKe0CIzx/+pJC4wAO75JYy6PwNws8e4jBREw+Hk+6Z06AidKla/0tBFI1OyfX0aORNHCxqrT1EgsWxOWLQqMRNeM+PvTCyPBudq2zedsJJrH7t7yoDsSrWPe3vciR+FRP4lkSolC5/S2w6vlUVDVEtv3FESBIL/od6YwCjptG0ndGQW7PF8+qzsKtz2W3TUlRuPP4Z/9OxdGw8WsKs+FFo2TGqrHnKBobJ7Qknc9OBrP2+393QqjcXpB2vARbTTmlr89O9+Qi5y/WedGFnBhyjAf92UlF25HwnQVe7hYeXTKhCl8Lj7HVI21UHLB7zdok+Zz0ZC2tMi1hItn7cstdqq4uLVp/Y7mJi4CHVVVvR+5+PdKg7s1gYf2o0/ipxnysNVgzMy2lTwUz0nYaEfhIfv9e8YJHg8kucc0ZxkPC5dkH689xkPLD/nIQDEPu+J30t1KeTidx02vUvFQO41aZvmYB5P1l8dPbOahbi1L96CLh9ElO9NTdTx4pmt9Igl8eNn4pc435ENE/zmbTOIj/fYXV5ItH8fXuu2f7MrH7JoCrR2fj0pH+1s9x/gI/dhIdCnh409y+PzfHvPBW+xFkXbxscWk39dHx8ftL1b6SYYx2PcSBkWkGNicH/Sk2sYg6UVl4DZKDPSFBmseKmNg8CVpU0pJDM7eyd6863EMdr44772/KwZ8wfsrjroY9M2kX68wFIDv5PC91VyA7ZV9W5NIAgRZNGV52Apwuyqq0tBOANvBw68rKAJ03mBY1u8RQHR8uC/cTQB1vbdSoxSg7jvdbEyWAK8q/uveUSKAwd6hBKZKgJZTLq07Hgsw4Da+anezAAsm3qwO1gng1OncFEkQgr6nh/SGJIRlyfjGf2yF8LVpLDlBEeKQfaRmC18I5zu/jeErhVhGaNXXZQpRsOfg2v9KhLhyptjwiUqI48csFkseC8FYkNFOaRbi+iqRc0qXEAuNX2d06oTI82QwsgkiJE+YUHDLUISvvYdd7KkiiJL7L6W7imCQ1fO10U0E3YwvBy3ZItSk+bx6wxfBobF/hVQmQoDz4aYipQjm7aJdD/JFaKLx0htKRHCauqauWSWCMnJ3nkHzr3300pdPu0RoPufTqNaJ8IV71VFMjsXHhx5zKm1joT+/cVuqaywERhsvnufHIrErYZ5OFouNx3osJmTGYrvr0HjjglgcthYllZfE4pJFmdVZVSxOmpvOclLH4pPj2pXjm2ORFK3uNdbGImXzncrJg7GIda2em0AUY8MHVettIzHSq14bVdqKMXtmi9lYNzEidjG+9/LFUF2lh2bEiGFS2id6ohSD/mEka2GBGH0T1Mp1ajFIkWNn6R6LcW914V+uWjHkCgubxEExbpiceXObKEFFjduZYUMJbmQz9fOMJVhcXZK0lCyBPG0ozcJOgiOzjA/RqBKEv5dsGHWVILLmQXY8W4LD03+MCmIkcKibdM5MLoG1srihSClBzqRcs/uZEvhdnyegFkggPZ57mnJNAvv2MpqHWoKe3wRthGYJdp2xjNqtlWCYNueC46AEe9p0xLeGcThUd96klRyHj5d2LVhuFwfrjLCQydQ4dDQFmfi4xWFLZ737BnYcrCgGMYYxcfjD2DEoQB6HcqrSviAzDqdLFWcSCuJwjreCO3AtDs2Ktd+tm+Ow9uPPPbTBX/8cV5SLifGoylwXKTWKR04dVZ5JjYdF8Zy2nW7xaKQX/kVnx+PhKvEtvjwehzkfaUmZ8WD36U4WFcRDMu+66wJNPEwNDJu8muNR0BwgPU5MwD2O+aU0owScDw141EJOQJNxgMuQbQJyXFrXBVITMHTQ7L/L7ASMfHs6tUWegCuMk+TdzQlw83RY0kyUYlv8otchRlIcKhX12BpL8S8iLh8nS5ExdFzwgSoFYWzfFjVbiiclVqkHM6XQS3nzM/6aFD8KFo6+0EpRneFmcW1Qim+fDEKOGiXiwsDV4RvkRPzvyxz5O2oi3NucSi5mJuLJ/3j/nSxMxEhmFaVZnYinHns/aIhJ6F6Us7zbKAlN/NTV00uTkFexIdNf8+tugmfzupPw8+sep2mEZBgRhcl9Vsmo8XTd1uuYjDdpC48QtidjX/1DN0tWMhoevnU2lyWjdfqyLWa5yTg2+xZd/0IydKOrpJtKkpG1cGqFXlUyBqgra8iqZPy74zDb8nEyvnW6mlh1JcPSfU3ZWOsURE6yObSJkoLZQpss4+0p6KU+67J2TUHu+vpFVrm/Mv9DjV1JCuaUqQqWVKXAMNH9hI8qBdbkA9WOj1Pg1ZFhaEOSweC/U4udbWUgPjK66U2R4dtcu3Wc7TIE50whL3eV4aLxB/qSOBnEvW1OHKUMiyz/cAsukcFUqe/GN5RjuIyexCHJYd53eqYTVw6rde9vc5VyTHzWsGFPrhy/O2uaJV1ybB0tfnXMUIGQ2Jcj5/gKTH/e33lUqUDZw4Ydf+gUOH/S3vasayoCz+rta1Cl4g+LzfSirlQ0VHi9W/DoEP4PYGT8mA==</binary>
</binaryDataArray>
<binaryDataArray encodedLength="1440">
<cvParam cvRef="MS" accession="MS:1000574" name="zlib compression"/>
<cvParam cvRef="MS" accession="MS:1000515" name="intensity array" value="" unitCvRef="MS" unitAccession="MS:1000131" unitName="number of detector counts"/>
<cvParam cvRef="MS" accession="MS:1000523" name="64-bit float"/>
<binary>eNpdlk9sFHUUx8fEAwmJzgFJEzgMhIRNuMzBSA8cfhxMeuCwJ7MHD3MwpCecLu12C9ZOWyprK7pUgYJBBkVEAmFQiIupMtyMRl2JhyZwmICHmhgzN0vsAdj3eU3e7uWb329+79/3fX/vt5737Hf0D/ccvN9vCm7+tofJP7/1MLpQ9DB/nXPhl4I77gg2PxJ8eFHw5Y7go1TwtauC/3N+97JgZ0EwnRRsXBZc/0Lw4DXBnz4X3IbdD/gfzAXjhmDU7OHgjc37e+tXJH/v1UuCJ3+Uuvb+LOv8U8EXbuNvTnD4fcEB6lkH/yN/97XgsVOCbda/kteebwT/XhH8/q7gS/C2/DE83uuh2/ZA1v/yPZ8XzD7A/4zgXupfO8N3ePLI/03yXGH/OnmcBS/D74t8PwCuw4M3Jlg5Tv1fCbZmBf+Cx62/kFcseI16vrtPP/Cz5Sz1nCbOOcE/iZdjV34i+CQTrH1GPfAbvye4qcX6mOBbJwUfw8vDRcErfN/OeqktOHQevdFnH/uBE+iYPEr2d5HnAP6GsYum2SefkvUaeXawWyXuEvY14hTw2GG/A78luhv6kDzxW2vZPAbpS8F+hP1W7lv4Dv08ih+w+i52k3bf4/506HuG/lrorsI9fQN97rtFHzjvqDvlfHsKfonngdHb1EncWM81iae6p85ghL4n5D9q93PWw8SNJtgnXlwXTODDj/vywE90mLw1L/jJD1Ef/MTkkfM9qVt/Obpv1y2/PusqfJVHsCd+m/iO8wHnA/xGscU2fBXoMSS/ELtwyvJUZY6Umhf85KxL4m/h3qVHLC/ZOHHhN9Q8OJeTZ8YczNBtl3MVdBosWL3r/XP0MWffES8lv/ywrbPLvfY4F2MfgVd0bpCvf9vOKe1vAI/JlK1L70MFXWfKI2t/1uazi7kWobOc/bRh55HqpcBfSr6HLlmdFdp3+I2ZB475EWKf0ceSvHPyyNBhk3mS4cexHxI3wa6YsHE1/xWdP9yvAL159GMf/QuoL8POwesa9yXFbw1/Xt+++svwV6Hems5F+rw6bfWoOtG5qu9XQB+c6pR6fZ2PxF+as/n4o/Y+F2N2flSVZ/jKWKcad9zeqwI+qvBRmbV8qg5irWfS6jBt2n7qffZG7LzVPobw5k9YnXTH7D3T/Z38r1pr2fmoOtT3XXXegf9A92fsHO0S19HPEn06vgcNqz8f+6rqmfkX1e07sTpj52MMukWro6Hjtn/KkwePeT/f1LGq/ee+eOwn5L80beeRq9v/rbHmX7fnNuZy0+pD+65zJY773qm6nefBjH3PquPWvpywfdnQh+pfdQw/7UbfnB2x74PTuU7e0Yidl/pe6Nzx4Htg2sZXXrt999Kft+dUr8G8fTf0f2Sk+iWOT3xf+4v9Jv53BS3b74369J1RncFDMmrf+1jfY50TiXsKUEIEIg==</binary>
</binaryDataArray>
</binaryDataArrayList>
</spectrum>
<spectrum index="62" id="scan=63" defaultArrayLength="425">
<cvParam cvRef="MS" accession="MS:1000130" name="positive scan"/>
<cvParam cvRef="MS" accession="MS:1000579" name="MS1 spectrum"/>
<cvParam cvRef="MS" accession="MS:1000127" name="centroid spectrum"/>
<cvParam cvRef="MS" accession="MS:1000285" name="total ion current" value="865723.00000000"/>
<cvParam cvRef="MS" accession="MS:1000504" name="base peak m/z" value="113.07432574" unitCvRef="MS" unitAccession="MS:1000040" unitName="m/z"/>
<cvParam cvRef="MS" accession="MS:1000505" name="base peak intensity" value="221741.00000000" unitCvRef="MS" unitAccession="MS:1000131" unitName="number of detector counts"/>
<cvParam cvRef="MS" accession="MS:1000511" name="ms level" value="1"/>
<cvParam cvRef="MS" accession="MS:1000527" name="highest observed m/z" value="922.01576992" unitCvRef="MS" unitAccession="MS:1000040" unitName="m/z"/>
<cvParam cvRef="MS" accession="MS:1000528" name="lowest observed m/z" value="95.06349815" unitCvRef="MS" unitAccession="MS:1000040" unitName="m/z"/>
<scanList count="1">
<cvParam cvRef="MS" accession="MS:1000795" name="no combination"/>
<scan instrumentConfigurationRef="instrument">
<cvParam cvRef="MS" accession="MS:1000016" name="scan start time" value="0.527883" unitCvRef="UO" unitAccession="UO:0000031" unitName="minute"/>
</scan>
</scanList>
<binaryDataArrayList count="2">
<binaryDataArray encodedLength="4308">
<cvParam cvRef="MS" accession="MS:1000574" name="zlib compression"/>
<cvParam cvRef="MS" accession="MS:1000514" name="m/z array" value="" unitCvRef="MS" unitAccession="MS:1000040" unitName="m/z"/>
<cvParam cvRef="MS" accession="MS:1000523" name="64-bit float"/>
<binary>eNoN03k8E4wDx/Ha3NWTiKdUPzVXl6fS4alH+rZRwuNYh2uubcyGzC7DMBt5lB5FkQ5lS5GK6FKPklFKekI9oVJtehx5OoyKVL/+er++n/+/USn7Ao0b/dCyQFi5VccfN0kj+hyKP8RRDMY0V39M2UPYcCjDHy1ffX2bVP7IWc7voxEDMC/Nb8UXnQAsrxFX7CUHwLnPpU/pEoDr3EbzDnkAypQP74xmBuBsmq/HWVUA4pNWWQw0BqBSp6iqUScQphYdByIogfjNcXbRLZdAzDnQXuwqD8RJ+18NZI2BWGffs6OFGIQPHec99F2DIB8727MvIwgFgyvK+I1BoHM2RXxpCsIIddjDSYeGOUX5CwedaKCNMucObqAh2ONm/S0XGnSqCzxeZNDAHzbrKVXR4Fd8k5jQRMOxIxt4LTrBeOpNpU7ZFIz/bhb7/pUZjAnuA5cZjcFQL/Qv26ATgso3b879QQkBb90n3dGMELS9XjfwShWCg1/eBg8RQ9EVpyWV64bCccyzVu0SimUnct2bM0JhEaQrLmsKxaKeF79zCGHQ8Wpd6kIKw7yJt1VhVmFoVdqgdmMYhk56pL4gh+H4OhteJz0Ma29d/u4oC4O5hEzxkofh0W5NLkkRhhb1L80XG8LwOcS/55Q6DOEtxfufEMJR3dnxD4cUjkWiomQGORxdsg7Ww/Bw1GfmPHxFD8d+usr3piwc00v0765WhCN41ng/lOFYN3pk/H5DOLxsFemN6nD8fnZbHI1Ih2ihv6eTFR2H5gdXXyLTEaL3+XAknY6o3xKypsroyPVqbqMp6DBruZ+U0kDH1byqxpkaOs4s5dDPEhjwf/zEnUZi4H3+23/drBi4YZxy4TcKAzEX3k1+QWdgot4057iMgY7tzRbBCgZO/O9RzvgtBgi7ZtOnqBggSq/7OjQxcOeOjV6BmgGtbuW3YxoGDpl4EZ2ITBy8tG/Qw4qJ9qtrKIfJTPgIPrqZ0pkIJe+WOzOYMH7goH0iY2JU/ZR0VMFEx5OZ21apmGhaU1VcrmYibl63YogQAcPv5DFzqwjYEO1zuykRkHRRjUroEQhz8M8vZESA2ElMUcoisIz49Ox7RQQG3ANtzqoisPRA/7xTLyPQMo+ssdVEwC715aCWEAl2tnPJowWR4Cyc/+acVSRqb7pVniVHwvHOF7/rlEiU7yj0IrtGYkXk/5Z50yNRMyxcuIMRicaB6z/fk0ciK1Ovu/9EJBQD1UlXFZEwfOSgP1UVCeUN1RaNOhIzjP/zWkZkYX3IkZn6Viz0Hjx+5zKFhcrUt9pzDBYyJ3fN8pKxcC1GkmwkZ2HzrvYqpwzWjx8uKX2gYKFkZPMVpoqFXMpukbeGhR1ZKnNDYhS2D3ts7CNFwdWk1rmHEgXiaqK7ETMKK7Y9mrRcFoWmyuPSEEUUnj17oevdEIX1K1e4XNNEQWPx1MePwIZew02cILIh+1tv+mUSG7YGoc9fWbHhtm/kyjCZjVsF1UNUBhvfd0VMtZazEfr4SFaxko2l5j9T5Co2nhZtrP2qZqP23sMHO3rZuB2kOBdP5ODdtK/qAisOLi9NeVZB5sAxre3Tby4cHPctbtnD4GBj/sCYUSYH3/SinPgKDtQPygreNXDAd85+Np0YjVb7NqMLVtG4NGj4TUiJhmR2namQEY20wYklH+TRcFvu1JGhjEbAk0gNTxUNgcRy5ZAmGgOus7UP/41GeOptfjUxBleXF16UWMXARF60t9M6BoSZhY1vKTHA4NRpm5gxOHl0oZ1XZgyYBbTPFcoYmC7OOL9XFQOD+1YTlpoYOB5vjd1JiUV27R6Dj4xYJBhXZDYrY0GZ/s6TdToWaz+mPjrWGwv6orJyV8pO2HTS1iyR70QIs25XjHInPnSXDPj3/ujf9pTMtI7Dk/sxZhdc4nDjz5/G65lxYFx+532EFYe1l14uMjkZB9v+7d17NXGoW/+xIqMvDp/nUoe0k7k4M3F0SDWDi87A845DK7ho27NvmieVC2MD8z/c6FyQ/v3aQeRxQRvXne4j4yLg9sopyONit1eEbraCiyXl7vsCq7lYkNz02rmBC/eKuEZOBxea9KoLwx+4WLXOXX8TIR6jDnOCumbEI8XNO0a7Ih7Fv5m3Pd4YD83Pc8NtqfH4aWFqXUJ4PLzKDHOL4uMx//LLODdZPMKt/QWbL8bjyThdt64hHsqsX0790h6PP2ne3VHD8WjpI6jCCTzUZtnoWpjwsJydbrSSxMP3lKkBFAceOg/qd3/35UEckzPwN5UHw/FKbxqPhybRMfuZ1TwstvCe9VM7D4d3d1Mch3mQMz0/TRD4iGPqTzpkwsfm7OK9SSQ+7AiPfVwc+AgY9FsfQOZjp9KuxXIrHxLPe91HeHzMmZ12USXjQ1DyOntRHh9D9hPqFz+sKZ9hyqzmY0T8PHJaOx9Og2u2Naj5KK3o6lk/zIfP5N8ZEhMB3r1VjLXNF+AvTrWjL0mAts+bNrz7YfKf/P1sBwGy0e12lSxAcPbk9F5fAar0DRaJeAKkHB+z68sToJJ37Mi7fAHcex8f6VYIQEjtmuVWLQBvga7tlgYB1t5ZYGapEkDg8+y/2HYBsqb5LFo1LICq8bk230SIiSvB3GsOQmjuFk59ThbiQtiXv0k8IS6GejfZyoQI6DGjnpMLUalbWs7KE6Lr6ukpI/lCeFxV7+hQCqEseT5iWS1E4NfW8//9sKRV4ZjSLsQb8pnxo2ohaKr6jGsaIXKJOQuKhoVoiuyLj9QKUS+uWlNBEEEY1pCjMBFhPZf9so4kQp82Jb/PQYTT3/7mkygi+JR0nE6i/uh3l2ysoYsQoB+2vZcnwqdZM+oYAhF0B0yMhDIRMnf6xRfmiTDxwLVpeb4Ih/a/p31SiDB5T47Ng2oRVm95UdvdIALH61addYcIe8p2p6jVIii3CpUBWhFefvnH5gMhAXc3V6X2OSRgNltvxWyXBHDPZQYXURNwe7hoYoKegGcXJ079xUuAc+FBjxpZAu6fLr7dkpcAnttLnfvVCZg65/1pC9WPbtbnNNKegGPdrIkwTQIOyE0WOGsTEN7MneRDFGPBnbcVhqZiOOTtKn1NEmPzgb/m9VmJca50QK/cQYyLxmcKHlDFOB5x0nYfXwzP0k/7jeRiLCYmT1LnifHx16iacKUYc3Xt7LfViGHa9KuOmUoMx9sDjCCNGAajUodVWjFY/f3au8RE/BMyFjdokgjPtcuIi1cmot6Lum6UmogCvYjd/oxERBR8LZ4qT4S9/8X/2eQnoiL7UPNWZSKSv5RQKDWJWGUYrDp1KRHvu1/NDVAlwnJ4KOuUJhFtaYYBkdpE9C9aVzxokoSZxEk3LVYmYXXWy7XLKUmwnJZb57c1CdcOyAISGUnwddgv0eUnYVfwspBoeRK+2vbaFecnoShuwyl/ZRJ0DO3T1DVJ4G48quOmSoKxa9LgEk0Sfk2U9XwfTgIziJzDNk0GsTXR9QMpGQ9nOU2ztE7GJPKF/ImVyWi1q289QEmGstng/aatyaivMrbLYCSjMmsiYqc8GYXN5ntO5CeDJa/Zq1EmQyeYKTlZ82PP86WMtyej/5WzoIAoAad/1L/LSgLJYd2TTIoEhU6ve/K2ShB9t+BaCUOC6w8+9Z3hS6BouqR+IpeAmHdlXN4hQcUGn9wsrQQtLuRSNjEFg2/scp+bpuCKToJ9qVUKaMvCzNopKRgZdJthvDUFNiOJrfnaFMSzY+7ftUoFLWTD5EFKKua6WSua81PxbvPmMLPeVHwKPrYjS5uKgxsbY+8R09DQ9X0bzzoNR5/tTW47kIb0zkU722vS8LmhaPKMxjSMcdrzpvem4YUwr9yUIMVH287ZS4ykcAp2Sv+4VorxV+rVP1GlILK7fv6FLoW7Y6nJLJ4U951DRAtlUnx9vMLL7rAUxRl3R6kKKVoWFxINq6UgvB/d8rFWilCLQJZ5gxTl08nMpfekOPrH7XqDdikend/f6KCWoqixPGTx4nQ8qr5ibk1Ox6F/7jmuoqZD8/2455bqdNzd/uXjqmvp8CzUK7RqSMdV84Oh8++lw4940n5tezp0Vt8YS1Onw9hr4bJNDjLEzZi10ZMsg7XbZ59gdxncWGekiVQZLCtO9bMOy3BF0rAlWyFDqWi+gEKQgzPP4F9bIznqohrunDCRQ1x6nl5GkiN+7tNYCleOJ5avv3Hz5KAp/ctiD8tR0Lkrf5dCjuDWHp98kwyM0e/dlPIy4Gd/eG+DLAN9pPa9txsyQZZc5t1WZ2L+8ldpr6m7kJJtNmeS/A+ceznuQ9Vm40bwuMf8hzn4P8PqFkM=</binary>
</binaryDataArray>
<binaryDataArray encodedLength="1452">
<cvParam cvRef="MS" accession="MS:1000574" name="zlib compression"/>
<cvParam cvRef="MS" accession="MS:1000515" name="intensity array" value="" unitCvRef="MS" unitAccession="MS:1000131" unitName="number of detector counts"/>
<cvParam cvRef="MS" accession="MS:1000523" name="64-bit float"/>
<binary>eNpdlk1oFVcUx2/FxQNdjOAiCxePgiAu5NFVF0KnIJKVDOLCgotBBLMozSQm8cUXX0b7YtIScfwKSQt2jNI+W8FBW5v6xbhpA4pMVeoHVKbQRRddDK4sWKjN+R3hvLf5c+8799z/+Z+PO869+e3/1f8fXNUVfO+a4NYHKxgv/CHYeSj7714S3PmT4MWzglvY331d8FUq+PG3gq9/FHxyW9BrC6bHBJ/G+INH+4Lg3HeCA9/g767gO/D8k3X+iWAytoID69Z8uLIelDic+8L6+ScXvPGL4KWrgn3w+fuc4P1FwQ68dxHP2jnBF5cFt98QbGQr6JdPZL14Cz2/EpyfET0/Et7+B7/L/g7i3oBflxDXccG9N9ENvR3+ut+jP3rtJL5TxLNR+Lht6Pgcuwfka3le8OhFwZecf3aPvIlufvQIP9jfPwmf89gtWl2CM4IxPC6r/uz7R6i7CF1OC5aHOTdFfWA3ekdw9Sl0nhB8zLll+NRnqQN4LqNXhJ7JCcEaPNaS5/fReRt2Afdm1OUE/vZxv/e5YBO7HN7Xr8CDc444wmHBmQ55+8zaBfCvsQ6J4+ev4Q/vBvekX7Kmj4oD6NbC3xi88PcXPHcfZZ86z1kX+N9M/v8lb/3wzOAdNsnbCPnifo/4Yvh58Glwf4M8V9jPTxMH95dD8DkouIn9bBy/3Be17VrrIOK+gHvqB2zcJX4L7PNB/KhO8PH53yeeTJG4M/UPxuBT9Ayw8+DfgIfjnhD/YWTjjcFglDV8cvK5iXWEXch9Dv8V+j0+a/VkHrqm5g8966DP+QJ7p7q0rd9V1GHRsnF3qe9C4/6UvM5aO40z574UP/VDVt/OnM3bb7wjS+i58AN6sw6JL4VnqvmZsnr3wecV54Jh2z8JfPYt8D/+6vBOuacxSR7GLG+Put+Q2DosyGdBvspFq3/G/SW6ROS5H/45de5N2j7y4XeHeV7hL4HvEvqFypdzXsvG12WOxegR9PBYz7yLiCMlTkc9vWaONjhfwDfBj8c575CdT9q/Bbwi6iY8YvVz+E/wEzCn6vCuZuz86WPfYZ8R/57TPfs6L0Zs3BVY8j0xwrtY433oTts61vrR/ladtO7TcdtX5aA9r/0btuzcLIln6bjVJ9a+xU/FfC2wT7i3hg4J5zrUpd+0cerc3HXO9ot+T0UtO0/qmj/yWZuyc0LnmNahvvN5ZOdtrHMAPZ3O14OWp9+28zodtXUWxraPVPfZnvdU51kMz6Cnr5d552od68dnvyRep+/UsJ1rpc5V1bdpdVL+QWzrRu01rrfzEP8lfBpNW+dav1ov1ah9l7UfU80z6wHyVR+yfapzReddorzUD32U9LwT5Zitc50ryq+f/PtaNxO2v7JpO5/cpO03nX8aRzhi30/tg7f1D58SO5++r5i/3rj9PtJ3o4RfONTTx03LI4RHzv952/8PPOwU9g==</binary>
</binaryDataArray>
</binaryDataArrayList>
</spectrum>
<spectrum index="63" id="scan=64" defaultArrayLength="478">
<cvParam cvRef="MS" accession="MS:1000130" name="positive scan"/>
<cvParam cvRef="MS" accession="MS:1000579" name="MS1 spectrum"/>
<cvParam cvRef="MS" accession="MS:1000127" name="centroid spectrum"/>
<cvParam cvRef="MS" accession="MS:1000285" name="total ion current" value="923828.00000000"/>
<cvParam cvRef="MS" accession="MS:1000504" name="base peak m/z" value="113.07439947" unitCvRef="MS" unitAccession="MS:1000040" unitName="m/z"/>
<cvParam cvRef="MS" accession="MS:1000505" name="base peak intensity" value="221942.00000000" unitCvRef="MS" unitAccession="MS:1000131" unitName="number of detector counts"/>
<cvParam cvRef="MS" accession="MS:1000511" name="ms level" value="1"/>
<cvParam cvRef="MS" accession="MS:1000527" name="highest observed m/z" value="922.00777040" unitCvRef="MS" unitAccession="MS:1000040" unitName="m/z"/>
<cvParam cvRef="MS" accession="MS:1000528" name="lowest observed m/z" value="95.06374376" unitCvRef="MS" unitAccession="MS:1000040" unitName="m/z"/>
<scanList count="1">
<cvParam cvRef="MS" accession="MS:1000795" name="no combination"/>
<scan instrumentConfigurationRef="instrument">
<cvParam cvRef="MS" accession="MS:1000016" name="scan start time" value="0.536233" unitCvRef="UO" unitAccession="UO:0000031" unitName="minute"/>
</scan>
</scanList>
<binaryDataArrayList count="2">
<binaryDataArray encodedLength="4824">
<cvParam cvRef="MS" accession="MS:1000574" name="zlib compression"/>
<cvParam cvRef="MS" accession="MS:1000514" name="m/z array" value="" unitCvRef="MS" unitAccession="MS:1000040" unitName="m/z"/>
<cvParam cvRef="MS" accession="MS:1000523" name="64-bit float"/>
<binary>eNoN1Hk4FIgbB/Cawc/qcCa6M1RUm1BKtX3NkEUpx0rOOVzjnNOYgznVlk5HB9WW0X2iQ7rWDKKiUKGkGGXbWsVoC7X9/PV53ud9nu/zPu/zPu8J1TWqVc1m9Nbbc2INwrDGmqqlUsKwRNa0Y4p3GPYvNp79VB4GqvOi/r2qMPyqOzcx7G4Yjl3lpTRpw2D7k+Ajn7gFzTuzrQ0Nt6Bz6tVv68lb4HG+v63QawuerTZ5U6/cAnZloYnR1i3oNnLN66vZghdv3nYvJoZDKqpccc8gHK8LAtce8gqHpdMmKVUZjqyKn57m1YTjzP7eXY+IEdDM7Uix9I7AtTf+unOqCNgnWBUE1UQg2W78ptHaCLzaQFwWahCJT0fG/6vxigT/5i+NXapI1O6v9DmmjUTgktHonNpI2Kwc3n7PIApO/5z863/rojCn4OhVQ1UU9g5EfHqUE4WsgoB9ZjVRmGc2MuF5bRRCOOavQw2iESQMa99JiYau8o/j03KiEViwfSehJhrBVXs+nTaMwS0PtcMzrxh4/9rFfqKKwWOy4/prtTH4cyRkLYtAhWp3k5xsR4XJyGb9TU8qPql8jXVkKkIlgoH3dCpav0loSxVUHEz+Ye2npMI64t+NU0qo8HlZHndJQ4XBK+m9bT1UXD+17VbDOBoSv77dep9Agy97xeZUOxoiGjZ288g0GB75K/kFjYY3p3cp3tJp8DBdp7qnoOFkvFFKQAkN0/3G11PUNKRlkYwaNTSkVsTY6XtomP3H61V7CHT4fr7waxSRDs2JtSedSWPSJD2VZDoGDvoXMuh0yGlGAeYKOr6RX6f/e4wO5qylvoEldAjcftBTNXREyvXTCDo6wt60KG8SGLCawMqytGPgQjxzuROJgfqkXKEjhYEPzAdND+kMTKENflYrGJgYZyRtVzEwssBxV1YJAzcOvng+qmHg4uf3C070jHmReqxUx8CP2193rSbGovK/62UupFjMZRdXvyHHYr7ZyLAlPRbOL+viwYgFcVHlvj5FLIJzH5wtLYnF2E3VxWhiEfF3z10bbSzsybOutfXEginlv6IS4/DmyRQvd1Icmt5fGXhHjsN5/bPaYUocNqQ496nocWBO/zD7OCMO1QEjtuuVcejNiZs3UBKHnlCbI+c0cdgZZxpUqY2DSYH1usLXcbCdetRhgS4OMu3dwInEeATaBwxfIMXj2n1CcRE5HqU7xJpNjHg4rwWzSBmPk9Ojp407Hg+T9KmqqJJ41Ibk+Ter4zF/UF9spY3H70cnZr/uicfZIl9HZ2ICGL/X1hFICfCgV337NuYezxenqygJ6DYzSzvDSEDKFDZDo0hAsVnYCk9VAmo93OY8KknA1QZNgUdpAr5apfjQNQmg7fY9lKhNGJvP7MkKXQJCfd3jXImJcA/5eXufXSJWbLVvfEdJxMrHPy2ZTE/E7t/lXIvYRDC+bCtYrEhEnfeGiuiSRAiu+xZrNYmY7DzUsUyXiCVmfjsciUxQ5uRd+m7HxO4ZzcWL7JkIV3eUrqEwEXNwbyKTwcRZ03MObQomDLf5mt9WM+GdELY7SMuEaEN8hIuOCf7i+k5/YhKw8eTVP0lJeHijpOyHQxIaFJ6ZSZQkWHFW2pIZSTAWP4pZH5eERc11RRuVSUh3HVq1vyQJg51llTvVSfhY8kfweU0SBLzbHhN1ScjqOmD6jpAMjNvlY2afjEMLVlxPoyRD++BbKoORDHWE0cc2RTLMdi+cHapKhtXxxqWf1MmYFXV65JA2GbQX7xIHdMlIuSJtvvw2GQMFFwybiCkonTY1u8A+BU2KfVFllBT4D9OS++kpqN+8p9QnNgWKuxTnZcoU+FlN6jiuTsFbq+D0q9oUPEtZPLJZlwKjPcIJ5aRU9AWsx0JGKiTX95snxKaitsynylKVCo5sYLZOnYoT5pmz15xKxceVNjWdvamovn8w7TMpDW7R7d0zYtOQfGJ6uK0yDVKj88bx6jTIPx6ZxdWmYc20Q2bBPWkYle0Tr+pNQ4PTMp25fTos1X73iynp8M/Zv60wNh3xF37efiEhHcvZg6W5pem4ytlWptClYzikcSm9Lx0L/9zR8Xw8C3vu+x1uMGeh0GH7If1cFpSyx2nmLixMq1myxJLMQsABqkF1IAt+/7CCmEEsONmoD66is1A/y+eOWR4LotMRrn7lLNhNfCZoqGbhYm/4x5gWFuTDRgE3u1mwth1qmTTIwsYT52/OI7DhMCT7PGrOxojltWMdS9nYGX1rKjWIjUnlheFSGhvqv+tcVWw2yvYZjror2Dil7quPyGPDv/Vpmnc5G74hv26LucLG59PXiY+r2RAKyi9rNGwMfbjRtbKFjfERSZblrWxof8t/FDfIRmeD54x4Agcu92P7PxA54J2H6QwLDliBpNckOw7s2297BbhwsE80PHMdnYM/8zSe7hwOuuS520/JOXC0Vrzszueg953M6nkZByHxbtEOLRz4UX95GznIgemCNUHFFlyE7RoWCey4oB2OfkV24eJotfdZNpmLH0s6+xcGcdHQkJhzZswq5dTbbhwuLppUzi9VcPGOHDTzXh4X6xyGboeWc8EJnveKUMHFuAy+iqbhoiVUb2zdwoXTnMVzya1csJ2tBw72cHF50x/X7Ae5WPvpmGuwBQ9fvyRvbJrDg8Ql8/6gHQ93KVd2jDrzEOJYmH7JhYcg45FVajIPn48vu/IqkIfmgNCu3iAePB6cDfFm8/AxjRBJ5fBgKos6/yiPB/GttfzGfB4Kvk7V/lrOg1/14NNQDQ/jhVLx5hYe9HzK4/U9POT5/fyb/yAPh6QVUccJfHSahfB67fignbXiX3UZq2+JdbMpfNyx3yt24PDB9ljleJTLxyVh8rluBR+nbcxeVOXx4X3+i+fnfD7Msze8rSnn48NC/U6aho+5m/uyvo7pa0Ms47Xw8Z+w7IF1Kx9foobShT18TOw+03NEx8fqR3d27Brk45zXk8QzhAw8ibhZVGmRgT/DzbLNKRnITbqRLQnKgKc40DEyOAN3mqdYJYaM+TqoppmTgbDo/l5TXgY2b2hblaXIQOgEu/YZ+RnQtMcw60sy4E62nfChPAN/8zY2urVmQHiEyG7vycDTDqcL+foMqKqK2MMEAfJyqx+DJECsgdHpdhcBpq35979+sgASy/7rx4MEWH0r3+o6XYDQBZo1VzgCRLsqO68rBKidWUNvyBMgNftLyZ1yAW44/W/mDK0A8tvJP4xbBQihdJHX6ARwOSePC9YLcHjo+005IRPzktdXPCJmYpHa/8Zky0xUln7vDyRl4h673/GuSyZ026sIdeRMeK3cWzQ3OBO+Z2wXGzEyYdsW6uzKzcSG9WamTGUmUn4JmPE5LxML5jcNjZRk4p+KwCZWRSYKs1sNTmkzoZ/+cMZoSybe+x49EKrLBOls/eJcfSY+vffN0RCF6NIOXw+zFGIocLfaw1UIs1njc5wpwrG/ftH4dZAQebsd2n0YQqxwfTBqxhXiYdomL4ZSiO/E5vyePCGWE5nzvNVCmD9zYpErhDBZmHgwXSvEJ+6xwHGtY/1jEc/s9EJc2Bv4uYgogkD6xGrQQoQ7XxZ+cXAVQTZhdFFysAh1yyKCpAwRnneEzczjinB0nTJfoRRBe5DbLM4XoR7yn/QVIjSqe1+WakWoWji/KrdVBPeIL3vW6ERYze4NidSL8JcrabCUKEbPjrlSvqUYt3ecXzGHJMayvS80T8fs6zpXQncVQ35r04UCihgaEjUpLliM+7TvcygMMRbEh3bv4opBDE2IilaKUYQhxOSL0Zkd9eSSWozZkybea6gQ48Up/0fhrWJMep978jedGNoDNzcV6sUY9zylVkKUwHbP22U7DSQQy2XdtywkMHj5KkxsKUGT89CP9VYSNE7uT/qLJEHpgzOOxa4SGIcyn2ynSFDIa1YZh0hw4moTuYQhwaUIZl8yV4LiH1miOqUEiVvnaOJaJRj9lhoj1ksQ1jl58g5iFiweZ2+4YJmFR5ZnLteRspAwkC5qo2RBv9J9TnRwFmJsZh8OjM1ChK6+sESZhSTLoYuCiiw0PyXe6tBm4VzPdJeq1iysWptq8lSXhaJ57ayz+iwsKn9zrICYjXALUQOblI26taTQfyjZMDvOqfrGyIanz+Zn61XZEH3XeLbkZ+Px9cttOnU22GvKotoqsnHTM79erc3GlqcFLl9ax7ToM7EYysZvA5llBgZS2NSfmP6WJMUuw4+XNa5SzJ/5d0JaiBRu942OfuVKMbVYxR6qkOLVwPklG2uksPjkWE7uleKzwwHRz0NS3HfstHAlyJCkCrWbZSID/4DT2jlBsrG9/K9kOl2Go437c0yTZKjzjdK7c2RYOn/8vSUKGX7edibXvUiGceQHxGklMuzpcPNijmkl0h8YOSNDe21G0veysRwb/yJClQzDK46Pc9fIEHn1YtqsHhkSRmcutHGSw9pH0mTgIUfY0Lu7BD85mtzv7JkdJIepw+on5HI5cgOUPk5VctQ8JHUHaOR4PLPfybVFDvq0i7c8n8shFP230d9CgZadng+T7RSoNNvB9XZRwK9o+EQEWYEDCaJT3kEK9D0jd00RKeDvZmiWolBA/+7Kt8g8BWa6E8KjCEqUnj+aGmGiBLVr5vLfLJSodrSe5WWnRPsvrct9wpVY3NZ4eQVLiVE3sS81UwmDuoVcrkKJwTSWET1Pib6TQx6Hi5S48dK7ejdBhb3GH64e5qjAyHaboehRIfTCnU+HBlVolCas6tDkYEG2V+l/LTnY9ZF1orwnB8tzl+ZPct0KqfTLC6J6K3JlbTdslb/juWH/O9PHO/F/R/XJyQ==</binary>
</binaryDataArray>
<binaryDataArray encodedLength="1596">
<cvParam cvRef="MS" accession="MS:1000574" name="zlib compression"/>
<cvParam cvRef="MS" accession="MS:1000515" name="intensity array" value="" unitCvRef="MS" unitAccession="MS:1000131" unitName="number of detector counts"/>
<cvParam cvRef="MS" accession="MS:1000523" name="64-bit float"/>
<binary>eNpdlztsHFUUhkdUVkBoquAixVCRAokpKCzkYui2oJg6opiCwoqQM46d3cFZ2zcLJmvHIRvHDksSwfCIMWBgAkGyEIIJSmFQkIaHIityMXRbboGQixQEn+9EOnbz69659zz+c+5/1p736O/P36P/wbu6JXj3luA/laB3+gCDupZ1KWu3/oesn/hUcON7weoy99l/fVvw2oeCK5xzXcHdn/BzTnD4Bvc+F+x8LJhuCk5+KfhcKfgAe3fvHGDxzJMvH6z/Jv577wq+JPbcs3LP3fpF9htXBf/9TrA4TxzE8xX+l4n//o/E95ngOLxl5LEq/EUbu7J+yP7Whvitf5bv63vcI69jHwgOiPepdcHXyO82vOYpvHwk+D71GiXO4gvBp28LvlAIHiHOk58IxsTfIK/0Evaw05DvrvWbrCeuSdx3yMvNCO68R/x9wT3sPa/1Jp+/wKPfCLZvCPavCIZTgpvvwP+iYE2fJB3BBeoerAr69IsjDq8nuI/dLnEEb9MnfN/jfm9F8EXid+yvsE45312CX/pim3sZ+/c4P0peGfcCJ/ir9gnr3gXBNc6t4Tck7+PY9RYEX/lacITvjbdYw8+r+K3Z9+Frx1k7vrxfL2oRh6KeexP+8Z9g3zsreII4Vr7FzjJ8wMtux+ZZU9dY/eC/wk/O/THOP4SPAeuU8+E852dZE0+iPGE/OUP8xNEnrugU9Wuypm8i5QN78Rz32Y95b2kbpO834SVW/9gNMuKA74J7ju8V9nzqmJJPAg6on4O3YM7eq/GfkmeM/Qln/ZTkF/CuY+x509SB777qCnYd9uJDPKv+pcRRkOc2dSzxH7IfcS44fYhP4ijAhDlRKJ9nrB5U2GugyxXY5XxKPjn3JjpWJwP9Tn8MlTf2B1fsfg5/vZucI6+KeE6gX2P4d2dtvF36LZi3+xH9kKEbEbxV7Jf4/6Fn49f+G1KfofKn/e6s/VT7Gnvj1Legnj52cngKwAfUt08/l5Mg/TBOXLvoc4N7adP2lZu1dbnPnOl37buuiCNYtDypTriW7RvXsfV1vOf4IvZUl5dsfX14GUOfS+pdUB/HvVLjJs4avyn+PNUznTfYr9Zt3iH8bF22ertz0b6T9pqtk4+943wfTlu9Ud3UPh6B133ynUA3PN5LgW541C/hXq26qTqkusE9b+bQO2hafntTVmdCzY93mWA/gKeC7z785PR9qO9T9bpt9dRnf5/+KBZsXKOqN+R57KbVB9V1nRfVstX3Hvtex+p/1bT1T9p2vmTUN9M+TK0eK/+B6vCC1TudOx79u6m65qx+1NjNVi3PxaKdN/WknQt+avlUfvJDuh0QTwqG5DNyzurpAN56qsstq4uh9su81Z8+3xP2vdT2T0n+Q+yFqtNgApYzdj4V2A+d5XmoepnZfKtZ229a3wB7o11r329Z/h/n52wfh6rzLTu/9bz+DlGeVMdU53Wu56o/Opcz2386d6LM1i/CX9S2vxf0Xdf6buds3rn+Djxv/r973Dd+0/6e8JfsO9L3Wk/bd6pzIGraeuo5rX90nXxbds7kql9ztt+CU1b/kqbtX53b6bx9J96UnQOP5vV/G7lUeA==</binary>
</binaryDataArray>
</binaryDataArrayList>
</spectrum>
<spectrum index="64" id="scan=65" defaultArrayLength="472">
<cvParam cvRef="MS" accession="MS:1000130" name="positive scan"/>
<cvParam cvRef="MS" accession="MS:1000579" name="MS1 spectrum"/>
<cvParam cvRef="MS" accession="MS:1000127" name="centroid spectrum"/>
<cvParam cvRef="MS" accession="MS:1000285" name="total ion current" value="932017.00000000"/>
<cvParam cvRef="MS" accession="MS:1000504" name="base peak m/z" value="113.07438043" unitCvRef="MS" unitAccession="MS:1000040" unitName="m/z"/>
<cvParam cvRef="MS" accession="MS:1000505" name="base peak intensity" value="234759.00000000" unitCvRef="MS" unitAccession="MS:1000131" unitName="number of detector counts"/>
<cvParam cvRef="MS" accession="MS:1000511" name="ms level" value="1"/>
<cvParam cvRef="MS" accession="MS:1000527" name="highest observed m/z" value="922.00081210" unitCvRef="MS" unitAccession="MS:1000040" unitName="m/z"/>
<cvParam cvRef="MS" accession="MS:1000528" name="lowest observed m/z" value="95.02795745" unitCvRef="MS" unitAccession="MS:1000040" unitName="m/z"/>
<scanList count="1">
<cvParam cvRef="MS" accession="MS:1000795" name="no combination"/>
<scan instrumentConfigurationRef="instrument">
<cvParam cvRef="MS" accession="MS:1000016" name="scan start time" value="0.544617" unitCvRef="UO" unitAccession="UO:0000031" unitName="minute"/>
</scan>
</scanList>
<binaryDataArrayList count="2">
<binaryDataArray encodedLength="4764">
<cvParam cvRef="MS" accession="MS:1000574" name="zlib compression"/>
<cvParam cvRef="MS" accession="MS:1000514" name="m/z array" value="" unitCvRef="MS" unitAccession="MS:1000040" unitName="m/z"/>
<cvParam cvRef="MS" accession="MS:1000523" name="64-bit float"/>
<binary>eNoNlnk4FIr7xWNUkuoaWsS9ZaZvtJG1uiXnzihdSkUl2WYxDGLMbmYQM6JSKtxK6oaR+qkotK9mLEXZRkm0MFKiFNIt1M9f5/k85zznef97j67O5Ok15T5wn9iVMbPCB0ezTYsD9XZi5u07QVzqThxemlU6Y91OiPNtV/6TtBNZlK0lleqdMBn8TdeL4IsDtb5hkyf6gnnw0ksfii/6Llz+cc7VF2vzLLboufmigTzYUavwRXiw/p+je31R6zFypafCF7wmk1Tral9M+C8tulpvFzL6SmewqLsw+iFw/UnXXTjYuOoJXbELG5+FZWVUjPPMS0N3CX64UixboL/OD98ojX+kJ/nBd4aB/u4KP7xhb7X+VemHx5uUe//U88euORqTttX+KGlzyFzk4g/jqxYFKld/FDJ3TyLJ/VH9oEbwNmncb56QcUjtjzqJLDqx0h9/NFr1qPUCUN/+d9xa1wBsvBuiMFwfgC8fK5qaFAFQF/OXN+wNwNAkm0Xt6gA8X9sx7WVlAJwc+EJ3vUC0tN56kkYNhLNs4e2RpECoTXwcCBWBmJty6uW9iUGo/UIhvncNgpXB2JlrSUF4aUZfc7MyCJ9ntbBDdGl4elCQ6kSiIcIi7dHtv2g4k3ST+oZCA2+ijPmUQYNyzf6JTnIatsVseOunoCGzYQss8mgYfpgtvayi4eQMy10HO2mQripovTiBjphH1pxZunR4tOoLXo0rpWrmJDaJDvK3AI9YCh2JOr2/ddDp6FkSeb+DQYdh4rvhK3I6ZMHX/b3z6Ei4goMdKjruyJ16GjrpmPp8CSNZl4FSvxpxIIEBkumpp7J5DATw1bxJpHFOcVS4kBngHcv5/RaFgbRyOc2VwYDA1EZiImdgqPPI1rocBs5enlW4Oo8B9eeDzSIVAwc+EO1naxmYeH+MpdZlwu2QpeIkiYllnZc+rqQy4T979qoHDCYMnC5OOihnojw9KNUrjwnhx+/Z1komSDsLqp6rmGBsij82tZIJGXWwK7WTCf0izpzrWiYC8fHsCkIw9FwYkcvJwTjCuDM7jRKM+rnd9YsZwXCwSrtBZAbjfbVmaY88GBsfriu6nReMZFrT1+eqYLSeNp73vjMYjsUXdS/pstB7d6E0i8CC8HHxgDOZhbWeWxXnKSws2+bq20JlwcxiRuo5BgsmA1o3MwULKYfeepsmsTDgVDHUn8fCm8bvdgn5LGxOM+o6qmIhov/Nl2tqFtp2GhVeeMPC/RpjqbWWBWnyC8EP3RCILt9Zdp0cAsromsr91BA4TWi95MQMwfOmH1ZV8hDc/6+QXaQIwb2YNmfd3BBcTXavjssLgbd3ldkZZQisbKgqI3UIqnfQNV2dISgofNqziBCKf0vNrzaQQlHVbLiNtCAUfV/7X5ZRQzGl5B/zE8xQ/CE4VTUhKRSXvjjbTlWGgudW2MhTh+KKMsxluzYUBpcFGw0JbNxz9RSuIbNRXVng0khlI1ATxv3JZMNjd53zIjkbfzvoB7xUsPFumVjUkseGjy5J3zWfjX+DPVIXq9jYmyyVMNRsmAmLxh5XsEEfffBbrJaNEiX8HAhhCB3Qn/KUFAaTk56vdRaEoSCyv/YUNQzbgwJHtjHDsIdvOTQqD4PDh+CbBsowxOGZNlQdBqWZ7a5EbRiKWUWr3AnhGNBrTUsjh8ObPdzouTAcJ3ty+iZSw3H7nSBxgms4mrzoz2yY4aj56PftX0U40vPvrG7LC0eWYd35pdpw/F60pbFHNwJ28RrRE3IE7HNO0RypEXCOP/1EJzgCD/QPV7xQRKDQtHSkXRmB3DVL2teqI+CW2y7cpo1A5jydKUXdEeDL1t74m7wbg491K9qpu3GuOK2gibkbac1KvVPK3eh2WLycpN0Ny0GVx2VyJLyeOD4KpEZC0m3W6xccCZ1/Frs6KiJR7/fdI0sZCW6J7pb7XZEwtti3pVcvCvs6Tze7kaOg3+ZmEUmJgu2QvvlKZhRqpptl+yiicNSx/3a8MgrJN1etsVdHgVFnUjS/KwqB7IGELD0Oig/1c1wWcNCqYj57TOXgsG0tc846Dl71XY2/zuDA7/TGExVMDm5NLfsfgcVB7KcUVV0oB8tnm3ffyufAKpXyJVPLGf8L6fLjOtG4nzvT9I5RNHbAmvvJIhpp52f86raNxv/ubuCM/BWNFTMKj9G8ovF1QEv7mRiNyKR8480l0bhXkLptvioaOeHZHj2N0ejwrrQd/TKe61vTsUSXO95vfmgFkQujsHZrPTsu3Oxq54R7cdE413u3jM7F3bmTnA9xuWgOzd+RxePC37AsPpfPxb2jST+Fci5+szec45HORWLmcEdvxrhfaJViWDLOleyN7eNaPa3NPrCUi2X1prNcy7iQbTc6drOci8DAHVPvqbhIORFibNPERer1AFa3hou2sIbJnIHxO8gF72S6PCgbW3TMiTwUTTw8ZymJB7t9P8o7bHm4WvSumWvHQ9vokmKyFw+vF25f20LnobfX4HEkj4fnRuucCCU8mI1scjiv4mGy38sLM5p4oE3+eWFyJw+vgoOeeQ3wcPgeIvMHeQj87J3/py4fK+pbeSeJfNxLHmzxt+NjeMsrwx0UPoLThkhEKh9M2b4usjcf6V88827K+cjpJn4vTueD4Hj5rU8JHyY36of0m/hIOryeFqLhI/uDw3dyJx/Pepzy/hjg49ixLWu7xjX3FeNuJlGAXS20/vr5AmyA7UxPkgBHdYZ1JpEF2DE3/+oNigBVh1V7G7YKcPbDgZFwhgDGsbM8aVwBfk1LmPo0XYCFuU6XTDMFMCFrWvbnCXDsteaZa4kAP6xaCjxU473MFzBXj+dL2K3JTQJsZ19wddcIcMDneApHK8CVLHVh7cB4Xrah7xRRiJjaonxDshB7HbZO77QTomNsMsWZJ8Q69w4dBl8Iw8Afm7PThfCbu+h+Q4YQu/O/tRTkCZHC95rvmS/EEIYrvpYI0XL72ZKPKiEC3slT+U1CTF127rO9Roi7H+Vp5zqFeLpAYnJkUIgn3kNXz+iKcHHkdWSCsQgekVuVC8gibPcYFdhRRbi9+foY30uErz2NLlXeIsyvN3H7yRNh+v10Uz2BCFtJLwcuykWYUVN02TFJBE5Hj4Nlhgj8zU9Ds/JEOO2YULVJKcKTR5vaOktE2LRplny5WoQpxw5fX6ER4cTmJ3ZDnSKU3vxze+SgCDaJG5f264pRdPbhYDJRjBXlSrNYkhi0sx9egCxGZUq5p9pOjM0PV5wwchTjmqmym+gqRoBzgL3QS4y1bUZJv3mLUe3yTecOQ4zAM+8Gi3liqE5KRTVyMcbKVz/9mT7e//We9eO8cd+mtvmXUoyf0pL21hIxmEszPszWiPHZLNtoh1aMR97tDSGDYiyu6sivIcTg4a+BybHEGMS8tjOtsYtB6ILwyGpKDPJKy6P+pcZg5NS8AzreMXhPbXF7yIuBpHJlPEcRA3PWiWvv0mNgObbogEdmDDb4fNJxVsZgJef3wtGSGGwKWvHmqyoGG8+U1E3VxMAth3l1l3ac9b3Tlw/GoP8foymPCBJU/fFieIQoQWJh45kBkgQ0D4nC2V6C9u/i/Y+pEjidtpvZ6yXBp8xNYS5MCVY3PxPM4ktg9v5T15hcgrSxQi9ShgTur/YFUZUS5B4hDq0slWDYmhHUfVWCKDT98lFLcPxIp42FRoIpywrHt7IE2wTXV/UTpHAuYtjXEaXgHTXR2thLQc6b3DCfKsWjn4vKpd5SOM3pO0BjStGS5xX/UiHF9F9Rp8sypDjWJxO3K6WYGLG/V79MitzkhiNStRQXv5eKUrVSnF1WdoEzKEUgR8uOMJbB26ysez9Zhqxi7+lKexkWbmfnHKfK4LQ+d02ktwzT+3s1FUwZhsxnGSfyx3O5z38dV8jQ30v9vVkpw0Va13GWRoaCGxdflw3KsCzJfHU9IRaRa4gWxiaxSMrYc2SAHItZpBbhYbtYhCRFfwmmxuI46WC+wjsWgfVtzteZsSAyX8y9xo8Fwasv9rkiFudZ/evppbHorZ3wka6JRRgpzL5GGwu3a58YkYOxOEDUFm8djoV6iedYCCEO9PdOp2nGcdCrJjQWkuNg5HZTrLaPQ880pkxLjQM3YnX4vIw4fBoNstLJjENi1yn3rNI4fBgRfTFXx4E89skpVxOHlv5zuU+1cTjBXc5+T4jHDbu7Ng/I8egdck+roMYjZV0h4Qw/HuaM/yr1MuOxZPtrt+PKeFQukFsc1cRj8XDSV/uueBxapF/WTNgD43m2fgYme5A4VXqkLmMPRLXU4Iele9BwJcU7omIP7hjc7p/WtQeDOZYaytAexMnXl5saJCCwaKaLETEB2bb+nq8XJYzvGfuHRu4J2OKVYrWAkQCvV6dirOUJOOTSuMH+QALOf8j5bHkyAfUTsvWt8xLw/tMta5uSBGiiRNm2txLgeLN2lZUqAe8scxejKQHH0v/ZO7czAdffB7mGkRIxwmw1XGuXCDY9nrDTKxFr7HnRqxiJWB0++mN5SSImfX4r+utWIhZUJu5dp0rEq788c22aEqFf7qprZyDHcq3qs85cOX69fN33l6Ucy+LtqQI7OfTfLknzpchRPLzObKWXHGbGLhX6Ujnq9rw9y0mXw2qzpeJAiRysKWltFAMFeue+z/EhKfCp7ttN92gFuMvPXI1OV+DPUatQWp4C/hs/e21/oUC/5fppp4lJIO4ru9aYnoTc6NaYywNJWLqPPudB514kGw2evE1JBsWp6v90Gg7i/wExMcGt</binary>
</binaryDataArray>
<binaryDataArray encodedLength="1592">
<cvParam cvRef="MS" accession="MS:1000574" name="zlib compression"/>
<cvParam cvRef="MS" accession="MS:1000515" name="intensity array" value="" unitCvRef="MS" unitAccession="MS:1000131" unitName="number of detector counts"/>
<cvParam cvRef="MS" accession="MS:1000523" name="64-bit float"/>
<binary>eNptl09oHGUYxgfx0EMPgxRZ7GUuhcXTHjzECjLNSTwN0oN4GnpaipJJNmt2s2s6ibGNaZpOa6tBbTtqraEtdPAfSwk6QoUFBUcpEoPoHHrYkwziIZQe1Ly/t/AuzeXhm/3+PO/zPu/7fXGc//68rv8/5Kfv7qFz/IbgK1/J95d+lvFkuYdx/RcZ73wq2Lwt+MwHgn/dFBwuC/64JZikgheZH54VPPyt4O6SoH9KsBYLPvu54NY1wQH7rzK+z/rHBoKv3RFsTBuc2Nx/RNa/Jd8f/0nwCXgdlnjine9k/OpVGR/8Qcb7Lgg+DZ9iXdCDZ+eK4LFPBOvweuq64DXw5DeC818IPvm74J/oNAmPW98LHv2DfTcF++8JbsCndo48sH7rIvxmBJffFbz9keChLzlf4nOeZ98Xvxb8DV5HPxMcKW4IbieC+9GtnEKHFcHzzD+HbtmlPfQPbcvYjfDFO+QbPAaf+mXBA+DOLcG1jzmH+Is58ks+66t8B0er1ocnyEd+WjA4Ifgh56+sodd5ziOfu/i0js6b/D4k/wV6N94mL+j8gH07zG/ik5JzCvxZviF4733Bf4hvSB3UFwX/zvAh36+SB49zHdbdgU/aJ17ibBJHQv0kZwQr1ufUX8x6903yjb4ePEfweVl9j74vkP8B/Ib46Dl4j9CrxvyE9eE8erB/3gUZd+A1XLR8Ss0/3wPmx4wnND7mRR104by4BVInCXo57OP0+I5+jTZ+ZX0DfYKW9aP2sXABHV+HN7yik+hJ/n3qJ2WfAH86i3b/kHkxPKNZ5lFPLrwz9nXgk+qY9X7b1kvesTqn7Ffhg4j5Ttf6VvUI4ZESZ8H6gvqpGAfoVRJPRRwp+6RTNs516ihsWx0qfDNCp2TV6q98VKcUvcue1Wsf+iYz9r5wGQeMc851yHulv6/ZdR48h/T/Bnxucp8WxO/1bR5yfBITd9a1fnVVb/wcEkdEHfjE6zMvpr4mOM8nLw3mNWZsPlWXBjxC4qp6lpfyTdmnYN+EvlyiT8b5Ifwc+lSufkVPj/My9snIy33ugYq6C7TutP8s2/oJNK8z9pxszv6u/VB1yRft/iXnp+u2Lzyg7w+IIyBOv2t9V7Wtf0riqi1Zv9/lPnb57uLPhH0ucF/k03bdNn01I75d+m2TfPnqI+LIp6yPS61X7bOR9YXeyzHzIvhM8j4I4buCbmHH+l/HkfZLdCr5nqNHxDlZy9a96h+gazVtfV1bs370Ttm+o/1N+5n2ibBl/aH6qe/G6yTWOtV45u36AF1+xafFiuWl95L2zWDB1rGzYO/PkHN91iXwqzi/6Nh+q/emh15+y+qm94au97VfsM5Rn8LDI64IXzSXrK/VV9rftB8qX72XB7wjXL0Hl+07NJ+z/VbvYbdt/R6P9TH1geZN+Wte9f7U/qF1q7+rDvqu0Ps7Zuz2Hu0T5f2wH8NjFx3dWZtXrZeibX8PdJ8x/2gfVD236QN+396jm2fse0jvN72H1R/aD/UdkHRtv1d9Q/Z1+mPvBeKqUVeJ3jtj/WQjtudqnNoH4lmbVx17YJ3/I5qJ1cWbsu+VomX7ysNzlE/P/xf90U2P</binary>
</binaryDataArray>
</binaryDataArrayList>
</spectrum>
<spectrum index="65" id="scan=66" defaultArrayLength="491">
<cvParam cvRef="MS" accession="MS:1000130" name="positive scan"/>
<cvParam cvRef="MS" accession="MS:1000579" name="MS1 spectrum"/>
<cvParam cvRef="MS" accession="MS:1000127" name="centroid spectrum"/>
<cvParam cvRef="MS" accession="MS:1000285" name="total ion current" value="969640.00000000"/>
<cvParam cvRef="MS" accession="MS:1000504" name="base peak m/z" value="113.07440550" unitCvRef="MS" unitAccession="MS:1000040" unitName="m/z"/>
<cvParam cvRef="MS" accession="MS:1000505" name="base peak intensity" value="236877.00000000" unitCvRef="MS" unitAccession="MS:1000131" unitName="number of detector counts"/>
<cvParam cvRef="MS" accession="MS:1000511" name="ms level" value="1"/>
<cvParam cvRef="MS" accession="MS:1000527" name="highest observed m/z" value="922.00670607" unitCvRef="MS" unitAccession="MS:1000040" unitName="m/z"/>
<cvParam cvRef="MS" accession="MS:1000528" name="lowest observed m/z" value="95.06352553" unitCvRef="MS" unitAccession="MS:1000040" unitName="m/z"/>
<scanList count="1">
<cvParam cvRef="MS" accession="MS:1000795" name="no combination"/>
<scan instrumentConfigurationRef="instrument">
<cvParam cvRef="MS" accession="MS:1000016" name="scan start time" value="0.55295" unitCvRef="UO" unitAccession="UO:0000031" unitName="minute"/>
</scan>
</scanList>
<binaryDataArrayList count="2">
<binaryDataArray encodedLength="4944">
<cvParam cvRef="MS" accession="MS:1000574" name="zlib compression"/>
<cvParam cvRef="MS" accession="MS:1000514" name="m/z array" value="" unitCvRef="MS" unitAccession="MS:1000040" unitName="m/z"/>
<cvParam cvRef="MS" accession="MS:1000523" name="64-bit float"/>
<binary>eNoNknk8FAgbxzWjVCqhUlJbQxddKDrYfmaITqG3EBkzY8y45zQX5iBtSs7dakvMKG+3sKg2xSDpTaJUW7YYJa3kSNayeuev7+f3PL/n9zx/PCvcmY9n1x5E6U2nrT6G/vDasEYrofhjr6WMNdvDHzb7MzIyk/1RLt8uDr3njysdyeIqrT8indYLdxAD8Mu967ZTJwcgbdozoYwcgLYXxsMa9wCM71yV/UIVgPS6mRN/pwSg2fpFfbo2ACZml1z+rQ3A3oOH964nBsK5ee3b+4aBWG/k2G5JCcTUg9PjclWBeEgybc+u1XOQ0lRPPISfFvgGjbsfQo1R68L85EMwl61dFVN7CINXhxN66w7B6qplp5NhED7Xepho3YMwXMJY2J0chC31BStitEHI/Oh/16UuCGuMNH9pDYNxoc3xouH2YEz2+dr4OCUYKzpGKgq1waB+66A21gWjw5caEGB4GBKFb9rPlMMg3hp4bJByGEd/3lM8qfYwzozZ7ZtlGIKAtBU3Lk0OwUGm0ZEP7iGIsDpgcD85BPNdhsnFdSH4n8H1xlACFY0XKopIJCrYb855ad2o6H2cmvmWTMXsDw9rG0KpWGH22K2JRsXLSvNeDyUVhrNTJ7aoqWhRlc4rqqHiTeVH3qlOfU6wuegNIRT7LmlnsEihmOsq92WQQ8EkuT55EBoK13+NlR9ooYg79bC0WBkKiceB5J3qUNift8x6XhOK7HfOG+53hiI0cPRv5iQaHF6T+48TaLAw2HjBh0hD/6OGPgdrGtIWvWquINNAOGySGkujwXnbdi8TJQ2edhdGPNQ09BUg5VANDcVXtxvN0tFgNd5kVE+g48nHRftcSHRkfrEzcKDQcejlut58Gh3u700M05V0pA10itzVdDC9JykttHR8W9H/ZnkdHY/GLixL76Tjw/iM27d0dBgq9j7bQmSAWOX403xrBoSpxVf3kxlw3sQZD6EwcDZ8qG0ujYFETz/eZyUDb75fbjivZmBryEO3aVoGRr8ZtT3v1NcPGmt+0zFQJG2a85gQhjG7iXI36zAQ6uYtfEMJg3XaaH8uLQyLHyg9r9HDkLPCgrlXGYZdR8k7d6nC0K6b7zSmDsM/YlVBlTYMR1YFxue9C0Pqxt0Ftrow1Prd/I8JkYkCzUjeChIT3fSAkDJrJs5J1aQaMhOVxL5jJnQmQiYLS4pUTFz13iQZymdC909mb7WaCcOCpK4LGiZUb/r8umqYmHS8+pfPnUwc+TRPt4EYjuFVgqRhUjg8N1FWXqWEo+Oa9nMKLRzXU44x5fRwaPxjSEnKcERb+Q4GJofDammL7KU6HKcjck3mFIYjd1PxCKsmHMWVlOk/acPxan1ZlrcuHDecxjOHCSw8Kkw0NrJmYftOr95aCgvUAVKTCYMFw1OsHkclCwOOZaQZySzM9TZbEKNm4Z1fqaRdw0Lr0gMe49UsKF3buLO0LFjWdR3d3cnCyen2pcd1LDQnjHP7CWxYLKbZfiGx4cCeu9nQho0r0l8zo5ex8Ydqyn1LdzYSndssd9DZ6BUl+X9VskHvz61sU7PhuSt9d4iWjR93KfoX6tgIvPBnUGAXGxMPOYm5hAgYofLYcWIEKtIcw/dbRyDxxc1jTpQIhN1cs9ydHoGb5Ruiz6oiwEy+RzyhjoDNmj/9/tBEgFOXa/HfmghMGV+ReF4bAapN5meRLgKqSWOTOkiRsAh+/OKtdSS0Hzw39lEiMXDJhp5Ij4S5p1VPGCMS31I+TDFNjkRPx/CrVE0kPFMbuljaSGxbmr3SvCsSNy+lRuV/iET/8MOmVGIUhlMlpknWUWB25PjV2ERhsfkSRQBFrwc1jbLkKIQnpFGFmij8GHi800QXhXUnL65+bx2NlytblWxKNE5I1dMU9GjMfN0TclEVjfH6LwVtmmg0c0hU56JoNDGbzw1qo/GT96ajfV3RqKivy8qzjsGV9WvZFuQYTKmNWc10j4HNNnupOyMGtjdfyrerYuBov0XK08SAkxSf2ayLwV9Pte12hrGo2vnkkqFNLCJnaq7T3WPxb34Z5x9GLExsZujfKhYzjl+tzlDFonFDb3xZYSwmUna+KtDF4lCOwVRxdyxSwtHMMIxDS+GT9o+mcbgV2hXbsDQOVz/6Rc10iMPKDxPb55LjoMkv8zfnxiFRklqenBWHZcfeXrZSx+HUvTtHQ0vicPRU1Mny6jjsOV45cOxpHNxsbfOYLXF4uDKaldcZh5DyeubfA3Gw/XztqgOBA2O/QB8nMw4ihypyjUkcmO88XfvZnoOtoVNfuZA5qM0YbfsplAPeu/z1+RwOTPN/pmRxOTjdNnI+W8HBUNTTMS8lB8PVy3cQsjmY8Nu2aEDPsE9354wVcLBQUZCzr4wD8TvxoopqDvp2b/16p4YDiZWbcncLB+esyEZdrRws/tVp0KuTA+5659mxgxzwfd/+j0Xg4uXoLvYyMy4OiF3TbElcjOfdmDzZmov0lNeW7g5cWKiV7OlkLrTzypsW+nKxbb7cwsePi98XW4xu5XJRZWB29piCC9HXW9PDlVyUnC7ebZrFRTB/6fWpOVwwTDZoy9RcJGXU9T+7ycWWrE0zxCVcrDeI+Dmxhgv1UuP9k1q4eEf9Tv7aob+DYrKSNcgFk/j7u1NmPPg2nvY+R+JhWgN1qMieB6vkyW5eDjz0Bzee2+fLQ+SkelENjQcqP4PvweXhkOIE6ZmexU4d7N+UPLDvOh9dm8XDoyszh17oGeJRkXZHzcPyySkenBIeVOfyypa38CBJvpHzWycPt6NLvNcO8pCtWR73XzM+Fi65WNq8hA+D3lmVBGs+FnW8TWc78LF78XO7C2Q+/rB7V/XWh4+G6QX/NvnyEbaK9k7G5SN4ZVXcWh4fhjnvxNf05HtVXnycxcfvJeummubw8Vxm8OKtho/bZld6ySV6n6xvTngNH6tvFrAkLXycVOg6Izv5WPdpz4k/B/k4JUufdp8ggHHVkQ29JAHitX+nXnQQgK4Of6/xFWC9pVeYPVeAR84lhvt5AhyceiT6SpYArzPnb3ybLcC8iRt7/EsEMLLI+zapVABBjU/6RI0AbGFqPq9FgH9lJQPyTgG6D18O3KMTIMX6r0+iQQEuPSoc9R4S4EqOy5JCghCrk86eCSEKEXl2ssLTXAiPB/a3+0hCbK2j8q85CHGqR9Em9RXioZmvstpPCPL2m0vO04RI35y/5Q+uEE3GHJM5fCHE+2NPRyqFIAoWByzLFuJc1NFKF40Q/VnfG/8sEeLeoafbzbT6Oa5d8qpWIa50h/X2dAox6vGk58chvf+zV1G4dTzKyj6aPnOIR7nRA2kbOR6jX7KTZ7rHQzVWvGueXzyKzsQ9qKLFI3rV7IxKbjy2Pfxl+Z/KeDCnlb2fyIqHmynDyVITD8PT6540lMRjfuwvxj+2xiNkt8nKeqIIXw+sG/1mJkKd9FPMAwcRqCd3dq6hiBBUuXS83VcEdZEb6RpdhGJdeeNyngjk7rX1eSoRKrdq5rdkiTCvfP+FOrUIswTepBCNvj899HFtiQgembbvbbQiOD1b5tzWIsJZ5g6TGJ0IqgUcxalBEdYpD6ytJ4px39em28RcDP6EtnGXoxiqvO8dzb5i7I9h7r/mJ0bwvibVProYu3SZG2N5YpzeNlAoU4mxZcuob3uWGP/oNvb6aMT4VDwln1oqxvyer596tGLQ8l/MaugUo5L18tetQ2IU+CXFgihB3g8PiRnmEtQl7OyWWUvglrhTscdRgmoLZrUHRQKcHrUN8ZNg7pHymZfpEtyvtifP4klw+mr80WE9t0c1NSSqJLiIzEf52RKQ7v7HwT5Hggrqt8kCjQQOra0dY6X6/IM/xOdqJdg4zihjt+r3jJyt2jYkwXSHLdJ0ohRGIVX518yl0L4cMZ3hKEUio3FzEkWK/csTvkr8pNjWskn9hC7FfPIM9wieFDLbCN9dfClyllno6Coprje8pxRmS+HvljxRrJHiyI4NQQtKpZh7+bXTtlYpYjP20rKGpFg6Ne/2r0QZFvSUVKjMZBA8fbXZ31wG+oFSvtkcGdASm9FgLcPW/ht11Q4y/GrVfLjTUYYnKUyVO0UGN23T92E9P9j9kXXaTwbZDdunpgwZ1t02WDarUAbPqQsaHVplsBfujVyuk4H59gf3cj1ZlV/Gs4dk+PZjpzuTmIDHq/rSMwwT0Gt3rb/VPAHOrm6ky9YJ2KDWNAxTEuB3x/b2Ho8EtIsIzwfoCRhjiKtrshNgmL/7VnlpAqTHvx2oKktARlHSVU1rAoS2NdN6dQmInft9fvyQPreuZ/YjYiK6p9PWa60TsZHvSk5yTMSToM0uDymJqDi+UvYlOxGh3kEVXaWJMHnW/cD4md5/Qjls3pWI2kRa4jNiEo6teh66xCYJVYdPuLluSMLq9FCXufwkrGzmtH8rTYJrmkD/qkk4uDIk6PazJFQObs3w6UpChEGty4Kven29ZmgxQY63dgbRq6fLsWokaXyPmRwL2+7sIpLkeHJ2cchfbnIUOd0Vde+QozryMtXEV47O4grjTTQ5JioLKj25cjQ023XMU8qh+G1g7qozcsxTjElc1XIwLT/tsbwsB3dfcUDfLTmER1bfs62RY4qPy2b7FjnW7u6rWdQpx3/GuMWHSAqUu45Sl9kqsEwW+GARWYGLPpqw1b4KlNa27WScUWDS6/ZCrxIFpt3LHt94W4H2MdY9eo0CBtO8vDe2KLCx+8zPCWZKeC4jlJaSlDDxNSQdsFVCkx5XTHFQ4s5cECLIShikRWzj+CrRPfP6cu9AJfjDji/sJEq41CTWW5cocf74pRe5egbITo5wCSpMzQ24sWC6CnzS06oAkgrSr+rmVpoKQ/lBGzbFqcC7LV3DzVJhd85T1oEzKhSNfNp7ZFCF4N+v9SoIyRhxO1JUy00GmxAVfm0wGTF3e+7MbD6O/wNRk/lc</binary>
</binaryDataArray>
<binaryDataArray encodedLength="1640">
<cvParam cvRef="MS" accession="MS:1000574" name="zlib compression"/>
<cvParam cvRef="MS" accession="MS:1000515" name="intensity array" value="" unitCvRef="MS" unitAccession="MS:1000131" unitName="number of detector counts"/>
<cvParam cvRef="MS" accession="MS:1000523" name="64-bit float"/>
<binary>eNpdlk+IHFUQxvu4hyCNyLIH0T7JnEzf3IOHFiIMIqGPI3jom3tYYm92Jjuzs9npnTXZMRmSMf9cIWpr/BNiiG1MJIYoTfSwucRWggYJ2occBvEwh0RyEs3Wrxaq5/Lxpt+r+uqrelXPcf7/3bwTPAZn7oJgeVVw9fY2Rr+Vsnbjbcx//kXWr1wU/PG64KWPWPP/7m8FX00FX7gs+Np3gntOCS58L9g4JpiuCZ66Iuh9Luhf4tyXgj/dFDyOn4c/bOPcX7teeoyBU8j/T38sOC+YTOey3ncb//iZfZv43xLM4T38UHDvDcHniM89I/iE6Ja8gd2jxPny79iF5/PEcUt4Bvf/JN7TgpufCdZYPxoKPkt8Hnrdg9eebwT//kDwGfS5e03wKt8fwPc6+X2ReNrr+MHf1CfYY98/twSj9yXvu3+V9ZPkebgpmBDXYXhd5P9z8LjB/sF7gmN0jjZA8u2ge7svei6h5xY864eog8OCr8O7fszqe+UEdXhS8PxIcMK+JucuwOs8++tHsL9f8D7nZjjnnKWO3uUc/3uHbN0OiHtyVDAAE/L5B37TgeXlHRe8TD1Oce4sPKY5l3Sxi16zfeyg0wi7TsL/y/Bl/xiec9ivgQ10/fdr7ven3Ad0KVbwi/0Qf966jd/hewavfJV95NtdYF/Md3jm+B+A0brNd9CDB/Fcw36ifODnwyNlXRzEL7qVLb73LO8dXdXOAfSEfwKPssk5tQufGjql8BqxL+a7g1+/jZ83bd2NyU8Aj1EHe5wLFtEV3TJ4RqxjdA0558E734cO1HWEvcE7rPHnq5+hzZOHvbHWE3E7S4Ir5+ALD4+4JsQZ49dBTw+7RcfqlBPfGfp1nXrJ4VUSb4n9QPPAvjb3ZwIPB91L/CcblbrSOsBv2rT3RvOc8T0knqhj/SqPuGvj20s/HlOfffpjxPdE6191iq3fieqP3kG7om9s75GrcWjeuzaPj9DHQ4869byL/pJit0b8De1P2A1ii1pvieqidY2+Dt9d7Qv0SQc/mxWd7zB/toaWj8N5nz7lcc4ljqJpdQz5nrEu4Dv9Fbz1HidWd5d+EGF3RH2n2CmXbd3n1HObuAbwqxP/LH09Ix/zzL8IO4XaXbP+Mr0XqmfH1qH2jQl9JuWcgw4l88yFzwz5DYm7oO7b9B1Xz7N/i3dNjX7kHqz0cfKac85Dtxz/3hfwJ48j7m3I+UzvH3ajnu1zXqUfaD/M9D6sWP1d6nQA3yKx592Orbsp7m2Ivxy7E+1T6J527b0vVm1fU14xdp7i/eHBI8J/gt9wzfZDnRNan6MN20fUj/ZthzgKnZ/Kb7+dizpfCvQvOefq//AqF2xf8Tu2n2gfCHuVfqNzBP4+/89pPWqelA914mMvaNn5pvcg7tm5vtPPdM4v2/rX+6JrfQd52p8Wbdw6r3Wuu9ThTN/2D52zakfrQvtejr9Y+/6S5alzt+jaeeX37BxMD1j91W9DdW3a+6p9SudGWsFo1faNTPVJLI9Jy+qg+nltOx+1rvR9V9BXGtRpvW/7cK7vpsVKvWufw1+yWKnvlu2vWk+6T991+r4Im/YdpO/CcMHWn967pJJPnStJ09a11pvmc554767bd9MOL50TLfsO8I4E/wH1g14M</binary>
</binaryDataArray>
</binaryDataArrayList>
</spectrum>
<spectrum index="66" id="scan=67" defaultArrayLength="508">
<cvParam cvRef="MS" accession="MS:1000130" name="positive scan"/>
<cvParam cvRef="MS" accession="MS:1000579" name="MS1 spectrum"/>
<cvParam cvRef="MS" accession="MS:1000127" name="centroid spectrum"/>
<cvParam cvRef="MS" accession="MS:1000285" name="total ion current" value="1028817.00000000"/>
<cvParam cvRef="MS" accession="MS:1000504" name="base peak m/z" value="113.07436457" unitCvRef="MS" unitAccession="MS:1000040" unitName="m/z"/>
<cvParam cvRef="MS" accession="MS:1000505" name="base peak intensity" value="237891.00000000" unitCvRef="MS" unitAccession="MS:1000131" unitName="number of detector counts"/>
<cvParam cvRef="MS" accession="MS:1000511" name="ms level" value="1"/>
<cvParam cvRef="MS" accession="MS:1000527" name="highest observed m/z" value="921.99549461" unitCvRef="MS" unitAccession="MS:1000040" unitName="m/z"/>
<cvParam cvRef="MS" accession="MS:1000528" name="lowest observed m/z" value="95.06371946" unitCvRef="MS" unitAccession="MS:1000040" unitName="m/z"/>
<scanList count="1">
<cvParam cvRef="MS" accession="MS:1000795" name="no combination"/>
<scan instrumentConfigurationRef="instrument">
<cvParam cvRef="MS" accession="MS:1000016" name="scan start time" value="0.561317" unitCvRef="UO" unitAccession="UO:0000031" unitName="minute"/>
</scan>
</scanList>
<binaryDataArrayList count="2">
<binaryDataArray encodedLength="5112">
<cvParam cvRef="MS" accession="MS:1000574" name="zlib compression"/>
<cvParam cvRef="MS" accession="MS:1000514" name="m/z array" value="" unitCvRef="MS" unitAccession="MS:1000040" unitName="m/z"/>
<cvParam cvRef="MS" accession="MS:1000523" name="64-bit float"/>
<binary>eNoNlmk4FAoDhWsGlUqW9rrqGpW1QhufW4dB221By1gSM2ObscxqzMYslGgR0pVbltFVKsVoX2SGbiuFSN0Kk5JWRipRn1/v85zzPO/5e+7svjVoUbsd7qv2u1AMKHiZ7mXHIlPQzmpnmXhT0FCZl5mWQsGCMEu1UzUFR9vs19/SUrB+WFi2ghiAB+/SzxsYBuB6uV7v7RkA3q5u61yvAAwunBH0UBmAGceWTf+eGoC6vPc/pNoAbP7f9ZxvtQFYrR6O3/RvAL5fE4XbEwNxurkoTGMQCONd2xxVXoEIfa65vVEZCK7yw/a82kC4dple1RCDkOxu/93SOwhV16KHi1OC8Gn787O02iC4Ptr17EtdEBR9zwwdDYIRqHXM0boHoyXy28xDq4KRfeowTeMVDIEg97CLIhjOLf1julKC0Z1hs4enDYbpOdJHWl0wPt+1ZN002IHow2lUA58dqIjxKbyVugOWYf0qkXYHbO+oGb4GIXha7+N+khwCw8KsnOGUEEyL7Ts/pA2BrZ5ztp+4E+u8Z3gdNtyJ1n+7Lzz22gl2sWXa1ZSd2N3+6aG6bidO9f45hkEIxZiaaIvZVqGwEomi/UmhCJpM7bnpEYqhgzMmdXiGYssjXU8rNRRVTQ3lyxShON5a5rZSGYq1u8e/GFUcitOUKOKTEXreljWoNaEQk9ufHOwMhWG7782nhDCEVm3+JbQKA3O87X2mZxjaz65cVx8Whhk/NDtfUMPQs+xIeLkiDLJVPN/A4jBsjV3z4b5mJN/J8HjSEQYHE4OS+51h6Jwx/XbUaCoONAmMgolU+HTbR1taUUFzrUlbTqLiMGVU1kVPKqIjPKq2UKmQnzYmT1RQUXhIU/+xkApPx8KzW4upmPHeiJasoSIi/8XVOToqeqtOlFcQaPDQPJl23IqGWDNeyRIyDS0JXcmXqTRU3TB9maagYS9l8sCmYhpaB9vabFU05J5JI3yrocExb/Lzi1oa3l+xsTGuo6GoLeu8vJMGrsfMz3/paDCifKa7EunInzF/3Kvf6ZC6v79IJo0wwmI415OOWr+yXDsqHSvmXmy0pNEROPrSmocKOuK7XZ/lF9NBk/neeKGhY2uTPHWTjg55Wf6ZncRw3OcXv51ECseskJMBbeRwpCcwFYXUcIgPTnjxNy0cbsbVN2cpw1GeVxrhnRKOZJelvZ+Lw3F0en11uTYcXvQP1460h+O9I9uN0hmOnLcJXyJ04XC2e2/8hRCBG3OT29SkCMivZQ8JyRFY2M2YGESLQMlMQzdvZQQylpaW/iqMQDFP0dRQHIGt+j3bXqgiMNWspvW8JgLTf+2z6+6MgNeJktsLiJG4MqvlxnhSJNSOtxs9rCMhMevjVpAj8SrVbb0rNRIZD7OLg2iReJp80tBPGQl/837FtJRI9NT8VBqoIpEJoT1TGwmP1W5XybpI3BEKU58RouB5Wbjji1UUmFGjajvIUaiTeuQb0qNA//Bt1lJFFCgdyvc6ZRSWersmMYujUOqqWeSgisKHVTaSnzVRGD226KGpNgrlDyfYhuuiYMb5stiFEA33ydnZQcRo3FBU8LqtonHn2ey5SnI0QjbGS85Ro+FrFKV3U0bjwZyykuHiaISeejNjvTYaP0sHrznrojEz5u57j65obBJmykcZMFD/5oqzDYmBfWfeF/yyZuDNGce2ifMZUPj87FSQGVi6/1j0bS8GbNYfjrbyYcDFa7NeTGPAuT9Ds1XJQPaTp2+cVQzIH5xwadYwcPD7WQTrGNidfj3lF4EJI4/c1cMkJjZtnrczh8yEO3uDyJ3GRPXR8sVcOhMmTgtMTJRMSAvC/+lVMfFUJPFcqmXiaN3PtC86Jubrd0TXvmbiupv6f2xiDFaf2ycuM4pBukPFjwhSDEIuDJc1Wsfgnaq0Yjo5Bi2lDYV29BjIxBIvsjIGn+8Pv7TZFQPLxOctClUMDJmla65rY9BjdUy3UhcDtdFrUjcxFoL7uVVVpFg0251rGfCMxamOnb+Z0GMxpXbZNY4yFspLOSsEqlhEL2zqrSuJRdyTzR+XlMZim6h320VtLEYbpAzvfRULDbP39G1iHExnL9yWSorD+MWtVf6ecXjN+lJ0hhoHh9Xx25fT4yA7OLN5pjIOiRMM33NVcbAQdj3aUBsHhX3eh0WdcVjhr7IY0sXB24FzfLNBPCLHbLiVYB2PYM691wyveCwd02Eylx6PvylewSci41ErND2pVsajoMhoKkUVj+SymwsOlMRjmy5SJdXFY3LF96/to1k48rt//yUzFhay5jawzFmon1e9deB3Ft792Gf93YmFPZvu2VL8WIgOWqslcFiw/Ivhe1HOwtsNn5ZXH2ThicfWtJAsFj5N8f3tZhELytyiZEolC6/iJlr4VrEwe/uv65oaFhSqxyunNI749WFDul4W6l77qNwJbJzt/F9Hhhkb4Q/93pHN2bBOWfbY3oqNxSYuNp1ObLin5dlSPdnwn/v6u4MfGylBmzsZYWz81fFVb0pjI834yM9CNhsVv+hjDnHYCPHpNfBXsHGrlHc58yAbATTGXvcsNmwC9Zk/RtgUPzits4IN6dNdAamVbNQ3KzKXVbFRSLqN8ho2mlfdcb2vGfF9uLTl9SM2lo3fMeVxExula88FCfrY6J6YK00icNBy8qI1yZwD7fh7DbutOCCEsN3+cOYgoPVl9EMPDoTVtHer/Dgom+XQZuHPgZWC6ZDG4eCt0zx6sZyD02ZdzKEsDopLW1nfszkQLX1bYlnMQWiB9JmuggNy4TlmrYYD5u/WpRMbOZh+n/Wc2MnBqvoXARv7OEjLsfo6isjF9+bLyixzLmQfp/x5womLdkvtnSXOXJQ1Jq75OcID1VfuEMhcTAjpbBzjz8VkQq1zBocLJ+bdo6cUXEReJzdPzeKCviVixdhsLhY4dq/1qeRCN8/m7Qw1FwfP+1fO03JBLni10LSRi5D9l6/ndXJxK7d7zvw+Lq4/lAuzCDz8F1DoXGDOQ+Bd7ZzHc3mIuaYsMCbxENdRNeHOYh7YH9ds+unMAzejz3jQk4cPf9gnvfTlwbtd9ee/VB5wu9rbj81DtSPxgozDw5QH8hZ7Lg/5igqDHyO0iO3Iu5LFA+Xs31SLHB72HJpXsKZyxGvDf0XR8GCsyJrEbeSB4Tl+mksTD0adou33+kb2o8ZdFZvzEa8Yu6jbig+J6aU6Vxc+pA/+WqX348OapXU87s9HRqfHg1McPj6+z1fEc/nY2EMNs1XyMS8vf82zLD4eZVd8as/mQxNq8GSgmA+92bEYvYoPUsHybd8r+QhRtBnFNPJhGlL+yKGJj8G8xreJnXz8886lV6vjY9q8gX9u9fGhFEaSDhASkPtE+uGueQL+bGA4qK0SwDDs2Ch3ToCMNtpqEzkBwm/NzYf9EhC4foJHq38C9v0xdLeLk4BTYwsHZvMSwFO19GcrErA6nJJHyk7ASolBT2dxAr5FG08ZrU6AaWqObpI2AWukWzpsmxKgOiYe97QzAWb5gaw/9QnoPq1oFRMF6LggC/GxEMA0ys+BShLg+axZO646C3DA/lJPpIsABLMchpHXSN8vYDh7C+CxLtapzE+An1afyZwtAizK8Db7RhVAPTjlaiVHgIp3fUu0CgGeEgt/e5klwEGLqMx1KgH8V8rFvSM87WbS0lYpQIbt5IF1WgFm76vSTG0SYOYDPtFHJ8Dg3nA3sl6AhvrNjv2ERPRxbU7UEhPx3JXY+sk8EVuMN6rKLBKRnqLudSUlgnIs+6m/SyLGrDVd9sIzEXNqn5nM8k9E/bHLFxjcRLiph567KxNxnPLVoT0rERMzB7izVYmoHjbdLVEnQpRtnd6pGdmhkAVp2kS0M7I+ZzYlwjGoKthFN5Jrgpy99IkIX9BTVkEUYiot+APRQohx1+tvr3ARYkPFaPaQnxArvT+d2UQTIvHGks2OXCGcdZuecZRCfLJPbajPEqIhpPANVEJMevLKxV0txPJPy6IOaYUQ3PiVurxJiOr9038teyXEYe363Ba9EOK8B69uEkW4NS6M1m0ugv7RzOW2LiI4COjPzckiZLgXMFn+Ijx8nW4koYnwYNWh0IdKEb7euynQZ4mwbHBBCU0lwnHaOsNhtQhbzM5IjmhFGN7w7XRBowhuqWOrdjeJ4Deq6GuQTgSbzb7HAvQiXM1bMsqXKMYaS5vvrhZinI/ZI/EjiVFTyrDNdxGDnjZzfz5ZjF9dNyfG+I/0mRYDZ2li9Mz5rVzNFWO5Nz/wH6UYxU5nrz/OEsOvqFZ2JVsMRTHtab1KjI+ElMM31SO+UMsStyYx2haeXHlfL4ZD+tSTb4kS/DIvPn/ZXAJPMVX+F0mC80dGnq+zBD6eVT01ZAncLH4GH/CXQBotyN9Hk+CkZC3ZWzWSN67oX9EkgYVa7lGpl6Bnv0E+fWCEJVtSFEQptnmyM1stpHCOdX3jSZLC6GANOshSuHgyJ//nL0X42Tu/7+VKseHa57qJOVIY/Jbrma+W4mWYr9WxJiku2dQcPa6T4lztDNuzeiluJ+eFNROTYNfdVKIiJaEtoIMwa0kS5gsy97eTk1Ag+ci8n52EyNbGdJ06CbZL/n7b2ZQEubXUwak/CVbJS44/Jibjhd303T0WyXCKHMyxt05Gqql83JnsZOzRPxprWpWMpZ/j77k0J6O14/AJo1fJeHm/reKuPhlbpJIDTgQZqj9P+7LAWIafr+5dm2olgx0/g2rsJ8NQ+BV/R6oM+/Q7vRwUMiz2vDS06IgMyYRKoXexDJLeY1nkMhmmP7phvLlShrWXGQRbjQzeAyH/et2VwSf9asIfjTJ8sbOcOLtThj8MN1bO65Ghlu8zFGclR5fzv/K5dnKIfMizTZzlWL3kZs98qhwnutMXzamUg/pfm3SDRg7nrj2eGxrlsCtJLAi3UqCce2Ga2FmB3kDC47WeClz58c3ETqQAZXjjJGGWAuldPV0LjZWYMzbzxTZzJX6sDP4isFLC/Z/RbitZSsy883jQOVEJ+zOqBm6WEiGOQ4JdR5RYYbN9rqpPiaKkYzWF5imI8/FLSqKmgGb3yewQJwUGi3/UnMtKwdFPPtKLjSnoL/r2d1FfCoLHdtQNNOzF/wEeTVCC</binary>
</binaryDataArray>
<binaryDataArray encodedLength="1704">
<cvParam cvRef="MS" accession="MS:1000574" name="zlib compression"/>
<cvParam cvRef="MS" accession="MS:1000515" name="intensity array" value="" unitCvRef="MS" unitAccession="MS:1000131" unitName="number of detector counts"/>
<cvParam cvRef="MS" accession="MS:1000523" name="64-bit float"/>
[truncated: 18,175,431 more chars]
