# Supplementary material for: Implicating the red body of Nannochloropsis in forming the recalcitrant cell wall polymer algaenan
Source: Nat Commun. 2024 Jun 27;15:5456. doi: 10.1038/s41467-024-49277-y (PMC11211512; doi:10.1038/s41467-024-49277-y)
Supplement: Supplementary file 6 — Supplementary Data 3 [file 41467_2024_49277_MOESM6_ESM.zip › 41467_2024_49277_MOESM6_ESM.xml]

<?xml version="1.0" encoding="ISO-8859-1"?>
<mzML xmlns="http://psi.hupo.org/ms/mzml" xsi:schemaLocation="http://psi.hupo.org/ms/mzml http://psidev.info/files/ms/mzML/xsd/mzML1.1.0.xsd" version="1.1.0" xmlns:xsi="http://www.w3.org/2001/XMLSchema-instance">
<cvList count="2">
<cv id="MS" fullName="Proteomics Standards Initiative Mass Spectrometry Vocabularies" version="3.48.0" URI="http://psidev.cvs.sourceforge.net/*checkout*/psidev/psi/psi-ms/mzML/controlledVocabulary/psi-ms.obo"/>
<cv id="UO" fullName="unit" version="1.20" URI="http://obo.cvs.sourceforge.net/*checkout*/obo/obo/ontology/phenotype/unit.obo?revision=1.20"/>
</cvList>
<fileDescription>
<fileContent>
<cvParam cvRef="MS" accession="MS:1000579" name="MS1 spectrum"/>
<cvParam cvRef="MS" accession="MS:1000127" name="centroid spectrum"/>
</fileContent>
<sourceFileList count="1">
<sourceFile id="sourceFile" location="C:/Users/bqz450/Documents/20210610-JAR054/No_%2bBKT_BB5_01_5689.d" name="analysis.baf">
<cvParam cvRef="MS" accession="MS:1000772" name="Bruker BAF nativeID format"/>
<cvParam cvRef="MS" accession="MS:1000815" name="Bruker BAF file"/>
<cvParam cvRef="MS" accession="MS:1000569" name="SHA-1" value="15b2601f6bfdec281085767e15f649e2cc606169"/>
</sourceFile>
</sourceFileList>
<contact>
<cvParam cvRef="MS" accession="MS:1000586" name="contact name" value=" BDAL@DE"/>
<cvParam cvRef="MS" accession="MS:1000590" name="contact organization" value=""/>
</contact>
</fileDescription>
<sampleList count="1">
<sample id="sample" name="No_+BKT">
</sample>
</sampleList>
<softwareList count="3">
<software id="exportSoftware" version="3.0.9">
<cvParam cvRef="MS" accession="MS:1000717" name="CompassXport"/>
</software>
<software id="instrumentSoftware" version="4.0.49.3245 (4.0.60.9 49.3245)">
<cvParam cvRef="MS" accession="MS:1000692" name="Bruker software"/>
<userParam name="AcquisitionProgram" value="otofControl"/>
</software>
<software id="recalibrationSoftware" version="CompassXport">
</software>
</softwareList>
<instrumentConfigurationList count="1">
<instrumentConfiguration id="instrument">
<cvParam cvRef="MS" accession="MS:1000122" name="Bruker Daltonics instrument model"/>
<userParam name="InstrumentDescription" value="compact"/>
<componentList count="3">
<source order="1">
<cvParam cvRef="MS" accession="MS:1000070" name="atmospheric pressure chemical ionization"/>
</source>
<analyzer order="2">
<cvParam cvRef="MS" accession="MS:1000081" name="quadrupole"/>
</analyzer>
<detector order="3">
<cvParam cvRef="MS" accession="MS:1000253" name="electron multiplier"/>
</detector>
</componentList>
<softwareRef ref="instrumentSoftware"/>
</instrumentConfiguration>
</instrumentConfigurationList>
<dataProcessingList count="1">
<dataProcessing id="exportation">
<processingMethod order="1" softwareRef="instrumentSoftware">
<cvParam cvRef="MS" accession="MS:1000035" name="peak picking"/>
</processingMethod>
<processingMethod order="2" softwareRef="recalibrationSoftware">
<cvParam cvRef="MS" accession="MS:1001485" name="m/z calibration"/>
<cvParam cvRef="MS" accession="MS:1000747" name="completion time" value=""/>
<userParam name="RecalibrationGuid" value=""/>
</processingMethod>
<processingMethod order="3" softwareRef="exportSoftware">
<cvParam cvRef="MS" accession="MS:1000544" name="Conversion to mzML"/>
<cvParam cvRef="MS" accession="MS:1000747" name="completion time" value="2024-04-15T12:28:03"/>
</processingMethod>
</dataProcessing>
</dataProcessingList>
<run id="run" defaultInstrumentConfigurationRef="instrument" startTimeStamp="2021-06-10T13:37:00.853+02:00">
<spectrumList count="2997" defaultDataProcessingRef="exportation">
<spectrum index="0" id="scan=1" defaultArrayLength="139">
<cvParam cvRef="MS" accession="MS:1000130" name="positive scan"/>
<cvParam cvRef="MS" accession="MS:1000579" name="MS1 spectrum"/>
<cvParam cvRef="MS" accession="MS:1000127" name="centroid spectrum"/>
<cvParam cvRef="MS" accession="MS:1000285" name="total ion current" value="602744.00000000"/>
<cvParam cvRef="MS" accession="MS:1000504" name="base peak m/z" value="113.07413643" unitCvRef="MS" unitAccession="MS:1000040" unitName="m/z"/>
<cvParam cvRef="MS" accession="MS:1000505" name="base peak intensity" value="250352.00000000" unitCvRef="MS" unitAccession="MS:1000131" unitName="number of detector counts"/>
<cvParam cvRef="MS" accession="MS:1000511" name="ms level" value="1"/>
<cvParam cvRef="MS" accession="MS:1000527" name="highest observed m/z" value="393.30156033" unitCvRef="MS" unitAccession="MS:1000040" unitName="m/z"/>
<cvParam cvRef="MS" accession="MS:1000528" name="lowest observed m/z" value="95.06365398" unitCvRef="MS" unitAccession="MS:1000040" unitName="m/z"/>
<scanList count="1">
<cvParam cvRef="MS" accession="MS:1000795" name="no combination"/>
<scan instrumentConfigurationRef="instrument">
<cvParam cvRef="MS" accession="MS:1000016" name="scan start time" value="0.0101333" unitCvRef="UO" unitAccession="UO:0000031" unitName="minute"/>
</scan>
</scanList>
<binaryDataArrayList count="2">
<binaryDataArray encodedLength="1456">
<cvParam cvRef="MS" accession="MS:1000574" name="zlib compression"/>
<cvParam cvRef="MS" accession="MS:1000514" name="m/z array" value="" unitCvRef="MS" unitAccession="MS:1000040" unitName="m/z"/>
<cvParam cvRef="MS" accession="MS:1000523" name="64-bit float"/>
<binary>eNoNx3tQ0wUAB/CxDSfpqVM5USNgPzSBkzNBKyL8ug00EYQ7Hxvb2H6/356EcmB6+EB0GxARTERPPYFyEEKCqQjGM9mDTiQ9GEQWgdsQRMUjkaMMMv/63KfwSsCTpbZ9uJW64YKWLcIiOns0VSBCQnBUNjdaBHNbUL3JKEJw+sRQh1WEcRbjvTiWGL2re14xPcWY8P28pJwvRhYYQzVCMZinapv6DGIIdEXc2RwxfIla7hdWMUratryYs4kRMlOtWcNKQkPk1LYGdhLO756dzhcm4SD1+51YQxL6IoKZxbYkhOZbPhhgSXC00JHoES3BkSDJvkK9BLJ3iPYrRglaYudt2GmTYHwSDxd2SjD/GylbxpYiIj82rcxTio26QxwySopl8Q1V7UIpbhh9pkaNUvQnON4vskpRfzwi84BdihpCW93IluHDVEuYV4wMVc8TEzlGGVb+9erZaI4M497se142Gbr6nT4x7GSQe1WUQ5iMo3lDXT3GZPhOOv09bMlQNi757RJLjkafwMl2TznWx7ku9AvlsNDCui6jHDr/a6mtdjkSrygrNUwFhM1LT/F5CvBaIr9PIBRwnj5W7OYrkPt13QIrpUD8s9SQYP3bV1LZ4QYFJj2pmnfNCjzwaP4j16JARunFwGKXAgPLyvzuM0gURgWZXEwSZ7aUd9A8EhULUzce5ZMYbF45NkGRuMqNH7yjJ/HdnH3NHjOJ7Yym8tgKEs8dIRluC4muqztOtLpIOBev50hYFAKquYZVPAod91YMhBEU+mb37KrnU/h2l9fNcoqCdbA0+JWeQuday2qHmUJG0eLGLy0UiKyS1kEXhY+f+S/pZtLYzqnZYeTRENTe7pMTNG6ve6z+REAj/MVh+58UjcNx3MrLehpi58i0y0hDv9n0z24zjfMHLm3eWUFjU/WjgHYLjczuApfCTkM9fOzfShcN0/LXC6+7aeR/9DDgU5YS/ImvOr0JJa4//a9rP1+Jyxe9j7dQShjjRs6O6JVg7Btm3DArwZkr7Q60KrGi9u9fI91KJIZzoh68NV7PcZxjqTDv9aoaHqHCSL/yDFegwuy6iK1VlArRWzMVd2gVCtouHCEMKvie9uwuMqtQ+tLnbotVhYm55LFAtwrbehxgstQQzIQq6gk1Hh3z8i8TqNHS95oiaTX23y1ddtKgxglN0PKoCjXyckNz+FY1urkni/PdavipTZ/tZmkQeui6TERo4D3M/KFOoMHSzmvBtbQGV0MeTxVYNXiT1SPWuTVIbCj+0cnUQl02s6CZpUUhr/eSr0CLvb9ML9oq1CLv+J6ml7QWm27+FPbCoMXag6azHpVaVMcME36BOvje95MkWHXIni+NHHO91W15MiVIwXbVovVP6RR0lU0r71el4NR4Xe85VwraNnr8bB9LQwJz5VBeejq4555I35Skw2GuTdPcSgdnbGKD42wm/gcSTO2+</binary>
</binaryDataArray>
<binaryDataArray encodedLength="604">
<cvParam cvRef="MS" accession="MS:1000574" name="zlib compression"/>
<cvParam cvRef="MS" accession="MS:1000515" name="intensity array" value="" unitCvRef="MS" unitAccession="MS:1000131" unitName="number of detector counts"/>
<cvParam cvRef="MS" accession="MS:1000523" name="64-bit float"/>
<binary>eNpV0z1oU1EYxvGDdOggkql0zOCg0CE6dQjldhOHEsEhSIc7Oulta9qoMbla0VgwucaYfreRiqQftioNpu1gBBEhCkGCttDhjm7tGDoUMc8/Q7r8uCfnvPc9z3trjDHu1V+W+f/Xsy63Sy3dGz/k5wOt12ryfFFe+iijU3J/HlflzdfyzIrcKkvLlclPMpRkfUxW38njgkys8TwqC9Qd+qD+/nzR8xX6/0lf9ZR+z54bbJXtqlMvL2cW5LWKfPFNll7Kvk32PZL2nOx9irsyuCTTz+TXDelsy8tvZOC3vLhDztPSU37uEf3Z3DtNrg7vN+QW4T2GfZYjT9/KAc3PhLlneItcySfH/M6S4/dlef0V9+aeXlYe0n9wUfrjzO0u62lyeiLjGdkgR5v1vzl5wtwbM/T/kPnG5AXyPaZ+8Z5sPuf+D+iPPsp7zJtc3k9wPi4r1HMe0/ckebDfwoQnXXLrnezMPYTBFPX4Xn3OBzjv8T1n2rlTx2Hdp053uy73txLMnf32fTk8Sw7M2eZ+/gi5cr5CPfc2/bA/ku/c79C/Rz5NvrMo580d9rX381y91fl/2E+eFu9zmF8xZv0D6OW4OQ==</binary>
</binaryDataArray>
</binaryDataArrayList>
</spectrum>
<spectrum index="1" id="scan=2" defaultArrayLength="143">
<cvParam cvRef="MS" accession="MS:1000130" name="positive scan"/>
<cvParam cvRef="MS" accession="MS:1000579" name="MS1 spectrum"/>
<cvParam cvRef="MS" accession="MS:1000127" name="centroid spectrum"/>
<cvParam cvRef="MS" accession="MS:1000285" name="total ion current" value="568400.00000000"/>
<cvParam cvRef="MS" accession="MS:1000504" name="base peak m/z" value="113.07428292" unitCvRef="MS" unitAccession="MS:1000040" unitName="m/z"/>
<cvParam cvRef="MS" accession="MS:1000505" name="base peak intensity" value="240075.00000000" unitCvRef="MS" unitAccession="MS:1000131" unitName="number of detector counts"/>
<cvParam cvRef="MS" accession="MS:1000511" name="ms level" value="1"/>
<cvParam cvRef="MS" accession="MS:1000527" name="highest observed m/z" value="376.25702179" unitCvRef="MS" unitAccession="MS:1000040" unitName="m/z"/>
<cvParam cvRef="MS" accession="MS:1000528" name="lowest observed m/z" value="95.06340487" unitCvRef="MS" unitAccession="MS:1000040" unitName="m/z"/>
<scanList count="1">
<cvParam cvRef="MS" accession="MS:1000795" name="no combination"/>
<scan instrumentConfigurationRef="instrument">
<cvParam cvRef="MS" accession="MS:1000016" name="scan start time" value="0.0184667" unitCvRef="UO" unitAccession="UO:0000031" unitName="minute"/>
</scan>
</scanList>
<binaryDataArrayList count="2">
<binaryDataArray encodedLength="1496">
<cvParam cvRef="MS" accession="MS:1000574" name="zlib compression"/>
<cvParam cvRef="MS" accession="MS:1000514" name="m/z array" value="" unitCvRef="MS" unitAccession="MS:1000040" unitName="m/z"/>
<cvParam cvRef="MS" accession="MS:1000523" name="64-bit float"/>
<binary>eNoN0HtQ0gcAB/AETDNjrDZbLs8CezdraZaZ9uUhrjXjsnT8ABF+vx+PykvoLHPzCVjrynSLajWvQ7B3Uiun2a4sfj56v5xdWu0GXLPSidnc6pa1/vr8/xnKTevktn4N5sW6G0aOHAGzbHSBWI6uqoe/TkiVo6ykOH2fTQ5ZzqnOW8x7/yk9zGcTMK4UHR4XTMAxxj8pS0SAHjzHPywhYO5pT+6WEvg0PyHthpUAT72/eriCAPtJyLPtDIFu3q2Lr1sJRJt2RSZ0EOirO/tNKFuB+/N2PG/kKPB20bukfLECcZebtpVIFCA+MkRbrArsnvo6bGurApmO3D/us5Uw5/05wElVwu4NP9pkU4IjjZdmtiqxK2tsKLtdie5k2xQlR4WU1SkfuINVODQ/ZtxliQqI9LGflqvwMGKwpNemwrPmxPQqRoXEaaGv1G0qpDVXzmI42SiPruOGS7Ph2bDHPGzNRse7yds8FdmYdjt8/AiTDUfDxFgpR42ewPnpJyRqTP6yMuuaTY2CpbJSXqsaq07aXxwPzkFHxH7DRVEOyJ8yam5KcvDmZW/bY1sObtnnhzS35eB2fNgrM0uDkd9teUK+BlWBputCgQYtT88neEUamIb27HxMatCVUh210KJB8qUnZQqrBmmSBZ3LnRq0N8gObPFoMIa1KNnu0+DNd88HHozSQvCtWehnafHIK65ez9fiArxT14m0mHszJNBPaqG/u/nzSxYtuoKu9MQ5tTAf1f+S6dLCNEN20+fRIqitRd3t0+Ja2/BBKYsE/27+JJpNovmve/sW8klscUzYliggwTj9y9wiEoqW+uFSksSJ2UtMfRYSA6WauItOEkkzmw+UeUi4AncC3T4Sx/qST15jUYhcs3GlUEChvdywF2IKPbyiM+0kheXypJcuC4WtLYtHLXJSeNHFI5a6KIyf46qPZijMEfKOd71X/cRRRLdRCClp/NHlpxA3a8OmJWwa/cT2xXIBja7GVbRJRMOfFj9hLkWDyjhW/shCY1nZhZEBK42zfPfWV04a8UUfE4SHhrBv6IslDI3emXdFV3005gXt+Puqn8Y03f2MSrYONWMPFUGgw+ihA5XRYh2KayOU20kd+gtXqByUDpvcsat1Vh3e10R6nTpEl6d+/4NHh5NXpgTOMTpQNfUrE/06nDFaYvpZesgUpzN/FuixMaQmt1GsR9YG7r0gSo+o63X7D1r1eNsRJt/h0oO7eKedy+jhqh3Quv16jNs5MtvNMqBJvcLlZhvAnbiXFyIwYE143pF6sQGp0hnaI5QB/x58sJ5jNYBhJX2lYAw44h+SzPYbYPytoPYTthEupyB0i8AIecLG6UOUEZKs5pdPrUZ40Jn+ocsIn3EBEVxnRMWg5bNivxFh3DeTYmPWwnR6/JlSZi0KK60pY/xrkTJj4HFeTC7u5K851SrJxWZh4L/zvXnYvdRbOcVuQtShuPnlZjNaomQZ0gYzCsO8nsm2AvwPcpL3JA==</binary>
</binaryDataArray>
<binaryDataArray encodedLength="612">
<cvParam cvRef="MS" accession="MS:1000574" name="zlib compression"/>
<cvParam cvRef="MS" accession="MS:1000515" name="intensity array" value="" unitCvRef="MS" unitAccession="MS:1000131" unitName="number of detector counts"/>
<cvParam cvRef="MS" accession="MS:1000523" name="64-bit float"/>
<binary>eNpVkz9oU1EUxq+LBEF5iEjGN2bo4ODg+ASRDiIOgWZweGOHgtGoidomt/7BaFOaxH8xgjxFaGkRnkgrxkiltHWrETGTQwaRDBmyNYODmO/3hveWH/fde88533fONcYYW/zmmf/f2WXxyGvxwK6Y6o5pa1+1rtTFD+/F6oL4tyn25sT0mvg4EM+8EI9uiP4dMciJzbaYvSUO74r2mpgMxcFLsftKdIjfXxH3N8VD6Pn5bszM+cOndd5Kz5896npCfuLtrIvbW+K5qvjrLX5Ql3kqJu6J+c/oxZ9wFR2XxePEbctfa37g00fi4F9yaUxv6rvWM8/FwjNxdFvsXBUvlMXf6Ohdom78P/iGuDXyo8PHrwH7owb9pE+n0FcmXxqf3YdinTkx0b2b9KtEXdybfkCfqK+6KJ6Ax1riSfQHljh55qGIn7P8vyFeRI9HvolP5OX+kDnyoznivhPtl+LnMhXqK8X7HtLfBjoK1O0Sd4huP6qXdUC+TiXuh0vfWsxH4j59u0J86uvxLhzqs6xd9LucS8HwEX5ch8zdF/Y93pEpEJ+4/YV4vmyUh3MO+Qz1TfJuLfdNpJe562TRy/k++TPz+Jvz/gFt8bfJ</binary>
</binaryDataArray>
</binaryDataArrayList>
</spectrum>
<spectrum index="2" id="scan=3" defaultArrayLength="140">
<cvParam cvRef="MS" accession="MS:1000130" name="positive scan"/>
<cvParam cvRef="MS" accession="MS:1000579" name="MS1 spectrum"/>
<cvParam cvRef="MS" accession="MS:1000127" name="centroid spectrum"/>
<cvParam cvRef="MS" accession="MS:1000285" name="total ion current" value="581507.00000000"/>
<cvParam cvRef="MS" accession="MS:1000504" name="base peak m/z" value="113.07428092" unitCvRef="MS" unitAccession="MS:1000040" unitName="m/z"/>
<cvParam cvRef="MS" accession="MS:1000505" name="base peak intensity" value="245936.00000000" unitCvRef="MS" unitAccession="MS:1000131" unitName="number of detector counts"/>
<cvParam cvRef="MS" accession="MS:1000511" name="ms level" value="1"/>
<cvParam cvRef="MS" accession="MS:1000527" name="highest observed m/z" value="393.28283730" unitCvRef="MS" unitAccession="MS:1000040" unitName="m/z"/>
<cvParam cvRef="MS" accession="MS:1000528" name="lowest observed m/z" value="95.06377079" unitCvRef="MS" unitAccession="MS:1000040" unitName="m/z"/>
<scanList count="1">
<cvParam cvRef="MS" accession="MS:1000795" name="no combination"/>
<scan instrumentConfigurationRef="instrument">
<cvParam cvRef="MS" accession="MS:1000016" name="scan start time" value="0.0268667" unitCvRef="UO" unitAccession="UO:0000031" unitName="minute"/>
</scan>
</scanList>
<binaryDataArrayList count="2">
<binaryDataArray encodedLength="1468">
<cvParam cvRef="MS" accession="MS:1000574" name="zlib compression"/>
<cvParam cvRef="MS" accession="MS:1000514" name="m/z array" value="" unitCvRef="MS" unitAccession="MS:1000040" unitName="m/z"/>
<cvParam cvRef="MS" accession="MS:1000523" name="64-bit float"/>
<binary>eNoNxXtQ0wUAB3D24CGmlKBy1pYxwgjzhYiJ5Pe28UoQKXmMbez32G/7DUFDMjlToDGQYJwpJodCwsai5JEKcoh42h6hojwk8k40hQVYeKJenJQ86vPPZ8R12R0fezICVBc3fMZPwUZhTdxhSQo4bHLjwogUkGbNXKUhBZdbAjf22FJg3BTavJknQ2m8l5HrKoNxqsIRJJZhZ6z7yxKpDMfag4dvFciQnLCpcL5Qhplzmc1amwxoKWNe2WW4lrV5cH2XDINnXzW18VORsX/Q4ClJxbWoJ0Mt0lS0/xQ2NqVPhbm5fZ/Jnopej5hcB0+O/jXBvgKJHNlHfGvdIuToniOoFoMc118en9xml2N4b/CvXr/I0cV1e7aVr4Dn9faZOlcFAgVnM5ThCgw2X+H/LFXg2WRw82ODAg0tjq6vbQr0Jh24pHco4JY/Nnudr0TwQ8lhl0gllmbd8/YxKLFFtEdmLVTC8iRm2NuuxFT9SduMQ4lsY/62nfw0LBjf922VNA0VK89ssRnSEJ1YNcG1p0Hez1rX8VS4FnH1YpurCjcjYxPHpCpMlAtDzhlUaBGEq646VOisKWpQcwmIzw/t+tiPQO2ZheXH/Qlk2g/88EhMYH/y6VMPKAJ567ltG/QE7l8dkMQXEFiU9NcubxOBaCpgQbyZAK//5h9lVgI1885D340QaIqs0b3JIdF6tsb2iEuCs3k0kPUjcSP98bMcMYmBmJA/H1Ik1ii8d1zSk/ASWK3RJhLLy91rPzCTGO023R21kpDq1+y+PEIib4i3hORQSDiVdzubS2HVG10ZOh4F38wer5V+FFS7l2dIRBTG3etvNoopRFqqP1lBURDXe/22jKaQ+cRHO6qnEPP8xvbzJgqGL7gZSVYKd+IGnHttFI4s4fr0jlDoEqvy27g0At/ld0eJaLDCyI4wCQ19eHqFk6Lx+rHPmWI9DeFH7P3SAhrMHsvYWyYaRpe+iQ1mGuKAY/ceWGkYKqNjSAeNnr6SoMoRGrl9R4dCeGoMnvToWChSo19X/Q9HoobCbbp0O61Gwq0XuR16NZZVB+7qNamxeEfuXJRNjbB/N+6vcKqx2nfgUgmPQammWhAqYhAWssntiphB56fC7iaKQXcnW7y6gIH99IPcpyYGdYkugu9tDPylPvNwMjiuUAkW8zRYX/9c2CbSIJxw+b1WokGHJfzHIFqDzKZ3iloLNPDoxKDRrIHob8WXQpsGljt0XolTg+LTnhcEPC3iLDPKab//j3E8d0i0mHnYVtVDazFOcmJXFWiRdfDFiXSbFoeTQ9+nnVokLA24O8xlgWGmzCBiUbdgNHOGZmG8bWELzSy2TgZwjzpZ3HhbWcLx18G7Uex0mHX4sGEbk23T4dbu9w45R3QIzWk9t3ZUh9nZ6eFTvHR4Njy9sNY/A451KzoPju+F/1eLvinLykLe2GvZia1ZqA1m84tO5OA/jY/tjw==</binary>
</binaryDataArray>
<binaryDataArray encodedLength="584">
<cvParam cvRef="MS" accession="MS:1000574" name="zlib compression"/>
<cvParam cvRef="MS" accession="MS:1000515" name="intensity array" value="" unitCvRef="MS" unitAccession="MS:1000131" unitName="number of detector counts"/>
<cvParam cvRef="MS" accession="MS:1000523" name="64-bit float"/>
<binary>eNpVk00oRGEUhu9GSZGlnbuU1Swtr+xkMUtJmqWda/IzxmD8R5MuifHb9U8ZBtEQmYWibEbKhjIpNVZmoVhYyLzPLOZunr7zfed873nPdw3DMKySlGX8f7sx8Wcrx7B5m6PV/KR48734siBeHovZgJicF+s3xIZ1sQmen4npMbHqQvQFyR8UrV6xMi7aq6LbLc5siqE1cf9ArLsW305EB31mp/opKqvNlV+h3685Me6Kn6di8IY+p7nnEN0hdNr074iBKTF2JUaWxbuw2Lgjlh6J1dKddB+1/k7g1yz1/dpffdC6fKXwvnQfvvcU6kkMEZ/E1zbxbE9s2UbfjPiBHou5h/A5u4hv3BvBJy/+ewbEX+LWBDrw0SBeMyqGu9CDvgRzjpNXPsK8hsnjHQXo4525mNSN5vPx18YPD/FWmKG+y3t6Toop9h10pdB5hw6TOc/idwXxZdbF45zDhwD5Xuoa+F6cP89+hv5e44X3uP3s44/LPA3mG+X+LOd8Hfi0hH7Op9rxgTnZ5Hvp0+U/vUGXlzwfdR3+wzT60/Tn5OfjZ97kmfjusLap48nr77b+APFKvI0=</binary>
</binaryDataArray>
</binaryDataArrayList>
</spectrum>
<spectrum index="3" id="scan=4" defaultArrayLength="151">
<cvParam cvRef="MS" accession="MS:1000130" name="positive scan"/>
<cvParam cvRef="MS" accession="MS:1000579" name="MS1 spectrum"/>
<cvParam cvRef="MS" accession="MS:1000127" name="centroid spectrum"/>
<cvParam cvRef="MS" accession="MS:1000285" name="total ion current" value="636210.00000000"/>
<cvParam cvRef="MS" accession="MS:1000504" name="base peak m/z" value="113.07430621" unitCvRef="MS" unitAccession="MS:1000040" unitName="m/z"/>
<cvParam cvRef="MS" accession="MS:1000505" name="base peak intensity" value="232461.00000000" unitCvRef="MS" unitAccession="MS:1000131" unitName="number of detector counts"/>
<cvParam cvRef="MS" accession="MS:1000511" name="ms level" value="1"/>
<cvParam cvRef="MS" accession="MS:1000527" name="highest observed m/z" value="393.28594700" unitCvRef="MS" unitAccession="MS:1000040" unitName="m/z"/>
<cvParam cvRef="MS" accession="MS:1000528" name="lowest observed m/z" value="95.06347226" unitCvRef="MS" unitAccession="MS:1000040" unitName="m/z"/>
<scanList count="1">
<cvParam cvRef="MS" accession="MS:1000795" name="no combination"/>
<scan instrumentConfigurationRef="instrument">
<cvParam cvRef="MS" accession="MS:1000016" name="scan start time" value="0.0352333" unitCvRef="UO" unitAccession="UO:0000031" unitName="minute"/>
</scan>
</scanList>
<binaryDataArrayList count="2">
<binaryDataArray encodedLength="1576">
<cvParam cvRef="MS" accession="MS:1000574" name="zlib compression"/>
<cvParam cvRef="MS" accession="MS:1000514" name="m/z array" value="" unitCvRef="MS" unitAccession="MS:1000040" unitName="m/z"/>
<cvParam cvRef="MS" accession="MS:1000523" name="64-bit float"/>
<binary>eNoNzGlMkwcABmCgVMIx3VRcNLRi61QESZRjOGF9oVCtClOUSS/a7+gBClo2KR6gawsKeCBnhqBQFI+pcdhVtylHvxY8QKJGgzHbtBVBByFDdIpT5u8nea7uGh+Z5tiE2TtGRDne6Vh0zPh9njAd4gcbI/yS0vFKMKO+1JyOicsjj7uYdDxdvuPHcJYE6x/t2u/HlqDWVGjbmCBB6wNDQGOiBLmN212vRBJ0HNSV95skGK0fWO1bLMGayaOZZkYCfdWlQZbzoxda+i57S0EQsVgslGJOcM6ZvYlShBGlPgUmKVbqGreXOqQo67gy0MuSQVUo9coTytAZsOLq50kyBNbVmaxmGfYFZpwTOmTQJ3fn+nXJEPSu96HAW44Zf570/4Etx6/HVYVVsXLUfn03pzNRjtv2hOvDZjneGmvZRYwcojurInY65Qi5EnzS4a0A9YJb4idSYL36hotrVsB9pPPB3SIFFGlVLF+HAiLfzi54Z6C4LW51c2IGDq0UVPaYMxBtONgzxZGBA4ZF5ztYSjR9uflmK1uJ0thIdn+iEhEX6Lk2sxJk8qM6m1OJmhdRPpleKljnjdR8xVNB0TW+Kp6vQnjE4WhXggoXt+ib7pAqjAoK8wVGFXoddG6cRQWu0JYvsauwYoEsKNulQsvz3t8eexEYPN/0dyaPgNT3leeBBAJJU7eNPCUJRD8P43UbCXRfy2fEFgLklNTtsmYCM3vW/8HYCbzfU7KXcRG49JlKe86TxJI9xq0bWCQ8A3a/nscjkbLkX0Ekn4R198zhlgQSdwo4vxBJJIaixsqiSBKT6wTWG0YSRZGhNZ5NJC7YfE9YLSSY4dG3yXYSfXnTIjcwJGYvCU2a5v74VV7IPu1FobMkKGY3j8JBZ//adD4Fm0+weYWQwi1ayf2JpPDFgtu7DEYKVFzZUIqFQvmeFOWiZgr19Y1bPmEoBPb304STQojB6lHnojDLP0LPuCm0DfUNxbBonG7nJvnwabAeeQ1/K6QR71PgF03RcO5gv3tmpMHvCA59aaFRcabYXminIZqTnSpmaOQ8n1r8xEWDW/BB1eemMe9eS00dS42e/dUnlvPV+Of+m9oPCWqcbQgJOUaq0R54a92EUY2xCnboXYsab8L995XY1eAMHhhoZ9SwhddeD3Orseybao98Lw3MaXObw3gacNq3VFj5GkyvU908K9Tg4svZFZ9SGkxp80kNozXw2CY11Zo0ODT14rOKZg0MOWNhSxkN5hCbK0+4NfA3T3+mYWkRNMBipfK1CIkKsAXP12LdmtziVqEW5Su7zrRRWqz1S5PONWnxX0fMwzxGi1hx9MIUtxbH21pFC1g6UL5pw06+DtWbGhYKhDpU8bwjxykdlr7uDb5s0uE1d+zUMYsOt7lHA6X8TCy2FgXQTCZm/ix9eN+VifLcpvst87PwRNx/dieVhdGGWZxrLVmYjH5SGuPKAufpuEc3sxmnbeLf7/GzMXB4QnlkcCsqV3EvKe5tw6QtuV3E02MTkVBdr9djsrNh2bXv9HjP6TrFqdJDzPmLF2/V4+jEyfgNZgPUxOK4yqp8/A/o4Q9G</binary>
</binaryDataArray>
<binaryDataArray encodedLength="608">
<cvParam cvRef="MS" accession="MS:1000574" name="zlib compression"/>
<cvParam cvRef="MS" accession="MS:1000515" name="intensity array" value="" unitCvRef="MS" unitAccession="MS:1000131" unitName="number of detector counts"/>
<cvParam cvRef="MS" accession="MS:1000523" name="64-bit float"/>
<binary>eNpdkjlLA1EUhQfBzmIQCwuLlBYKg1pYyQgpLCwt0ghTiFgIJi5R4jauuK+oiAsK7qJEUIkrKVJYiEyhoJ1FfkAKi5RqzmcxTvPx7r3v3HvPG8P4+bw3+xdG5kyMneZoV3pi40eObv6z8n3bYuWFGFwSt3fFZLd4eSLObInF6AdvxLsH0ZqHU6LRK15coYNuiPzXPv32xARz5D2Kr7eic4luR44tTkFtbo+yF8VHmasJnfF77bme4v66aB+LTyPiBPOkFyF7FO2IpQuidyiW34mFcemn5adxTzyInrkqv3vJ1xNvWEN3SHTx25oWSw58+kZaOsYwPmfPxSh1z+zdjI8u+l4n/cgnZsVW5oiyn0VdgHm8SXTaIGeT9wpzTuBXZkOsw6cm+hdciyl8tyao7+H98T8+7tfPDvPfxcQa3sOjziEe6BM/x7gPHf63LHNWj9IXf0Nz7LFCH3Qz9PWiEP0j7lexbwjdzAA61FVc+9/1nf12+okzn8H8bhg9+jqDEN9D9G3YxCf2SrZT18XezLsQYS7yFowv0xffA/S1yafYy2QuE91AxO93mHtW5F++gzxnkzo35s//1Vv4E6cuGbW/Adu7wrY=</binary>
</binaryDataArray>
</binaryDataArrayList>
</spectrum>
<spectrum index="4" id="scan=5" defaultArrayLength="147">
<cvParam cvRef="MS" accession="MS:1000130" name="positive scan"/>
<cvParam cvRef="MS" accession="MS:1000579" name="MS1 spectrum"/>
<cvParam cvRef="MS" accession="MS:1000127" name="centroid spectrum"/>
<cvParam cvRef="MS" accession="MS:1000285" name="total ion current" value="605563.00000000"/>
<cvParam cvRef="MS" accession="MS:1000504" name="base peak m/z" value="113.07427159" unitCvRef="MS" unitAccession="MS:1000040" unitName="m/z"/>
<cvParam cvRef="MS" accession="MS:1000505" name="base peak intensity" value="225744.00000000" unitCvRef="MS" unitAccession="MS:1000131" unitName="number of detector counts"/>
<cvParam cvRef="MS" accession="MS:1000511" name="ms level" value="1"/>
<cvParam cvRef="MS" accession="MS:1000527" name="highest observed m/z" value="376.26095917" unitCvRef="MS" unitAccession="MS:1000040" unitName="m/z"/>
<cvParam cvRef="MS" accession="MS:1000528" name="lowest observed m/z" value="95.06355834" unitCvRef="MS" unitAccession="MS:1000040" unitName="m/z"/>
<scanList count="1">
<cvParam cvRef="MS" accession="MS:1000795" name="no combination"/>
<scan instrumentConfigurationRef="instrument">
<cvParam cvRef="MS" accession="MS:1000016" name="scan start time" value="0.0435833" unitCvRef="UO" unitAccession="UO:0000031" unitName="minute"/>
</scan>
</scanList>
<binaryDataArrayList count="2">
<binaryDataArray encodedLength="1532">
<cvParam cvRef="MS" accession="MS:1000574" name="zlib compression"/>
<cvParam cvRef="MS" accession="MS:1000514" name="m/z array" value="" unitCvRef="MS" unitAccession="MS:1000040" unitName="m/z"/>
<cvParam cvRef="MS" accession="MS:1000523" name="64-bit float"/>
<binary>eNoFwQlMUwcABmBoC3RzbKJhHshEqlGKBIcW8KK/bUHBYzgVe7fvvb4eRIeFTQLTLLaVOhCJyooOHNkDDFIUUXBybUhbxxHd8BgoYyg4WRAv4kE1hH3fuONdWpB7N+YzAzEZHCnGuDLnV2IpBIPnm2cnSnFfcTqgwCbFTE6brsclxbqXIa4NbBkC5+Q+XOAnw3PJo/2ZIhn+iOeJiiQy2G82JU8kyRC3vuZKt1WGAu1P/ew8GV5mi4hslwzBuoQWr1sGk52/NoAth/lU/lgnR46Unl/mTIvkaJ33KuKMRI6DF+zJIqsc72NW+xa65WDyB59cZyvw7wn+4KxEBcaL/QPLbQr8VnWtP82tQFOllA68rkCzv10Yx1Fia7X1W5ufEuvGywbbJUrcZgk5QzYlpoq/e5rlUiL++z/d+R4lFJ+FnfRwVIgwJwu3SFRoENxY8XGSCn4vQja+s6rg4St2dR9WoWVKUDbPrULnCZ83c66r8F/uqh+TOWoc660NLJWoEamZiOuyqVHC4vZNuNRQrAxNf83WIGNYwdT5abB0wSHzgESDUkZd2WTT4PXbhKoWjwY6Z3nMHpYWYVm2xpRwLcb2jQo38bTwDubeGxJpcXWhoe82qUV3UFB6pEULiZ08KbBqkfJiwzIjo0VRccsibYcW76P/STwwrMVagePuPR8CD0KI4w9YBN7WFkWbwgmkTR6vMYoIbO7ODBklCXBnlge2WggczjeqhQyB10W/T8srCOyKrHs80EHgQpVN3zNMYFqTEFrgSyK1N39JPIvERNS0azebREldfD0/nATPkuNYzSOxZihW0C0isZ4u60oiSRSPLxx9YiHhcyZK3MSQyLScj9rSQaK15psVHcMkDPyxxZdYFORHb9EPF1G4GRRzLYZHYXJns0MgptD4c77TS1JYf8iz4bSFwsgdUX0fQ2HukbNp61wUfEZv5m3yUEiYe6xMOkzhk37PgqoRCqmd87tWsnVQMVcWJfJ0mEydPVYo0uGLzvYGOanDjuiLUdsoHZ5H3nBctejg3/7I+ozRoY+P/g9cOoSeE37dNqLDLu+MyDssGmuUXU9/ZdPIWf7Y/0seDY/Q+8NDEY320tBtp0gaJZslNeUUjYC7UbURVhri2ksT7xka3Ngd+w510LAnUW+cLhqlG/ekqkdoxN43Xm1m6fFh95GnTp4eRxsvtzSK9VjibAjmU3pwnUtvjVr0uBzQK+u36uF9bMuxV+iRQfX0THbo0eJ3JzHZrUeJNezTkhE9Kgt4+3JZBlycuzcmi22A23vlmS/PgMmxsFfLFhuwfbdjebnYgHmNq/RxlAF5z9BLWA0ICp4fdIsxYKlle2Yzy4jj2QPbqnlGxNUeM0yLjCg8u7X1OWVE6sGB2DarEX9xAw54GSPqlXzuVIUR1b6h4zMXm2Ct3llpFpvgDa+odzEmELmFf2tdJszadG58aNgE80cLo1dL0iFw70ipc6fjfBu3aq8+A1OOxGaH2Yz9M5JM4gYzMtM/zzmZlYngiMMjy23Z+B8+vAfe</binary>
</binaryDataArray>
<binaryDataArray encodedLength="620">
<cvParam cvRef="MS" accession="MS:1000574" name="zlib compression"/>
<cvParam cvRef="MS" accession="MS:1000515" name="intensity array" value="" unitCvRef="MS" unitAccession="MS:1000131" unitName="number of detector counts"/>
<cvParam cvRef="MS" accession="MS:1000523" name="64-bit float"/>
<binary>eNpVkjFME2EUx29wsg7n1rEjg8M5aYyJnzi6dNHJoYMDk16lJbWoKaViAYGiBS4E9QIlaYyEEglWA0mHJhDQxEENbhfD0IGhC4lD0xDu/+vALb+87977f+//vmdZlmUKv4119j2qibWP4q39kI3IX8XZA9H/II6R/2tO7FsUB3LihU9i9Z14H93Dr6I3KZ7UxdgY9S+5JyOmNsXKkniMzsVVsbshOtv0g/7dzyFz05HbYbz7Q+ed9+IN6tfI73jKbzcV/yyL/etig/7iWfwuiKUJ8R8+btKnKYpLVfHaF/E/sXcoXt4RM7rfsqdDGvuP4uYK8+R//JVooe+/FhP0Z56K5Yp4h3cq0m96S7zKeXdZ/I7+PLEzjz5+zQjnvGd0XHxIfxb67eeiS51PX94U85oVj7jvUgl99iFgTgOcN8lvoBuMEuM//oyYfZn5xh68YS6PyUuL9by415sjPjx0H7yl7oV4hfszzLmaP88o/q6z9y5zysEOfbTI91PiPebv4KM0TEyfNn3VeE8ziE/8GPwa4gZ1Bh2XfMM72swpSOL7CXtO7NN/Ap0oex0M0V/y/BwT6Nsw6M0ZP05vD/Abc4lhq8C91Md69a45BcGlwAk=</binary>
</binaryDataArray>
</binaryDataArrayList>
</spectrum>
<spectrum index="5" id="scan=6" defaultArrayLength="141">
<cvParam cvRef="MS" accession="MS:1000130" name="positive scan"/>
<cvParam cvRef="MS" accession="MS:1000579" name="MS1 spectrum"/>
<cvParam cvRef="MS" accession="MS:1000127" name="centroid spectrum"/>
<cvParam cvRef="MS" accession="MS:1000285" name="total ion current" value="579338.00000000"/>
<cvParam cvRef="MS" accession="MS:1000504" name="base peak m/z" value="113.07425726" unitCvRef="MS" unitAccession="MS:1000040" unitName="m/z"/>
<cvParam cvRef="MS" accession="MS:1000505" name="base peak intensity" value="233973.00000000" unitCvRef="MS" unitAccession="MS:1000131" unitName="number of detector counts"/>
<cvParam cvRef="MS" accession="MS:1000511" name="ms level" value="1"/>
<cvParam cvRef="MS" accession="MS:1000527" name="highest observed m/z" value="393.29202017" unitCvRef="MS" unitAccession="MS:1000040" unitName="m/z"/>
<cvParam cvRef="MS" accession="MS:1000528" name="lowest observed m/z" value="95.06347026" unitCvRef="MS" unitAccession="MS:1000040" unitName="m/z"/>
<scanList count="1">
<cvParam cvRef="MS" accession="MS:1000795" name="no combination"/>
<scan instrumentConfigurationRef="instrument">
<cvParam cvRef="MS" accession="MS:1000016" name="scan start time" value="0.0519167" unitCvRef="UO" unitAccession="UO:0000031" unitName="minute"/>
</scan>
</scanList>
<binaryDataArrayList count="2">
<binaryDataArray encodedLength="1480">
<cvParam cvRef="MS" accession="MS:1000574" name="zlib compression"/>
<cvParam cvRef="MS" accession="MS:1000514" name="m/z array" value="" unitCvRef="MS" unitAccession="MS:1000040" unitName="m/z"/>
<cvParam cvRef="MS" accession="MS:1000523" name="64-bit float"/>
<binary>eNoNyn9QUwUAB3DZhpWBDE5EQSX3CC0ORSUsQ/myN0D56eUv9vvtve1t+AMOGkKeGWwDFDKCNDIwYWheQIWgkpygbAxURCINxE6EDfmlZwh5QKTV5+9PX3zxY7fWPcgLdfkkmZeI+67RliQyESskr0+4RSTi0bmprhOmRHAMsRV3rIk4uuaYJIwrRjaZ4TPHE6N7Kmc8QSjGW8WmjlyRGPMa5ruOG8V4Y82PhEeuGKOPe7ydbWLoD/Cpep4Ekpb+i+6kBH7XapI6RRI8Xts3tsMowfKe0K35rRIkTBOePVwpbo1MNO0hpXg3Vn9oWYQUtldTx6tMUgQpLh3e2ipFvXzlN/w2KU4dYWwbeDIUxVWv/9hZhjyXuRsdYTK8559fcV0kQ1br+qPTJhnOlKSYG60yhM3r3ZhukyEkpmR/O0+O/vLzeqdIObpK2MFFJjnWpsfrmnLkWCFvmfVtleNJ2j91RJscVzeQbwfwFBis8yjjRSjwcnjrRqtJgeEs/pR7qwKm45+31Dorsenp4s9uiZQ4PGkxN5mUYHePxjTalGgLuuuu5VA4qdvWG7uSwptDvckJAgqILuDHERRuNturHgop/DGT5dlNUxipGZtYZaBw9lSEPtJI4VmZr/9MBQUvj0NDcguFY5UBkfl2Ct2OkAaHkwovl1gUAxwV/CWkKV2ggiLOUq0RqlB7orponFYhzmvxuiaDCqF3Jo76m1Vw+rsq6zeLCi37047Z7CrMKk8OfOVE48qU/bKaS8M4GKMQCGisMu/qCiZoRBs0VXVCGg63cOcSmsalG7FPfjfQCI3NvTdjpuETCO9SC43CzsBpsZXGwrPUlyN2Gvyff+qzchj8WuPK3y5g8IMwvU1IMFjwQDQQTDKIfO46PUUz2LAwcNdJAwO9YV7O8koGks5sjygLgwv6gLQWK4P21fdEUTYGk9ow90I7g/pr8c1dDgaleeMzwVw1Fnl+OhZCqOGXKuvYSaqxTv1o2TStRvievYOjBjUKPjrddc6shs+FFwUxVjWOtz+v7bWrcfB5zvY7DjV82SUuFo4Gec8Gw7/malDgso1cTWjQ9UtzjhOpwRkqILuY1sDS+Wp+HaPB5Yv9532NGnw4MJbuU6kB363nRZlVAyP36YEAhwZpw1f27eSwaOjrfl/JZZGUkLqolmBBnLsdIRGymGzKiL5KsggyBr2ziWERwxatazSyKPdxXupXyUJfm5ey2/r/8yYLcx0sXIu6n5ULtDhILYWXnxbps+vDbaQWk43FnjsYLYKTVSXNBi12/dUz9NpZLfKl/w5vs2oxkt3452qHFoK5+1uSuTrcLAisqyZ0yJC7MSEiHYS+qUV2RodlUlXAXaMOpQ82E5nWJHxx5AMPniMJL0ft304OJSGtIDPKm7sX5dkdDUrRXiyQSb8L5+6D+frS/vt++zF4u1L88PsUEJtnQw6npmJLJaf+9MVUZHckLq85kYn/AGdq9YA=</binary>
</binaryDataArray>
<binaryDataArray encodedLength="584">
<cvParam cvRef="MS" accession="MS:1000574" name="zlib compression"/>
<cvParam cvRef="MS" accession="MS:1000515" name="intensity array" value="" unitCvRef="MS" unitAccession="MS:1000131" unitName="number of detector counts"/>
<cvParam cvRef="MS" accession="MS:1000523" name="64-bit float"/>
<binary>eNpVk0soRGEUx2/ZSBYWFpZXNpazsFA210aKxShLCwtlI+54Tl4z3uMR402U8YyUtxDqLiQU3SisNEtZyMJiVpL5/yzubH593z3nf875n28MwzDC24+W8ff72BXvVsWSmySdnBedQ7dizbSYciBGOL+tiPXrYnxRNI/FjnPxtEcMwmi7OLwnPsREP/en6P2g/70jpl2K5YdiP/fxQJKbY+mFyXP7ve4vxsUY+gVnYt6V+DUhdu+LbqfotIprU2LxiJhN/tWCeLQplp2In8vyr/qZ/pk/o4U+ZsWE6lpHT/iCb74ocdT3hag/KZbO4H8XPuLP9ZbYiH4meyriPkbcBj6MzHv3YKBbPCymM18FcW4Hc3QT1ye+4ksW/Tn97Iv3kRhiDnQW8amKveSiYzBnOAgj1OU8R5yJj7W8gwj1Yuztppe8QdFC9538IN8To+TzHjOY26Qvkzy7mXdJnL9RTMX/ct5PPufKJu++l9hDJXk2/n2FIXXibcxhM8cAc5AXpQ+XvfgD9Em8D1rEm/hh45/bAOvpB39cdKIhb98uek4dev95tuf/Zvht7/wm8ztN1i9jdbvX</binary>
</binaryDataArray>
</binaryDataArrayList>
</spectrum>
<spectrum index="6" id="scan=7" defaultArrayLength="353">
<cvParam cvRef="MS" accession="MS:1000130" name="positive scan"/>
<cvParam cvRef="MS" accession="MS:1000579" name="MS1 spectrum"/>
<cvParam cvRef="MS" accession="MS:1000127" name="centroid spectrum"/>
<cvParam cvRef="MS" accession="MS:1000285" name="total ion current" value="867827.00000000"/>
<cvParam cvRef="MS" accession="MS:1000504" name="base peak m/z" value="113.07445141" unitCvRef="MS" unitAccession="MS:1000040" unitName="m/z"/>
<cvParam cvRef="MS" accession="MS:1000505" name="base peak intensity" value="211022.00000000" unitCvRef="MS" unitAccession="MS:1000131" unitName="number of detector counts"/>
<cvParam cvRef="MS" accession="MS:1000511" name="ms level" value="1"/>
<cvParam cvRef="MS" accession="MS:1000527" name="highest observed m/z" value="1160.04775194" unitCvRef="MS" unitAccession="MS:1000040" unitName="m/z"/>
<cvParam cvRef="MS" accession="MS:1000528" name="lowest observed m/z" value="95.06364435" unitCvRef="MS" unitAccession="MS:1000040" unitName="m/z"/>
<scanList count="1">
<cvParam cvRef="MS" accession="MS:1000795" name="no combination"/>
<scan instrumentConfigurationRef="instrument">
<cvParam cvRef="MS" accession="MS:1000016" name="scan start time" value="0.0602667" unitCvRef="UO" unitAccession="UO:0000031" unitName="minute"/>
</scan>
</scanList>
<binaryDataArrayList count="2">
<binaryDataArray encodedLength="3596">
<cvParam cvRef="MS" accession="MS:1000574" name="zlib compression"/>
<cvParam cvRef="MS" accession="MS:1000514" name="m/z array" value="" unitCvRef="MS" unitAccession="MS:1000040" unitName="m/z"/>
<cvParam cvRef="MS" accession="MS:1000523" name="64-bit float"/>
<binary>eNoNzHc8FIwDx3G541E9GYUUDc5oyE9WpdIXSYmeMso6zk3ruDtnR8ZZbUL1hCcrj9CQUVHqHJGGQiord47SJNLT8uuv9+vzz0d//HbTQtEByPUW1gUR3bFhJy871NYdRmO1FFU7d/TMJhqmCdzx6MIx+r1md+gnLEjdSfCAcnuRgqKcBy6xrBXdbTyg9C1DErXdA8deqPT2J3sgoGbBE8VUD/R/PDwsFXmA11eRZHTPA62ZnTmzsp54m+a+tIPoCfGH1tQqW0/MfJ7lJIk8kTGUUP6A4AUxl+Mrb+cFhuFJQbfAC8/mDzhtE3lhcLpeR6XVCw5dyz5vIHpj2OrJj2w5b1SYK2UFbPZGp0v/4+bt3uARrc2nBN6wvHgn6e9mb3CfvHsX3uKNlaPsymYiGXYkbXm5P8jYp7r5ityO35alq20QkEEMo+y9k0LGyoOU4almMijpOXcGW8j4cjZxQ84cH9hc1n6gS/TB6/m7VkTa+iBrNq5AKPDBy9WGpeYiHxxsyjXLIPjiGu38sRtyvvDnz5n3Zrsv/LYtmq0X+MKLPPSrqcUXGfn7S6NlKTj+TTPAUocCUtM++i4SBWZt4qevbCjQH/l3WxuVAq9T6t0bkyhIb9NZrlJEgYl+eIh9MQVH3CXCw0IKpKmDaWfEFHy9pX+wT8YPYyddhVJZP1iKKFsDdPyw2MnoaqSNH+Tc2Zwxqh+cFYy2XE7yw595d0zIRX6IpMkLXwj9oNRQWUUc8sNFL5tfncN+qEwqiegQ++GMy3V3MoGKP6eT1H1WUKH2R9aArg4VazqCZsxJVPzP/ObVChsqKiwUz7hTqXAQffJ8k0SFslr6yuHzVBi16tAniqio6VeMdhBS8X6uVT+7mYofHv2TH8VU5G3k2lTJ0nDjmGu7C4mGU21mfVtsaWBNuCn0UWk4Pafn8dwEGgqeu90qT6JhJC7h7O4iGt560J9tK6ZB7sH4ye9NNBypMlryWkjD+7LYmr0tNNgVzLGuE9PQpPvs0gYCHcLUKkdnEh3mysnnw23oaIk6+dPblg5Vt5+PTvnRIWnVVjhJo2OFYI1SQxIdhQ66yZ1FdMTRP63VLKHjS+Levwyb6ZgwmXLpEdNxMOXF4G0JHasahCHhBAbinlyYp0RiwPTD4Zn/bBjo6TpXeJTKwLCl78+YZAZC9mnsHitiYHf9ou+JQgZG2gYPFTYzkMwc+SdQwkCHI2/VZgITvrWPitfoMNGiWjtYS2Ki0sn4sJ0tE+TL0FSmMdG5cHJJMZ2J9Mw93JhkJmZtzs2kFDPhM59/Tq+UCVbkjnq1ZiZaz17I3iNi4vP2y7KHJUwMnU1VvShlQum69bIAAguV8mVqn3VY2F1xmztAYuEu2ULzli0LzftiiOM0FjRfvOldUMyC8ZikclMJC5aXWOScZhY+3O81MxSzsGh4vOeAhIUp8ye+p6UsbNQkav+Q9YdsckTGFx1/pP43yR619UeGGy35C80f74p3Pa5g+ON+w7whcbI/QvfUiUnF/lhcMDA2U+KPXOf9tr+a/XHn4rOB4xJ/lEe23pHVDcBpviTsBj0AW+6v764WBGCVVbzB++IAyLz6lKleGoBRrVpLVnMA0my3DC6XBODbQ1mqkTQAeZYa87IIgSics7nXWD8QDsLxCMqOQDDedeWXMwNxd/2PgZupgbB92DoiUxKIT2TOrihxIDLO/xdgNRKIqwF/JM3VDYJvAVGBrheEKyM3b6TTg7Du4c4r5YIgPI9tLO0tDsJ13qi92YUgjK6+qxHTHIQvDbq/6kaDEF2mcfmlfDCM7Na3inWDkaU1269tEAyFRhvrBfRgbJOxNw4ZCcblHcXkaCIbzutERHVdNixClzsx6Wzk8/abZjLYaHMRB9kK2HDZuGhpXgkbdjcLEtaXsfGcECk8cI+NbvmdUyMjbJQ6Xk85O8qGvsl9Ut4YGw1xdid69EJw5vS8jEx6CH7tJdYaMENg4rPhiG9JCALDK25uHQlBOGncvlc3FFmM+zUE/VB8z509r2gQiuhPipuW2Ydiqe1i+3N+odDgpL0DPRSRpaZ+11ihGHbTwuO0UGwNWpErLQmFp0uUxfuyUNxU1mRFjoVCsHe5uvoiDrZnWdfpmnDQDsPX60w5GLyV73HdhoOXddXz05054Lf7EOOoHEwlZouv8jhQKF+4ZjyMg97g89p1SRxkecXEv0vmYK/j9Q0JWRyoSD2p2tm/u49ye10JB0+DNzd9vcpB3FLZ9txqDv6ydW91quHA2EC1W6aLgxNh6VmPJL//Ji2ktM8c+AunctkmXFj0r22ddOZCweYvGS1XLkpanhid5HLRd0E4Ucbjos7q/PgOPheL1ltZ/DzFhcYby6HJai78feb7O9ZwIWrLUR55ykV1TeOniS4uXvVE5konuchs6uielOWh8lX05EoiD1+Jlfaqqjz4dIfFi3V4GOvUN3Uw5UFZWhvhbcbD5hN5eUJnHqwFCtq5rjxIuVuuXqfy0PxzxcbjdB5+RuzaSwrjoSiuUaudz8PKkIWU0VM8bNv6IrevmocHuuJUxxoe6vrz9LZLeKDmn/hFnuDBYEZyst8sDFw1mqeSbRj2ZYTbd/DCMF9PK/9CdhjGcv1ER0Rh+E9gtlG9KwybpjUPZHWHofXHNo6CJAz1jMbjamp8aOxJL+xeyUfmWem53SQ+5IK+u23W48MH7w27jPlwOiNS0TDl41n+AhUvcz5KbONmx8DH7cUFsU4ufJRy7UQqPXwQmobTGNN8XGDPz/SSC0eS9p6bR/XCMbqpPmumOBxfIr6r7b4WDoMj+4bSesKxT5x8sas2Ah+Ofdyt+jQCkuJrnxOmI7B02Xrt5eaR6K0w562xi8RQJuc0yS0S5c4d1u7TkTjmfCcsXS4Ky78myHaqRoH79nRrl1kUlN7vrz/Oj0LidMqhY4IotEfxtlRmR+HWpclw+anfrrkbHzcdhckFx4tL5KIRvdjRfLVaNHwmVj+YqxeNDqOWl7TSaAjYg+ONtdFINZgJKu+OxtIrlxMJ5jGoDopcom4XgytSKwfrnBi0k4U7jXNjsDRBSlWqjYFhXsNV5dYYNMS690qlMTikRRhYnROLGKNTQfGlsZjydv1TJImFRVHL9ozpWKxJYVbGyR3EG3nltWfCD6KKRlebV3cQMRtkw/92i4NV0jlShEU83q5/mP7LLh4yUUrBDjPxKBu694+pwSEMf9IcnEw5hLOVHZ6GvYcgXKeYVf3lEPQ6HB/NN02AkbFR5H2v37bHnhugJcD0jU/BpuIEvHpbGP6+IwEb/z3w7VNXAgoIp/XktiTC1eOjhktlIg4c3pMlE5aEZc27YrZykrE6Tm/e1qhkpLbCYntCMrqtc6zfFCVjhfniB6RsAaiHVU6YEFMQ0WhAovJTQD5RG1d6MAULFvu4FoykgKG1ZKz8XQruWjpXVbmmYs0PZ1GldyousSWuT0Sp4HofyZ54kArCyEKlPrM0tHFrCITSNFQ7OfauUksHJSrm7aqUdMxItWwGpemYN7YpkdiYgYrC+7OKnUfRuvkeX+35UazOt69f9Ooo1r71VFn++ii01MjMb00ncTRVLDVemYX/A4DvBIY=</binary>
</binaryDataArray>
<binaryDataArray encodedLength="1248">
<cvParam cvRef="MS" accession="MS:1000574" name="zlib compression"/>
<cvParam cvRef="MS" accession="MS:1000515" name="intensity array" value="" unitCvRef="MS" unitAccession="MS:1000131" unitName="number of detector counts"/>
<cvParam cvRef="MS" accession="MS:1000523" name="64-bit float"/>
<binary>eNpdljts01AUhu9GuyCPGS0xUAFDJogQQkEwVAIhjwVVyBNiQOC0aZpCKaY82vJoTaGilJcpCAIqIgIBGQoYlIHX4IEW2DwgEFvGDgyInu8OJ1l+Hfvec/7zn4djjDHJj69F8/+357Hg9kerGJ75uIrJxmWx13+R9607gmtfCJpr3Lsr6D0U7JkTPM653FnB/EnBzpeCIXbBxp8XnH9AvJuC/lPB9W8EL+F3ekEw6VvF4H3njlW3Oz/DY0ZwE/62viKe8A6XmmLPXhXc+0QwPS04Dq7Af4PkGe59J/bia8GuW4K1ScFf9wR3w3O4hh/R0+xrCPaSn3dR/K77Bj/0a00L1o/Da5B48Pl5GX2G4Y/+I+TRvC4YPxPcjF5N+M7F1GGAuKcEP8yi223BqIKeYzzn3jJ1D9CpyPvZC/AaR5cz3Ie34dxh4vjk8Zr6lOH9QXQxhzjfOgEf+ibEvz+CHaDTMcE1b/Fzibh9+CmjO3k3I8HsHHrhv4EeebCbvL5egRf2LurUMypY5XxKXQz5R0PUj7yC87znnsP7uA4/6h7Cv8q57/grYIcT+KcOLnkF+Aun4BuS54jGv9TBEC/ifp77QRVEX4O+GX0RY3fB6wDzsZ+560LflHgx/gro5/bTP8RLibNCH6TUKxzS/Dzy93leLGmew+yZnnHdbyHxzFHOYydgN30a8/4v+2eRfZLRh7PonRL3pOxNs83OBfx60CXDX4N7Ef3oW73pFweeWUnz2vKcfmbPtNA9oV+9qu6D5Aj+iZMN6vgZGNKHDfokIm4HzzPuN5in7hvoY/sV3nnie9yv235hvj3iO3Z+q3ofLLCH8/RVUtW65cg7DnSdM/o6x/zW0Svt0zxa2B2c8y7ouU+J6+Avps6e7T+rK/4invvUu8N+N9gHLeapjj+fPJyxNn2ndL3sHFbtvKJfMKDnw0HnDB4t9M1Pte3Dku57H/2b05pXCPZSh8on+HPfQb/7kdYzI05xUO8L27+LnPcrOr+krOvYNarnwiFfF3/b2Scp8+RwL2zjEY/qvs0x/6akdQrKWlfP7gF0yIZ0HFPR+eVsnauah9XT9q9ps+3etfve8nIn9HfJfn+K3K9h+/BxbV3tHijp+bP9G9k+IL/aaf0ddG39L+r58if1XqU/3dofsZf4P/Z9Rutm6xmTZ4t4dfRJqF+MnjU7B+SdO6W/17YvCsyD6ddz7QZqLrLkt9gH+X/Xzf/WIv5S5s8tF/8BOFnDgw==</binary>
</binaryDataArray>
</binaryDataArrayList>
</spectrum>
<spectrum index="7" id="scan=8" defaultArrayLength="1476">
<cvParam cvRef="MS" accession="MS:1000130" name="positive scan"/>
<cvParam cvRef="MS" accession="MS:1000579" name="MS1 spectrum"/>
<cvParam cvRef="MS" accession="MS:1000127" name="centroid spectrum"/>
<cvParam cvRef="MS" accession="MS:1000285" name="total ion current" value="3612070.00000000"/>
<cvParam cvRef="MS" accession="MS:1000504" name="base peak m/z" value="622.02855469" unitCvRef="MS" unitAccession="MS:1000040" unitName="m/z"/>
<cvParam cvRef="MS" accession="MS:1000505" name="base peak intensity" value="386854.00000000" unitCvRef="MS" unitAccession="MS:1000131" unitName="number of detector counts"/>
<cvParam cvRef="MS" accession="MS:1000511" name="ms level" value="1"/>
<cvParam cvRef="MS" accession="MS:1000527" name="highest observed m/z" value="1161.01931413" unitCvRef="MS" unitAccession="MS:1000040" unitName="m/z"/>
<cvParam cvRef="MS" accession="MS:1000528" name="lowest observed m/z" value="95.01238408" unitCvRef="MS" unitAccession="MS:1000040" unitName="m/z"/>
<scanList count="1">
<cvParam cvRef="MS" accession="MS:1000795" name="no combination"/>
<scan instrumentConfigurationRef="instrument">
<cvParam cvRef="MS" accession="MS:1000016" name="scan start time" value="0.0686167" unitCvRef="UO" unitAccession="UO:0000031" unitName="minute"/>
</scan>
</scanList>
<binaryDataArrayList count="2">
<binaryDataArray encodedLength="14696">
<cvParam cvRef="MS" accession="MS:1000574" name="zlib compression"/>
<cvParam cvRef="MS" accession="MS:1000514" name="m/z array" value="" unitCvRef="MS" unitAccession="MS:1000040" unitName="m/z"/>
<cvParam cvRef="MS" accession="MS:1000523" name="64-bit float"/>
<binary>eNoV13dczd8fB3CaRgMlZKQpaSAhJS8NRREt2uO2d3d02919W0rTyJc0lBAtqyINq2Q0rEiLbO1S8fv8/no+zjnv8z7v9+nWPd3pzfn0pP4oVvZWai1pOor2gJT1VKFj0LDc+jjc6BjsP4e0SJgcwy+dpytOc45hy3Gj2qeNx6DYtbRRT9Ae4yfWvPwnZI/B46JNFEN7aMhIyVOM7XFTV1v3FdseNd2SaWI8e3wd0NgR0WiPuhhX5bEme8hPnjZxfWgPbojf7SNz9mAyZ47eFHJAUVmxZe1eB9iIPLPRNHJA1wFd1RvGDlhzpkhvd6wDepUDdNayHWAq31N+j+sA/dZumU1NDtiyZv9ojaAj/FbLTAqbOKK9/2hnxj5H5CQNn7rCccRPc/Om/U2O6Dnwtmmq2RGSsvOC1YWcMFXUmXZa2Alh11/rhuk7gbLdUu++sRNWFS3ZvonlhDdmYRWfOE6wMVBOz2h0QoC/yp2UZid4SPg9vCPkjLmw0jdCos5QLTHrENvnjARRYSF1jjPSv/9qbOE6I8teg+zU5IyPKs/n1zU7I3/PEav0+S7gB/l1bxVywenu+sGFe1zA0C1JjTJyQe+OXSHL4lww4/qylsl0QYDO3GQWxwUu4qdqBhtdcPsHe2/mQxeMOL9+9mfOBbiTQ68VdoXM/dQ9k8auOOY4aX6X44rqk2nrappdsVIuS+HOY1eUFTw0DxZww3Y1vl6fkBveBy8om5F3w7I3ChffwA3je5qX9xq6QTMmlnnc3Q3Sx20Wd3u4we25Hv1HnBu2ZWTVb2W5obj/up8W2w1lK/LSD+e74WTwolyNAjdoBAV6d9x1wz/vxYZ2DW5Qvxosd67PDXbaR+M657kjyDOL81HAHe9+R9m7KbhjvXic6y4ld2Ss/ChrZ+iOVLvvij883PFjAS30FssdOfNbRtbluSNQvC3IMN8dFP5Xh7UF7lBnlRS6F7mj+YpuA+OeOwpenX/yvsEd+4f12gR63LHapqHlRp878toDtzsLeKBRYs1dR0EP2LNVlibKeeC6oXNDv7wHtp2c69RQ9MAZC+cn5/Z4oIvi5VBm6AGD520LYl09cNshrXW3hwdWOLxc28TygOLw2+6ePA/Qt5gZyRd4INw6/fbK+x74fK48wrPBA5UG5hKmjR4o2f5B9VqfB07e/jrbOOCBmS+pmyoESFhE6myVWU9C7bf6zjl5EhYabTJaq0SC67oPqpl7SKDn/y3RMyLB5UFWy1YSCaZuR7TFGCTYT+wRyWORkOt7a+0bDgk4TfOdOU/Cxd8dPNt8EuyEaQFrCki4fOak0dQ9ErT2nilXaCSh3qOzXKKZhHm/zpQpfyRhx/jXX3l9JDRvFHjx9h8JYlVDnF2CnlBRfO7er+CJbUFtWnJGnji16JEazd0TJAXHh5dJnrAIyZZNZ3rC+sLksyaWJ7KuamTeZHtCPu7pO508T9zsC1opWuCJHT8FNm4o9ISmy2TJaIMnpuy0dBV6PdFpenVVRJ8neJotbvX9nliu/j7j3IAnhlKkbp8X8AL10dtX1wW9MPSsqjJkvRduK395dVjeC0npepdkFb2gWFIRtEXZCzIbNULT4AW/3qnAv3u9sCJTXkLQyAvnxmQeirp5QbpXupfh4YXLOTyLIJIXllzJDjnJ8MJXi77nx1leSC9tjnVje+EF1hv+Ok/kufZ6biLfC3YNXVnq9V7oUHewvdHoBZFWV52qj15IO6Wf5NfvhR2c2wFcQW9k37M52i/vjbhVFsvyFb3xa0HGBktlb4i3rx+yMvSGTM3XeLKJN8yiPucHkbzxdihSt9jTG5OZNuui2d5IuXCypoHjjfzd3y715HsjrKhpmXaRN8R0v0Kw0Rvvck8mr23yhuYbRy2XZm8cHP4+btPvjepKp9yKQW/4t6wSowr4QKj9UgxP0AfNQYvONAn7oPIgP6JdwQfy+i9evlb0wYKulritKj6g6YRduW/kgxw3vks6yQcclQp2DcsHwmsWFmewfbD7ddfgl3wf7H+i/E2x0AePBy/26Df5oIWzIjGq3wcUlppJwYAP5rDM5oigLxxlb93uVfDFK3L+oQ3KvlhhN2F/E774I7Fbud+IGPOz7/4i+UK7esLvipcvzslv9B5g+8Kt4ppcA9cXZrlFdRsLfPF5zEr2X6EvDn2IidVq9IXIsN7Olc2+WE/qfuvTT5yTdpdpLugH+yDRVCsRPyTl7uiUV/KDkpBdVImRHzQj+nX3kPwwvf03o8zTDyKrGtT2sP3QO7Pt1wuOH0QPCXz4U+CHFitKyq4iP2xKnE0La/RDW8lphZ3NfvCt/LP4SL8fPqo23yoa9MO3seoLtoL+iCjrr6gV9ofh47y2gvWEVzkvtqj4Y2xqB898nz/WSv0zrnX3R/aN/8L6SP5Q2/ef3zVvfwg0f7w4yyTiHtyVW8H1R9e/MsM6nj+a3fOUv17wh37e/JY7Bf6YOP4hWrXYH9OMW3kfG/0xwKmrN3vkjxk3vkdwnz9Gt+VfOjBAxHXzbZ2FAmAXHjw9pxiAC8uOlykaB+DqfBfXRM8ANNvsN/3BCgBr9X+hlZwAUH7pRI0VBCDN+b7Tw8IAnL0lFrv+YgCG1I2DmhoDoH31d6TNgwBYvlFdxe0PQO3o2zUVnwKQ2uCSdEQwEBb1Ta3tIoHYKVyrTFUIxIqAAYUvSoFQVFGUFNsQiPfs3MAPJoFwVBG+bukZCOp8c5VD3oEYf79nOssnEGOvB5P3sgMREZY2ZMkLxLd/3iwXfiCC/i3x0yoMxP0nl3T0mwKxd77cqcSBQIwkWk6eFQoCZbVol5AIoU7YuhHFIMiOfkpWUQlCUKxuDVE6ZosOLVy+LwgrYtZ/iPcKQo2dzpYjnCDoJUdWnucGwWO9nUVaYRAqRgJ4W4qD8HQ+PXdHUxC2G9dLZjYHYfGv/kHzh0GIMLh8UnMgCBKxpZ15n4NQGdgx4ygUjPu69xUjRYPxPaeg8K1yMBI8d1LKjYNBf/hd95dJMG6qRsfJmwXjrb/SWL1nMMjseulTnGAILbsTYcwLRo2bVsbR/GBUXJbz21UYjL/3P9isuBgMazVG+lxTME7KeHqZ9wZjwQ1NNfeBYATf3yHa/ikYL4oVPucKheBIcuvlT0ohmB+yveKfcghSZktrFTaEQMj1Gq3LOARSRquN5+8Lgai8jZSaaQgGR45MnHcPwfCw92IbzxAIr/6FWK8QjAcVfLjmE4Il0nIx/zFDQE7N33iXE4LZxSYuLfwQeB9oYwnkh8CKstr1RiERb31Gf7o4BGbR1n4TTSHYudyqSPpRCDjzMijWgyHosK9ScP0UgruW8jb/DYWAZhvxx1woFJeF50uvWhaKH3coQS8I3zc7LVeTDkVF55cqCYVQPJ3VX7FWOxRZwjWLGg1DsTbpHDvcKhRGK4eKkqxDIZeWl1vqFgqJibvT4R5Enuj3G8vIoQgZVUl8TQmFy2s/wUJWKPKm9oUMsEOxJUKt+WZ6KCrX6WqTM0KxD0mbZLNC0X1NP7UpPxRV7b2bFQtDcUxjuCSzIhSSMUrfj1WFokktTW7ufiharVpmchtC8dcg7plzUyhs/txs6ngZioylNqWVHaG4zhH60dMXigtyBpd/94eiTnJz264RIl+jenPnaCimzf+ukxMIQ7K03dVswTBIqQaTLi4Lg/SnlxLJUmEYSJDTdFMIw7qi3u3FimHY3xKRrb41DCdzXZXKCI3PzmS3aYfB8Mm2l4WGYbhjd3sn40gYNphuiR20CoP1Hw21FTZhaCbvPv3dIwxXH8zSpD3DsKXK+kt2WBheGQT2niKHYfNvS+tj1DBsM7bzP80Mw2m5CzJnWGHg2W8dPMIhzkkJXuadHoZlcRd+1mWEYdHR75V/MsPQOpX6/Vh+GAT2P1RZUxAGaiBfj1kYhsd/osrmVYTBfdP3pcOEh+p0X+ytCsPuTsttzQ1hGHa4RvrUSPQzW+56sykMjyoSamtehiHqj4xHT3sYJDxXZrzqC4N9u5Bi90gY+lQ1NYYEyAg3LNq9UogMRbP6p8+WkWGdLnBSR5oMs49HLN4pkJESIrtxrRIZieMVotLaZCxRuv3XYRsZh/i/gk7uJaP33ZtfSkZk/JQ93OZqTEacuENqpxWx/r7uUaYNGScruJ80SWQUcZfQ8j3JuCV61GgdhQzp5tDfz6hkiI1b625kk/FoaXP6IIeMacnz3dIZZAy+EXj0MpOMc/P85mvlk6Eef19epoCMkStyQrWE85TjC45VkMG52ZKtXkWcH1zsZdRIhtqT7HM2TWQkTTh0G74go7ZnlfTel2RUTVt2R7WTQfrWekykgwwZO6+/qv1kzLfK4IYOE3lzBs5NjZBBywoqPjpGjA1GiwLmU9A+4N86KkBBjUtv8kshCvTfm1v6LqUg03VY4/oyChwPSFudl6Lg81Rm4QNpCmI15ZeGyFPwK891/0MFCtyHPDZUK1Hgq1UfnbeFgkUsyZ3LtSlw0ewM/rCNght/Sma4oOCgWGmtuBEFKzUd+zqNKTCT/DFjYk1B8/YXF0RtKRgO5mVKeVDwozrCXotEwe4P7mXLvSg4vHONQyqZAqGjuwxPUylId1//jMWiIGd4CwNcCg6oykW4ZlAgU81VNcyk4NnGzC/0LAo80wbGf+dTIFfp3kAupMCgZdRvfSWRd+JXolEVBdbXSyrTmyhoTNm9X6KdAoXByc+JHRRoyUXsleunYOj1qtGTAxQ8LfojPjlCwTtlWdrDMQqeOHZ1/BOgojRb+95XISqSuvat7VlGxc+ig4Gq0lR8S42VWrGcir8mh4d71lLROZQU3r6eCgGNeAkjRSpu9LgLqCpTcYIc//rDZipwoG7J3FYq5IdmmEd1qLh31UzsK6hosb26/rARFZf0+p3dTKgo1DjzfrUVFVFCq2FkTUWleHfHZhIVic+f7DAPo0KlqEErkEKF9DbGckkqFUseS61xYlJhe+jTyfcsKs7FMv5bxSHmlVTeZmRQ0SdJkX6eSYW7H2fP6XwqQheYWdoWUvHguOPFw5VUBB2qK3ldRcXoVDH1dgMVO99FBFs0U6Fpqvv+8guivo3nSBLtVKjP8ytc2UnFL7ba0999VDT8uDx3rp+K4XjrG0sHqThV8u3T12EqXMXcHrmOUrHJe1Pu4XEqnK/UetfMpxF/n+tGGgVo2H9IXCJLkIbmHXNHScI0NKF2YnopDTGPfytGSNGwvWpAP3I5De8/2h9frkiDFL3sKleZhp6kvVfubaVhpufrMbo2DRmJzHXZOjRcXhLQ89GQhjnTiL3axjQ43KGUp5rQiPdNUMSEFQ27Bh17/G1oeKz7/dA9DxqEM/z+nSXR0Pdxx6NrnjQE+IQM5pFpUHoQ/S6AQsPpooNiZVQaina85lezaeA66lkt4dKgrtLkejKdhtn+pNLaDBr21haqV2bSkH7wX5h2Pg20YfcvLYSBN27H8AuIPr8NQq+ShiuOnRUHqmlojCh12NtIwxGdowIhzTQIHnpksrOdhq3OQ1JZnTSkTU2R1vXTsFj3yIzCAA2XiIdW5iAN3QUVSzBKA1333BP2GA1i9O1FdeM0TFF8LPmC4ZD4tVddQTgcdqnW7VukwrF+F7vVQjocWzaWPbNZHo4fBn3blRXDcTORFnxMORzGe9af+KcdjqfPt6r/t42YF13/u9YoHIomdcvWm4RjVXF9rZFVOIJaZ7oSrcMRmWDZom0Tjum6bpkeQjM55dJAUjhKJ0NU1DyJ89vEXC5RwnGMPu98NzscAvrtWfcyw5HgwDU5kx2OQ3dizrsVhKNyRUHcKGHpHZmZwqJwPDnrLV9bEQ570s4Nw5Xh8FktQO2uDkdZvWPs9sZwxHSef/q+ORxWbecyxF+G4yw59XNWeziWftlzvqsjHDYvozlTneH4eOBhwqe+cKQscduOwXDcHSoeURwJxwf/9j8PR8PxdnXAmN94OMx/ewaqCtJxqW/V4gFCgbdBW/hCdHwa83sdIkzH3LHI7ULL6Kj0N7F4Lk3Hz4DQ4h/L6fgsm+d2UpGOsXnV522U6WhaxDm0UodYr1Cf2mJER2iQiL26CaG4x6yANR2GjGm6lA0d5QrfbBVt6fitnvxOn0SHdVyCap4nHQaCjzoLyHToege/0KbQcV3R/dIrGh1SP4uO32LTcU19S2xCOh2DkyNeVzLoODT6jRaVSYdQ7MIbpCw6VA67XFmdTcep3Rk3F+bQoeT0wdS7gI75qYVpc0V0LN1PFdOuJNTRDqipoiNqOrbV6gYdXun+QsqNdHwZS+RaNtNR6+e1fOQlHQ8oh+dC2um46PIodEsnHY07RZzsBon8Cqa9liN0dJ3cfOvAOB2Moq/33glE4K/y5WCycARmVs5PeyYdAakKFxpreQRcNt7rNVAk5h+uDL2tFEH8n2THW6ccgd0ZdkWaWyMgXn3feY92BK6d3lf1l7DT9qXXy20RePCDpMM0igDbdkXrTuMIGD+7GjjfJAL2+ufLH1hHwN37XxzJNgLvd3aOuJMikC4esHi7ZwQkSwMGd1MicPdrav1pagQ2Xzx925UdAevWV9YXOBHocKfXlmUScdyvPpezInB5gZkWN4eoi16f51lA5FNX3GlbRDiu1MWrjMCfWrU68+oI2F1tc3Rqj0ChRHqNRGcESr/Pb7foj4Dfe6mQ+gGiz2u/g6YGI3BPXFjRaTwC0qEMkYOCkTindKAmWDgSLOXdF85IReKoU55Pi3QkdBzi91GXR6Ij9Ud3tGIknBVvnTJUjsSWh84rf2pHwlpk9cfP2yJhdGXYQHh7JB64fw20MYrEaOmf34tsIqE9La5qYxuJXv1Fh9LtIvGV/vlpFikS/90x1djjFYnsW95kKiUSl4IjVqjSImGR8Nm/kE3E5xeLbeVGovu0j1JqZiTa563wbc2OhPvxYbE3BZG4M5j7m1MUCbV+zk92JTHevO8QozoSP81vi6jfiERbyperMY2RKPw2e2J1cyTkTSR7iggDRSwu2rVHQkTb6XZ5B3HeEbFDs/1E3UJzx60HI1Fl3xvfMEr0dfLjn1XjRJ2D1zddEIyC46UYVz3hKFzzn/S8JRWFJw8/DfyTjkJxm+PGRYpRSCdnimYQ2vjLF+xTjsJRywVlDO0o1PlNLpDSiUK82b4d77ZHgSf4PXefURTe99sWqZlEgXPAdXG6dRRO9qRNwjYK/3R9hUtJUVAUfa877BmFFxtlIh0oUfj6UrS+ihaFsxONhzLYURBSHg07x41Cwbyls6aZUVizezv5UXYUlls7lFsURsHa9IOKYlEUsNusc+HFKDxT/3zse3kUXsbmPP1ZFYUzXewDk9VR2HR4zbxP94n9fVF/Uhuj0KJ69J5McxT+Bm5xSGgn8mz+dmtVZxSGNFcb1PVHIeb4VGHuYBROjfYN7h2Lwn+7dy76R+g5nN7TKhQNqfzlk4eXRyPbctRMWSka7sUDGw4qR8NyYYHsap1o3I5kvhoxigb9mZm9m0k0Nq+/1ZpsHY1NsiGPVGyiUWnqkrvANhrCScKe9aRouMltuWTtFY3JNx+8zb2jkZD+/VAJJRq5+iznFeHRyPkVUNnGjoaWaNLWEm40Ls01OjRlRqPjsdsHZEfDZ2mMQUtBNEwH/Z7xiqLhTO63FamKBntN6vad1dGgPBFK1G2Khnhcgd/B5miIntW61tsRDYljC3K/d0bDdfZFFaM/GqevOp1iDEbjtcSLnsTRaGhk+dlljkcjfF/n1gzhGLRl/4u9Ih2DfROyM23LY/DO6UKKi1IMHM5vKd6/LQYhll27cnRisH5yaXC1UQxSPXpi9E1iMPrmxVbevhjskI9pFrGNQeGoEOcnYcxjl1tUzxgMvxOUTfeKQfjdrCMnaDGQSY67W88mbL0cWMSNgc7CbwY1mTEQSLnYJ58dA2vPI4oNhDL3RPPuFMTg+T7l4Z7CGEiwBsLri2Kwk7yxrb0yBi57m332VxPnya4sGW2MAeuNTNvR5hisu2EuXdgZg6l9nApGfww2rfF6mT8YA9d3xsWZYzF4ZKJA0h6PwZVwkuSyiRhQXo6XXhSKReclyl1x0Vg8FrU49VcqFkbPX7FElWKhP3clKks5FmnmbbEDKrHQYgzaRmyPhbiir66McSwWmFqsX7UvFhWjg8bKNrF4xD+Vf9M2Fv5XZxs6vWKhI2d6cZASS7xvP+2qo8Vi3hqvTBdOLE5r5v2cyoxF3DwP7/DsWBiErgpeUBiL1yu9TpwvioWlWFGhdFUs9owUFjOqY7GU+fvdneZYsB+ddxLpJOavZRn2Ek77HaDfG4jFn08NR9rGYxE53ZBZJxwH3liNyevlccS6ZGWzTByOfVN3SVGKw5631aLbNsRBZL4044NOHG7pZ1oOG8chpl/WbdiE2Dd/IP+wTRwiJr56tdrGYf9SSdl1XnH4t9bJZIV3HHqrmxuXUeOw8cTWmiBaHBrvXX70mh2HuGbbPz3cOFyn2Zo2ZMah+oSq47XsOGzm6j6ZLYpDJFs+Qv5GHPTPV7tuaIrD8IeGx6ub48DOyVzn2xGHled36p3vjEOpeO+hs4Nx2ETbx9o0GQfugcvzxoTiYTw9Xq4uGo9Km6ptQdLxIPGTPlXLxOPV1mq9PUrxCJikrlikEo8rBRfTZTfEY8N6Rx3oEPPxqq3LtsfDi2V37adJPJ5uO0FKM42H1L/YiVc28aD0FofP2cbjbJvmqmlSPKx6jjh2eMVDt/z+SV9yPBIiFjVpU+Px+Nu3wEBWPKYvrSlfwYvHOfk7rxwz4qHYpm0okB2PN2mWDzbnxOP5r+q4yMJ4WBbyO0uK4uEzt8HZtyoet8t8X2rfiMcitZvkyqZ4aDjriN1sjofExnSKxcN4TASVZa3sjMef+2kMq1fx+KFz2cF8MB7Fuw1KTD/Ho7rd4C5jIh67fLvyoifjISMbKaQmwID9NaHmg4IMBL8k575exCDeT7m/jBczoHvE2VF3GQOjnxsyDaUYMHns9GlUloHFc7luHQoMFIcuOb1VkYFY7ddjMmoMNEkWXvtH2NL7cq+4NgP5ErqNZruIfZrzzScJTfkCH1UNGZDT/T45Q8h2S3TOOMBAWlmYYKE5A1vf1pxLtWLARyxwc501Ax/l1RK1HBjI2r990UtHIp/7lRQJEgMyb9kmHYTPrno9POjPwNJbpTvLAxjot13n+R+ZgTl5WYMzFAYcfVnTV6IYqMtSS9sXzYBFiamwNYuBb2J+y9oItx3QXRnGZqB1IWVUJpmBc8/VBxszGMhd7aZflMnAjxOFtxzPEP02kWZ35zJweeHYmFoBA7t/rrV6UcrAk1wvf+fLDLSr+D6wryDu74zk9VnC/GGbhMhKBo46bw3Mv8PA6dUfW5bUMHDY2eRlE2Hn2YIszwYGxorEf/QSLjGhDBc0EnG975R1m4h7ajzWT3nCQMn77Pj+FgZmDbIKf75kYNOyLfrzOxh4vHviYdtbBvY96HHvesdA6PKDof/1MbAsSkWG0c/AvQPuVS5fGXgVMcfO+cbA/oMBBw6OMFDrPZ/tOcrA7eId5hl/iPsdIeeumGHgP42JhCwBJmq3KTESBZlwo/ws3rKYCZI1TdBBignRyV8huquZCCvbc/gO4aWIlQoPFJjg9UXW7VZkwlI5jvWC8Gd4PU9/ExNehkN6bwgnZB2el25l4uxkZ6jINibeTQeYGewizvnEGu4iPHsn576APhN1QS3Hmg2ZGF/ueFfSmInW/5aGXTzAxLRtl1ipORNlIhOuNCsm+HpzJfOtmTCN8bksZcMEXhfdi3JgYln8sN4/wrtKYRbdjkwY5J4+sc2DCb+pp69sSMR6pUvNbcIL1htkOAFMDBVcP7mZwsSO+cfuPCA8Xlb2flE0E8aG4onNhBY57xrM2Uzof5m6sTOZCRWJ1vMzGUx05FwR4J1h4rnVjcyluUyY39hfsugsE5s3WKom5jNRevfvytACJsb00n77ljJBYe7v2XqFicCjdJt3FUyojy7QzKlk4ipLzF+9irjHByevF9UwkfwiVIPdwETe/r9ajxuZyKBphUw+YcJwgP+gvoUJicOnJ2LbmcTnIT+b8Y4JjadOpLN9TCiZKNsr9DMxUn9dpZvw5/eJcfFvTDhlqt0wG2WCUdi7c98Mce9LFoeO/l8lymMZQRZ4Dik6/xaxQF3p7LhKjAVy+yONu8tY2B+uGa8vxYJ5kPdpaWkWev8Zd16SZcHm6W661WoW0tOLyrXXEPGu7guqFFhYoOFx3l6RBc1oTT8rJRbe52548kCNheXqL05MbmKhezBJuXwrC0mUEyHntFnoc9v07+g2FkJV1Zqs9VjIKZs900YoIrScuVOfhWfxiy51GbFgzJl3ScycBaMtssUphKerGbb7LVh4o1X/3uEwC0Plo0kJVixUqzS/0Ldm4Xq+sr6wDQs3hZklhx1ZCOkpKvUgscD6HXHSLICFe2qMZvVAFmLfDB9Qo7Dw85h9rVI0C5Nthl4L2SzICvZdMeOwkLeMZpGRRJzr+sFgZTIL9qK6G9eksPBq3d6lGpks/J3SHpghJInKnmBksaDdb7ZgYS4LynPVfhvPsvD2vLqeez4L8+S4h6wKWDgo+HqXXiEL0m/X7uq9zMLrECURSgWRf4mnS1slCxcL/V+13SH6PnR+86kaFnakdvWGNrLwLeWxgmwTC47XL5b5tbCwPmjVJb1WIs/f8WsX21koFzySGPCWhezez1H+71jYy35XpNPNwmK1z4oG/SwI+U6+NR9gwZrRq7D/GwsRdm3TzqMsbI+bWrN3jIVPApZGjwlNpsoOJ82wUB9qXLp2loUT8uIBTEE2dtRs88gWYsM/Kn6obhEbrbL+LqOL2XARDTKtW8bGhF9kcbMUGy2HbPIHVrMR21c+cleRDfOhqjChTWysnFWPvkwo7Wfrx93KhuENB9ON29h47cPzCt3FRlvn2iR3PTZMnut9XaHPRsM4q9jNkA161Lf4C0ZsFGWK3F1izkbWm8OfBggvXtI96WNNjOlDi+87sNHzpuKfvyMbZo8+pfNIbJxvYC8O82HDWl9V9RPhvAedN+75sjGa48fi+7FxkH9z5rA/G8UOLWlPCa3F/2oZBrBR2sx0NQlkw/JjzffQIDbu65U1bQtmo3ZPb9SuUDZygrYMdVDZuN10dcv9cDZyl7d37I1gY4WymYB0NBtfku91PyJ0uSCy5gCDjT9GanktLKI/2yUat9hsRA2LnjLisJFhPFRtksCGYyN5/uVkNpJ29ZdfzGBjV1FouXcmG5r6Jl49hOmfg4Lncol9B1c5TeWzEd1XnWNYyEZT2JIi/ctEXV0JmZ5X2Gi0vzJ9pZKNdvKlaxk1bDwzW6Nb1MCGpNVaM34jGweOa03faWGj69Kmo6Uv2cifvXuH1s5GxE2t1PpuNvYs67kv3E/cx6aFDzsJr+y3DLw9QPwc7l4w8//KRofxYprkdzbmD1+34hD633trXjLChuszNY1Ho2xY6WqSXo2xobU24VjXDBvCb8aKpIU4WNsv6S+zmINfWSd0+ghvVuVNKUpxcNRv814XaQ54bQOjZrIcNLYIauWu5kDy/LkEyzUcpHv+SBdX4uDxuV6tjeoclNSeevh0Kwe+t3snLmtzYJoe4FyoR6zvSclzM+Lg9o27Fg2EAycrr2eac1DXHqc+/yAHn6Mn3wRZc3Bh0QvVYCcOqs7cZzqSOPg6Wsx18+Rgh5tlmEUgB/mpF2rryByoReQ8laNycEtuk+rjKA6u5ja9kIzh4LTeylfpLA6eOLH0lTgcrGo4Ifg9iQOLvO3HMpM5WFMw9nRDCgfXKCJnFmRysO56aKt8FgfUVbY7d5/loKbM4fuDAg5ynvwtaLzMQaKFTFdrJQfhFhsLy2o4EDdw0mqs5UAm4GykST0Hexfd78pu5GDS+qaHVysH3fdt+ZfaOVia+fetfgcHxkLMS1cIS55pDu7o5hCf47lC7QEOnp7T6Er4xoHl/YbWXd85OL+YrtIywoGg5Lyec2PEfcf3s9/OcFCh2sA8OstBWoRU1D0BLl6Ncz1NhbgoeHb0451FXORYZIs5iXGx9kvN7DppLqrvip6rX81F3qdPH58qcPFYqnfPUSUungjr/FmizMVSryB3u01c/LSruNq1lYuU8pXiCdpckDxXuRlu4yJ3M4kkq8NFQjGVK6LHxdsvKlmr9LmYEAtNvULICiAL3DXi4mlSq7KYBRcb/mzxXWfDxdZ3pcpGjlzY52sU6DkRcUat/smeXJz6saLmdwAXP5g/K4MDuahySwwLo3JxKPLPwrgYLk5sNw4aZ3HBS/uyUIzDxZIzBlEKKVzsnFeqqplFrPOfR9mc5aLrPt+iuJDwQGxZwxUu1Fo9z6iWc/Hm28q3DVVcjAc/We1dzUUi/fblBzVcCC387yy5iQsJr1TySAsXZ7Q2/RfZysX6V2XXcjq4+HLsrFTCOy7udf4uVu3mwirjBXOij+gr3McrY4CLZ1leRQnfif5fLZhyGePC7k/S06IZLkz+nPqqM8uFsVRPuL8gD6MSQrsUhXhg3OwR0xbjoUP3IqNRiofHPd77nq3mQY3eO3t6DQ+7/8mvUlTnQbb2z61r23hYJlfeHKDPw+KD5/0uGPPQMOQV32HBw2zHvN0VNjx8TCnfo+/IQ9EOakuNEw+x6xKq8jx52Ozk0hAdyEONyL3yNCoPcaZTFkvYRNyrobo/hOUfOpqfphB1DUXucMniYaf+3mLPszwU5spt/FHIw4XK7j1Xr/CgECRX8rWSB02WvkFHFVFPx/fXF2t5SDPrt33WxEOxZMC9tlYe5JYnb/j0koeH0rcepLcT8U8qKx938DCs/mZDZDcPGsYjX3wHeDA9nN3D/86D+wLnfx9GediQuexz9RgPu/TCbmyY4yHrbFGBthAfA0axG2vF+KjwX6zyVYqPY55CEpXSfAi83rpLeC0f7vYGxbeV+DjVs9mnfBMfZmts2GnqfHy5GPH21zY+Ig2Kf4zq82G4R8ds0JgP1Ut7eSwLPi6emubl2PBxRCFL8oYTH7eq0/4aBvDxVKG4JSOQD2fO+ntrg/jQJFveekXl419DcHIyjQ/qjcOD12OI9V/tu0Y4fLyP3ShRlcLHJVHtSJ0sPuptNvv8JvzPVDvC4yyR9+ED+tL/+CgU+n12eREfb37K50pc5aM3V+l+XxVxnvmU4pVaPsQCT3z0aeKDnUUPsOjgw2X1+bu3fvDRbJW54sQoH3t/tKxSHuNDwjo24x/hrhFxv+IZPob22D1fPcfH6P6ZggjhBLBZopw6sQTQChfX+Yon4ILQvZD1yxNgt/TWqObaBKz6I2ZspJSAPd/mZQorJ2Aqa57/HfUEWOgYyJzZlgCF0VXr+vUTkOAeo3DEJAExlPQ1Ry0SUGw0ZHDNJgEvF37UzHROwILw1OsfPYm4jFMr1gUlEL9/m3cuoCVgZVAI5zThh2mhusMxCXj4MT6qnrBLmXiKxSZAb348/R07ASceRwZZcBMgbnHn8LHjCagPjIwxy06AyPHEztdnE/BCUmN1YSFRt1PxebuiBNye9ly1rToBZ/XaRy7UJcDpFtspupnoN0PwrfPTBOz4sKtmX2cCVCUdtj55nwCtm74b2wYS0Fr1G9mDCQgWW5ml/iMBEoWVJh8Jq0te9JwaT0DF68Vp9nMJ+PLp0oXXQoloNp+9PiGWiGzJz4qvpBOhGGa8SUM5EZcWHhtv0EmEeN0bSebuRJx9bz81apKIeRWl7r9sErFZce7PVdtE7J+++/qOcyJKrL0vp3kl4l4Lye1qUCIUTr+8pkBLhDnTwuxQbCLemh/SWMRNRMW9Bbe2ZSdiebDX6bdFiVjxTlrueXUifoys2yhQmwhJrzOH1jclIveoX/dcMzFeuPRI/NNEWC+RMB4iFJsJkb3emYifhyWR957Yb7rv8ObBRMjph1y3H0rE3M3r0iI/EsG+Ll/z31giPv1SFP01mwi/oHPbs+cS8S1jScuEUBI0De1/eC9PQpxg7x1v5SQ83vge1zSSYHG4pfKoThLWPfl+7dD2JGzWG5gnapCEePPKLc9MkiA0ose4fzAJpMJu6RTbJPxSXHxi0jMJIs2OYcfCkzCTG8qujU3CocZHuee5SZjuYFls5BFumZYq/C8J2yWeykteTEL5i1ubrlUnYeWaBDOtuiTcVjJ5/ovwp97LG1eakzD3SVS58GkSXiV2ejR1JkFV9qZ1b3cSrppk0DVlkrG423jBinXJcN9IjpdWSYa3FOP2lEYy6LmjTa06yfB6aZitdjAZq1at7u6KTUbFInkhQV4yfG3P0RRzkrGuX6FM/lwyjE1/b5WQSYFH8GTTgnUpSP1rediEl4Iku9TFS5tT8F+6wMU8wi/RZv20xymwSzta7fQkBVHcmxMXW1IgKLFi+mBrCv4ZUOtOPk3BmZITGjZtKXimoNa+6HkKQkrNC3+1p2BMbKm7dGcK9KXeDswS3nmbor/0dQqay2f3X32XAqM136+v+ZiClKmri+0/pcBv7Eq92lAKzjlPq7r+TMHJkr2VUr+Jeaf25uFxoo6p4yHqf1NASVQU2qByHGd8+DwLneMYcbaVPXPoONYcuCOqsT4VpipfB2pyUtEU/MFxjH8Ch7XeyH9LPgHxicvJfWknUM97xhi/dwITybZnFjadwKzEl0UzD08gWWzZkSfPThDfw/mHJvnpmJ+jor6rJB0j5Zo7lqzPwOm45Q+llDLwP/e0Sq8=</binary>
</binaryDataArray>
<binaryDataArray encodedLength="4728">
<cvParam cvRef="MS" accession="MS:1000574" name="zlib compression"/>
<cvParam cvRef="MS" accession="MS:1000515" name="intensity array" value="" unitCvRef="MS" unitAccession="MS:1000131" unitName="number of detector counts"/>
<cvParam cvRef="MS" accession="MS:1000523" name="64-bit float"/>
<binary>eNptml+MnGUVxr8Y1IlyMUTQvWhwYnoxF4RMCOLGNDokGtaE4Eh6sYnVTAjGVQn99l+7W7bbb+luO9vdttPdAgOUOpQqS0EYoeqCFQZodYVGRi1kwGomWMMasRkJ6gYbovb9PWOeiXtzMrPf977nPX+e85zzThT9568wlf+vSG567aKMRh4Lsu/hIBsvX5T1+14Pn19fCTJ/JMjP/DDI0/cH+e3vBXkCmT4c5AtHg3ylxvvbWX93kP0/4vsJ3tsTZPFAkPHWIHMjQRbuCPIZ1j3NPtew/iY+v7QU5Ith/eT2evj88tNBXuD56uBFedvtl11/8XNzZ/h+4TdBlh4IMvtokG+8EOSHfxnkP5aDXI8drnoCfdGzOh/kDc8G2fou5wrnbX3yvfD5s98P8miwX3LZKc7DOQdYp30wyA8+GeSnnwryfHivvvkses8GOYF963GQk/g3CZ/r97waPqeSIDMP8R77nlwIcmkG/9xJnGCn2t4g370H/3COk3cHeYb9riFeGrx/HD/Nov+Xf4xe+PsF4uhmZO9+7Dka5JXs8/gj6I39G7vQD30+xvnXca5zyGg8yOVDrFsN8ln+n1Q434kgy8RTL+feSHweRy5xnvIk6xM3jSHsshjk1ZwnNxzkd57HP+H5ZLfyDD9X0bMf/1Tw6wp2X+L98hz78dwaeub2BTnN+d7HzpvQp8TzS8TX9c+w/w72K5OPPB8TRxseDHIf/n2fcy2zTho7Zu4lbrHPOdY7y3oReZLZwvrETXqK8xAPdex6K/a+wPppzt3W+Xkv4vwrxNu1+ONS9s9v7rLjtMf1Mvo+Q9w+gRwhXmrYtbyN/Y8F+Sr2a6BfA31b7POtnwS5Cv4VwMMxcO8kcfslcKrAudu8vx671Uucnzjpv4/n0S9NvrRHuuzI85962O1XQl6q+CTfz3OuOvFTDOsV3vlbiNc//jx8/xB5cgb9zlQch77I/xvk71HiYmCv40tjED+DO1XZF7+dJj+aPL8JO5/AXxvJ0yzPZ4nH2/DD5eDa5Ypr/N4grg+8FeRXngM3sFcz+CsZ+oXjaRY/HCJu82Pow355ztNDnuXwZ5H4ySJr6HGO/NwY9k1OvYmf8N/nqWPHsW8P/l75AfHzkNdXcKT2jX+yTsizZOEV8g39vsa+V7JOijq1ip1u5DynlT9bHCfL+DHGHg3s8PfjPI8/E/JxFb3XKQ7Rd5l4+R1x9Tbrv8FzI2Gd+lexSxE/5MHZFnlzlnhoErcx+rSpDxeIkyL4mpf+rHN6weI96uH87VHHVeXjcewS8/9bqEsx8ZclH/uod29gl7M/Qx/sXcMuPax/M3iR5/PBsE+19lfHjXQ4V7L+lOPbm+hxHv6SUh1F3+p+r/OPHejCJ3BhDPvUqVt54jFWPcHOV2PXFOu3sF+Jc/0K3nINfOgo+x7h/Rrxcwn1/GnwtBc7NsC5WfD4MHZMkT8bFry+/BqeVwNH5vl/fd7zJKW6IZ5JvKTQZ5X8HiA+2+TN2oLV76iIvSJwowWvfQ2/3wQ/PMg5yugRqx7jpzX8Vmafszw/suh5e456cQg90tTTJfLsbfwgXpuwXz/x1Ivd8uRBgec+QB1I7vI68Zff8lzN+XQOvTbwXop8zYsHY78t2CEiPgcOOd6v4//ffJHzkv9HwO3z8L5/wbsr6N+82/3eFC8Yd/xMpnxdPb+UeH8hvBL/WSMOsnzfhv/04Zd+vn/7oNeBNPrVsUsP9l/j+xrxlkKPFnyghX/q4GwDeZq6+fhP2Ze8LIJrEXlTwx4Z1ilwvmjG91klngvok8ZeLXAwB56leO+C4lZxBn7UsHcVuzYDDiTvPu/8MYPdqtgngx4Du12v4rDhWlRD/6tYrxXT10Whb/sI6zaQo+BgGX3f4/ts1fme+GF6zOtRA1ztU53tipd4xON7gPUyyLLqAXrXibt5vk9x3jo8u4XMs/4Y72XJ77b648T3i9CzgH9+Tz0pDPu+LfRMY4dEPIT/V8j7NnaYfMT55wB26tnv/isPG6+IlhPnkxHPRdSVFOsUkSn8uzztfa7irJh43qxb9PgQrpeJ25fw71nlKevm0KPO5+PwpLJwf9jjWTiqPK7ucr7RJk7jHY4ba7vcLlq/jr8HWL+h+MF/0ZDz+n6eL/J5DXu18FNhr/c7dfScIL7a4N0y7+XEo/d4XYrApQH1l6w3NuVxKRwoj3r8qj4l4EhlxucB6SH3k+Yiwj/xfdW13F3OE5eCvvU/UXdi7F560v17FXjX5P0C51vFHxn2KWOX2qz3y6qDdfSMiac662T4PoNfk3Hng2X0SuPXWP5XfLBvZsjzbEV9KvbOYIc16l0bO1Q4X4/mbEecv0bEwxrxlXDezIzjkXiUcKrG54g4i9Gngl1aiv8J3+dD8Jgl7NuPfm3OUUPm0GOp7HUlz/+byDY4c0L1NnFcKuzwvF3ivekFr3NlPo+BN0Xi7RLqcmHceW0f66xghxLnKezyeWV90PtX5e8q9s0lXXEz7nOUaMLzSnOu9m7vt8U7l6c8T9qs89hRrw/JHudf5/BDQXV9v9eNpuoO+kfg9hj7V7HL1fCL1hbnu/30KdGizyMVHzXxl61eR2t3+LmKyk/1yfg/k3hcNsXTifvrjjjeqX6eYZ0S57scHEgRP0v73G7qyxTvE/c4Xor3N9Czb9rnf+JtmssJlzLyq+ZZygP1NZo7bPP6ofp64ZjP/dIHHM/G9nl8VYjTHvTL4se47PGvuvFR+qZ5eGLrTsfJmuYw+KOE3hn4ehq9C1t8bqE+SufWXOUW4rWOHjcu+JxA/VRFccI5q4nz59Vpx69YvEv2nfW47udzTrg75Xwsvd39WFlwPpLf5v/X/K4Ifo3N+vxv4Ij3VUXsl+VcjRmPE/G8SHN97JHXPFZz5nu9Pgzscl4svqx6L9zVvEY8RXX5D/CjKn4vcO7Gdq9jEXEZC9+GvK9Uvyj+0Rr3uiEe1zPj9U98rjrpOCDeePAB55N9JecdtQWf1wl/C5qDTDofjqadp6vvTGZ8Plrl/XXiD+JL6DWBPXNbHP/TXfbPqm7e7jhfG/T9i6Puv/PCNb7PgNu9xFOP5uKDzleqO7yvS8deH2uTXXE/4zxIuL98wPqqDl5lxjxuG9t8TsP92f9wn3N/7pjnT2/F+UCHx8Y+r48nu3g79qiqTifOhxVvwlnhb5r4W55zvVenHCca2Lk84bhX3OpzANWB/IjHc3XY4+jjx5z/X4tdI86xgr0TzRU5RwY7JOL9xEl9p+ef7KS5RrOrj1rPfgPondvl5052eV8mXjux6DwlIa6qse9/P3OfIu+PiQewznLJcVf8QXlZ3+r1LbvT+yrhgPqLxk6vL717nVclyus5x0fx2c7+mlfs9n5f/ZjycZ65caJ+dqfXJ/VNBc1Hpj1uxNN0/ybcz8U+5xbfFL/tm/N7yRzPbaBO1zlXDB5EU128pKs/TfDH9KLPNYWD2ld9keJEfYP4XrTNz92reUbivFJ5obhRPIsvdc6vPnCua15wwOcCws1z1IP6fudbybCvm5twPI63ddX/Cb+PEU7r3qCs++8R70s0f9O9YHnMz59XX655uvo58Zp97hfVU/G08w/6Os39XrdUB8vIwojjoPhHY4fXl77u94mrIs81xr2O1mec16XmnPfxe5God8bvvzRvKHTxsb7D7ifFbXW355v6ZfEO3Z/ofOLnym/xxn71neH/lUOfCHPA2g7D2+LBP/u5xauuf8710/1y+w6bO3R4qPig7j1KU+5H3WOkOOfSXsexdFefo/nZKv1Ua855RXPa8UB1Rvcpmj9md3teaR6g+qL12sM+3xHOa/6q+x7N1XRvqjqke1jF09m7vA7nWKfJPH9gxvFAPET1OTPqc0rFZz72OYzqTGaH8xfVL/FQ5bVwRfd46g9L087DLsXuDZ4/Ac6uiHdhp1LZcSGKna8n231/8WD1p9FWv/+V39Tva73irM97ajv9+a8zl66pH7/f75mEs6pr0kd2ll1VJzrzqDGXwv36kOOz6oXqqPJMzwk/FEfqC/qRnd9/3es84Av6vQL50j/z//NNdlRcdOaqnCsz7nMY4WKJ9fT7oc793rTfU1/BPHGeenNh0e2ouqc5snCu2MXvdS+nulOLfd6evdPvaxQ/tzzlc+Bbic+TZa9r9e2O36pH+l2UeJXqjXBGfZf4tvrSFu+d4N5xHv+U5Vfy/0blwaTPqTT/FY/o8C3OX9b5R31d1Vf1DdVZn6/qd1PXcZ9cO+jxrvqueyHpof5DOCUeor49Pex2Fm8RLut73Xep3moudZg+rUA/MzDXNR8fcXvI/8Jh+Uf2EP9QndHvYLrnc5sqPk/TXD290/to4UVrs9dX2UG/o1Q/ot9dKV+i7c4fdN+vPCl29dFL9KW9s37PLP01162ibzLk9y3Ka/EBxavs0qnPM34Pprjp2+P8VXMX3WNqvzzrFAc9XnQ+4YL8oH5Qv9MRjilOlEfd/sx01bO1Gb/3UL+m+tza5nxRuCd7y3/SW3ik36Wku+Ja/VpnzhF7PqW6+HO2y8/6PZ54teJIv/trda2nuFffI7tJr9ag43Jt1NfTeRSPhUGv6+qjdZ/S+Z1P7PEuPFSci2cIp/R+5/5l2O9hxLP0e8h8yXET3th/7RWBZ1b2+5yYOC8uvGPxlLx1yvvDjdSV6mb3m+JHfst32V08THgiP2vurXm7/HgD9WRj2c+v/3fmG/LnYqe+/hsbLExR</binary>
</binaryDataArray>
</binaryDataArrayList>
</spectrum>
<spectrum index="8" id="scan=9" defaultArrayLength="1319">
<cvParam cvRef="MS" accession="MS:1000130" name="positive scan"/>
<cvParam cvRef="MS" accession="MS:1000579" name="MS1 spectrum"/>
<cvParam cvRef="MS" accession="MS:1000127" name="centroid spectrum"/>
<cvParam cvRef="MS" accession="MS:1000285" name="total ion current" value="3687463.00000000"/>
<cvParam cvRef="MS" accession="MS:1000504" name="base peak m/z" value="113.07434175" unitCvRef="MS" unitAccession="MS:1000040" unitName="m/z"/>
<cvParam cvRef="MS" accession="MS:1000505" name="base peak intensity" value="402781.00000000" unitCvRef="MS" unitAccession="MS:1000131" unitName="number of detector counts"/>
<cvParam cvRef="MS" accession="MS:1000511" name="ms level" value="1"/>
<cvParam cvRef="MS" accession="MS:1000527" name="highest observed m/z" value="1161.01508709" unitCvRef="MS" unitAccession="MS:1000040" unitName="m/z"/>
<cvParam cvRef="MS" accession="MS:1000528" name="lowest observed m/z" value="95.01108088" unitCvRef="MS" unitAccession="MS:1000040" unitName="m/z"/>
<scanList count="1">
<cvParam cvRef="MS" accession="MS:1000795" name="no combination"/>
<scan instrumentConfigurationRef="instrument">
<cvParam cvRef="MS" accession="MS:1000016" name="scan start time" value="0.07695" unitCvRef="UO" unitAccession="UO:0000031" unitName="minute"/>
</scan>
</scanList>
<binaryDataArrayList count="2">
<binaryDataArray encodedLength="13144">
<cvParam cvRef="MS" accession="MS:1000574" name="zlib compression"/>
<cvParam cvRef="MS" accession="MS:1000514" name="m/z array" value="" unitCvRef="MS" unitAccession="MS:1000040" unitName="m/z"/>
<cvParam cvRef="MS" accession="MS:1000523" name="64-bit float"/>
<binary>eNoN13c81H8cB3AZUdqkomkXKrOIvLJSiIyGzZ09b3LWbaNQRsNPqYwGKhGJkpn2MNLUQEYaVirU7/vX8/FZr/f787n74067+mhqZf1+uAw0kpc274eRxOv1AeIHkP4XAqb5ASxx9tGcb3kA9776FuYLDiBpZm7r/aYDyFkuf99Z7CCY3Y3j4hIHkfZC9XaI2UGI/RKmcSwOYv72vQU/+QdxRsl2akR4ED1F/dY7kg9C232+Er/pIF6sf+z5tfkgaDw3FZuZgzhv58ReL+aK57YJpFvirjjZ/ehXyQ5XvPiw7toPM1c8FDsZlmrhirR5JSlO8a6Q9HjicYzjij7HQjdtvis4CtZe54WuEPz6enJ5syt0/3550SjmhsI5w7/nWrqheCQ9gm3lhoVrD7x9LHCDjkHWmEezG6yatNwl7xL7WNxl2uLumFq4RuWkhDtibl9JuGjojqsJJnKdJu64f29ArNHCHWE+xlU/bdyRvVVpjhzPHYNDP872C9yR/LTd8WiTO9SiH+9gtLjj44E1c++Ke+BKfWHJIkkP/G1jfL64wwM22yTeSVl5wN3jjMh6gQfqTzWqlgg9kHF2pdTPJg/s/tzd8qLFA0ULw43TZnniuyRH/pWYJ4bFTEzXmnpitaNJaZy5JzYNHO1dluCJB1cPn8rkekJnrGGWl8ATrtlznU40eGJbVMGt902e2Bvc8OrrjCee6MuNfBLzQtX8PY41El44JLzc89LCCxunD/hdERDzqn/y6lq8YPRGw/HmfS8MHBjdQBH1BvViy4mpdd4YPKG+SlfJG1EzbqUt8Ias1TaJD2beuPNYQjPQxxvHh4qPfvX1xsaVR0J6ErzxeowzKsL1xoKy4iIdnjfmO+sMrsv3RvHpdSfNCrwxVd3v+baOyE2Pqg5p9EZZJkPnwidvKN+/ev+RiA+az9wafyvqg8mBdEU/RR94T0QzD5j54HMwZd2Qrw8YLh9Ca3g+KPE03yh71gfq/ddKNxb4YD6HesC+yAfiDw0Y1+/4oD71iWCg0QcqWj6mUu99sLph76eyTz44EbxB/twsX5SxjqvYi/mieV16RtwaX8gslz8+vM4XH5u6azWUfHFleqdDoqkvuLPZSnlmvtDqiTzrY+mL8miPnXQvX9DTHmpb+foCK74mtvN8IVtqvfTtWV+06qw8rlrgi8ur5Or+1hPz+9fLWzb5wmi4R4H0yReXKqyeSfb5YoOy5aJroiR8fZ5xUXotCfRNZ390rCNhk/FObyMlEkJSWm4pKZNwWyzTI8uUhDPnDcNMzElYq7+LN+1FwkmL+c73fUmQkrGiS3NIeG1dnZnDI+Hw5qzNLwUk7Hu+xU/lLJGzvDDNIp+EI9svH19WQIK1VFPw6B0SbJ88Ofu8gYQ90feVVJqIOvPsSpe3kBBo+v3Kkg8kKA+qHuV/ImHkoM3kfz0k/GAEP3v/j8hTMDpgKEZG1nvpU9OKZOS8v1fHMCMj/ezXpwbmZKz4pFm/34cMo0jxlCISGWMim+1f8siw3sCfPMcno6/6seais2SY+yzdMZJPxuqKjC6tQjKGb60KkGwiY+3x2FHmJzIyU3esqe8h41DG8vDsXjL4i3L3por6QXrzv8pyMT9EpP7sUFHyg9QF1wANFT8EPhv/nQ4/MPJ25H7d4YdCi6u60uZ+EPqubpLw9kMbZUYn3tcPRr+zlpwg+SGykHrSn+MHtWxrBRbPDzWv2b89+H7gnP5tHCX0w9OfMid+nvGDb5nSeG++H9iV9lq3m/xQtL7LMPYDUWeFSkJ8jx8uvP6PLBDzx8OITx/61vljmpvXwFHyR45S5w1HFX8YHsi9qmjmj8H/WuMWm/tD9Mi8FZGW/jjDG1MO8SbWadqrDpL88cH4k/s1sj/OMtNU4vj+yHJuiGsQ+EM1xCOy4pw/LmqfeiBf4A+b4bqv+kX+oIWrW85q8sdoup69UYs/ivPCX9r0+MP6ZMmrsj5/8PZ7jlHEAnBhqoD2QiIA4wkvbnxVDIDbbVPbMaUA+Ig3MfaoBsDA541arXkAiuecNdprFQDJpFrjS6QAxDUcydvBC4CWz04jDX4Agr60TFsKApAbo/hYozAAO5sOfF/WHIDyBPcfET0BaBYMbivuDUDSspzFgWKBGLpNs7ohHgi9JpPWacVALLhlKKKlEghz9/I3t7cHYm7bSveP5oGoC3p7YZgUiB4F+vbLfoHYZ/MhuZMfiMsU76xnwkD4qFSkGRQE4tLCd5/EiwLBu/3uV0tjIGRNhvQXtgQiSHVDS2VPIEgsBe8dfYE4pVDHdBILgosq1p6dHQSS+gvFAaUgrPwmqO80D0L33n0kX1IQqkWCwirIQdAllxZb84NQdqDNs10QhHDDjbdkC4NweGQwXLEoCDazXH6UNgVBXEJ5F6MnCPTxUy9L+oLQtf287VaxYHRcjeq/JxGMH+ZnPzcqBaO2iRK7WTUYN96vXLN5QzC2s/d53DYj1vV6ZtlYBWMFpb2+xycYv43vZMqTg2HlYn+m2D8YzhDd+YYXjFlnxw57CYLxJ/tLenNiMLw+7Hc6fi4YfK0vi4cLgjGUL5k+eT4YCevfu083EudeKf6rbQ5G18uFzzfeC0Zfd2Qb9RPRh+3fP0a9wdhoqJHEFg/BmRTyTWnlEExJHljtaREC9cUqminkEDSaNVZeFhBjFUPG48IQcF6EjOieD8Gtc//G7zeFQO3E1U2ad0PwLvPQ5+GeENw8JClb9jkEPqqLtlwSC4VUO2PWM/FQWE/N2fxkdigOX1+woEs5FFc2d52ZrxaKYsPx148sQ9ExUk2R9AtF9Z/Bf0cCQvFBdZ+LMz8UFeRfOTmCUDy7GDTkmBgKmy7OYpHCUPzHe5Jc0RSKB+lttbdaQsF6n36U3xsK30/ep+jiYbjcZslYPjsM54rZASNKxHh41VUV1TAM9v3q6TUPwyrBkqlpizDcGDE+EOsXhhT1C2WWgjBQykYEacIwGLNMgv4VhCG19G+e5oUw8JJuHGU3hSHghjAqriUM8dSFplatYdAvY40694ZhDud9T2p/GDaLP1UwFAuHsH7t/lTxcDgu3RdZKRmOE7/Ndr1VCQf1znsbVfVwSPxrUbEzD8fhwDnUF5bh+Hvi9OQ1cjgscl/JFviHY1DWbmRLYjgejeSt3lkYjrlXL8jNFIXDcrpaateFcKQfdnerbw6H30mz+gUfw7Ev0mNVeG84vg30xnz9HI7y1KFvu8UjsNykrvTX2ghMeWnsn1COwOuKe6GvVSJQ1BI4e51aBI6+bAiYsIjA6PqbstgZgS6y7OlCnwhIx/d5LfWLQAd32qI8IAJf7l3928qNwMEx1zvPBBF4Xi6u0JYUgfl7U8NuFEZAQs9FMHkhAlvZnnMsWyJQ8GjwxJ/WCPimOKwf7Y2AaxfuH+iPwOk8uaHJWZFQucu7+VA0Eib2zo3m4pH4tE1eWXZJJOyu97+9SOhewemJVoyEW117rJhyJEp0ZooVdIn1Q6e7aswi4fLC4BLFMRIWMQnPUpwi4f20lHTZOxI/1oZmMX0j8VaranMxNRK5ZV3dL2nEfsn7G85zIlE38F2thRcJHKjZ38ePxEq3in97MyNhVK+k9opwaFGrqUx2JJQu3XhzIT8ShheU69QLI7FhvcK779ciEeqWE5xVHonJpbID+65Hoii2fE5ZYySsMi7dPNAcifk/ZLK62yLhv5iWf7IjEu2lZpnVnyIRXnJKMN0TiU2HdpyxHo3E7NiPW0THIjF8012pgPC4RtH2BFEK9oyOlZOXULBo1fqVR2UoaFl9Pd9LkYKTqg6/HyhRUBry57aBDgW9XrENHboUXF/PcLtgRsEFlfsbu8wpEER+e2qxlwLkPnbvc6RAc72m/XJnCtRPfLHf7kPBDoq60XtfYj3lq60cmYL7niGFORQK+mLU7uRQKXDaSzl3kE6BynxJ9xQeBSyti1tCBBSIm/R7Pcgk+vuZZ+2QTYFH/L07b/Mp2PLKdSixkIIIWaU2RjkFp4s/WM2roMBzF/n6pusU0LxEv71spECs77v3ySYK9jukUm40UyCd9Y1T10aBe8aZ+NJPFCzsSfn6oIeCqsxUtw+jFOgZzioZFqWCVJX7V0Gcin8msp39S6jQSuhVWydLhU/6t8YuRSoOftuzSFaZiiUz07//aFPh+Jt+9Y8OFaWTq3Ud9ag4sk8ya405FT/IthLuFlTkF3EevXekouTmoQcnnKkw9uvI3kqigl9kteACmQr1pjl6a2hUPNT8s+wNnQrrO0Ofx7lU3OLcOS3Lp2IoSa67XUBF9SJmp0wmFbxn+7s/Z1GxXN1Eqi+fiuSKMV33Qio2T02GB5VTUSf5aYtdExXbTjIDjjRT8ctFQN39nIqYNOXJjW1UvNvEN4pup8KWbbpgQw8VC3yOZoSMEH1vP5LTOEqFs30B2Wmcii8/em4GzqLBcO/WZc2iNPzhW+3qFqdhoTc1jb6YhoB5UbNOLaHhzrC87FNZGvrmuf3mraNBunrF6glFGljrklzGlWh4aZ27/q42DbMTHErEdWlwOrta/ZUeDQ8aS8WOgIbJoH2WC8xpYNv4ivZZ0IC3b1IuO9Lw8KVOpqUTDcdNHJxEXGhwL36QvMyXhsdI2qhKIuqpu+mJ+dGwQkTEZYJKzG9UMFWl03DdWTXiFI8GqmWkbQGfhh/TX6rqBDScubmn2DSLhrEaxciAbBpClVNe/M6nQRVWUl8KaMgh70tmFdJQe/NZFauCBsnFamrO12koUvf7fLCJBuHtS6y0Zhqsoqt9F7bT8OV76rL/OmjQWVmXRf1IQ1dy7fxVPTSYd/aJZPTS4GIvVqMwRkPu8ycPH43TwIvryfkpSgdjlkv9M3E6Tl2f9e/BEjr+xas3LF5Kx5VH99ITFeiYzu++QV1FR1j119bna+kQUVnuvUOJjrmtRW9XqdDhPXn4xcvNdGhfuXd8pS4df54Xhdvq07Foa7fnR9Bx+pulDMWcOCd7TsTekg6qv1vocwc6LjRItQU40vHifGCVlRMdjasWzHUn0fGxdfqRI4WO1oLX8gZUOgI+ueTE0eiw3qTAf8Sj4835cnE6n45qU8rl4wI6As9Ym6ln0fH++Xe3znw60uc5H3EvpMN8pf4jn3I6NiUk2vpV0KHlHZ/x9Dqh7aag7U10hMrnSLu10EFKXN9R+ZyOq8f46xa20yHmu/+SWAdxTtRHU6WTjh/CPOMNPXTc2dDd+rOXjo6vH8ebR+iQ8is0WTpGh+ye94sdJ4h37H8xWDKLgXN3yzLmiDGgQZmd6yrBwLqpQWXRJQw4vX7yy12GMKkpMGEpAy6zyqXlFBkYYlsdNVRiwOAbVcBSYUD/weYAIx0Gdvu3+xXpMkDLt/I+rceAK+J+M/UZsJWL9m02Z6CZr1qTY8nAO9FK6oAjAyan/yZucmZAaoB06Z4vA+kDA0onSQz4vyntryYzcGPRl0XuNAa2Px7unUVnQEThY1I54ZVcyQfH+Az8N6ejXlnIgDtVet+FDAZergyfU51J3Eekr6gmi8jTU4LEMQYCvt5f8T2fgdFFhvOrChhQG3I7qV1B1Fe5n+ZYycDrXcWL9zYR/R1tzy1sJt5hUIZCamGg/ufP0yvaGcjPCrqW0cnAVcXNUYd6GHiS1EdK7mNgwM2+0G6MgcO5A0nVEwzci+WMSosxsdeLbFNO+CSrZI6MBBMvncekbGSY+FJbcEZ9KRPutwoe3FVkQtVNy0BZhYkFUg/tZukxYb8jqSzSjAlpF41STXMmfLd6SplZMKHzaEfCR0cmHhwUW1/oxITsn+0a2s5MSPwssholnF19tc+BxES0XER1MZmJN08G9nTSmJjnp6isKGBi3cV7/X8zmbCmq8Q0ZDHx+9+tzxeOMXHS85nlggImjilvMT5cxMRpxvz19eVMZPzrdqi/TuROeB1/WMlETC7IS5qY6Jik3jJpZqL7tt3pLy1MnPJwpG5uY8Jy+cw883Ymlph+ttzcyYQdebnl809MbPdY53aihwmfBQ/q5UaZOORwxTNtjIlVPpqMfRNM1Ayv7OoSjcKy0mnZGrEo/PCjq+6XiIKN5drqcJkovNQx3FUrG4Xf5w89vLU0CmfGOOP7laLwJfDVcoFyFKSOmMizVaJwaSpRtEE3Cs7u8zWX6UchKNBe+5R5FMgSwih1yyhYO6nTRJyjUHH3yUFXlyiolxmE7SFFgaIGUhY5CrdH/N8PUoh8xxSNcFoUqjeafj1KJ/LCGKx6RhQO55Nd1HlR4Krkmsfyo7Bmc/G6GSExv1mnMDaDyLEP0h/NjMIFO216dVYU4moWp6oci0KRkUnk0uNR4Af8i4wpiMK3/27fPVURhU2r+19bVUUh4WHB2mVNUdBuy2osb47CoLGJs19bFB7svuQY0x6FLdl54bM6o+D37oqOSE8UfAOFJmV9Udi/aCTOYTQK7Z/60/XGonBT7uLwjokohCmVMr+JRuOO41C2ong0eJtq9vIkonHimebDVtlo3Psgopa4NBrnGRf/rVGKRrvi/F0LVaKxs3JXloluNEz0c15660Xj90qTPhX9aFxefrBl3Dwa67vTLWIto7H616FpecdoOIUK3ng5RaPQqn/9b2div9TLyzmkaOi/sm1ypUUjRnuOynF6NFRuilx15kfjQuWJBRcF0XAwNfvcmRUNDw+D+9eyibotS54mF0Sjosq891phNLQ2zht6UhSNOXoK37MqopG3NkX0bmU0TvpoUMOaojHUNehb0k7svzw3Y6AjGtVhptNSPdEYs1yUU0YoJfv6XlVvNDJPWhSc7YvGzVV+H8nj0dgzqPg9aiIakssMIs6JsXA9zk3FS5yFHRfXZEZIsHAo8WWtnwwLVWuaQkplWZB/4nk7YSkLXjbXK0KVWDAIV3utpcLCAaPu5+q6LGSpSU3OEMrvXWq8Vp+FNvHYK3vMWZjJ8Mq/acFChp3dMX8nFvROO4tHubDQu8fCPnkfC6NLQm8JSCxsYu3SEvqzEH089qE6gwVvf3I8n8/CS5PWSk8hC9/mud+Kz2JBQ2lQ0yibhWWVeWqzjrPwmH6iflYhkUvRt/YqYmFaXF0+qYIF/8bg7L2VLISIv9xLaWLB9EjKxI0WFkZcVigUdhC57LD26R4W1FpD/ub0slBqzc/372OhweS4ysgY0dfo/SS5CRbOHpzn0SUWg7iUT94qEjFImf8j2FMmBkMbtCJVl8bAXkmzKkgpBiPVohptyjFIE/m+oUI3BoLfcl1L9GMQmTmZKjSPwYSKgYSBZQzsvvc2VTnFoPm5R5aTSwy2+o3e6yTFIOOS1Fwtvxg0dY8d/UZ4xufL0U30GFCedHg2MGJAb6AoF/Nj8GU4WLFJGINylpTH3awY5CbYrOg7FoP8cIkZ3aIYuP3pv7LjPFGv/FDe6vIYbKbct/5zPQYv1xiEHWiKwb0Akubc5hicGjv/bmFLDEoL/iU5tMbgzzGTVz87YqCp+GtNe08MWAsWbTvQF4McA7l9pWMxOGd6sSx+Iga/rB6auojHwj7ga0OvTCyEbH91h6WxSPr8anm+ciymCgx+7lSJxbuSu5QenVhUbspiiuvFoj7ujJKNfiwCH3900rOIheAhqSDXMhaX/xatvOkUizjpU9E/XAj/ftl1hhQLs32S9AxyLOac+OZ50y8W+zfpk+/SYuEaLu0yTo/F1U17j4kzY6GdZvm7gx8LtZTD+n7CWNzY5ZD6KTMWHiVLDKazYrFnzQINi2Ox2J5bGs8vIPq+1/7LtSgWFia1BacrYhEg5t51rjIW1pocI35TLEq2Tr7ObY7F3y1jd9bdjcV9q18dt9pjMbFv3dGZjli8X9Ep8rwzFj+fpYwLe2Lhdea12ffeWJx0Ej11aIy4t+46kbSJWJiuPZdXJBaHqlthhdEScaB3aLaOysSB86fXgrc0DiGdG0J2KsdBefVn0VC9ODTe9rO/rx+HiW2Oy00t4uCawC/NsIwDq6PWRsM5Dvu26Tvs3BcHyowxLEhxqAm/0+pGjkOcf/jfq36E8bbTIvQ4FO6cKuQz4rDmd+xyaUEcancr2kwJ45C1XCTvcVYcrst+vsnLjkPv3wsyTcfiAPFuDZ3COGh02S6iFsXB7E/BsVPX4xD69HTMtco4jF/RXjPQFIfgFm8xjY444vfprF6pzjjktd9V8+yLQ/3BH/9SxuNQmX24zmUiDjq01WfkxeOhsVf+zmeJeMxvLzk0JRMP3LWsC1kaD6Ph8Jd2yvEolE1WfqQSj/4k32ToxWPFnbn9cw3iITdvh5G8RTwW7Y5L22gVj6F5IjnXXeIxq6zwxhdSPBZq8XkP/eLRKha4S4Iej4RdkgPvGPHYGCOM2yqIRzp5YKNdYjz8vn/Rc82Ox+CcDWmhx+IxHmxlQC6MR23S5Vq9ongc4jqLv6mIx1GHjX1F1+NRMHttb0ZlPOJFi2gzVfF4brhLX7w5Hqvvb31IbYlH79VOyUOd8aixuJn1ozce//Vp7yjti4er7oF758biMTPtmR84Ho/J00M/k3/G48ceibxg8QSUL6/V/TQ7AU6RWW0/ZRPgmlobri6XgI2Ub4k/CA9tu7qjRTkBV70ooqaqCQjbl63ZoJuAuqZTq0UNEvCv9KLZFYsEyM7ZHh5qlYBXujXqds4JUKfp7pXbl4Cnl0zz9MkJ4Nz0rKr0S8AeHVp9IiMBJ/WizPP4CThyfPFTgSABVTLsv3qJCagofO5kn50A/e/3DW8dI8Ydm84VFiXg0on+2TaVCcg3rrXVaSHq1dcXxHck4HI5z8znBVHv5/t7/b1EP2FrGUqTRN8tYgfbZrPxZiQ255osG4zO9mV75dh41lCcGa7MRnLH8NozKmwo+xlDX40NMfVzuRw9NnQEcfOP6bPx/LhadbQBG90LLAsrLdjYGJJ9crYVG0eddZOWOrNxrbZsfq4LG+e9W3vEyGzUzBeXc/RjY2hAstDSn42xuonNHlQ2QowzhizobMhqs8OCmGwkZpT65vPYSK+icjv4bFwOngxfkMjGTve0TWGZbLQaPzY8lc3GZG1Bmd5xNiq8XZvPF7KhdexWsmMl0d8aYeG2G8T897FZIy1s2OTPyp7pYKP9+W1H+y42OJ9U+tw+s+G/0mJxQD8bkoY2G3J+sjHybcung5NsfB7X06CJcvB15te1C2Ic1Gh6tsbN5SB637cuT2kOdMWiPv9awsFLPevbLBkOmjgVw07yHARtmp7zknB6zoawYEUO8fvCS0xJiYN3enbOWhs4GMk3vvGFsH+1eOwcHQ4a1Mt3rdblQFnk9aTiNg42Ob/5eNaMgzsa+g/e7+ZA8W7Imts2HDCXPi1b5shBl/Zx607CWcLw7eedOLD6emrHPTcO2HbLHj0icWAcOhWDYA4iuvrtHEI4uLBnwcY6wierfN5mUjnQM6tZdJLGQUaJfG54LAci34z2qPGJ+wxh5twhDvE9WhS54zAHj39w9N0yOXCwpp37TdhWRy1hZ3GwsUA8zTiXg1VxUHfP5+D8kTIP4wIO7NS/eQmKObDI/TiiV0Lcx9SaHVHOQc5wvp9YBQejPamDpwk3CI7bZNdwkJz5V25rLQcPpijZ9wgDnlGq0ho52Nzs4ZfcxEH8rSUBOQ84+GY1r7T/IQepW/6Op7YR75+V5vqznYOTRpdvirzhYOL+5t8VhN25lbakHg6c7BP8Nb5w8L7GTmvlGAdDHc+ZUYSCBe+ilk1x4M1jBm4R4yJnpKZilzQXVYluB7xluPhcsj6nUp6L7giRoyoKXBzTTJr9iLB2s4n9WUUulO/pts/W4ML3adXOKMLFK3+PTxFu1bwUUavDxflDAQs+63LROPncXNqY2O/kENlrxkXnt8mwxRZc/NO4X+6wm4t5+7avkLXhgvV069YZwqiZa+Ujjlx4/EjqHnPiokd5nfs6Ny5enjXcnUDi4sb3wWZmCBc72+VuLqRxIeksQ2USSlizdnXGcCG78XOndSwXlwvVJebwuXixxlRE+TAX9XlpJa8yuTinn7hRKZeLioZT2ycJ+wJT0rcXcOFpeEV0RwlRR91MuKmUC+3lg1uvVRDvEvPhg8l1LsZUUzeU1nLxuFJeUv8WF+aCPwYiTVwcdqnJuER48qzjv+sPuHC1v7LB6iEXCxcsOfuknThvneGk94aL5jkb3A8TmlTonr/Zw8WUoIy86wsXK7cEPLEe4+JmkelS6Sku1J4UO30gLN/rpSAixoPd9qdtDtI88Mp/MVbM46FrzYHby2R4sL5xVctKgYfMOToeNit50Izxr1qsxENxmsEYlHmIC/g2uEqDh/erzLxvEG4+uMfcWZeHu+o7mt8TqhxbMKd3Gw/8ZRZ1OeY8VD1yJbvZ8GCwWczMxYGHmSOBrzKdePDxaFsV58rDp5Y04Xo3HubU71Lgk3jE/2WH1J/BRN6vCfmkEB6K+gOPrKDxoDM1M38VnYcPV75l7YzlYed2fqoLn8h7N97hKeDh0vlDhTaHedhYrK+rkcrDnVLrqsQsHl79TL46ncuDf+uMD72ABz2b8qxNhTyoek2vNirhYevB6urXFTywc3J/GNbycCsv5cYE4d5c7aa7jTzEBrxdeKKJhyz7dUztZh6W7DS/cvMhD43/vVLZ9IjoV6n7eGA7D28uzu96QVjLEJvc/YZ4r0CvCJ23PBxJFxaY9/Cwa60eY/sXHtSs1lm0j/LQS7OVzx3jweJxtdzZKR5kHGpWiIjxcfajsfZtQq6PWh9Xmg/WgJ327Xl8LCkxlfgtw4eKgoRWkwIfO4wW8aDER7UcW/CaMOnUNat8DT607V1shbp8BHmUGejr8bH9pr+O+jbi3NdL4ouN+eg5/ibqP3M+NkiHuc225cO2jiQMceJjuEWkfrULH/Ke+b0Kbnz4Ud6c2e/Oh4OGksQvXz5CrV3npZP40NyZ3nufzMfe17N2SAbx8Wayqk4QzMe+pOmV/BA+JGMPZgpC+TBPZzsmhPMxuN8lxiiSj4T6kd3jVD62zR2k7Yjm47+d7g9sOHwMBM9ExPP4EG6bNWknIOoEXzTbn8wH/VqW2+RhPvZoVXZFZ/Khs+hiUGMWHy7z1mRbZvPhamT+xDWXjwjxeJ/xfD5+7XG12FnIR2LclcxtJXzo/Yqpsirlw4brw++r4MNuSXFuZy0fxZe1GnhNfLgtDCtIe8jHk9YXS1e381F4h1l/hHCVbU/kkh4++A3PB8sJa97N/batl/hczBrSE4b4oDZSZF5/4WPX7XVmycN8zNNNH9cd42OKtje4lfDL35MH9o/zwWFtmhif4iO6x/qpirgA89vEuwakBbgv8oz8U0aAPoP0fJ6CANfkWn5ZrxSgznIbbZmyANwDUoxHGgLIKwbYlusKUF49/+3LbQK8yVWcrjYXIFdj+sgyGwGktdSclzkLQMmQjyO5CzAelKc1hyxA/udh32xCgc7ZmatUAcwvSR1eQBdgdYVF258YARIvzTO8HyuAjsO5pWICAUa1nzCZhAufrB4/nyrAk5wfufrZAhQupW/VPiXAwW/kC+X5Augm/aDMFAiw2K5o5EOJAE3rvlYW1AoQkVIs51EvQGPFCuGpJgHSDtMunHsowLQTc7nRWwEeRKie29YrwE65xOU9hA9JgT+XDwuQfCM07eSoAFX/VkzajgvwbvNUzvppAXwS3w9PigqxiSfZtFNcCEHQq7bd84jxw7bdi2SFeE/uD5dVECL7x+IOqZVCvH29onNYSYg9dv+t69QUgr5lUldRV4hoKda2w3pCnPTbHjRlJMSqBIvNk8ZCbM1bnHrbXIi0dv/PnTZCPOBv7h60FeJU7MpSEWchvjTcPVJE+OC1Sg/HXYiJx6NneGQhfOrv+O4KFcLIzn6ITBfiVq+LEyNOCEmobW3gCaHpsMHdXiBE63bhtd5DQhyWJaUGHxai3M9x8fpUIfpkZG9VEy5baEKZzhJiOt3FuqZUiM8q648vuiaER/P5lJ/XhVicP+cCq1mIbT4k/eOPhGh47ufQ3CGEV9VjxdC3QthIBpWl9gpR43mkjj0sxD7R3Zqjo0Is0Q3rjRsXYjI7rG6FeCJSFky0O8smwtP72c07mon4+4L67JluInpIa78O6CWi8mYZL8g4EbJf3/v2WyRiu/DJ6VLbRCQaX5i65JyId9J9evfcE7FDp5h9hZyIrV2XK9xCibwJ3cXWdCJn+ORGg1OJKNvGWnO8NBEr1I8Ec68nQmrPvsa5lYm4G7qLG3M7Eef6taobmxMhwY/f9fhRIkZnzTy/1pEIbxE9Cee3iVDn1gQMEBp+fzJPKJsEtmhuwP6lSTjXwxXpWJmEi9l1ZuXKSahbmTLsqJmEG6YBbXcI8wZErn3VS8KfbtqXUeMkMBu0X1y3SMK88+L/3tgmYXjj75Dy1CS8i1kytC8tCervdM1+ZSdBQ/pq4eyiJBy5V+G45nISPkqWVo9dT4Iz95pxY2USxOVWzB66lYTJtv6Bo4+S0Hbt7u7FE0nomsipE59JQtlKPWmyRDJ+Odq7Oc5PxiEPk1+aS5OR6di6zXhVMrbZevdJqRBSntuc00zG8p3s9DX6yTil+rImk5GM1KGB13vik/F2UbWiiTAZolnyC2zSklErLn904bFkhF28OpN5Khmq63JvdZQmwzCYxLrSmYwh14bGmr5kSJ657FM1nAzMVqlI+5qMThHOC/oE0cfT+f67JFLwPCF7hdq8FFy7vLDkP/0UdK8/Gh1tlwKVG4fejrukYLHw5+AvjxRoRlxrDvNLgdbeeTOvw1LQu2o6P5qRgnArtl2/IAV7RnNl2EUpaE05sGisNgW/em6sWdicgjPTE5UZLSm44fEpZ/XdFCj70rL3dKZgIcto+fl3KZC+uCgsqy8FVLOoVrOBFDhPPam/I3EI30c6DR9bHoK6ld5lo5ZDyNuoIqkidxjuPH1d+B/G7HPDu/tOH4aximH4CrlUfDhX+GxFSypUxfVn77ubisDi4MN2ralQyM17qPEgFbd4YbvVHqbiilduI/1RKgKUPydOP04F+3tg/rxnqeCLcN3PvUhFi/7wWdmXqdhAW10//ToVEVohow/epWLROSXPpu5UyMYX8Jd9SEWe2PzpFQOpsDAe+u9H0lFsYVt/nDx8FDE2At2fd47ift0h2dnNR6E5L++15I8MjCw4XzZ3bSZCbWaoC5Uz8T8WT9h6</binary>
</binaryDataArray>
<binaryDataArray encodedLength="4284">
<cvParam cvRef="MS" accession="MS:1000574" name="zlib compression"/>
<cvParam cvRef="MS" accession="MS:1000515" name="intensity array" value="" unitCvRef="MS" unitAccession="MS:1000131" unitName="number of detector counts"/>
<cvParam cvRef="MS" accession="MS:1000523" name="64-bit float"/>
<binary>eNptml2MXGUZx08MwQ1pyIQ0ZOTGE23ImvTimHixF405bXqxIWDmAnVCqpkLYlaC7Nntbne6Oy1nv7qz7badlqUuUGBssYxaZfgQBixwUqsuUnQkSDeKzYFUM0RiJrHipNFE7fv7jz4n7s2Ts+ec930+/s//ed7njOf9+2/XsfA/Iv7w99elt+tFJz//vJNPv31dph994K7//GsnL3zPyeKPnZyoO/mZp5z8BHLiCScLFSfjhpPnkSOz3F9xsvMTJweOOtl+yMncw07WWcc/4GRzP887O7zbWPeOHzr5DHbcjx4l7r/acnZ/9mfu+q5zTg6+hD4T7Dt9XU48nN9+/ToYd/9vHHLvv7/hru857eSNZ7Hzp07e7PzneVUnX8dft37HydHnnEwX2K/m1n35TXcdoHc6c10mpZucHh3s6Dzj5NIbToYPOrmGHiXer3ybdfBvDdn70XUZvv2+u27h92+94uQDP+D9E/h7t3v+OezuEZffnXLyXZ5PIicXHuO9I6xP3AbQ5wr3K/jhlqf5P366nf/f+7iT33zZyaeQ1WXwyL5drlPitwc/rXE//a6Tw7GTNxGHZ/HHjey/5SmLtzz49rFrE+sOoX+E/GsLfZvYPQ+OH+V9cFIYc3KadQLidhW/rLLerjPYSZ58Cry29zi5w+kVf/QueuOnwSXyk3i2uG6Dr7Ffgo85cHcI/Bwmrvx/C3mVcH+H/AI+Fh7hGvy2ee/iqtvndEJ8agbfXt3hyLuGP1awc5i8vUacLhOfbTy3epw4YudF7nsHwRVyDbzV8ePXWb+GfZtZp4Ffi4vEEzvTSSffOwmP4Yc865aJawH8r4P/Ay84OUb8y+gdw2Mx+0Zl/A+fvIu9b74OjsHbBnkX4a8W+s+A/wR/rh22+XQJHh9mv5j7W1fxG++V0ashnkafJvdr7NtcsH5pkycF4t3Fby+CjxrXVeJxDzz16CmzTxJ87HDyxkXykTxsg6sh8LsV/2+Cnz30ionHBeyoktcd4pOSZxF+zKNvj3Wv/Rz7se8f+K8Hvr5BfubJyzuJ9yvUv81c+9ShqotbePlP+AF/Juhx+VVbr5rw1X3Uizr+LWJHjD4pvFNF7+4UknWH4NUucV6n3mwh3l2uI/Yvuv2T0OkZXzrPe+DgPuJ7K/Fq488XHJ4KX/kbvLUPvV2d9L5GHI/B318lD9afdHInceqgb3svesHXHXiygN55eCsH301Sp6tr6MN6l8HdDcRrGH3L7PPEL8ANzx2HN046nIfHLhMv9snBx4vkc4XndxKPmOdC4R/7P2b9FnjyiFsJ/wf4oQbfROBgK3naJL5NeKmOfQX89KVnLN/lwWlAPrwGL9z1kq3zuVOW987RF11x18npD7ELPROHv/hjcPG26ih8NgDuc7MGF54PbyTo0wUfbXB+hbh+gXwcmrX1cBR/34ydW87YfFEfuQA/9nj+CLgIiIMPL1Tg7wHitg15Hj8V8eMQ6xeJ8z/B7b30DT3lK7x2Qv3EPqtfPlOH6vS1Rd7zye8B/HwOngu43+T+SfRusM45/JWWLU+ceZa+qWn5JmTdHH7wyaMRnh9S34EfB9HzCnGNyJuRJYuLFD1LxHH9kO1zEuITzNo6kReu3TrxHy+Rt+Dw7+B0hXUTcHYTOGixnic7wNtO3t9GHpwlX846f8Rn6D9WsKtH/l0jzq+Dnxx4LYLfYeIZsp4HfmPwVcc/Nfbt4ecI3sijX4Df1rH/IPywBX3uf8jWty56bEOPW4iXT3xK+Pkc+EgfYH31X+AiRo8Af36uZfv4Fuutrlr87UKvcNnmU8T9LnYX0HedeITzNt9z6JFgfwm/t3k/gT/z6NFYNnWpn5e/cnU23n0Be8lff5Q4gZNgBgkfl/B3Ab0C9Wvo+1v6o2iP8Xv7nU+689WL1PcLzs/x0bdsXq1Rp8rwU7Tf1m3lp/bXuTBBrxB89Hg+pZ4VyO9I/I9fcryX4/7goj03rnG/wf894n+WfS4Q55R4tGftuqVFW2cvHrNx+bTqCXXI47n7H8/Yiz0t7A7h9YT7J6hD4YQ9ZwS81zhq66nO4VHV1nNf/Y/6fParHbD1NYcs8f8F9I11LgNnCXnR4fkAfXPodQd5Wz1s++469gXEIQJfK/RRfsXun5Rtnnfh63jG+q2t/FU/MmH7gPCg7W9D/OGzfrzb7qv8pq57JZ7z8H9Tec2+nngOXDdWbF+kOiNeEt/f8KitA6F4gPUr+K04b881Ic+vLdj62EH61KnapO07C+hZxh8t8BqCowB/BWV7vpX/vvgbeAx9/kA9SLArAV8p/q2LZ+jrvNiu31ux/Xpe+uOv9UUbxzSDhwB/h8ga63QnbJ4IN8Kf8lbnm5L+z3PRlD2fvwPPN3kvwp/D+G2Q+ngn+Voj7ncSPw9/rVUt3/rioSXrpzr2dhetHefgpwp9QpX7rSN2jhMu2b5aeuv8HLF+dc7mb414ldS3TNr88rB7BNzcAO/dd8ruFyK7R+2caYPn18Qj4HHrY5b/hNc+/sUHM3afDn5JRm09TSZsP9aZs3wcTJg5odeay+Thoj2/q49SPdY5fvNJO0fsztn5k+YgRfqWNfTtYb83Zet+P19ZbwQ9DjPX61bsXGdg0a6rvGzyvj9j+2TxTlf6Yldt2p7PB2JbF5Sv7z1u+lJvAHvzmiOCsyvYu4E+efAUsU+KHgF+CFmP+boX77N8Kt7zxjP1F+kT11rF9hXK5xJ6xZOWLzZ4bkF5OmnnDKUpG9cRzfM095Gd2NM8aPuNuGLzW/yrfBL/aJ3asu1HB79vz/0nic8QfvXZZxN+y1Uy9QqcezOWB4Nle1/1Un5RX+wT75rmJtjXRO9I81B4vDtv+yDhc5jn/Hmbx8qT6pLNy8FZywOK/9qSzfP+XEd99JSdZ4SqY+h3NzxTBw/tFRvfOs9viBfVt4CTDfZvxHYO2pu3OKhPWF6VvbtYL95v8y7JxC2kDjRZpz1u+SKeyKyzbHle5/4m69y7av3ZgT+DA5YPfOLc1BwiM5cRL+lclaBXe8b2ez5+qC3YfGxXrH9Wj9m5UD3T58oP8mN51tZv8b76owLPJzyX4J90v+VPnUsL8M5V9PCFC+wPeS5mn2DFnqeUl2lmXZ0zm+M279QXxcdsvNSn1w/aebPOhYqX/B3usfapPqrP7O618+lybPWRPyKuR1Yt37X3Z/Awnqmbka0Lt5+281Y9VxDPHrDnY82PxWNRxX7nKKjPYp8a68Q63xG3OveHl/7/HE31XvUxlv2Su20/kdtr+0Hh7i+nMnYdyfRNyh/hhXXqU7bP8WNr7xDXw/o+O2Xnx/35Ceu1xdf4Y6hq65/ilZ6y/fC245YPShP2vCZ+abN/Om3nSHHZ8pv+L76U7OfLlMWZvj+IB5TH4pnVh+x8VH1be9rO7ZtjFqfhuO131J+qj9S8YH3FnkeKKzZO4kXNz3WOVN0TLnRe1HyrWbF1TOdV4UJ1V/wunlTeaN3+d5f5TN6xzsghq4/qdHjE4rr/fbKSOfdMZfqkcctb4hnxxtBc5lw1bs8DtUxf0VuyfdsGuIx1Hjhg/ZdT3ut3C5n81BxAfvHGLF/q/Ce9xHPya7++l23/MEy97mr+p3MpzxWxw8Nufd+vj9q5jOpSuDczb8isp360umDjS9+cXt28/X+/A8S3ddz9l19DT9YrTNrvUupnpY/OtcKz8kVzafVh6Zz9/lTW3BL/1bA3fdCew4VDzaFkn7/b9vXqx6RXv2+Ztnyu/lI8JN6uz1l+bpbt3CmatPwQZOY36mf1fUR9eknnwgfs90Xt6xHfEnbn5mz96s8jHrH9pPqVu/W9hX1S/KrfdTQy52zxuHhTfhBfFjJ6r8/Z76b6ns/vav47l8OO3D6Lg3DU1jWdc8TLtSnbH/W/62XmKeJf5Z3mp+KLD5iDdE/YPO2f/8Zsf6T6LP8qDsKXzn/6HYm+O4jv64u2PzjP+axx3PZp+p6k+MeRrYfqq4Sf0qzlAfHHE9i3sWrPt+pD/Ex/pL55kOcGM33tzietfxrzNl7K69o+y7/9/aat3jrv91Tv6ccHFux3T/FVaTQz7+K7/brOv/tt3BSf3Jg9j6hvk7/03a6YmZOLH2S/8Kh+W7/T6RzM1E+eK+h3DGM2fv6C7d8Vz9yMzXPtK94vRbbf0fy8NGPrsHAk/Oh3HuqD9D2lnZnfSw/xkHAUZfpb9Xf9ecW4zZ844/d+vYts3Ql32/X0uxm+sw29tWm7qfNf7tjzrfJb+TbK72tS6kJx1vLaDr7rbixn+rTj/XrxL3dxkxw=</binary>
</binaryDataArray>
</binaryDataArrayList>
</spectrum>
<spectrum index="9" id="scan=10" defaultArrayLength="897">
<cvParam cvRef="MS" accession="MS:1000130" name="positive scan"/>
<cvParam cvRef="MS" accession="MS:1000579" name="MS1 spectrum"/>
<cvParam cvRef="MS" accession="MS:1000127" name="centroid spectrum"/>
<cvParam cvRef="MS" accession="MS:1000285" name="total ion current" value="2757486.00000000"/>
<cvParam cvRef="MS" accession="MS:1000504" name="base peak m/z" value="113.07433178" unitCvRef="MS" unitAccession="MS:1000040" unitName="m/z"/>
<cvParam cvRef="MS" accession="MS:1000505" name="base peak intensity" value="418654.00000000" unitCvRef="MS" unitAccession="MS:1000131" unitName="number of detector counts"/>
<cvParam cvRef="MS" accession="MS:1000511" name="ms level" value="1"/>
<cvParam cvRef="MS" accession="MS:1000527" name="highest observed m/z" value="1160.00051988" unitCvRef="MS" unitAccession="MS:1000040" unitName="m/z"/>
<cvParam cvRef="MS" accession="MS:1000528" name="lowest observed m/z" value="95.01403365" unitCvRef="MS" unitAccession="MS:1000040" unitName="m/z"/>
<scanList count="1">
<cvParam cvRef="MS" accession="MS:1000795" name="no combination"/>
<scan instrumentConfigurationRef="instrument">
<cvParam cvRef="MS" accession="MS:1000016" name="scan start time" value="0.0853167" unitCvRef="UO" unitAccession="UO:0000031" unitName="minute"/>
</scan>
</scanList>
<binaryDataArrayList count="2">
<binaryDataArray encodedLength="8976">
<cvParam cvRef="MS" accession="MS:1000574" name="zlib compression"/>
<cvParam cvRef="MS" accession="MS:1000514" name="m/z array" value="" unitCvRef="MS" unitAccession="MS:1000040" unitName="m/z"/>
<cvParam cvRef="MS" accession="MS:1000523" name="64-bit float"/>
<binary>eNoNlnc8VX8Yx3GpnxJlNKRSRktKoqHxyXWVtGRlc++1193DNe5EpWFFaRsRlU07rtHSICoSWe2JSvN3/3q/ntfzPJ/P55zzOt9zsoeDPwzedMfcRZkknQZ3RM308l6ovBut1K3vd6ruhuhspFsIcTeIz078VSftRlWVUJ4v3Q299QeyGuS7IUuXdFEIHjDu9LygruYBXdqIJMnWAxqLNyhL7Tww69RxUpvEA/uk3dmGiR6ILnIL2ZHsgQv0dsIJuQceHN6V8rTBA+HpJZkOfzwg7Jq+4qaqJ0KZelfvbvTEGuq0p79sPaHRXXP3sp0nqvd3KZ8SeoIs8VoVLPGE5uuhayUyT+Q6j/uyt06xd3x12OoGT6SX/gzuInjB6r8ZxsPwwvD81Hwtkhf2ZQ4trpB6IeJsUa9JnRdIu55FOjV4Yf/a2fbjmrxwrLiOYq3qjdKpRy9lqXlDq9S7sX+NN0T8F/turfVGhkCns87OG5NMCt+8l3pDLVu3hCX3xuW0eWeCGr0hoM3RblL1wc3e261TxvvgQvee7RUbfTBr7Lwkyc4Hmn+OxKvb+6A9ae8hVakPUntFW+7LfGD2Ok3zhtwHXdmeBd2NPviivckjVdkXrX+W2U1R9VU8B97mFza+OGn158f0Db74vPU/tTiiLx5eJm2bHO+L7dOeBwlFvpjTkbWyX+KLiSHxE37JfXG92svpyx9f8KIepteo+SE408Gv184POiJ361KpHzS3nJh7rdEPq/U9dkWr+EPuI3BYMM8fFx21pvfa+kOn5uZecoA/SNtbdz4n++MWMza8L94fK3qzmxaK/WGVlONrfMYfG7rZEa+v+6NxY0kyr94fzdvL9Ir7/NGT5DXhrlIA6Ab3XXpVAvB0SGdZ4LwAmMW4qAbaBmDhBpOVn8gBaFtPta4RB2DfidXnDU4FIPtnasrSM4r5cWtWzckNwBXVVfqCGwEITxhZ+6o+AIvS/EUqPQEg64xqNPUFYPNGg+0UZTJohysXhBPIWD035RNzDhl2yjFar+aSUVqT/9PciAy+/ci/C7ZkFDCdNm4mkZF8Zv7iYD8ylnevVNIik1FuY2bVICZDJ7OiuPcUGRU/ptmY5JKxeO8lq383yTjlKdhdW0/GnQlCHWYfGT2tM+6cU6FgYg0/aa0hBdKrmeu651KQGpEroBpRQPa8tlXLmAJHs3Pf92ygQLek96NkIwV7FzmMriRSoN9epz7iR4ElPS97kEwB0Vtb/TSVgoboE98mCClQPjF2OVVMQeirE1nfpBR8MMsxn3yKgoJrp/NxhoL63hfdJrkUzPj6dPyPGwqfqPDGkToKJuvMCJ4mpyCh9VX5vEYKlOwt9H/2UCDOf2Mn6qPAvJLjerSfgr/CYemjfxS0kwoYywlU/JfxcFvXPCruebz5LLClosBj6DWZSMWbcN7UiAAqcnKfCs5SqGBn3XtQKKYigYjZxyRUODczymafoip0bd1+naGi5uguM8s8Kjqag8nf66mgpp455N5LRbDMYjO3j4rx7dsX5vdT0bW5IK54gAqrIxvm7lcJxFrO2+91hEDc27XY1d9QUSfVFs0yCgS9R8Xuo3Egrp38dH0/AhGn2vpZmRiIpaWqLE3/QDz45ZeXQA7EqTo6L5USiCShSVgqNRCy+H0lgcJATHb/6y+SBGJcggrGTgZiv9v9q5fPBMKkAncdbwbiW0pHfbk8EEWZvaddegNRcmKKG70/EFodKatiCEGYardd/HZuEPiDxr8PGQWho9LRYoNJEM7QP69cbhuEZ5tCLCyJQShOC9nmRArCMrrlewdKEO7/frv8AjUIZTmWCJIEoaLkb3JGbhBeWquOrswPwutlNpJV9UEoTLAInScPwnracfM1jUFQVb1UL+sPgnXhwf3nB4PgGWJyXkgIxqLNNV431ILRPi/xX+28YMxy3cJQMg6GM+FfmIVpMHblyIeqiMEoclcW5VGCMVUgFLtIgtHq7el980ww1D9f0VycF4yA+aoT58iD0cb+1O3aEIwT146eOtgfDPaQ07GLA8FY0h/jtIoQglOzu9LHG4XgkYmTnoFJCI4ucDMJ2BiCDWuC374khsCB+/7gdHIIfjYGBryjhGD8pGqbssAQLDn9STIoCUHGx0drW2QheKUqOOhyJgTXrZV8/uaFYLDnUcr9+hAEdDZPUW5U9L/UnV3TFIJMidfnw/0hKI3PEQoGQ0Cz7WgJJoTCqHOwQTguFI6GGT9VjENxpaik+YRtKIajRSr9xFDsLv2lcoEairwQ/tebUgVjlMa08kJB6CqRrsgPxct6l6PN8lBMow1UnewPxcD2+eTywVCs+jZ42Z0QhlVGnXvvqIVBJUTN0NEoDNO3aShZmYZBWGl+sdg2DDv9KI+07cKgMXbv4Fb7MDDDq8y7AsLw8F1K0wAlDI43x/LLg8LwaV9xa6MkDJ5W97sWycIwpeZK/pXEMLycP7an5XQYtKnWHu9yFXrzD7s2yMNg6Gp/zfpWGAafeUWOGwiDNDFfXZ8QDuZTweO9quHI/sC6O9E4HPkL7m3WtwsHqaiLkEINB9HWh3ZOGo7yI6TC5rxw7NxNqtUvCIfGumXeTfJwrL9hkGfVFA7NiWEvvHrDcc8YTPP+cLQV1dkYD4TDShTiWDkUDg+xPm0SIQLvDmaEDalG4E/jgtrWcRHIfr0/5YFxBCSC//Imzo/ADtxR32cbAfXEu3M6SRFoHpvd95YaAXF37tQTwRGozA4uJUkj8KEzWz06MQKCp41PTPIiML0DJ27JI6A33sPrdGMEktWVOMKBCFA6e7JYqpGQWjr8ZzguEvQE1arHRpEQXtnUYWUaiRnTXUjadpEIEOr+plAjcWHfyluiwEiUz8gtcJJGouXgaJxAFoms/8Llz3MjEXNp74IlZyOxqmdy18qGSPDWZp3d2RyJI03GfYYDkXB7M/8rfSgS+hn7u0+/UtQZm8KGCVFYOhjl72EchYGvtrq3TKIwzcbllpQUhQuJApVWahSODV69R5RGQf/KQINaYhSCZlz4qJkXha/l9pKfDVHY6DxY7T4QhSWRhesLh6Jw+PbYKF81GlaMXZ86jaOx0mDh2snzoxXv159fn+2iEa4DWcimaNj9WsLMCYjGpBDylXfUaGw/uGdbRXA0aguk7pdE0WgR7BEQZNGgb/nZey8pGk/OBdgV50Wj95mVvkZhNJ6tqA1c2BgNnnFZjP6taGQk/EueMBgNhy1uybKhaOy8vuf8ldfRKNsX//6OCg0PKsaVEFVpIC4Z2DNBm4aJgQbvTyk4x/TPFdE8Gk6kl/9bbUTDmgylT5uX09Cwymm5iSUNW/TzF120peFnSEVr9C4arjiPHT/lTIP+m2FCoT8NIR/XqvLINAzYZ87zpSv6fuaeZxk05OheJrYzaZj91Zw1IqLhz9G6CeViGmwuSUN/SBRz5m+eOKXRkHvBSKiZQYNs3ovI1DM0TGaaERfk0XDG9khEbxkNrT/2BeWU0xD3sqLWq5KGWXZ5Cx7V03A9unyBWwMNhsNfmy1aaWg74uPYqqDLG683yY9pUGp9df1wHw3WqeVWP/pp8P02LHf7qvD9dHai9TANFfxxndUqdJx9sswzTpsO+44eDakOHR/HS7/kzaOjyiNlZpoRHW7muWWmy+kYWqBSedWSju0Mw5P5tnQc+9t3bKsTHZINAUk9u+jolY9fPteFjnXn9y/rJNNhbKXOmkalI0ElYoqErvDR7q49xqDDwsD9tBuLDn/CCtZxER0BmaNFe8V01MxeZuAkpaP2uROlPI0OdbXQ3eoZCv28pGNjZ+j42mzQzcqjo5A9eLW8nI7qrqjfFpV0bN08s7S3no7s1c8nnm2gI2Lihw/VrXRcrNc3bOqjY0TJQtTdT8dj9u+N3V/p8Jx2+9YrFQYq1lcEz1JlYOsn+QYLbQZOUi/uGFDQcO2uNH1dBpgSaubTeQwYpMiaZy5noKn/kKG6JQNvOrsE7isYuKvfw9AhMtCrJCwMtWPg1/pRq4FdDBxYXXEh04WB8lUXrTeTGZh0bKq3A4WBaQUR7aepDKyMJc88TWdgr16IlxGTgQs9b7c/YzHwZOU07pCYgdaKp8efSRnQb+ArWaUx8G3r764v6QxoX90zxeoMA1s441UvKajnb7iuKpeByCHUUfMYGHoYXsAsZ4BBfNxnWsEAx3THyJJKBkI0Wwby6hlorllwKU7OwIw3lv52jxhwYY59N25lYKb4jlNYGwOFFhHzF/YzcOeLr134FwZKzZZ33vrKwNs4DRu/EQZeLAtv+ajCRL5N8c5HqkysuTXXijuFCfGYa0qSNhORZpaUi7pMEDZ6vrozj4nmOYun77Ng4vq+m6njLJmYruJYfW8FE5N1SznpUPTb9Pb+sWUqzjGfged2Cl2HMWjvYuJGbfL5Vwr+ydKJ73dhIuJRh18KmYl7Iv/PPhQmXmlVU35RmfDImX0gg8GE9sXni3yYTGguTSVXiJkwXj+t63saE9DxMC1LZ+Kyc1xkaAYTLGPHWI1cJh6rF/zzyVPk2VB0XaWCifr4yQKTSiaclS/Fl9Qz4bTs3G8fORP3Z5ZlHGpggpG53mpiGxPL2WtSYx8z0QsKeUo/E7Vpyq8NhpmYtbU54dKIIr9Ti4YygYU3+aE71XVY2DD334Upeiw8aeQW2c5k4f3I0YIkAxYOZz2kCWex8JpxtK7VkAWtVdpzHI1YKL13u8DUhIWIN0uu9SxjKb5DM8x1LVn4ndscRV7BQnbS8wInKxbodQ92vQULe+c1EjYQWSB588zq7VgQ5VhcciaxMOmhOrY7s7DTLsCRS2FB9ennxF4qC43uh/Rd6SxQDCMPS5ksbAq//cBTwoKr+/GOfwqSJ+gytdJZmN/iu7FPwf/Kw143nGHB/mCaVn4uC1WyshXd5Swkb9w18LiShVl3ePqGckW+fLZX1SMWzhrttVzYzoLNoxZh0UuW4qdyFkutn4WWO3kaFV9YUPYNr149zMIlGaF79ygLIbqqnHEENkjF2+K3qbFx+sCb2TVT2HCujHAg6rBRX6cUvUCPDWv1Q3f4JmysvzWtpWk5G7YveYaxlmyYDtD9w6zYUD3WkR9OZOOVy/3DFGc2xnnd8+50YePqoWNfjlPYCOo94/eGwcaX99xp/Sw2jkoOPL4pYeOXec8HNRkbHw9bzMxNZaPN8WhUcxobUxfvqahOZ8PN1vG0cSYbL3X2F5nlspHXacw2r2DjT9XRAZsqNq67xZBWy9nI7df0I7SxUWZ49c+xdjYY5rPSh/rZ2KfeVnZ0UHFdhK92E4fZaF1JlqcQOKDWhtfqqnHw8NCKjfE6HBgUNWnPNuLgneG+Te+NOTBp2XY8xJKD1PMdz+6u4CAh4KbWJCIHuYPbEG/HQbdx7lKmMwc5VsP7zFw4uDN6JcyJwkGPcdXgJioHXzYkKq1hciBv/BPIkXAwoKcxdjydA3HJ9ILDmRzUJ1p4+udyEG5rG/6inIMau0oSoZKDSQlzhM+qFH7WLR2j9RzFeZG45VEjB08CLdK0WznQ8iYFzW3joP3La5HPYw629XuaGPZxwNk1sVXnKwfOEe9k6cMcFL6w9PYe5eDYL1PTcTpcOOkJfm/S48J/4++ls6dycfTvd3tHEy420W5pnlvORXDB4LfXllx4rJu+c6YVF2YB1oFhRC4svsfBlMQF9WHldy1nLlxUHs+Y48LFlMrEh2quXBQPnZDlU7iIsU43u0XlIqDYs4zE5GLZOnFZBYuLvdJjmq1sLpSqWWFMiWJ+fI1clspFaly01fl0LvqiJ43vy+Vi2uR27p4KLrp7u9+6yrkwOZw3wamdiwXbG58P93OhUVz0Ze0gF+cN6sw2feUi16qQt2VEkSdS+jx4lItFW1brxBJ4WLFD72W0Gg/Bobu5yno8fFt8auFWIx6mZmerTTLmoaRx8+vPCsa+/DF/jSUPJxNUjCda8XD5W2z2RiIPtzCxvllBy9FzJiQSD82ShzP8nHlYbtB11dWFhycRwUGrXXnwW+Mm2cXkYde/JVsyWTzsNawx8pXwFPfpbechKQ/z7/Zsk6cr9Hn130QZPBQsPedfksuDU5lgMzmfh/qsdd4vK3h4pnmC8rBKkauvK7lZzsP+gEYbThsPlBB29fx2Hjzl6bp3+3nYfmPF/UcDPIybWrxFPshD3Jg5c/8oD/6e7wvlBD4+3j2kn6rKx/mWPlqxGh8X1VOXuevwsf1Q0pQ0XT5WrrtWxNPjI329yHSiMR+H3rNqzEz4uP3ndEqzJR8VbcSLS634+P5CO8qNyIeDr1OpOYmP4r+W37Y682HhueIAXPiosdgZtNWVD/vmaodUBh8Eo+LXfUw+WlQnzPzJ4sMrtzSqUMKH6Jtm9twMPo6fCjE0OszHnX8ezdxcPiS6vDGLfD6mXvfxUq3kY0gldMZ/VXyYRNkS3ikYafBmio2cD5UizQ1NjXzsFF2649DGR5ola6pDu8Kn/O0km37FXhHjtd8AHwF9H2+TBvn4cOCytsoIH72ve38vG+VD9wbO1hFiUB48rf2iagzamirjPdRisHHBgcs2OjG4UPVxmbNeDNq7rjlkGcVgafbZ5BHjGExYO6o21SoGXO9LLRakGKg6rBv85xyDUQ91R7ZrDLTj20/3URT77y86RbBjoBn/9myMJAYb9s6YEiiLASEsnDQhMQZlE9S/X0qPQewehz/3M2PQ3Htba21+DJ4fn/Xrv6oYXGFXGn9WsO3xi0dieQxW1Q4HOjTF4D/DrNxF7TF4c/LbjmP9MTCg6DkED8Zg8l7dQq2hGNRozSruG4mB8zpGzmFVAVqM/cXmegIEZS5Mf2oswJxyxw+JJgI0qrUd8LEU4Mdk2sRhogDfHoW9ekIRgC0Pdj4bKEDcOrvN/kwBZsh1ayzYAty8+OvmbwXvdXpPypAJUPExzS0qUYBZGnEXV2cKULflA1i5AgyZK2ntzhegsOlxx54KAVb/+GH/vEqA6yNb5hyWK3xntWp8bhDgVEfKjk1NAkS3+40d6Bfg7AOa9ccBAbTTp+0TDQugo3vuz5FRAdaai26eV4sFh2Lk/1InFu+GUmjH9WJR315anmociw5Xk2lGK2LxuU1bVd0qFso2uUdGiLGwztMsu0CKxSClyH+Hayzst8xUS6DGYuncrc/6mbFYzhg7rsKJhWWr3ExNGouqjMDDP2SxIObcLjXLiEW0XrrB1sxYnPl31PtObiz0Y7MMtQtisfL0zln0ylgwAwZ8llQp6p7qiLfyWCx6Oexg2hgLP5eSdSaPY0Fn/yNXtMciZ0rRjmsDsZCbY9zAcCwqwmuufdaJw+artdJrenFopVAPP7CKw/H9v1zOWseBNPb9co59HKjjnd3OusbBa7JVn0pQHMi/lXkjCq5uTbc6yYxD6RVJ4zV2HEYymhnfZHG4r3xT2TBPwTcpKoyqOHypPDi3oDEO+X6jJQPtcVB6mzwvZyAOP1+u/FQxNR7xjJSFaibxSD781s/DNB4GV6sLv1nFo4vtL0u0i0dZ2OaVl0nxWLNl6SeRSzyaineH5AXFw6d93J1X7HgsvDL1iFJiPO7aOx8Yzo9HZ0TfsFmVYu6LyuD87/F4ZKJxPWVqAhY8L5tkNy0BFY4NnLemCZgdnBR4xDoBnfbqcx3tE/Bvh+sPqmsCbLaPHK9yS4C7qW2bMzUBXZGP5zcEJiDMvyUvgpGAcpX9C17IErDaPZP1qDoBF6tCJeufJKC7Z4qtyyuFvs23YctvCRi9+JPB+J6A94yDtSSCELffz7FZry0Eq/PIMxsjIWL7rNTHWQohEg4bL7ERQi8lWmxIFMJmlW9qvZcQIbMLB29ThHBqFv1ICReiIi1Oay9TCN2/KzSN04UI5Zu2LMwRYraZ943ZuUL8nJgqbC0XomPuppQbV4SoX3be++VdIXbS4m2WPlbo1QuUivqF4ChTT0QRRChY49hhoiOC3Q+nv9ZGIvinr1jxe7EIAzWXfvRainD3RPQwYa0IX21cTqjbiWCceuDCOBcR+C/8dKq9RLAdCX4kpIjg4+Y2hRcugl6/ujiUKcKDQ+8WeUhE2D3yQ+n3XhE00n9M0UsXIXdhbQEvVwTppQ7i7BIRumVWYxFdIgwF2u352S/CjaXXiNxhEY7StUa7fomQ0bXS+6WKGNvuTE47QxAjyp64a6qBGIPsa+kpRDHcOkk9xJ1iOKce2WfhIkZYzZ2Xhyhi1AQw1JoZYrjUp5Q9jxGDm8wNIaWIcXpe160tGWIstja/MT1PjKxF2tlzG8Toua85k9smxoMS9/VzHovxqmehg/lzMdzHn/PX6Bfj+9z5iywJEtxv/N4530CCooM/Y2YYS6BH1NMsJ0pQ8/TxuyxnCdo2vDk030sC64r8I1dDJGjXXrNycrgEf++qX09RcNYN+7u3oiQ42bfmsg1NApPrzPNLmBIcHVi8BzwJkrIylUhCCc5zrNeuTJaAVyHXV8+VoGxd2SmtPAk+PGh73lYhASNIdUHdFQncSRSbO3IJYn5uj+2aKIU8vXj/kJEU+yKtD960lCL26pr1a6VSOJ7rW5SYIsUxj01rrTOk4L10P6iUJ8WJLx1+tVcUc1mMq8flUtRXeMnSnkuhSlno6zEixZj4w4bA31IcX1b82V5VhsADTVoNOjIsW6P7IFRXhvVh5p/vE2XYmZZz8ghVhl2krGYGS4aRoA9V9FgZiNmkkqQBGUJrPqmffC/DuxDy1BkjMogflX66qmAas03pkksirKxlD/O9E9EqGFmfTU3E2StKCx82JOKVn8RNpSURAz0GM96uSMKtnHTWuswkbN5hPPQ3Lwn3XCu5G88nof7L04VtlUl4uFtkvkAvGc9Idc6mJsnI/5D120GWjKNRm6pD/yTjWuP46huBe+C0sNPMuSUFc+r+bdB4mALyE7LO57YUfF/zLXPa0xS8IPIrpvemwGNbUviC1ymovfpD7c+NQ3i7rnS/csMh2PhsTlYyTMP/ixy/iQ==</binary>
</binaryDataArray>
<binaryDataArray encodedLength="2964">
<cvParam cvRef="MS" accession="MS:1000574" name="zlib compression"/>
<cvParam cvRef="MS" accession="MS:1000515" name="intensity array" value="" unitCvRef="MS" unitAccession="MS:1000131" unitName="number of detector counts"/>
<cvParam cvRef="MS" accession="MS:1000523" name="64-bit float"/>
<binary>eNpdmU9sHVcVxmdRVaaV0Cy6MKKLScUfC6HyFkUyJYtBQGShqAzIUEsE9IQCMgvi8Z+XTBLXTF5t47ROOsEBHFpgSEJrStROg9u6JTRDE1FXAuk1hOpJhDKqIHqLLkYswGoBUXx/n6XzvDmaeTP3nvOd73zn3LHnvfsXPxz+33gP/NnZYsbZ9z7j7NzT2zb82GvbNrjj7+760x33+9fOO3v/urONR53N1py9FfuZVWcH286m3N/PPuUBZ0d+wzrHWOch3pN90Fl/EXuC5w46e9c5Z+95nHViZ7+Ef7O/cNY75Gzr+W2bfv637nr4BWc/um7xaCTbNjnxvk9tu/sOeF39ubM3WferV9x6j/zBXUeps+fPcv2ss29wHV/E/zlnx3l+9BVn9523+OSHXR7827f98A78zN1/tHD2Mvs2funsJrh9fMPZLvGlPN96k+dKZz/k3gt3/cVdJyvO3g2exQ95/0fO9r7LNf5f4v4S+38O//9D3E/+ytnwp9zHrz2XyP+Cs/c9xX3y6R9x9kXWmwLvG/DIP+nsbtbdx+8j8Osm/i/jX856vye+jPvX4enbvLdJfsNZZ//G821wv+8J1pt09k7weezHzn6EPFfsN6R8/M7m+5s85zvep2+/Bm+EJ7zfWua5JWfXuH4/6/nH4fkpZ8e+R3zU+SX8X1qw9brrsrOrj5DPhLjxL+T+LvI1+H34zD4l9Xctd/bL4LNKvmrqKCI/Nfuu/wTc8TORflC3dxL/IH6sEt8F8rQK/in5v8A6JfENcL9H/B1w3oS3ETowwHvxUXAjruYPnL33grP/xXbZfy945qzvgVtA/BfB68ZjrIf/x6j78AH8Bd88o/7Z999PwxvlExzGyX+D9yL8XwevfawTfIc64PkMvxrwaQSdXUKXB6iTJs/n5NMnTw3Hc//2f8Brp8PpZ+HfN4jLA5ca/DtTzl5Bd2pwHwK3Jvzo4scIdRLiRzCNHzy/Bg65u59+Bf1K4Nc8+L1B/fqniRN/RuHZdXAKyds97r10D/rXxO+A399CvwL86LHeInnuUOcN6qEHDj76sXTK6k9A/ofw12e/TfK6smF+r16q0B/qNSGu18lTDi+HyGuALg2L//C+/ZbVrbF5F/f+l9FF9WX40gT/UdbP8C+jD4fEOwC/7yDOEfIUUVdvgt/V05a3dz9h+RuA60vw5ZMvkh/yNorOLrHfvj9anCP6wm3gUhN/F79X0YeC+SEiT5uqB/wLW+STfWL8GgPHr8Ov+oTl2Z+YH+6iHlL87cLn2/Bvy/Ev301eoznbbz7xPDigo9UZfme/Lc1J9AFvnjzP2niC1PJvhDhy7vvUY496qIjrcfroGNcj6g/gcgt9oAmfPwxvRjUPwo+hE5bX6g9fIL9d6QBxhOjl/fBlHN0eUf0TV5M4zjJvlOhdhr7lssob+HeId+uk3TdesHhVp2yfHshsfWmO3YN/a/BonN8T1r3JHNOBBxH1sq65GJwGeb4kjx58aD5o8dTcNYTtTFu+DxJH7OZF74PXiJ9+skp+fPBqgMN1dH4/cWXE0QOHZXi4Rp0W7P8cz088x7r4v5v63ou+lfg5r/fP2j4ci79te91Ep2p4V7NOhX767DMOv0r8isEtIX8p+RtesP34yXN2nQR/C97fTO18pbm+Q99ao1/V6Fw+Zfl1HX52521+tvC3Qb36rBPM2fPH2qLN9wa2OG75Wat/ti3/dV2Qz2jZ1qWf2LhupT5/zVxegYtPvsaP2/lB9ZjBp2F0oCJPdWKut759izu/XKLOQ6cj6d5XuV6xeHbA62X1I/DywNmDH136f/Gw7Qc7eZy3c1EEfyLuh0dt38/Uz7kfsU/I/R44RuAbEm902OJcCRf0tJZOwY+KdVPqIJ9w9vQZu5/qv8CfAeIKFmz/EL8D/Cjh0Qb3Q/gTgE+vbePRXNLk/Q+csf2kBN8Qf+fJVzVhdbg5YecaztFezboZ74dTNh8d3k9je17f4dmsfa8+Ys8rJTpRHbJzecq+XXCowWsZfoeTNv41cPFn7LlEvCt5P1rs+y6R2DofAK9qzs6/tdsnra7Yvv3Fc1bvYnShXOyLBx4E+FPgX8hzXep0MLO8Keg/3rSdA/W9pDHZl5e27SfDrOfNWp3dTZ/IhFdirfRloy8Ov23nxRg/Sn5vtOx5dwt8Yp7P1NfBd0nrtPrqlnWbR228HWyPOKqW7avZYXse1LqKqwCHZmK/cw1pzsSv1Yds3Ll0aMrySvjpXK19Uu5XioPfA+qs4v24L69N9vHED8VzyOqVeJtN2fNWyvoN7jfVR/rmrHjS9i99x6sO2LrSeSrmelDnTs3j8r+vfqWL1VGrK3EfDp2W7RPlcTtnVjNWX6SD0kntr36peSSfs3OA8iAdEL7Kg/zV+Un6UxyxuHXwv9A5d8Wem9W/VK+aP+Wn+NMAz+HU5jFiv4S6qdD/Bu97M3YuFq6qP9VNPmP7nPRGOA4v2XqqZq2u6/uK+KnzqPJRs284Z+9Lx1XH0qGdfCf2d51nsmnLj51z3GF7PvYm+njesnGJF5q/VJfKt9eHk/Rja9HWs/jQUb+ftPfV/9Vn60nLmxAedlRvh2wc0utYvMGPXHFgY/FYeYEfG+LZMZvHeNb64bXsd5NG2/qhOb+TWZ0ODvbxMrFzg/yMWjaezWWLr3in/ItX6t++5h6ub6hfpVaPpHv1rMVH+Va9BbHlifCLwCmcsLyQLkuvlW/ND8p3MWl1X9+FvL51d84VscVf/Uu6rXkvaNl8aJ7V86p3f9rGm05ZPdFcqn6nc1Tu/AmvvcfN8V2+A/7rhvv9WxetvmsOlw5qXtP/NfR9T3nJE3stPfLxf2zR4ir9jvr6n/RRdbRB/ZcTdl/tpzw0Mlu3wyftXCvd1z5XV+z3l4b0YtmuI93WfKM+uaMDseVxfrBPF8Xvlsljefkde/+vrzv7T75XF6n9nq68vNt//gdg5GIv</binary>
</binaryDataArray>
</binaryDataArrayList>
</spectrum>
<spectrum index="10" id="scan=11" defaultArrayLength="697">
<cvParam cvRef="MS" accession="MS:1000130" name="positive scan"/>
<cvParam cvRef="MS" accession="MS:1000579" name="MS1 spectrum"/>
<cvParam cvRef="MS" accession="MS:1000127" name="centroid spectrum"/>
<cvParam cvRef="MS" accession="MS:1000285" name="total ion current" value="2196145.00000000"/>
<cvParam cvRef="MS" accession="MS:1000504" name="base peak m/z" value="113.07426217" unitCvRef="MS" unitAccession="MS:1000040" unitName="m/z"/>
<cvParam cvRef="MS" accession="MS:1000505" name="base peak intensity" value="360431.00000000" unitCvRef="MS" unitAccession="MS:1000131" unitName="number of detector counts"/>
<cvParam cvRef="MS" accession="MS:1000511" name="ms level" value="1"/>
<cvParam cvRef="MS" accession="MS:1000527" name="highest observed m/z" value="1159.99615152" unitCvRef="MS" unitAccession="MS:1000040" unitName="m/z"/>
<cvParam cvRef="MS" accession="MS:1000528" name="lowest observed m/z" value="95.01313631" unitCvRef="MS" unitAccession="MS:1000040" unitName="m/z"/>
<scanList count="1">
<cvParam cvRef="MS" accession="MS:1000795" name="no combination"/>
<scan instrumentConfigurationRef="instrument">
<cvParam cvRef="MS" accession="MS:1000016" name="scan start time" value="0.09365" unitCvRef="UO" unitAccession="UO:0000031" unitName="minute"/>
</scan>
</scanList>
<binaryDataArrayList count="2">
<binaryDataArray encodedLength="7004">
<cvParam cvRef="MS" accession="MS:1000574" name="zlib compression"/>
<cvParam cvRef="MS" accession="MS:1000514" name="m/z array" value="" unitCvRef="MS" unitAccession="MS:1000040" unitName="m/z"/>
<cvParam cvRef="MS" accession="MS:1000523" name="64-bit float"/>
<binary>eNoNl3c8Ff4Xxo1LaShZFVJWSaWsovVwRTTsLVz34pp3u9fIuhcNSiLffCtlNVSyGghZKVpG9S39ZEZS2Zp+96/363ye55zzfP48C7lFxm/qXNDEOt2s0OiCm8fXT7IIrrj0IbuTTHTFO/cDZbL7XDG/Q7/nksAVmrUlEk8bhPovd90vYm4o99SN/kVwQ5vjMaszZm5wUtuWdt7cDTp8f4c6vhvO3+qO/ZPohoHxgGAcc0PuiZyc+AY3vKKmJ401umFF0japoMdusDklqVJHcIeS/j9rW0zdMXiCRlAkuqMxUvt9hbk78tJf/D0Z5w67urvU7Xx3/PPwGiE50R0fdDgT1EZ3hMzU2raIeyBua+3sIVMPqKaP28ru88Dut6tvXxd4QLT21DqPRg8MdR68I93sAci6vTIieMIqrLL1XwlPvL2YXkLc6Qm3+oL+4N2e0Lq+YiZqryfq+Cp368yF+uswka8CT2QrH5mJafDEa/dW5YQmT7jsEzTVE45AZFmB3tIFR7Ck7vLyG6ZCzkoWiFkcwba+nwfkBUewcu/yqOrEI8hZvbRpVeMRvBF9YDjadASH4/tTUkW9oJtwa4E2wQsyLVVTn4y9oKJFvR+zxwvnC3sfRhK9UP7Q6ZtUjBcuH/+4mRXvBXOr7GGBwAt7sp+snmrwwlzX5GL1v16wiXcnLBT3xlcJmzVVEt5YliHa/MHcG34a1OAWgTcIB3vf1TZ5Q9vdOjnliTfsrsg9ihbzQcPlsX3qaj5Y4z1T4qjuAxvicgOehg8eU7/Z95j5YK9P0XQWyQfW7soHR319YHDn1ubhGB/cZZk/2JbgA83F1enBfB9skVeo0sn1wdsDSwIP5Pkgd/Su39MaH0hNtrW61/tAvSBhTU6fD041bO96IkJCVkjAuV+iJFz/fV2kR4yETN/IU6FqJOhmjreFmZHg9vuuypgvCaNZA8N3E0iwE4/btPIyCUtT/T455pJgfyD5hl4eCZpazidDa0nIsU32eFpPAu9Ls7x0Dwlq3R4mmb0kLNiV2PKkjwQv+rLeOFFfTFCu3vYR98XC8M3B8qq+2LRw6aWhdb649/d0pam6L0qaGO9LzXxxk7aBcGifL9Y5UxbTvX3RY/36fxRfX/zMTfj6MsEXGWuK1vZd9sXbCV3vTXm+UI7xllR65Is528TPMfW+iCxdv8qzwRdTNRekfft8sajC9mCFGBnW0UUbf64jI1R5UaOLOhkV347fldQgo6ZQxDFtLxn/M8jSNyaSYfIOb0zJZNi/0N8jHUfGM8Xv68oSyJjfFPbjtYCMMxGiFgsvk9E01sPcm0uG9+TQt4laMi5Fvr5pWE+GpPVjKesmMhLeFQUpfiRD9/bU/St9ZFy+Ezk6Nk+GPKHmsrE4BXmB3ctU1Sk4QeJWGxOFtaeO90ESBS/DQ5IKyRQo/UrT7UqgwPlxclkJnwLB6o22P3IoaF6W9Hgol4JQTtYPrXwK7P5Gtv2pp+B9Z6uPQi8F1CU+JFofBbXbzxk+6acgc7fLRLa4H/Y0Xs7ape4HVu+VhRfghx8d94/+NPPDSR2W1CIfP8T/iqzPJvuhO80nlRrnhxU6vSYxfCFF/i7+nuOHV1bf7UZy/VBW7fDxcoMfNufuuPCnxw8bOgzGffr9UFRPj4gT9xfmUpF5v84fNX+4srfU/TEzldBhq+mPW6kdHxXN/JFYyb/tT/aHll38wA2KP2xv35an8v1RKNFFvS3wR1uH+5bTef7I+qtXYljgj+I4rx+GDf7Y/7eaurPJH8t2GN8o6vdHEvVU69VBf5ReCd/NEg+A9osetZsSAfDRlXjxTC0AdoxSzTUaARA9oWVxSCsAsctfDFYRA2B26LxcJTkAp12j8n8lBODHj+cfZnMD8EJGkKOVH4CI83bbGuqFvl0Tqx36A1D83jfs1kAA5mTk9ziLU/Fh9fzoHzUq5GNXP9fSpCK7kz/aT6Ri1fpAvXEyFXM3gq6U+1HhqX0gfEcCFZ2nTI+84VPhplLp8CWRivl60f+G86kY511TeFpPhbTd/hHRRipOeX//Qm2iYi/xYIpjPxVFFl8NSYNUtNRfDc8QD4S3at/yPrVA9AZ2eShrBOLe8y5jHbNAeM0djGsjBiKR1KVHJQfCdXhxz31KIKL/XB8m8gMxfObX1yeCQIx/W2S8ND8QixWtVmwrCMQv0qRpWkMg2JoKCvb9gfBpXzByezAQP38vd7cWD0KCIKrQQCsIaxHQpmwehAcvqUVWFkGgffDLaiYFwfX9r7N6lCBcMFG7edU/CHSFvVOO/CBElI3Q9iQGQUnNQq4zKQiGhat9bfKDcPyc+tbHDUEIXuk9N9gUhDy5Ck+LgSAk/euiGkIIhrmzHlVKIxjEwD8Dq8yDsech+eIxSjAMnmWSbwiCcdt0u8FAXjC4Ose0NhYGw/JXtWNdQzBu7r/yUq45GGct2rrN+4MRwNsYVDYUjPLvHofGxULAOc52XSARAg+xM+XPJEOgzXt6+T+NEBiVMa7LrQ/BvMnvS++IIeiiRf6p2ReCfUp1RG3LEJxP3Y9flBAQqFdskgJCYGyRo7tdEILtdbQH5KQQ6NU8KlfND0HtIXb354YQYMXqAv5ACESfL+BFEELxt7hKX1oyFDrDhbF96qEwMQtpMNYKxd6D1y9Zmodih/GB/qOUUGxidKRG+oVifuKjaLkgFMdY/sWl+aEwXzBioXc1FIk2DWoHG0JhZMhZkNAUilVzH/L2Pw7FWqvSoU0DodDPqJYjD4WiU6kl7dSnUJge2enfRQhDqcgMsjXC8LfjrGe3ZhiilgVJtu0Lw/4luz7PWYRhY8SsQgslDG/P0T4lCcLw9Mr2rxZJYSisW71RPD8MRXtU9eQKw4Cn36yKrobht6nJv0ONYciUiR9wHghDNetVWc5QGF7dYH2JJ9BA9/g01K9BQ4GzHbFbk4bKz/ur166nIU9M9/OsOQ23eudPq1nS4JKf+m8piQb1npWPTlBoeJ2Qcqo0gAa4vpHsjqchm1b3r7GAhmNpn+bbkmkYijaJKcmnobNy4QPFazTslDU6vq6JhrUsKS2VFhpK6oMIu4ZoeNAgmrRNjA63xtyqdiEfi9wM3Emgw8W0sO/OCjosgx9YnFGjQ3Y845abHh0X+zw3KOrTcVWh6l65GR2Tm2v/MOzpIEi6XMx2oKP160DzbR86JFa18ym+dDyvX2d0jUmHQfsjQjeLjs2/vn2SSaBDc76wsE1Ip1G3/UN8Ory7d6X6pNMxpuvKks+go/j0g+zIXDq0x5Ytls+nwzBHpPFSKR2Mb66nDpfT8fLB33X59XTIzczExjbSYcR11HjfToe5sadxaicdN38woqr7hDkeHP4vY4CO+Ec29uwJOo4H9jv8FvJZa9fVokk6HorkMevEGKiMsDJOEGfAZayOqUJg4DVr9ErWCgay1ktIR8kywBHTeUBVY0Dl9sCeYnUGbHpfSPfpMWCZN5Y/qs+AyaixwikzBjrvO0wT7RhweLtG9LM9A9ZOh78qODLgW822r/EVvhOHTJdTGCh7s+toCoOBG4t2K19gMmC/ROOqD5sBZuq+01cSGGg8fbLDVsAAwbLPpzWdAfK1pe8UMxgQuBOGq3IZiOA6KMblMzB74WHZeAkDBfXMF/+VMmC251C7bjkDLN+oT1H1wrxLfps8bRSy2mLNi3YGstWuq3X0MbB7S4/7k34GqnYb5ryfYODKaOOmATEm3Asl36sQmFhpMHhmZgUT2Q9kHmrLMbHzYu2ObjUmIoPEsn/rMaFhZVVuZ8CEjmW3YBWRCUeK/TTVnImThKbpHnsmVJRDqRmOTNyhqy2zJDNxdeXxA5kUJprHouV1WEysJnF5L9jCd5mtg/J8JnK+2er/EDChfXbfybXpTKw9S/FvO8uEOt3l3nAuE38sDDfX5zFxLIvxLjyfiQ1BP7+jlIlT0k9fapYxgc3sZPly4Zz8AeWNDUyU2+otetnIRDrnzMeDr5jYKOncwWkX7k8KmI3tEPo8bIzW9TMxXbuWEDLOhNovFaV7E8L6gOxxpykmRrtpA7LiLAgu7PZ4TRCy2MiLIsOC+MukHzUrWNCi1BqEygm595+uSjUWgnIedi/QZ8Hy4ojyKwMWpsdJh1Mg7BP96dhmykLfB9leESIL8p+uWj8zZ+GRf/GUnj0LmZuVUo0cWAh2jT//0pGFEjx8qkpmIf/s+I5WJgvmLYV1tmxh/86z5wsShPPcJ/wZZ1k4+jr0Q1AGC6HduSI1uSxQaU5Ss3ksnKj1GU4rY8FUebaaWM4C8YvHAukG4Z4vvYcuNLKwOOOZ8qIOFipLDJUzOllonrVhKPezsLHIc9ZskoXttoG0uikWep7/7FcQZ0NqcX1IB4GN1RpWLCdZNlpmogSK8mwsdtpgfVKZjZo6QfPcGjZm0nQN29eyIb0nYamZOhs3z/xMN9BkY8vDZ7L/28pGtdKdPer6Qr//1EYTQzbG/l5eMgA2dtItKzYS2fjVc/65gwMbXfn/rPQms/FjZiLpAYWNT8lzutYMNlziGtcGstj40jsdtY7Nxqjp8YKhBDY2HpuXshSwwSrPj/+TzoaX2WGR9rNs+KftJL/NZYN3XSvpYh4bmpVkKbN8NiJE015YlrGxMnCDSGu58D+Gj2QrG9lwc1MoKXrFRjrVYfP7djYGJ3ZtVe5iw2iK0lwzzoa51AnvJZNseMTw0nym2SCHfBhVEueghqry00OCA0eda8diZDj4X8tT+hZZDiTHNM8PCVm5QU8xUZ6D6xpRgQw1Dubrrl7y1ODAfXSNZbwmB3VD+reM9TgYVLUkOOtzINbztFXCgANi4uyjc4YcsIo/bHEgcrB5eFRV04GD1Hf/rCQ6crDB9e/n974ciGjkNf1LFu59PHWrn8JB0Jeg7mgmB9VnVjjsZwnz2W1PeMznYIZ1ynJ5IgdOLWEn289wkKMoPv05nYPGhc4yyzM5II19iz1RwsEI7WWyURkHSakVIrfKOXg/FNZqXcGBqOKZvp0NHMg6FzdId3DQo/pxcVEXBx37xwOzBjk4t/3PSO+EkO5JvjmTHByQSo7Tkg1Hny5NucIgHCPHZkhbHMPxj4eD+mJKOLZMfLg8zArHcjHqbit+OBJ1SZp/hTS+p/mk+Gw4Olbo+TEzhb4Wh/uSpeFoFsxJNAn5we6eVGdFON7Fuw6s6AjH21klpWv94Zh/s/HJiolwvGF+qzo5HY71wQWBV8W5SG9O339clgvaXP6TejkuyCabLJcqcKH2bZGqijoX7TdmX4RocqH96pyJshYXmWq3GkUMhLrouRsrDbkobrbZdpfIRXzbYJDKPi5OcEmF/g5ciPezdRycuHig/jFHhcIFs/zctJQfFxcDDjWWcLioeyR77QSfi/tzp20yz3CF96nMqZCzXLzfln+GksHFVzpv0UgZF83ru5ewO7iQ5rNEXSe4cM6zbzed5oLeu6ubIM7D5tsmrAsEHrYplRmVyfGwNS5vLkmeh9OH/FuuqPOgJulR9kyDh8s3TzZO6vPAfSa99a8BDzYLr+3XN+dB9KqrtsM+HnJjsx5pO/Jw85zinIoTD/oPnYKsWTxsMJL4nc3mQTZg+l0InwddtQTpHAEPe0a3fSnM4OGF0qnBxDIeztVqPp3p5GHE3kH1wiAPWwYJti6TPBilbt7tNMWD+9CPkfRpHkxuukuHiEdgbwxxSxkhAp8jRVV+y0XgYutRqyr5CIx+qyotU49ApqjdUhXNCOy+NZ3SYRCBoZJGAw4xAvftkgpTzSNQWvf9xDPHCBxI/K/XsyACHWFan2IrIrCeNKb1uikCJ+xOs+M6I7DNrN/PtSsCVpyJ4zr9wjp3z7rvAxFwPek39n0qAsMSh7VZ4pFoz6iaFJeIRKc06aa5fCTMROnr5Q0jkdpbliizLxKhjYcDhh0i8XzuHc3JKRJPjGerSjiRwrtP9c9/4UKf2ePjgsRITNYucL6UGYlXSbZX3Qoj8e5trc7yikgEUVKO/xbyFSn9rEtDJDLk/htNahLq65O1M/ojUXWsdtXnwUiI0qmf7k1HQmUZ4/FzQhQGG3Mqh+WiMBBO5J+QjwI3c5GVn2YUahjFFgfYUcjoHvH15ERhW2CkSWhiFDprSjTsM6Og3HhQzasgCscflsQuaI7C7a+a8/9OR8FPd9NkikQ0/ndO5qe+czR0rUc0m/yjkfT0VfERTjTSetPWBSdGg99ZkaCVFI1Hc/vWfCyIRpPx0XDlimjYSF+QEG2MxpYDOpsnu6JRLZ7h+nAwGkT7Jz3FhKNIEp2a6TE8ikjntC3tRkfRwBcUzDodhexkq21KwVFMBmSprrp7FAvjhrRqmo7i7ZIO+UNdR2FtExGuvD4GW1nFU9pGMZhyktXzs4jBp6ajh874x+DdV4+kwq4YiLtX1CvOxmD7Dl/xLMlY0DRfPoxgxqLU01/RPCkW4+6ta/zexOJbc1Wn/adYKLw3OhE3G4svWDn7WDwO91dx5HT143DA+laR5M44WAyPqFR6xCEkvrBOPS8ObVE7iiZa43Av+nZCmng8NusdbOrUiYdCXbqmyK54vBebJy4xj0er7LuJrw7x+Os1cuEKOR7idxj1pKh4TBIXbovNi8dp8+Lwt0XxiPAmvTW9GQ8bW/MZ0/J4pOS0fwlujcfJY87+FsoJeDHv2ZrbkIDn37+9VmpMQHKcS7ShAR9y7K+kXXQ+5NvXnrjG5OP2DY6UOY+PJcVKZ6zj+JjahEfWx/hYPmP1RTSPD0/FrN0/y/jQ7Hsh5ZIhgJjOKoOiKgHuLtsjKJ4SgE10qzhISET3lWs2JexEOKU1bPzSmYjf+VuXZQ0k4uSW8dWPvyRC3G/S9K5jEsqsn/8Sa0qCRHjl1/a2JCSPqWf3GSQDLivmP+9KBnFEaqtsQTK+Sx2uUruVjBtKK44kJx7DFYuHMrXPUtBRuM1vycsUuMho3ZluT0HLp77Xy96mwFutL0LrYwo0cmgXtg6nIPZr+Y/p2jRMSmku+62ajv8DSfbqHA==</binary>
</binaryDataArray>
<binaryDataArray encodedLength="2364">
<cvParam cvRef="MS" accession="MS:1000574" name="zlib compression"/>
<cvParam cvRef="MS" accession="MS:1000515" name="intensity array" value="" unitCvRef="MS" unitAccession="MS:1000131" unitName="number of detector counts"/>
<cvParam cvRef="MS" accession="MS:1000523" name="64-bit float"/>
<binary>eNpdmF9sFHUQxzfGBx6MrgmYPiiempimEnMJPjTR4PLWxMSsCcbGEHPqCw+E7tErHrSU7fVKT6xwCsiJSFcELP9XrHpI1UVQG4JkY4jWYMw9EG0MD2ckTaMmKsxnmsz15Zvf3v7mN/Odme/8to7z/18z8G6Ct/THW+g4k4JLT97C5NlUcKghzx+9LPjgIcG/Pxa88bagOyH48DHBl94X7NomGJ8Q3BkLJlsEe84KZjeCI7z/qmCzIBjxPPeK4N4DgsFBwUw//h8XvBNcS1yDFwTPfSp4oi7oD3DeZniQ9dS/S1bexPAq/HS8J7jr8C0M/0xkPfC1YBgKPvI5z/fBE+fX+X0ReP4LeHsH/wPWgrMP3b5S/NqBn8JrODct6yfgNyDu9p3ER17GibNNeEie+0XWFXhcfQY7Eo/Tyf6qnJ88OcN+3g/h2+sRXDMmOFNmvRV/iuRpg+As9fENeSru4Tz233FacDl1ceFdwcc/FLx/ivOHBQvYeQFM1gmWqcs5ePHguRSR1yH26/m7BX/9QHAV+z8hzy514VOn8ZvwBk/34O817MfkIUe+urBfJv4p/PXYnyXvDTBdL/gH9bR4XPK9b9rmt42+6KyQT3hZ8iXvlQS74Tfpwy/ed7cL3s37aU1wGr66XxP8C/4brN3X6cdewWVvCF6Cz3AcHohjEruL30IndgkeJ94Evw/C6/Pw0wV/DhhTfwH2fOqtzu8R8aWj4H7sYu+p2NpL4W/ZXsFn6M/L5LHI73X8m0O3ciXbPxPwUqXeitS/g450sZ7AXlZxn/XDxf8YnVwFnz79M01cZeLKse5kfUPsJeF19A+dW05fNanjSpV+JK4DxNvknHaeR5uIa5Dz0KV4i62TGnnLoAfBRlsv42ds/wTw/xh1PEufpdRRk3q9Qr/MSr0mHehQV8nqgtZzBB87YjtHmuhQk30O7+XyPCeuGeq6Dv/n4K0qcYS//STrY+jqNeqwjp/lvTbvFbGXXJ+l3zmnhv6sZ274zKc6+3PwOA0/i3i/Rh21g1XmYTd+F3kvJM4rR8nXbqt7GdUf9DVHnjvQv5fpg4Dzi8JveF9q6zTDvpPM+xnqOSJ/wTarn0HJvhfyvMocj6ijmLwF1GGT+NaUbb4czlnB3ArR3QJ+//6R4NPwcJm66CJvWepwNX2blb7w9lzFHnFm8e8zePmKfvHhNYTXKn5niNNjn0NfheSrnXMz9E9I/5eIw8H+UeZsFnsJ9tZy7vYj2DtFHrHv0WcRfTFJXZ0kvxn9nb6+yLy7gY4E7MsSfwQ/TfTcw5+Q/kmo9wR76WZbH4Hu67P3o27yO42OevBUK9t7UlvV3EecMfyZQjcC6iblvAz1UoPHZdTDJfSlSvwh72W1L+A3rVg9m8G/+pDNY454yui0WzZ5Cs9+x5o8uafs3Jgij7dpP1LPh3WNrmTRqw767C50bw1ztMYcb4eHyn47H1PqshP/PXiK6b9E9RG+XeoxIs8Z9MbXvDL314zaPm7nvAznu/w+O2rnhdZLgD8uvDda6qOKnw3O7+Z7Isib+7HTCZ8V/M5hP9X7aq/Vy5i6i1lnQAf98Im7kW+Za/DUYL9H3D+Tx63cszPKAzrjFa2Ox8TZWGfjOU2d+L1mXsT3OivNfOmU88OL58kb/lTgKdV7FX5PovOOzmWeu+hzG/tnhiwP2q8++9I+e69z8i289Nv7jsN7M2O2n1X3OkctHyuO2Dy5YzaOJvYD+AnJv5e3302rqrYOEp0XvfZ+Xc3bfm4Qp1+w/uoccAstuobeJdvs95D6pfuqnJfT+z6/J9hJsTPPeU3mg6vxbrL+umAE77UR+/3noqMN4m3mrV8L3wE8byPvEzq3t9i6d/U7btB+Z2XgK+R9t2TvLyF+OAVzzwhf5N7TJK5J1fENtu913um9ydd80+eN0Pah9o2erzrl4H9SsvZScJ45UGnR/abWfd6eVynZ+5TWgc5HrbtszdZbF31WC20elR/Vs7jFTka/b/I2n3pv8gq2/n3Va51neg/RuAv2/AZ8N1WXOLdWsn6pnwu89Nr+ScnD3CE7R1Unqn3WT+U/0D4btPMqGrD6rvNf57TTY/Pq6/zvs/EUtS5b84nfCc/dEctzFh4O7rf6GAUtdb7R7lvoU503vXa++f0t9+jA1mXUY7/Hsi19H262darfZaoXPvUTaJ57bdxap8mA1T2dD9qX3mCLf1usvfkh23fzw9avCP+Lw/Y7NuyxOpK06KXWxYJu42+jhR/lRec7eWkf5v9l9RH05gf5/R/uX42WeZVgP9R+aeFd79XaJ3q+8tBgf525HxVsnF6/1S/t3wW94nmWfd/O2XvpA9/zf9cJe18q7lz4PvkPiUZ38w==</binary>
</binaryDataArray>
</binaryDataArrayList>
</spectrum>
<spectrum index="11" id="scan=12" defaultArrayLength="554">
<cvParam cvRef="MS" accession="MS:1000130" name="positive scan"/>
<cvParam cvRef="MS" accession="MS:1000579" name="MS1 spectrum"/>
<cvParam cvRef="MS" accession="MS:1000127" name="centroid spectrum"/>
<cvParam cvRef="MS" accession="MS:1000285" name="total ion current" value="1686255.00000000"/>
<cvParam cvRef="MS" accession="MS:1000504" name="base peak m/z" value="113.07436165" unitCvRef="MS" unitAccession="MS:1000040" unitName="m/z"/>
<cvParam cvRef="MS" accession="MS:1000505" name="base peak intensity" value="312889.00000000" unitCvRef="MS" unitAccession="MS:1000131" unitName="number of detector counts"/>
<cvParam cvRef="MS" accession="MS:1000511" name="ms level" value="1"/>
<cvParam cvRef="MS" accession="MS:1000527" name="highest observed m/z" value="1160.00792535" unitCvRef="MS" unitAccession="MS:1000040" unitName="m/z"/>
<cvParam cvRef="MS" accession="MS:1000528" name="lowest observed m/z" value="95.01189274" unitCvRef="MS" unitAccession="MS:1000040" unitName="m/z"/>
<scanList count="1">
<cvParam cvRef="MS" accession="MS:1000795" name="no combination"/>
<scan instrumentConfigurationRef="instrument">
<cvParam cvRef="MS" accession="MS:1000016" name="scan start time" value="0.102033" unitCvRef="UO" unitAccession="UO:0000031" unitName="minute"/>
</scan>
</scanList>
<binaryDataArrayList count="2">
<binaryDataArray encodedLength="5588">
<cvParam cvRef="MS" accession="MS:1000574" name="zlib compression"/>
<cvParam cvRef="MS" accession="MS:1000514" name="m/z array" value="" unitCvRef="MS" unitAccession="MS:1000040" unitName="m/z"/>
<cvParam cvRef="MS" accession="MS:1000523" name="64-bit float"/>
<binary>eNoNlnk41AsbhjFEpYWIVjJIKidblJbHMkqUsmQPs1iGMTO/mWEs2WYoJxFZWiVGtMpWilLGVl+bSloP2U5HQkmlks9f9/W81/2+1/X+92T80/Kq8Y4HcN/m84ImDyjmXOn8JuOJGfsCnwbIe6LgrPhEgK0n8pw4VioUTxzc2ncvT+wJ7jWLB3elnkhXGBGSSV5Yv6hok7KCF/5V3O3rYuOFVaXKmxLtvNDnRqg8FHkhPZLtLZPqhY6HW7e5H/RCqlmq4KDUC0tXk1b1N3mhyi0m86a8N9RLPbaz7Lxh+jvKREPkjT4J5aAoxRtfY5PIrCZvHJHsyHlA8kGhIPm6OsUHM8I5iyrEPoj5pTG6rckHljKJhvItPtBd9TvLQt4XKdnzf1cp+ML8y3/Pijf54s73G7t2b/XFqng/j0Y7X1S4bP+61skXZTXL+ENiX5Q4HtCNkfpi82fJqohmX5h0uqs1yvvB/X7RBSVFP/y5P5BQZu2HS7TUjSR7P2w5lV+zSuyHZRlTdq0pfuDfvLd/bpMfTr90os5v8cMbW9G+dNl9kB5ynHCU3wfGlH19rO0+NKbJNn3fvw97+kxbTon3YemQL/WbdB+OLLAuDyT5w4p/ubZIwR90i74bz+z8YfeDalIo9sdVtnJZfbM/Fs9838uWC4BVgg3VWicAlw7khOwlB6Buu6d2t00AKvnM2KjAAJQJuQcHqQFw1t4QPhgfgFbT5PqNyQFwzTbN0BcFYOyRsu7iogAElfZpiBsD0LJz+NjRngA0vlhg1ikTiJ7XSdrvZQNBqwrv7JYLRO6339epOoGw1nZ8y7AJxKweftEQNRBX2rM+3U4OBNeGS+wuCsTmF85O7xun9ypXS2W6AnHDcSGvsicQGZALipGlYqqtW9ePRMXSfr1bclpUtDd8GxxaQYWmv2qDHXk6j1etOWsznWexb3pTqDikncOm+FPxj/rG9tVUKk7V5HMeJFPhFruV1F1IhcIeIX11MRV/4r6sId+l4u5pK7OdUiqyjLxW6PdS8cTso0q9HA36WT35rSto2HD3Eee2Dg20bYJrLDINJ77/KRzaSoM2v+yCpS0NDd/qhx5RaWhdkfZHKZGGLKncVEEyDX9fdwj9JaZB4hMysqyQhgv6yxQsi2jQmDxtYVpMw+6EGyk/GmjIydHyMm+kofyqCZsipeFBxNtFHs00UL2/7X3cQ4PLWPTs/F4aVCcVKzqnaEg957zSnETHHckRgRKZjq3tvbLpNnT8FZlv7GRLh++v4YL4QDroJ9fLFtPo2OKgPvE6mQ6Jap/xv0V05Ff8xzGQ0BG+KvnXbCkdFp7CliM9dJgv02Zl9dHhdvRsUr4cA4/eWRW1kBhQ9qcdtCQz4LGVXfBVl4Hgv7Rij4GB8rHMwlEbBtoTfqXODWDg5JUzn3hUBiqSzNNzaQw4yVR0cxIZqN8ft9hJxMAJM4vMiTMMFMQ6rFxSPO2ZV7cLGhnY6POy7a6UgYCfCuynXQzYoAt/9TAg97HQcXsvA0WBHXOySEEw+xizpGNFECj5l4xOkoPQEnrpW4ReENaXN3cZ2gRhi62uhaZtEF7+4i/3pQVhzHlvQyU9CM7GtZQUURDqGfzeWnEQyl3/GPsXB0Gv3TbHsCQIMuQjrIXSIKRqebzzag7CwP2utNzeIEwuLWsr7Q+CcZyva7NcMIbmZMjnk4JhNPLqZr5CMFLvtzSTyMHINzusrqUbDEnCLTst/WCYHXUorLcNRsqiasplWjDmPpddcFAUDOqXXr11kmDMIO9r/SUNRtTNVV703mBErkHGtb5gcLbeoIhIIdjZp3xlPjkEoiVXHebphSAtP3zRL+sQzApVnNVjGwKfMotd32gh6E5knT3HCEE1e0ijRRQC37nVqpUpIXjlhb9Ciqc9aYHbd0kITlVrJys2h+De8dShHb0hsMyZE+5KCoWH/U/DN+RQaNeohPnahWKZZMSpgh6KjIGYF/miUExoHV3dL56eXx0z1i8JRc/TrL0N0lDYX6vWnNcXCqvhRWJJfyhsCu2e7yQxUV+6/eclBSZW1BQNuOgwcYfaprFRn4lVQ9+lv+2YcMp59Hy3PRMPb575+TCQie+rs2bG05hY767G38NgYsfb0mXngpgwrGpe4pbCxLm/Y1vaU5koVJlfsreIiaDyTzuGi5lQ2yh3vkPKhEyekcHWZiZOti38ubaNiQm3fteIHiZaZDLeC/uYUK7TNXCUD8ONc68fT5LDMCfz2IiMXRiSK9ZkWFHC4GHWWnyIHoYELm3okjgMn150DulKwlAXJ5u85lwY1nv2+7ZKw3Bv+94TW1rCcDlzc894bxi4sZqmVQNh0LhNzrElhSPf+vgaskI4thudGGybEY7L7mtZD3TDsXiJR5rWynDIZd6quk0Jx6Wk7Hu36OEYCq39eCM4HIuGLU7vTA1HRvankdeScFzgbX9wsi8cpcHON2rkWZh6QTNaPoOFH3XrzJ+QWVAvPLpnpT4Lk1aBSxXtWHjbXfaNYj/N/H/X8eks2JX2OqUzWHDNOlrrLmahrC5L0TOFhZkzBsaPFbMwVtCUXidhoXHvQk3TUhZyBy67nGtmQTPWO9GulYX0VvuEiV4W/hnYZ1zyLwuv574v4shH4KvVPb8E3Qj4rLMfv68XAdIoe1TLIAJ4+0FylhKBFfxEzzB6BGKt4lx8xBE4mRm51OBABAyt7zvJSiIwUav8r9q5CPweMp2h0ByB/DMa3h59EVjM+dFyeSACjp3LpTXybNi+b+l6p8tGnrNH/Gx9NmKKv5VqrWTjxna1vPd2bCQNv3i11p4NE0dXbkHgtJ8pyNpAZ8NDsyi5PJiN6j6jD9IkNlrtUkNOiNlwiXnc//gAG2/uXCA1SNjQLi7431ApG9LtA4NGzWxsEXTQNdvYaN6hkvW0jw37O1padgNsMO83O+2U56Cv0Dk9R5UDMuOuWbwOB7dG/j6oYspBw9SuyVobDpSkpsL9LhzkruuayHDlYEQ/SzaEykGac2d8MY2De6sbz1QSHBgMfgjv5HHQXmlf05jMgVv+zqpBEQdL79Dm+GZzYFpw0NL3KAdeGoYXl+dw8L93Dqv3FHFgPfv9b30JB5LVcaTxCg7Oj7ZZn6rkYK/t4h97qzmghJbvPt/IQYbi+YmgJg4+K1291PmUg7iq9HeiHg7iN2cRimMcXC+80PVZjosF94s3d6ly0SLky/nqcHFJc6TLyIQL1uPDbVemWV7bPXDChgs36x+DH1y4eHfBS2u52/R8eWtFB5WLAH8KS5nORUSPEEVcLpTfDRYWEVwYFDWr+fG5ePRsbtnpZC7q3m7K3iPmQlhg9JCTxUVmOn69yeZCKabSaUEOF/k261V6i7g49q5VPl3ChfFiomFWFRdd3dSR1dVcmM4/Q89p5GKgnLNhoImL+Q2qSxqfcnH71fIlXc+4aBv/4lDbw8V+mamSri/Tf7zk2wzIEVi9inlXXZ6AnGRPmtwCAqPEyj+L1Qi4GdrvadchcDqy7sVCXQLnD+Wcf2FC4Gvvm2GKGQH1+4r6OrYERkpkLu2zI6Cfdzqk24WAdsGnk4VuBEzmcjPNaARc02pflNIJKCoOD2ryCDy6uIX7jE/gM2X8j7Zo+i6/gPJRTOCca4vfomwCLNZzA/0cAr+fzfD0LiLwIaFacWUxgTXHKg/vkhBQ6xenWlcSuPdh+UKvagI99NJ8fiOBl5f/jjKWEsiKPnWloonASm3zLuYzAi3UTx6LnhPYpuf8wbCXwLjhut3hnwnw1Wome78QKI6nfNz8lcDNE7SJCjke2rPiBd3yPNyW3VoYpMLDRdun9ifVeOgvd9Ia1OFBUt0/lWjCA9ez7ehsUx6u/aTEtJvxsHmDzFobGx4yCp7Mnm3LgzFrHb3LjgfrwFvhhCsPTXL/vu5042HTwjVkGxoPdydK7hcTPPw5Hv/pBI+HG6PUYIujPPzSYV/7OM3qIcfzk8U8nNc7fsC8ioeV8hvfWlTz0LapwepQEw/36lbnqT7jITm69nDacx6GMzIblvTyoDPZZa9J4uPunGOLSAv4eKmcYaShzscu9yXz27X5sNBN/2hI5iPR3DxpnR4f8xP8yv5Zx8dxC7zeaMpH3tWrbJjxMRTvcMjRnI/dZ4Uz34KPV9ITWz7Z8MEjOQ25UPjYtvGKkrsrHyFVmuWbaXzEuzxU38bl4/HhyGs0Hh+/HhqONCTzcejqmysWR/ko7W6LHS/iY67xCdeOaj5Un8SaXG3no+KwSdif53ykesx4d/4zH2YWR1+ojvEx6DZ1w3mcjyp/OnwUBBhQ1XqQoieAkbLDNw9TAWbIiMoPmwvg5Dt0+oqbAEuMJCOZNAE2EZYvA+gCtBt81JLwBIi83qFeJxJgduJX/yUpAiy0VXKQZgng+Px9lNJRAXraBQLdXAEGaQ4Ba6sE2L8xzt+yWoBdvntK7WsESN5wNtJDKsDvwjEiq0MA7YdVn9P6BYj5XjvW+0UAvcKwiu/kSMz8z1Q5yTRyund+vZJnFonF12b+znGNRNmmc7mEWyTW9d8cHOVFArEXGwpFkXAa1VsenhsJXr5BTmFlJEwiiYnnVZFoOPu9rKEmEllf5u1qa45EnU/jvb7P0/4hiW/EeCSKW8xcWhdEYapXRUlBPQol/JZdhgujQFIfy3tqGoWE4bGzGuZRuOh47WSBbRTsPkSyTChRuB54cvtM9yisqtm7YQ4/Cjc9j/ddE0SBozd8hSuKAnMO4Z6WFQVLf43y4K9RmGw037VjPAojg18PJCgI8WM/2eO9mhCVJnJ33ugKsUGsGeJuJoSBhxWx21yISWf5gNd2QvioHukJcBOiYevkNgpPON0LQtTz+EKQf4vmJYqFcM7Otk/JEaKL9Pb5pq9CSKQkOd64EPVV7I8JpGgcT8u5mC4fDdfHjjbXFKJhUDecek89GqruU2sX6EXjYa5xoqN5NGSGErbtLomGPlmp401NNNyPmBg8a47GDRfz+mUd0VAP+rBtZX80PlV08Hq/RiNf5qf1VfkYNBUoXQ1Wj0FsksxdsnkMpDJNR9ZSYqCkk209mhuDXRcTvyXWxCBM82m0cksMmodT7RUGYsDY61lvoR6LURWLNWOCWDypfRnsmBuLjxdY5dtLYjEm63AmbzwW7w5vEFYqxMHsvLtrtnscdCOYlmcEcbBdcGLR7ZI4zHF6+VJ2736cfqXj5d28H2fL1pycpxGPVMsLoz/N4zEaLl57eUYCkjcm4efCBEwGhjBdiQTIvvQ+J8xLwFjutqINnQnwN1coP/w9AfIbH40wSYmQHg/y+j5N+4L9a6imiSiefLPkqk8iQrzcqoZ4iSAde/hD5kEiVD5P/Ld8QRLabTPzflklYY0qu/4CLwm1lrO6Ii8m4ZZ6YKfMpST4vaZv8ggX4XPyhZtWHBHaRlYRW4QiqCwN0bBJFOFF30E4HBRBsSbujZyaGD/NZavn5Yixx7LveSg/BU8lHf5pfSlwuzP/3f/cUmH8qGRLXVMqtm374zcsOQC22p9nc56kI8br6YWFL9MRYN/3QrU7HbY9yjaKH9Kh6pVXN9VwBK7i20c+SI9ga2DuMiXtbPwfrgrVhQ==</binary>
</binaryDataArray>
<binaryDataArray encodedLength="1952">
<cvParam cvRef="MS" accession="MS:1000574" name="zlib compression"/>
<cvParam cvRef="MS" accession="MS:1000515" name="intensity array" value="" unitCvRef="MS" unitAccession="MS:1000131" unitName="number of detector counts"/>
<cvParam cvRef="MS" accession="MS:1000523" name="64-bit float"/>
<binary>eNpdl1FoHHUQxrcPYig+rNiHQ3xYSoQiRY5aMGAeTslDlICHSAmKskLBU0qzySXtJSbptsaaJtGuNm1TTeqpqY1a9aJtuYZaV1pqlCiLhpKHICvmIYLIIUEOX7TN/KYwyUM+dm/3PzPfzHwz6zi3/vpzt/7HF26so5PfJ/jHl4LPfybYlwiOLgsuLAhOTgmm5wXdE4KbPxR85lPBPWVBb4DfZwSdC4Kzc4KFQ4LhK4KVkuC9ZwVnOOdf/PppWvAFsR/+fo33Lwo+/JVguUvQ37+OK5l7HpV4O9evc8cXee+UYAZ7s9/g/yX87xM7d16V6+34cz9xtB4UrBLHFuyPnV7HNPsPfPXKOZuuy3XpA+J7U3Ar8T1JHC0fS56+gP+5y9h7F96OyO8vkcdMBP/kIR0U3HlMMDcGDguOTwjuIJ5t4yDP7cCfXbOCNfI8Tp08QfzN5HUEuw1nBM+fxt/XBaP3BBuPC/a/L/g07zVNUh+SHyfogQfiWnpD8O9PBHeTt0q34DRx9uPnIvab3hZsB2snwaLk49y3+Cd1Hd4dy3UCT14vfoEN5DtD3p4j3+0874T01av0B1g9LLhK/NUr2D1KvVL3rbyfw97kR1zD4zX4uO+k7bMV4msDZ+BribyeB6NAMOb8Ms/tJQ8Z4nCJr0JdDw9Z/jTOLH4HR+g37ruiM87lt3iP/CyTl+Vzgnfx+zDxDY/gB/WZUF/t73A+z9Xhc42+zXMdk58Y/z36pYI/+dfoe+rM5/kScWeOWnvqFzritBBHxPsu7zXDb3nAxpvQT2Xh3X98Ra7vQGfm0IFW4vY7yDf+NpJfF17TA7Y+CvhXpg++pi9j/Ev4PQufTfiT5RyP+/Pk11UdFv3Mbf0FXYCnAvmYx5+QeMvwOvg58dO/dc5N+7jPOVnic/E722Prswyv27Czk3MDeKrI/dxV5tRDFepylDxRV830i4OdvNSz3/0bdpl/PnXchf7uQUfWqINV6imCtxniCIjDA4fQtRrPreKvw3kedZJTHuBlF3WQJ84S9TyM/wWeXxU+w2e/gwfyvBm7k+jLhNpVPov4BT8J90PuB6o7qg/Mzwnul8E6fqxRNzH6UCXPm8hDF3O6ZdrqvkdebxBvO+dtX7Q8ar4eY58o0JfVUdvnNeLPobPxgK0j1d+EeKo6H8lDnX5Y4twU3l3qYgU/I/QqgoeEuCc5Z57rB6bt3IjUPv3xIPbz1EOIbqbUX/6U7f8IHlzirGPHH7A6UGPeV7HzJ3Xbz74WEFety77fRl4K6HpF5zX2y/AQqa72mX3G8cl7Cb8msJ9iJ92LXeo4od5S4vmRfegvdO7ls1afsuQ9xr8Anlbh9Sn4TOAx5r3d7BMXOc/TeUh8VfR58YTV7VB16bDtz0DrjHzE+BFSz6HqKfrtcu0Hdq+N4K19asNc1Tkb2v3V7bV2a/1mntyui4T59Ct8+Pgdw380Yvsm6bR6rzroaB12Wb1TXVC7q/g5BI/fsyfOcL+bfHuBreNG2Q+jR9iL548ZXXNevGL3p1j5xG9vyuxvTgAuUO9p0e7lqlcB8dTwxy/aual63IT/laLVzxAdqAzavcDl97TH7gVhr53DatfluQz1muvY0C9gA/MrKtq9uEK+fK13jafL7g+e1kWPrcOAeNOODf6T/1j1rWR1PeW9sNvWWxa7To/Nv0/81/mOyvH8In1ZOWD9Vf91bvKd6iT7rI6qbtRVp3iP77qbg4e4sBcGdl/R74b0oH1fn8+P2X4rd1jd0jnaDi/5ouVR8691q3uj6oLPud5+209tU9Yv1bkS136n/V5XHdf+zxyyfdpAnOVBu99UyFM+sPNT54/We35D3+r81HrV+JQP5UHzqDxkuR/2Wb+1Lm/X4aDlUXXDs3mNtvxH//1MvZ2x+VH/NE7te61T1Ysa/KdiJ1qoMb9+YP9jnwpLdq9Uf2/29f+b9Mnd</binary>
</binaryDataArray>
</binaryDataArrayList>
</spectrum>
<spectrum index="12" id="scan=13" defaultArrayLength="458">
<cvParam cvRef="MS" accession="MS:1000130" name="positive scan"/>
<cvParam cvRef="MS" accession="MS:1000579" name="MS1 spectrum"/>
<cvParam cvRef="MS" accession="MS:1000127" name="centroid spectrum"/>
<cvParam cvRef="MS" accession="MS:1000285" name="total ion current" value="1348658.00000000"/>
<cvParam cvRef="MS" accession="MS:1000504" name="base peak m/z" value="113.07422136" unitCvRef="MS" unitAccession="MS:1000040" unitName="m/z"/>
<cvParam cvRef="MS" accession="MS:1000505" name="base peak intensity" value="285245.00000000" unitCvRef="MS" unitAccession="MS:1000131" unitName="number of detector counts"/>
<cvParam cvRef="MS" accession="MS:1000511" name="ms level" value="1"/>
<cvParam cvRef="MS" accession="MS:1000527" name="highest observed m/z" value="1071.99499746" unitCvRef="MS" unitAccession="MS:1000040" unitName="m/z"/>
<cvParam cvRef="MS" accession="MS:1000528" name="lowest observed m/z" value="95.02516814" unitCvRef="MS" unitAccession="MS:1000040" unitName="m/z"/>
<scanList count="1">
<cvParam cvRef="MS" accession="MS:1000795" name="no combination"/>
<scan instrumentConfigurationRef="instrument">
<cvParam cvRef="MS" accession="MS:1000016" name="scan start time" value="0.110383" unitCvRef="UO" unitAccession="UO:0000031" unitName="minute"/>
</scan>
</scanList>
<binaryDataArrayList count="2">
<binaryDataArray encodedLength="4624">
<cvParam cvRef="MS" accession="MS:1000574" name="zlib compression"/>
<cvParam cvRef="MS" accession="MS:1000514" name="m/z array" value="" unitCvRef="MS" unitAccession="MS:1000040" unitName="m/z"/>
<cvParam cvRef="MS" accession="MS:1000523" name="64-bit float"/>
<binary>eNoNjnc8FYoDxY2rTRGlXsO4NKXMUuq4o0lJssd1J9e97jYbxkVKikJFWRelNIxS/YqMhl4qGS/1IleUQiKar5+/zud8P+ecz/n1ptkr+547tN6Ob9etd0dnVvoHdVUPdMyRmPoSPLDKIepfHtkDP9YaR2lRPbB48s+8k3IPdI/W9T6o84BF/7fjhuqecJ2/dN5vgicY49uzxSRPkJMOlKZQPFET+8ZIZ4snPigeNtbGeWJLNv/plARPLHqv6dNT74lhz+4vdwhesDE9WmZL9sKL97y6RIoXzFY9PBIZ7YVpPTrqmXFeGNpX4MSq94LdpaM/mtS9MfLhuYsa1RsbxmauzZV7o4l4Ysy+3hsNj3LIqve9cUW2OhkEHyxcb1V0SsMHmn7uc2PX+2DD9NFpNRQf5B3cXd0n98HrPZQsQZ0PrluR5sobfNBskZV9k+CL1OVn8lUm+8Ju/pjN5M2+GLOnDtjLffFENT74frwv1tNf9ljV++KOLCb3mKof4n8O0b0Ifmja3RdwkOw38TfkW32MH6qOmpLK5H5oVpp16tX7ISN6cAFd3R9jYbqtpRr+SHk4m9hK8QdnitnpYrk/xK8k3NsN/njzabqpQI0GhxxSFdWIhkNadxkuxjRcv9x7r5xIw8K2xrYuEg0Ht+UZddFpmJTnlL0mloa/Mm6Ou8XRsKVmmK+fT8Peg/SBmFoa3I6KnDO6adh+YotLnUoAyF8yrHvUArD33o8jAUYBMP0+bJ1JCkD9/OMYoAegtbT42M3YADBIhav1cgMwlzApY1t+AG5KaXO3FwSAJ0dGZ20APq26nTW9MwBy+8s7r3cH4JaS4JSmSkdVfuZjD3U6DMabFqkupkPT9dtlNSM6LlvplKw2pkOmf+3SBRIdxUUrk8L86Vh24VYjhU6HTvDnqf2xdGjlbtDvzKVjlaqTYHYBHYWiJy/Ta+ngJv+9xamOjppVbTkqSjrsZ2iH/E+NgfNJNtt/GTJQnXvEOcKYARPNNxEkMgO2jAWNjXQGRrMW3NeMZkCmIXqbGMvA40ea19LiGHDjrGm0yWXgbuaQw+wCBp49VB8crGZg1sD0s/p1DBhHnWtiNTBwemMbs7ibgQgFs6xEycDv/o6Kj38YoC7hjtupM/HAz8JttzETF3nPWtxITKTpDWMLmQnBqTV3OQFM9OVXaBfQmdiXeMXtPIOJt42FGx7HMnFbzb3oWz4TB01mzbRRMPHFc+n6SXVMOK/M9rCrZ0KolRF2upsJI50sz24lE7pl7y1K1FiIlpovv6LOwtPB+DebjFn43OMYfBgsrJh70ViFzEJ7fNB8UFmIsNMVTKGxkGmv/7uEzsKad00HIhgsCORmq4zjWNBKDVn6J4eFGW2PggbyWVivI5hRXcdCso7BzP91slCWV7F2pZKFhbG/RpzU2dAY31X+yZCN9eTGrxeN2VhhNGIUbMKGg3lF6DYSG6sbk+ZHk9kw33+tN5DKBusO/RKNwcZi232Uq0w2TlzRvpMWx8YaUisK5Gzsr067SlCwobdm7JBhIRuRfu3/DteyEXC3z+dPPRsC1ivHI0o2Jjunp9x8x8au7I9q7mocKNufvw1W5yDNeaqDPpGDquoUmakpBzSPmJQLZA5ir5stKGRw8DGXRYiJ42Dcycf6dz4Hgx3mOhYKDohmNrYddRy0jhk1+Sk56E+rJV7o4eBJ8q9NM9QDcX2ZU+C4USB+XdKONDQJREFfakQ3ORDDBvWnRhiBUI/tf1TKCoTELM/OQB4Iy4GGl7fjA9Fefq5pSUEg8mP23PqjCEQhg6hFrAvE8hi+1nVlIHYN1SxLVQvCa1ejby/Ug9BpH64/ZhSElS6f0h2JQcjhblDmkYNQz6hYd5gRhAWpUbaVzCA8zX6RWSMPQsTaS380FUFYL6uxtisMgjy09VRaXRAovTsD9imDcNItKvX0uyC8XU5qDlXnYvxstd1DYy7Kn16hmptysX7lbN2NFC4cslb0bNvMRbEKc6k6nYuEytWtNAYXJYk6IefYXGyq1NBbET/B6cl3shK4UOFcS3ucx8Vr/uYtHwomdnZN30Mt4oK4qNE5pZaLqI6Nqht7uOAXq85zJQTDZMeB9B/GwXB+VHt4DiUYokWDVSbUYNDK/01KYgZjmnDm46vyYFBla0PWKIIxlnAgbl1RMKTaTod76oLxdd2THMP7wXCbUvWrTxmMlDsLVlzpDUaDjZ5fNYGHdHfPtLZJPEQ65kT+TeThY3Tw9oVLeBAlO7YNkSf8rEDbaioPD3tsrngxeeBubN6cw+HhlkGFEzmBh92mUxI4iTyY5h3x5Ch4+B4VdcxayYNr4+uz8T083PNcXWJJ4INyQPfXpkl8kMJLpw4Y83F9s+S3jSkfrWfflNlR+EhOv/ozlMVHyToKJ1jOR+iKuV3H4vnIdFCqVCr4GPj8aplFMR8a+tIctwd8rJ3Uu9ekh4/omp6qiF4+vtetHBb28aE4dpbtRAgBM/nTkajJIcjZYTDdmxgCv+25T7tNQkBP0f/+khqCb1sPPyuSh0Br3j1DNUUIjFJvVm0rDME/Os4/yutDkEiK7mb3hKDFe4lE3heCz8VR8g6CAJRXb9mjRAGgnem/cIkA9K51vppUARbttZ26aosAk0IX/ckJEGAgejJjKUuAbZ6SoSqOAO+1KBrPYgQ4JKkR/iMXYOHhbK8XiQLIt81bdFMhwPrW/obnRQLskxvpUM8L8CrvxjzLBgGmtl/WH30gwI6FzOZd7wRQeXbO0rlXgBO5GXVn+gTIWW62vf69ANSImf7LCELcHpBPm6EjhONJ5V2pkRBbSy0Pz7cU4n1eakcpSYi2T+6hB12EyM/zNsjcI4RqurVLIl0ImvDqn2KxENeog6I2iRDVu6aE9scIUWBK31QUK4R3bBthLE4I271OGsw0IUqf+Ig1Twqhdr/wkzBfCK9LF8LmK4TI23ygPrdMCIsN9gm+FRO7rftdQ+uFeGPG+6rTLESWhemRzgk9lZRjpqIUIqjNvPjqiBCDBbHpMh0RuLZFHYrZIkSQmNecjERoH2Z/8LAQ4aAiKbKAJMI33tDwBxcRVrw95j/fVYQbK9LNO+gicPwWzjsjEkFt3EWQKhZh6J73yG6pCKlczs/QWBEGj1yn7pSLYLO474EsTQTPnbWU2SdFmOumE3BIIULSJk2pYbkIZaymZVsqRAip3CFXNovgqv9+iNkiwsWXQ487vojAt9559YOaGM3zKVt1CWL0hPeu/qwjRu5Ju0JTXTHi7h8v7DASY3X85LtpFmKs9dnhYWk5oSY/nu22EuPDlN7zM8li8Nj5VHeKGDZ7GqvbXcSIGrHLP+E60Vsc9MCRIcb3lkmO55hi+I1emb1JMsF1k869looRM3vl+QtyMajGlzy108S42BHm9OOEGNbq97Y4lIkxw9FZd2GFGIcn71zSUitG6Sv7BL/nYmjMUVgxX4hxpavlJFkpRturcPeUYTFWelf+1h4RY3ngtHHGqBjbHdYltalJcLn1/tZkbQmExY4up3UlSPn5l0GRkQScptigHgsJpi3VF3RaSWD2ecrPLooEqhmviDv3SGBNu0UMFUtQ0/ZsxFYykU8h8hpiJfh4sSPP66QEtHv9qs4KCZ4Pb/PxL5dArXXFZssKCSJbtq46XC+Bp8fdvMkvJNjU2HZhX4sEREUNabJSgtuDtxavGZHg0X+hH26PSsDrf/1CU0+KcbYt8YWBFO6ByW1kYykM554maZtIYS4pJ79eLUXQ7JnxyyylaCrR9zpkLcVHc4n9G0jBzHEYctgjxdNZuTP3MqTwWl2t4iqSonTOLVaSWIrmr3Xa6RIpngz/dStfKgWtKi76eJoUvdP6pi46KYVZYdULw3IpBt9llJc/l6Kg/croh2YpDEp4Fd3DUshGsd/5qxROm8MbvDVkeN/Uzo82kSHm5qnHxdYyvDTOFgW6yhD5++9i0l4Z9O8UtZvHy1DUdTjZ74QMZ268nKWVLgNldJmpRbkMh85qbguslIGtmbkoo1UGzHgTa/dOhr6s68OhlqFY5rtyzlOrUCQdZNNvlIWiUusv9yeVoaCP6mpZNodCQ/Pp1H7dMFQ+dJ5EnBOGPN/bpxxNwpAcXf14vnUY1nZ8tjOnhiG2+amr7d4wWFIi1gfHhUHc26pyIjUMF4sJ77y/hKEELsJdX8Mw6pbela0XjhiTveRvVuEQtiQXFVHDcWao7T+aJBzvTgetOSMNB3uq9JhcHo4//xScU74Lh3PUwKp7IxM8zyc88etEfmd4lrVJBFqO3Shn7Y3AUEdtXG9lBGjhydWVLRGoCVF1/G80AkZd3KPWGpGY95sV8Z9VJDputi+yp0aC5io5P14ZiR1tajxiQyQ0qaduuetFwScpXvBFFoXN/oTMJelR+Pi284/iaxRcmVbbjmjsQ1/nIwvOu33Y7Gz+mvN1H/T1iFa6bvtRc5lVWNywH+eWfbv1rPAA7HtuF+smHMQOu9HSdu9ojIcKbX4+job8709RMzbEgPkl9dE6YRzu/vjOMJPGwbbsoMem8DgU9I9n20fHQa+67H3JbTluRo61V9UnIM3SKJRQmAjDhQvaZz5LxiHNVy/1/0nGgsKwE3pdyVhMPtv1o/o4/g9/Lm81</binary>
</binaryDataArray>
<binaryDataArray encodedLength="1628">
<cvParam cvRef="MS" accession="MS:1000574" name="zlib compression"/>
<cvParam cvRef="MS" accession="MS:1000515" name="intensity array" value="" unitCvRef="MS" unitAccession="MS:1000131" unitName="number of detector counts"/>
<cvParam cvRef="MS" accession="MS:1000523" name="64-bit float"/>
<binary>eNpdl09oHHUUx+fgYRGR1YPsIYdFPEQoOEoOi/QwomgPPYxQSg4VBiqyqKSz6bad/P81rU3SVB2btsYYdY3Vxhp1rKv2ENvBahvoKkMsEjGHPXgotZQ9eAjFg5r3+QXe5PJlZn/z3vd93/f3fr84zn9/5f3e/2C++HUTnWK/4PzngnfPye9jmTzvXRe8fF1w8gPBJ74W3Dgl2P028SLBF5cE3XnBF74VfPh7QY913qRgPCzYOSS41BDcsyB4Rng5v3woOPaV8LydyvMzTcHzFwRDqfPv6gNPbT5nq/K++Y7gqUXBz34QfFriOc9eEay/K/jyl8Q7JriGTpHE8Vq35Dk9IXxeIV74HnhcsIc4z30juEw95d8FC8uCL1Ff8pZgVt/E9Npv6PqxYIDe8QTvY/rI+2WwAu8q+S6cp/4zgm3q6aNfzj7B+88KPviR4DF4DdPPHtvvA4K9+KIJDzMjOPgJ/UR3NxTcdhI9j5CXfi8Sdw1fOKxbmqUOdG3xfv604OglwRJ5HqWfMXx2HCYefCvj+Ja6g4P4+wR9QdciGMHnefrk81wcw7eGfpNn5ajgHHWtsH4WbEzDi3od4oTE8dCvelzXscR6j31bwic+ul6kry68Xep0iV9At4z3Fb5Pa4K77PMU+qD3JfyzgZ8uwtOM6/38D/nvxTcN6l1k3STf/Yi/PHgF7Pvu1/E/9TYG0BefdKirzLzomdP97dThNch76umgVwCP7cwtMyS4Tr5u6n6cuXcXH/2Jrxz6msDLG6Wv8M7oQ3mEfOynDH0cfu/w3K5rvzTQbYU6S9S9cVLPSw+ekzyn1NuBT9SCB+/voHdS13N2jr4G+3N1wbMXXcvo5/G9A/+YfDc+Je+b+Ep4myevkY/5YfBPhq/DUa1bJn1NF/7At+zLqQR/0u9wRtfTII47qM8h+32RPnf4PWH9PcwzH/8HfJcyVyJ0DtFllXPD0N+UelLR0/icHy32afsN+DF3Mvh4oLH80beAfrHtB9+l5A+G9Pod8Exqmtd2zs0+dF9j3rjsm1eZp4vsx9WWrrPdJ7gTfxjyZOgX4Usff2Q1XVcADx+eyZDehzF5HdZ3sb+60C1iPzrwvYnOFXgUF7RvHHg79jzh+xLzy8fvITz20PdsWuscs24n86E9rH3lsZ+LR/X6CjrcBH386dv5Y30PFvBFyu+NEe3PEF1C/BEc1nMtAc2E9u8Vzqez1LfN7rvcfaub/D552uyHJuf4LPUF5L8PPQrMkbVxPX8y+hkR16CTN5Lz8bC61zhl+mfwe5U4yYT2kXlNnxcu9Tp8F4zqvB384MPbO5Tbt2Paj1tz7aCe02mf7r+93zx0Tsex52Ec6X4siP7pd3eIO639vLup7yP2/hVaX57Wcy7Dv+EBPQe412/509h51q/vKXFN4xznTQJ/F53d3BxosD6zeazuvO+1+9XOMeKU4VPO9cvOBevrvB+8AV33Le7167M6js2T7tP3mIQ+l4if2v1V0/eN3imtF/83OG34PRLrc96186uufWL9XeS5OqN9Y+e5PVeDvP/tucx+Mke0j2xft/jRl6Q/d+8ZyPVJfi92bSg/m59+hgfzwa3rcwR/lPf+Jc+PXcUH72/dd/8FJJZHLg==</binary>
</binaryDataArray>
</binaryDataArrayList>
</spectrum>
<spectrum index="13" id="scan=14" defaultArrayLength="358">
<cvParam cvRef="MS" accession="MS:1000130" name="positive scan"/>
<cvParam cvRef="MS" accession="MS:1000579" name="MS1 spectrum"/>
<cvParam cvRef="MS" accession="MS:1000127" name="centroid spectrum"/>
<cvParam cvRef="MS" accession="MS:1000285" name="total ion current" value="1061369.00000000"/>
<cvParam cvRef="MS" accession="MS:1000504" name="base peak m/z" value="113.07429230" unitCvRef="MS" unitAccession="MS:1000040" unitName="m/z"/>
<cvParam cvRef="MS" accession="MS:1000505" name="base peak intensity" value="256428.00000000" unitCvRef="MS" unitAccession="MS:1000131" unitName="number of detector counts"/>
<cvParam cvRef="MS" accession="MS:1000511" name="ms level" value="1"/>
<cvParam cvRef="MS" accession="MS:1000527" name="highest observed m/z" value="1071.99120354" unitCvRef="MS" unitAccession="MS:1000040" unitName="m/z"/>
<cvParam cvRef="MS" accession="MS:1000528" name="lowest observed m/z" value="95.00791742" unitCvRef="MS" unitAccession="MS:1000040" unitName="m/z"/>
<scanList count="1">
<cvParam cvRef="MS" accession="MS:1000795" name="no combination"/>
<scan instrumentConfigurationRef="instrument">
<cvParam cvRef="MS" accession="MS:1000016" name="scan start time" value="0.118717" unitCvRef="UO" unitAccession="UO:0000031" unitName="minute"/>
</scan>
</scanList>
<binaryDataArrayList count="2">
<binaryDataArray encodedLength="3636">
<cvParam cvRef="MS" accession="MS:1000574" name="zlib compression"/>
<cvParam cvRef="MS" accession="MS:1000514" name="m/z array" value="" unitCvRef="MS" unitAccession="MS:1000040" unitName="m/z"/>
<cvParam cvRef="MS" accession="MS:1000523" name="64-bit float"/>
<binary>eNoNjXk8FIgDxWMciSJnd45Bh3KEsku9zNCdXUe5zT3jnMO4S2XGUWsjdDiKGCmr5OrShSGVyk1FZLDdRcRvU/389T7vve/7PLVOzRtH7u/H7rKH9gul+/F7iuIiFTlPjD4WreAqeILY67qOR5r1PBMlLSdPxKvr+aaLPeGe0GfQ0uCJ41kLx/wJXkg7NzO5SNELu8ebt8U5eoG7SutzCdkLtZXXe56JvNDraVavkOSFDX9Ist5KvaCf2jN+U8EbJ7+tWkImeeOTXZ/j7QRvJO+y68hI9IaHqs+kSOqNt/l/Vjwj+EBD7+dngpMPot8/qrki9sHos096HlIf5P2eKU9o8sGqS8OGexR8UdTfwbmo6AtG5Carow6+UDt90LqO7ItlrwvDRsW+mIgMunSiwRc5sc9WnGj0xZGc+Pc3FfxwY0LSO63kh1i51th5zn6QO+A2uF7sh7v2a+Y+S/SDd3LpfFWpHxoTG+eoNPmBE7BkLF7OHyZm577aK/hDQsqzEpH8UdgWoco/4g+XCjWhVOyPL/94BM+X+uPpo8/EE4QAzBVVtdQrBiCUvHamlRyAUu/YwGZxAJoC1f6sbQzADp22xQx5CnjWp9vMDClotvGRuRpRUKyhX/nakYI60bXNz2kUxJ3RuLougYIxpYMFZBEFFc0P7PQKKShaedQ9tJ4CVkrhN8kQBTmRnmzpHCrIx2+7DclTsVVONswwpGJpJavd05GKrk7W85c0Knz+oHtfT6Bi9fJjTVP5VMxrD5GgkArXOfM43kVUrPW8GtBaT8U2K/ft2gNUPFhuE/xsiAqjpMyBMjkamHo7TBnyNNxa7qLhTaDhycubo4SVNHz4LD+pbEiDh2fYsU1GNOxQkmlddJzlCL0/7Gk01GYRHboSaBiM3kz+XECDfH5tWmMhDQHw+C6op2FZI9lubwMNd7Jv+1UN0UAkVR+uk6fji/xHv14DOv4iZy+lGNHRJY1LdyDRYXmufP5lGh2mTNZS5cN0+BZymyUJs33a6yiZmI59WXOKlhXS8bXA+dz/7tEx82P6fXQ9Hev1dba4NtLxrp2ZIhiiQ2t+slO+jI7xQ6OkkV90jJ4/RbEjMLB3UfX+nUYM+Mys6z3syIDW5R8ZKXQGpEUxbjcTGEh/cVexs5CBjuZ3GsoSBiyWvqpVaWDA/Pnje00yBr68cY3JlmfCdLP1ghICExcq177YYsTE48miBD0SE78y/J4QKEzUp/76cJTGhF2/y75jdCamPOZkWoiYMDNelzuQz0SnW9+VL4VMnPx+SHaynokVOUo7yxuYoGkfeBEsY8I9/kCyK4GF5I+Lml8bsKCukPjxqhELWfHu520dWXiZu+eMOYmF3U712YF0Fpy/j1xJZ7BwqW9V+ikRCw5ODkmLi1jwrzn4fVPx7G5w3rRcAwvdXpt/XpexQFg741AzwsL4k+aQXAIbAT/qXdWN2NDNKf2oQ2TjyiZalJ4xG5eTf0szMmFjwkSVW0liI+ZZi66QzsbQsL79fhEb38czmmSFbFxM0T1oJGFj5N//xqkNbBg3u+ZTZGx41701qxpmw/LoWKgfgQPHspdjC4040PgqbhwkcVBesen8EJ2DrYuz0yuZHAivTfg+EHFgfyPJemERBzpRihsXFHMwPTAV/r6eg8DANXeXSDk4TF2ZVyrj4FW144CQEIhPEzvcicRAuHUq+xQxAlH+1/F9l8SB4G1rWv6+MBBh1znT6ySB+PZ20se0OBCupcpr4hsCYUnOS18iC4SX6X79xJFAfLV7Zc4lBOGM7OZGqVEQMjzKvCxNgtAbE7vlBDkINMX5prucg1A3/bynnxqEC9SVq+cwgjBzYfR+JSsIGDv5q1sUhMTFsu5bRUGoUpKe3TwcBMWd8WfoCsGQbFRLVScGI1vF6tN6cjCa74UYH2EEIznefmmlOBgxBtuVR4qCUeXerGl5IRiPG92qnjQEY0BvdDdZFow7t1UqrowG49baX25tSiGoTSRqlBNDYM2lCZ1NQ3DH6IJ6g1MIyjbq5J1ihEDvSxjpaFIIlHrSGrZIQrDaxcY+bjgEN19uTstUCEVhVC17uVIohjwsjHqNQmGpfct1uUkoDvaZHflOCkW3RWdNHDMUORak0lZxKGyOnR36VRSKCvKL/4globhqSRG5PgiFo8Vvth9loVidHcI2IIbBY4nn3a/GYbhwsmarhBEGY8FV5a6iMOw9JUkql4YhZ1vL337DYTgVldttq8CF/UR5sqYiFy8+u2S2E7mgtZj8GjTmotbr2FMdUy7c/Tx/jpK5uPuXp3kBlQuVOymrFzK5qOGoJpWzuWi/98i8T8xF/dAfFt3JXKyE6GWHhIv7XO0FHSVcOAc4Z2z/d5bfKouwV+Dhw6Eux2UbeFA5xWksceRhd/5CpwOuPHSX0ewPu/EQO6Hgs43Gg+oZ4sjArL5aETKRJ+DBYKqY0xHOQ9ShyeReEQ8dXCJ7XwYPYvOdLYuyeGgq3cg3k/Ag2X6z8F0FD/84VM/kVvLA/EXguVXzsMf8jdLdeh6MC9XON7XP/l6+79Q5xMPp7piv32U8tN7+uj9ei4/LPWUqjwz5CIZOS6YVH1Xkbv0nG/h4T366Ic+Rj9T7zb7vXPkIf3o7TsOdj/hk78wMPh/Mq8R5jQI+yIu15ZyFfGjp9pNSEvjwrJm5rJnFR5/6jWKxhA/jzxoPf1Ty8XTg02dU85FZ99T3SjsfNHFLxvNxPnJ78n2H5QVgls3NWKkgwISXGvGdpgBjA5Mua7UFKBhg7Bk1FKBQvXhNv5UAWsaaZz2tBfCx3rRfgyRAX8dxfSeyABe9p760uQqwpI8YlOsuwLw3Yzp6dAGyp/7dlsYQIDO6X2wRLsDkxfEjvUIBXnd7WHWKBeivLJ9PzBDg2VDOv+6VAiiH2jumdAhwfVjtgKZMgK7JVS/XjwngLSXdrhkXILqsoD9bOxzKbxzS3DeEw33i3twh63AE5ce66JLCccmW+vMVORxmHzlppwXhcKr79PWGJByrieFxu6rDERydaHdcGo4F0ecZqh3hGN/D46jKwiFnOHeNqo4QqhsPrmvXF+I2R1S30kgIG/2DBTNEISoe/e/JKwshFuvG2qpsEEIq2s9xsBEiuXdwwSiEaJuiaTq4CfEw5UarHV2Ifacd5/rzhcjyvEvxFwpxzr/7YX+mEBkGdStK2oTYzcKgdpcQ5XsSommTQtwMWrtpn2IE8mqnciONI/AjbdO1EnoEXpTeOX1OGAHjmOfHTatmc6lafnFXBGwDWt+VjUSA9qdH7KOaSDzPEBpqt0cirNTWJWMyEh+W23MW2UQhqGmFnr1TFO6ciRhf6xEFeeJyn79FUVgslu+vOREFg949x3ZNRkGhR5oSqRMN7S2W/BfW0TiS79FbLYxG86XprKOT0ci5QxssVoyBiUJUzWrjGFQY7128tDsGHrbvShbaxELXMiPRyikWBnNnqpddi4WJcupS89FYtBnUnd3gHAf9LY8KSk/O6vtj03mTcbCmH3pzQfEAOuvjej50HQAo099u+RwGx2fNf7/xRPDeYLUO0SJMVW922XJYBLJcjtIN9yToaP18u6A1Fcmmuod0elMhW/P4lu5gKkosiTTdN6mIDFT/+e1eOv4PHswJVg==</binary>
</binaryDataArray>
<binaryDataArray encodedLength="1300">
<cvParam cvRef="MS" accession="MS:1000574" name="zlib compression"/>
<cvParam cvRef="MS" accession="MS:1000515" name="intensity array" value="" unitCvRef="MS" unitAccession="MS:1000131" unitName="number of detector counts"/>
<cvParam cvRef="MS" accession="MS:1000523" name="64-bit float"/>
<binary>eNpVlktsTGEUx28EmUUTd2FhZyIiXSCzsOhC5LKQWogbEWnEYhYWIh63j9Fp0X59Mai6tBQtxrve13tSyhCRLiwGCRMLmWDRhXCXXVioOb9vcWbzz7n3+873P//zP98dx5n5pRu9/2DGP1bRKUnsJO4JLr8peO99Fb3yV4mXSexEVwWPRYK/TgiW84IXbgnmLgvWPhFMPyc+KBg2CxabBFfd5f0FwSXwWcl5c+8Ldr3iPM5/Sn43U8X0+nmrq/GukjzPnhJcc1vqLryWuHJF4ini6dPUd0cw2CeYzAruuC7YInWa39/gf1Rw9UvBxRcFl4aC79Bz7TPB7VKPt7mMjujyEP1GByX/xi8SjwtPZ+uQoGPgDz+X5yuoM8X7IeqYD/48K9jzSHDigaC3R/D7Jc4fEcwTR+SdAp3DgoU+9p+BD/VOniQf/f8MOgP0rRt/sC9Lvvou/EQec1xwE+cO8TwcFjw9zr5R+OGXoB+/tQrW9QjW4KMS/XSPcE4G/+NLg64bJqgz1H6oob/lHH5F7xz73QHNO+D9X+qdjc8MdefoSwPr8uhwphf+5Iv3019bF/wT1FePrv3ovxffhS3kPQCybxv8egfxcSfI/oDzsvTZYV+c0XXl2VdB1zBAZ3wUtuMT5t2Ff5H9IfvSbboeh+e1Ur+Z8wkdb6MDPigcgie6NTCPMXUH8E2Sv8LzFPlL3DcBcR7+Putz6OFaX3VrP3jUF7O/scg65so7p33mcN/Ww99Fl9jqyPkV9sfcCwY+wy8E9+ObNDoG9KmMHs7eKhYXfpD47TXOxaeT1JFgf4m+JPq0/knmMOSe9tGvDj18dPDhnWM+fPwWUO8s5imBnuYYPgg0DxMo/vZ75Uzb9VZH+E7js62Del5y1FcHf1d4mz9vqAt9E+cFx7q1Lva9T90J8jSgbwG+Hny2sy9vfQbfIeYsxp8R/kxyryTJn6T/MfqUOKeEP6Je7U87T8Vm7bckfGK7zvqY+a3gu9j23eh6Iqtvu56TlO0LdSQ7BD8+1v2poQ8u7wP45Zlrn34W+N9Q6VLfb8fFfyG6GXilO/X6iPM88lV477bp71oD+fJN2k8WrT+z+CbFOg/+cZP2pb1HrD7b7PftgPpOm3U/ycM96uPnRTeIM/peLlCXQacU71Nt+l6wOpUy2gdT+KnI+qBT+ziydbPe6dD3jJ2r4m7tpy1j8OzT81Ax2hd2/iP7neK8Meryu7Xenr33yTc5oP8Pxq3ax7YOe96CPh27jarvJhvjI+a9cE710dT+kHiE/5M7Qz1fM/+v/gF+R8ar</binary>
</binaryDataArray>
</binaryDataArrayList>
</spectrum>
<spectrum index="14" id="scan=15" defaultArrayLength="294">
<cvParam cvRef="MS" accession="MS:1000130" name="positive scan"/>
<cvParam cvRef="MS" accession="MS:1000579" name="MS1 spectrum"/>
<cvParam cvRef="MS" accession="MS:1000127" name="centroid spectrum"/>
<cvParam cvRef="MS" accession="MS:1000285" name="total ion current" value="888573.00000000"/>
<cvParam cvRef="MS" accession="MS:1000504" name="base peak m/z" value="113.07433792" unitCvRef="MS" unitAccession="MS:1000040" unitName="m/z"/>
<cvParam cvRef="MS" accession="MS:1000505" name="base peak intensity" value="246520.00000000" unitCvRef="MS" unitAccession="MS:1000131" unitName="number of detector counts"/>
<cvParam cvRef="MS" accession="MS:1000511" name="ms level" value="1"/>
<cvParam cvRef="MS" accession="MS:1000527" name="highest observed m/z" value="1071.98986822" unitCvRef="MS" unitAccession="MS:1000040" unitName="m/z"/>
<cvParam cvRef="MS" accession="MS:1000528" name="lowest observed m/z" value="95.06375479" unitCvRef="MS" unitAccession="MS:1000040" unitName="m/z"/>
<scanList count="1">
<cvParam cvRef="MS" accession="MS:1000795" name="no combination"/>
<scan instrumentConfigurationRef="instrument">
<cvParam cvRef="MS" accession="MS:1000016" name="scan start time" value="0.127083" unitCvRef="UO" unitAccession="UO:0000031" unitName="minute"/>
</scan>
</scanList>
<binaryDataArrayList count="2">
<binaryDataArray encodedLength="3000">
<cvParam cvRef="MS" accession="MS:1000574" name="zlib compression"/>
<cvParam cvRef="MS" accession="MS:1000514" name="m/z array" value="" unitCvRef="MS" unitAccession="MS:1000040" unitName="m/z"/>
<cvParam cvRef="MS" accession="MS:1000523" name="64-bit float"/>
<binary>eNoNyXlczAkDx/F2ZtLjypGwIzw1wmsXT0m7G7v6mqba0Eihmc65q5nGzPxmOkSHZrqoLCG1ZbpZNmehQndJSJeEdtJUaiVCNjZ6/PV5vT7vcWI8dUGdJzZsbp3vRWFhyZNCY44DC3LHo4dmO7LgeqjldaqGBcfBiDl3alkQW6QfpJPZcMqw//4LhQ2fxfe6IulsrJkz2zKDwUbXSJuNhTMbT/fcr+5WsyEWFDVMj2fDWGw7NVLHxu2X27fdpXihICnQ+xXdCzsrkxOVDC9cCisqpai9kPtubV5MnRfUZt8/e072xsyUza1Gjt64vGbe4esab7hfL41n1Hkjd+zY51kN3gjd76LdQ/FBU0gR+5ahD6xcbo5Z/eIDS7S/q2b4YNBWkvu3xgfPiYafk2p9MK2ZJj1Z74Mp6iuiiuKL0exrDJKRLyJaVi6b5eSL1k05hd9qfLH6gUNoR5wvVllmu2ys88V2yjc7Tn/jB+MB3chmih8SKj4lRjr44UZukvjVQT94s+tXNmj8MBne8vOyOj+coLbKUsj+ON/lNu+CoT84vB7vPoY/Kq8ubsrT+MMkE8ur6v3hV1DxXkLiwKxO/3SLBQcHctKj2DQOTq99+7CPzkGWRSmnm8dBhalGuimWg6FVW1Kd1RxUb3tsbp3HQV9uCkJrOOjZtfjEwT4OotguQz0GXGgHv7k/QOKC8/lPU6kFF40Zx2f40rmIM86x6+dxcWPfh8iyWC7CVfHx3DwuntxKO+Gcz0WmbFtUVw0XDw6H/Wqk4yLX++ZEZx8X0YpaiRuZhy2r//rwfBkP/8s682jcnIeGrBED0Hgo6+1PqKDzkCKfeB3uyMOhYsOTSTwePrJEhlWxPIz4/rX7RQ4P/oflivd5POzrGVXa1fLw2/xu9kgfD3yDIGoliQ/DmpScHnM+mG15UgWNj4g19ovsHPioMnHu6+HxoWoS/WUUw8fim7yLUbF8TPbf/2FIw0fc3d33rPL5MGhM/Heyko8LA5Qj7dV8PDUK8futlo87LsvdbOv5IJ/VnE/q42MprL67oufD7Ubv0idTfPS4+lB+JAsQrKy2daQJULKRWZ5GF2Dux2cTGXwB1jZy+d2xAhi5Gi4cyxOAeeb36+a1AnROVDYf7BOgo3g4uUcvQJejo00SSQjVhxrWabIQzjasxPU0IZIvfaiZogth1+pDN+YIYbi8ShDFE8Ln0DK78/yvndGho6mFyBnuiZ2eI0SdU9ip3jwhsgPmtp6tEWLO5V+6K2uF6HJ1CXDUC/FT16VzpmQRfv/EuNljLoLOvivlT5oIl9rsDH/hi2AguTX4u0CEExedYoVqEUhedYXafBHSno3aWRWKcMWMemFurQgXTCIZbvUinC59YBqtF+HBhr0ndAMiSAWtlfakAKQ5f9scTQ5Ar0fImhcWAZgbq22tcAjAxGbmr9v5AXBqT6cZFwTAbk9HqZU+AB+VC0u0/V89lFrsQA4EubBT3W8RiDjNqz0XaIF48uaocoZlIFjBTIXOIRAml56ZkwWBEKw6VZUnDMTl+Gtdh+MCod4RcMgvPxA/u3hk/FsQiJj58Y1vawJhUJrOH6QFwbzsj7vhDkGw4O88XSgIQos1lVqjDkIvNeZ4vSYI9U9TdhsXBmH4/toD4bVBcDvXbajSB8EjPfqmYCAIrdQAEpcsxtRP16PO08Tw3EYssV0pBhFbvJXMEOPHlZENTCcxaKzjqx6IxOj2WlGojRfjUVX0RH6BGCEVC16u1osRdZBTxeoX4/HJCbMZKyRI+v5oMZkhgVn7GVayQIJzt2ZeP6uRoF0Xfns4XwIRU2RjViSB/Nrp7ke1EjATMnMa9RJo9y3Vlg1KkJtwvHloWjAe2B0bvrMiGGs3PfzyeWUwPNVRHp6iYGwdLzi3Sf/V+9vt4/qDEc/O/NJJk2K9ZkbJgpVSlKf/q+MKpPgsNCvWCKVw/VRbnx0nRbt7867JfCmyrdffGyqQQvpPedvqM1I4z9Y1MhuleB72JJbTL8XwIuuukBdS7P/UZtRvuRd262S3RUV7MXFrhtnm/r04N2ad0LFCBtv+p84LV8mwfudq48bVMiyoL/zQy5DBeqrEuIArg8cEsZElkKHc5++jZQEyuHU2KZoSZKBR+y0vFspQP3nEYuZZGTyH39B23JHBYfqRL5UvZAi1bonZTpEjc/LMwiU2cgRLr+pq6HKM0qlzCHc5mORPW+cTckgGt+279rWGo4IzHUo5pIn5Q0NqOW60vCa2HpNj5B6pmnZcju0HhF+K8uQwCb0efeSKHF2JRhddS+T4MrrHpblNDt2nvKchFgoMXClfl0pXwJQR8dLXXYEoN1LqHA8FpjktNabuUkCgY8Q/4imgz9i/ME6hwOcshkhBfHVLJoOhUmCdzN74RKwCOvfKrW3HFPj4LKPiXZoCfrtfrjW6qkDG0DG6a4kCceGLohvbFBCPF7FS+xQQdcYHP36rwKywXQndJAKdptmnTCkEjo4HiUwWEDB7BHGzBYGb32ZHem4g8Ofxqg4BnYBnS07cP+4ELHMF2lO7CNR2hzYQfAL1zB8i5ioJyIkfsu6pCCRPpsU1agjYhrDHNnUQWGdvO2qsJ2C1ZqJ3/xgBWeozO8/3BCiLmyrqSErEZOXll9sowVt+d2n7BiWuhv44W+ahRLpi2ittiRLLjfb+EVmnhFumx+3/tCtRtbHhAFWvxJ036lSqqQrz1nkvefhfFerPvu3dTFPBYNlPlo+sVGieJd2/0ObrZ6c9boIKS1pmmrh7qPBxdqJ2+7gKVCO/5oOWIZhiShbRr4Zg4/tZBfeuhKKYuLWqqzQU7dVVrXNtw9Cw6cbJxY5hMKzoKlOMhyGr44L/3QXhmK/ylR9RhWPqu4F92ePh2LDu8hxPy33YQ243nW0bAW2zH8/oWgQSQnaWZY7vx1GqpHyjXI2987kNCFcj5x/2m60xaji+086b9TAZpNdvaaaPk+FXKh+j9ibj3Clyznjlb/g/gRAz6A==</binary>
</binaryDataArray>
<binaryDataArray encodedLength="1092">
<cvParam cvRef="MS" accession="MS:1000574" name="zlib compression"/>
<cvParam cvRef="MS" accession="MS:1000515" name="intensity array" value="" unitCvRef="MS" unitAccession="MS:1000131" unitName="number of detector counts"/>
<cvParam cvRef="MS" accession="MS:1000523" name="64-bit float"/>
<binary>eNpdlk9IVFEUxi8RNYuIB0W6EJlFC4mCWbgYwsULCmbR4mHQotUQEbOqmTHH0azemKWZ2eufWRlM2dhgRs8wlHTxAgORhMGkJIIetGiWbxUuI8/vLq5uPu67957zne98545KKWXvW7PV/7/mqmD7C8H6smDhh+DvVc69FNw5K6huCe7gu9UjuGdKcP2RYJ7zh+YFy1e4PyBoFwWL3Cs/Fjw5Lbhf553ZQnf3J1mfZ//Ee0E3t4VBw95jW2EXavI9+UTw74TcPxPIevaZrKdYn7snuAs9POo5Sn4l+ri/vrLuE1xaEGy6z3fqPvtWsIH6T0t9bvt3Wa8sCh5G95QnuPbNyKdc4qbIF95AL/iGQ4I1qV8dn0S314KJ54LBG8GRGepFl3lwWPRQrcRdpw/lUUF/UDAOn9YJdH3Ffic6UIfdL7jIunpTcAMcGyHeOPzxQ2ZY8At+WWJ/iHoUcdVFwRZX8AB6ZfGXg6+S1wUbOeez79PfDvqQRMci5+roUEVvj3sZ6kkXTd8MksdDn2X0crnfzzmnBE/t/6uCm9y3eonfIXiQfBFx6vDchOcYuiyjW5X9cMTUp438QRf65cl3DT6g6oY3POzL9OcB3y+ZfnTgX9dr4kRgTOsi8dzKCvONT232y9QbXsAnfWafPfazWXTBnwHriLr8PtOHPnxt3fec8V6ozBxzwrkl7sWHTV4+ebwC/cHv08xHGb2O+MTjHQg4P0i/FfHSxBv9zDzh8/iAqWOWPqWpz8NXCfpr95j+TcFH0Te/YM5D8zt8wvudoH/etvoi9Inwa+9T4pE3pC/1kjm3uk+Tc9v4oG9EvoD7DnlC8ifhlaGPdrc5bxvok30IH/JV4VG+AxLfuot/0SNEx0TO7Kuetzg8Pd4pi32L/BFxkrxDAXEssLY9Pvw9zY94KX6/asTx6J9Nfgc/NVJvhA9czVO//51mXhveNc6HeVNPrYv2u+675p+lj3E9d3lTpxh5LfKOy7wEbT9Nfv0Vc54dfJqGh3Ub/ThfK5i6WfBrqpg+C+hDGn6xkvku6Pwt+MjR75z0wR37Q76P5JP32j3F/zurH8z30+uy/wEJ93OA</binary>
</binaryDataArray>
</binaryDataArrayList>
</spectrum>
<spectrum index="15" id="scan=16" defaultArrayLength="255">
<cvParam cvRef="MS" accession="MS:1000130" name="positive scan"/>
<cvParam cvRef="MS" accession="MS:1000579" name="MS1 spectrum"/>
<cvParam cvRef="MS" accession="MS:1000127" name="centroid spectrum"/>
<cvParam cvRef="MS" accession="MS:1000285" name="total ion current" value="809094.00000000"/>
<cvParam cvRef="MS" accession="MS:1000504" name="base peak m/z" value="113.07433701" unitCvRef="MS" unitAccession="MS:1000040" unitName="m/z"/>
<cvParam cvRef="MS" accession="MS:1000505" name="base peak intensity" value="249855.00000000" unitCvRef="MS" unitAccession="MS:1000131" unitName="number of detector counts"/>
<cvParam cvRef="MS" accession="MS:1000511" name="ms level" value="1"/>
<cvParam cvRef="MS" accession="MS:1000527" name="highest observed m/z" value="1072.03121370" unitCvRef="MS" unitAccession="MS:1000040" unitName="m/z"/>
<cvParam cvRef="MS" accession="MS:1000528" name="lowest observed m/z" value="95.00840194" unitCvRef="MS" unitAccession="MS:1000040" unitName="m/z"/>
<scanList count="1">
<cvParam cvRef="MS" accession="MS:1000795" name="no combination"/>
<scan instrumentConfigurationRef="instrument">
<cvParam cvRef="MS" accession="MS:1000016" name="scan start time" value="0.135417" unitCvRef="UO" unitAccession="UO:0000031" unitName="minute"/>
</scan>
</scanList>
<binaryDataArrayList count="2">
<binaryDataArray encodedLength="2616">
<cvParam cvRef="MS" accession="MS:1000574" name="zlib compression"/>
<cvParam cvRef="MS" accession="MS:1000514" name="m/z array" value="" unitCvRef="MS" unitAccession="MS:1000040" unitName="m/z"/>
<cvParam cvRef="MS" accession="MS:1000523" name="64-bit float"/>
<binary>eNoNy3k81AkDx3HMKEctUc1WZBlJh1KrHCXfHNGhhNzHzPzmMMw0hxHLPtLMUEqRq+jSUIhqH0ehqFzD1hK9VE9SGEc9CZuHVZvt6a/3P5+Pc4ZnSepDf4yNPn6g1+wP3viCTgY5ACuvmhakugSAVtA3pesWgN6hJZ0Z8gAwed20J00B0IqouvmDZiBmF3Q+jXIOREFicG6NayB6S5gMlSwQ6y1l21akBELB7TDIbQqE65NU8lRzIHyXTe+sIwch8w+f0XfOQTjgXLm9zTUIDttqw28kByHDeGKQ3RwE7cF4XjcpGElBO+9quwXDapNtwXV5MAq8P3v5NwdjOORrs35rMP5a9yIgRzME/zqV58RxCsFSvXmTj1xD8HBf5tTIvhCMV8dUDctD4HCk5GTOiRDIxQbvolpCEGWyWdBGDsX9jIfJk/NC4bhYXGOwKxTqapQ+S3kovM5Xtr5MDkU3OTF+ZXMouvZmazS3hMKtItGlUD0M7uMgHyaHobzBVyB1CQO9bt8W+bEw7NLZcVkpD0MaNZZJbg4DN32dvFYzHM1Zl+unXMPBXr/55G15OEYv6DVWtoSjvKPxOVeDhg1XGyZ3m9GgUJ5d40elYWery/G3zjR8O77nWwmdhq6WzPYRBg2ODiklW6Q0/HEvs54toyE/o8xgvoIG0ovjdUcbaajd6G9aOkhD0vyFzgNqdGwq12YNa9CRVXz7TKQZHVEf72ZLnek4OVNBGWDQ4RXffuSRlA5uiU39HgUdJdKpuv2FdChMai1HG+nwXx2+gvKWDvsXh9A3SEf+ypAOPxID59s8rEZXMrDaLWeppRkDy9LdT9lTGfAOo+s8cGbATBKdImAwcCs9yVQpZUDx5dWzgQIG5it1FfcVDExMqA5eaGSgV3HUeLmKge2nLtxv1CCQmje0Yz+VgLX47D4HFwK2wvMunQwCR80Oz2gnESjiW+VfkhKI3aOcKZERmCp9aGSsINBZzlJSCwnYa8cy44oIfJn70PHuAYG//5wc02kiUHzR58b+FgI5QaeN8wYJmGcelJaqCEQZTM+b/EbAecVad2sSE4H57C4jKhO51vpjqc7fdfPPy2cwQfh5ud8imFgzW/ahXcrE3ACZ8T8FEyI/d611RUwce2SavryJiQ8GuprtKiZWLpIXZpBYyIr1mt5PZWGjWvGMugsLItOZnNlwFhKSK2uPESzU35jZS5GxYKb3aWT0Cgvjk7aZDoUslOwoa89r/P4lRfNqmliw90ud9VCxsMjSp/cAiY3t5P9enTVlw7HMoaaaykYb1dCi34WN9zdbzIQEG7/apmafY7IRcuC6TrqMDbMya8ZnBRulG6t/23SNjQ/IfeLaxEaGRdI/ds1s2IzplT4fZEPWKfp6X8XGg4FCa2sSBw22deNvzDhoShNNdFE5sD9dn1XqwoHM8i+HfAYHHS+UE2Liu/WUKZWUA/7rXsN2xfcv9K3dpiIOqLUL1I40cfBx1YGBgyoOAplXfbRJETjnWa31gBqBYu/LZSqXCMSvybH5TETAwUISe4UVAenvypwqWQQouxz97xVGYGiv9N//FEVAd+un0BlVBDrekfxtSFwYphnrq5tz0Rq7wU5GcHFg7fttVUwuLs2WJOsWcdF8LEV/6zUuJs/bdLKbuBhf3l4hUH3v/Ch3BMNc9Hhm+YIUCd+z88/SzCPB2d1/wcoiEtm/VMxlukbiy1EjqvuuSNRu/dW0mB2JspySGK1rkZBQhgRa5lG4nF68UcqMwqHB9Tm/yaNAkdumjxZGoXGiZQ/9ehQa3EfvcpuisJPyY2vFSBSejozXfCXxcNNfN0w5jweSd3VogzkPexzmXssseFirRpgmpvDg0z/z988qHopnSRUpQzx4frxi/zuVD7rI6tYhJh+jW3PuxrH4eNmfUhgk56NytGHF9mI+JBWOi/Yq+dj8wzXPMRUfX2+v5nqN8EHqc/rxUeFhOB19lbJ36DBO7t5864W5AETYyGKT1QJ4dlidUboK8Ip+yqmWLkBaueO3pUwBdO6YnPiJJYB3bhanmiOAekF+fttxAdQSuqwaiwTYkPhkptlAiHv+Hne0fhZiuxFv5q6zEAt7TpgFMISYY9iZ3xYLsSiM4tUWLcTH1x/3+2QKMXadr/whWwjHOZ1jpyuEGObzbrlXCUG9anjxWbcQQx7Em2RvEXwiLtw38RXB4qZ+SYJIhC929oFWEhH8ycuZrlUiLF1Y9uh6twgbL8qMXn0SIdbui2xMQwydZ39uoZDFcGrJzgmwEYOfRm40dhHjTRzj3YC3GJpMT/kZXzE2123YQCPE2LRb4z9e0WJkJ6tr1kjE+LJk3aF1KjGGSaO3e2yikZy8MNHkWTREwbixYIkEopwF3V0/SXAtNFerxUwCn/O5ei+tJZC9rar6DAn61sR7ePhIcEc3oc+iRwJxhf5T72kJ6stDjE6tisGn/lXOiytjEPO4tyW9JwaBrbbFy7bEwty3cKmjWyz0BR4GyphYPBu++fKcJA7c941qZ6fj8OpSmBVlSzyqmBd1xdMJyCto428TynCnziLQNU6GIgPrHs8kGUbXP88wfJoGoiau1PBlGrR/eaxl2Z+Gro6EGZOHGfg/4u+Sag==</binary>
</binaryDataArray>
<binaryDataArray encodedLength="964">
<cvParam cvRef="MS" accession="MS:1000574" name="zlib compression"/>
<cvParam cvRef="MS" accession="MS:1000515" name="intensity array" value="" unitCvRef="MS" unitAccession="MS:1000131" unitName="number of detector counts"/>
<cvParam cvRef="MS" accession="MS:1000523" name="64-bit float"/>
<binary>eNpVlU1IVFEYhs/ShcUkLVrF3eWyXS1aXEFCQmKICNvdpasaR6vJfryaqWU/U1mUFt1+hKmsxiKwNLxYhBjBRciEoG4hFLSZoGDaVfM+RzizeTjznfOd93u/c8415t8vPeL/h/85qdH0l8T14zWGwdsa400fNf6qsflZFpsvijN3xVatM/U3xHbymRfiWdh2UswdF728uHBLLF4VN9wTd94W3zwWx+bEH8/EzOEaqz1rmzTulN4R6vK6xB13xMlp8l/QvE+vmHdFXPMUfd1iWfnNa+LZUXHuHXn6xY0vxYZIrKD/9xNx8b783vtB41l0TODX/CVx5b24uYd+4ItHPDrFfHwcYrxb9ZgUP5fpR+tDxsSDB2LTpDjFvD3s8whutX26LHahM+V/74zYTZ8zN+n7sNgyKCanxTrWmWH3/134VcbfhRlx25i4HT3zzM8NUAf9SXvhPtZdIx5SNzoMfSqwPsKn/HOxhL5G1kXHqNP60CfGnNvgAH06T5xzW0d9Af1K2X8elmDjCf7vdfNVOG+/Rpg36O5viDfju38U39HZQt4sOuND+N3t3BcTc75CxiG++OiI9qOf+1NAT7aDeCd9I3/A/HKnG6+Grk7qDhu4dyvc72jQ7Yufg9Sxmf899CV5t+8V+lUkHlJvCd0JdRriMfkr6F+aYB90F9BT7XXraRsiD/O/c/9yefc9s/tsmXX9WeGctw+4Olb9ZB3v8+p59elXyd4D1tXz/k71uf3w2M+gJ4Mf4Tn3HBj2SViXsf6hZx3vvbH3qODGy6yPyB+zX9meb3RN4WPIuI58aZ97Pux7nbBPQv8j/vfJXzzIuz7ufk+sP8aehw5Xt/Xd+uKTJyCeybnvQJX+BvLfn15iHf4WrlMX+yyzzhCPrT/4GnS457eL70mReVn2j+19ZV4w4HyP0pkvGv/he+XrffO/LWo8yvcy4bx6Of8vLyRJJw==</binary>
</binaryDataArray>
</binaryDataArrayList>
</spectrum>
<spectrum index="16" id="scan=17" defaultArrayLength="226">
<cvParam cvRef="MS" accession="MS:1000130" name="positive scan"/>
<cvParam cvRef="MS" accession="MS:1000579" name="MS1 spectrum"/>
<cvParam cvRef="MS" accession="MS:1000127" name="centroid spectrum"/>
<cvParam cvRef="MS" accession="MS:1000285" name="total ion current" value="713453.00000000"/>
<cvParam cvRef="MS" accession="MS:1000504" name="base peak m/z" value="113.07435265" unitCvRef="MS" unitAccession="MS:1000040" unitName="m/z"/>
<cvParam cvRef="MS" accession="MS:1000505" name="base peak intensity" value="239441.00000000" unitCvRef="MS" unitAccession="MS:1000131" unitName="number of detector counts"/>
<cvParam cvRef="MS" accession="MS:1000511" name="ms level" value="1"/>
<cvParam cvRef="MS" accession="MS:1000527" name="highest observed m/z" value="924.02205494" unitCvRef="MS" unitAccession="MS:1000040" unitName="m/z"/>
<cvParam cvRef="MS" accession="MS:1000528" name="lowest observed m/z" value="95.06377414" unitCvRef="MS" unitAccession="MS:1000040" unitName="m/z"/>
<scanList count="1">
<cvParam cvRef="MS" accession="MS:1000795" name="no combination"/>
<scan instrumentConfigurationRef="instrument">
<cvParam cvRef="MS" accession="MS:1000016" name="scan start time" value="0.143767" unitCvRef="UO" unitAccession="UO:0000031" unitName="minute"/>
</scan>
</scanList>
<binaryDataArrayList count="2">
<binaryDataArray encodedLength="2328">
<cvParam cvRef="MS" accession="MS:1000574" name="zlib compression"/>
<cvParam cvRef="MS" accession="MS:1000514" name="m/z array" value="" unitCvRef="MS" unitAccession="MS:1000040" unitName="m/z"/>
<cvParam cvRef="MS" accession="MS:1000523" name="64-bit float"/>
<binary>eNoNynlczAkDx3HNTImefT2IZzulptSTLjoU2r41UottN4Wmpjl+v7m6zCFaEpkZhaSeNiE2mVHkLBVybc/MVCLnZukp2zHRaXeFrqUe/37en++Zjl3z9ZthPOdxs4QWA78fO5ZuZ8Tg8JiubG5oDEZi+n8oUMXAfzTjcKMuBhkD4caLqExMZK7lzjJm4mHTsZE9IUxwdlubVa5mojv/lDQojImeFy6iYAUT+x9HXH+qZMKz98AJWhYTm8w/lg/qmUj0/+VwHS0WH2jNryNWx+LmkN5vXBmLcVmuca4+Fo2N19a2UuNgO9lhNjc0DsrHjY0VqjjYmXsFhejjkOVcmju3MQ4XO4qGk2ksWH3r+fMNYxbqb99psQxiYeJayVLtaha+NvfZ/lrFwgdqRHeBjoWbt4bXiRtYCPYwmGhp8Qh1PvDcbE08WrWGZHdVPH5b0uZduy8e+dPFg976eETfGvI5YcSGY8DkJn8aG9Ve4zmHGGx433axbFKxMdBf+miGng3TvZotw1QOSi68Kn9ozIHz+hXmQ6s5qLsaqLms4mDoxsrK+gYO7i75bpRP4UI56Drq48DFAkWOP5POxd/HP9t2hnDhK1nu0EFwoWKvqPdUcDFBCw8nlVxIdv4aHKXmQtw61JWr5WL08vsHx3q+/AHX1xkoPFwZM9TKHXgoN+mV8kJ46N6kG+0jeLhl+TKtVsHD3KU3y6HmYa+pS6hQwwP7qF3gay0PigWVautOHjjHVrme7+Fh8u+DNL4RAY+wF5dFVAIV73LCje0IJHueiPJ3IHDQiH3Oj06g/n205noIgRM+R0UBBAElO8rkrYLA759rh56VEihfMr25Uk1gEy3Sj6MlkD6/UOqtI5BdT7ca6yEgdSqafZtCorUL4dfsSZy96zsQTSeR7jNrVxCDBHlrTryOIFHBpVHmZpKwPjc7/7iChG3EX+caVCQaZgq6I9QkcqQvCFMNiR3HX/ww+QsJO5ec4GAtifI72Z3MBhI/jZs0/dRD4omFw4Z6w5eeb1MbQOUj+NX+kXA6H3tO9+Y5MPgoiTezjyD56PjT26JNwcd01s7mP9V8lLZ69i3W8TFYkXm12cBHsZHbX08oAmzoM7WopQpQQznwZBVdgJD0bfv/CBHg4m//+GTGFcDFIzRvNyFA+6qxlmJSAOcjTxPclF98W+jGWaUCFE95vf2oFsCR7VG1TytAVYXeuFInQFmX2aN1BgHaKh69/RdVCP9fZ55sshfCbHn2mxq6EFT3RSYWIUIYtO5HoxhCLFDuZHiQQhR13gs8zxciUN01rVAKsYJjUF/SCLGbe/1JYJkQYwOPpga1QhTs+m7nMr0Q14qX7WkyCPHJKCa34fUXZ00WBVJFsDaiUVroImSNzhurY4jQVjWvwFkpgi37QUuSToTJTLdCrkGEt9vkz3f0ilA4nO9iQhVjgc09NNPFYDz+7DTAEKOnB7eHSTGitW6F9wRirE34dOGMUgz9SMpVsUaMioawC6ZlYqxXXpolNIhxsfll3wg9AVdPvagp5Ceg3ySfM61IQPYj5wWBZQlo2256ZZcuARax/b8vNCQgIOz+RmdaIswjcntz6Ik4qapxv+SYiO/ve2Z6LE5E+6sYqx1rEuEwQf9QJUyEd1eegy01CZEr99g7OSZhhulUTj4/CVaf3G3LVEmod+x5N6FJAm9Rx3n78iS4ezE1D3RJcCGbfr7yJgmWLAWemSTjvc32dg/HZKCaYnKQnwz+Xd/RTnoK9uwjdyQKUkBfZvON9EwKbJ73r/c+m4JkdJ2Kb0pBvzjwyHhvCjZkdQY9d9oClyOWxSt6t6CubrFfp6MEGd9kXY5cLIFlBMPVJ1SCGLHVv8/yJNDU9YXWiiQo3S+Y15ItQYvyWFjJGQmGFRHb0vokWEe8Vft5SzG/d/P/quVS+C6aHfZwqxQ71HfNKxRSbPmP9ZpNBVJMWO7+p2uhFIebWt+cvSqFuzZ9M7tGCm37/rynz6RYdsf8gmGDDGsWZkVORsnA5B5Py5XJUBNq4l4kl8GZdUN3dK8ME5QH6yiFMuRszrAJrpEh8922C50jMniN+J1uo8jRWG33VbuDHEPl39qyfeQoqPkqZSZDDmVGRU/zBjm6nCS1J6LlsErLmVy4VQ7mNOe/91PlmGPGcnvpsxWBu6t9pp9txemdTSen5qeiJzev7emiVLhbu8Z2eqWivnFq4g1SQQSsXL42KhUlTc8WrvqYit4Ep9lf+6bB39rtrGNoGnrrI+0KP6bj0O3hA4FSJf4waqgK+lGJOe1hcRszlci4YjXD/MkhdFcrp+1fHoIs23GJe9ch/B+0ti0c</binary>
</binaryDataArray>
<binaryDataArray encodedLength="872">
<cvParam cvRef="MS" accession="MS:1000574" name="zlib compression"/>
<cvParam cvRef="MS" accession="MS:1000515" name="intensity array" value="" unitCvRef="MS" unitAccession="MS:1000131" unitName="number of detector counts"/>
<cvParam cvRef="MS" accession="MS:1000523" name="64-bit float"/>
<binary>eNptlT1oU1EYhs/oYCCjg8MdHBwDOkQpcgWHDh0yKIrTHQSXQq+2qVWjuWlrjX9trLGN/9f/irVGKTWIQ0SQgFguglJ1uYODikOGUoooiHmfKxywy8M59+v3vd97vnNijDFu6p1r/v59vyeu3Oow2NTqsPnro/Y/vxFfTIv5J2LvpNhzQ8wdEesHxO774ug1sTovbnkuro6L3qA4dVcsEP/1objttrg4h54m8Y/E3+SN/Q7LW1PbpTfS/vIFsXxZXGiI+1+iq0ZfddEtiOlzYvuSOPxK/qSo/4N87klx8gH1HoubtXa/fdD6yzP6uo5e9e/67/HjpjhwUayVxOZxcV9FzHIOi/iyNxTXo2dlFl/R4fK9dUUM4dKwOEu9CufQS51oSGwEfKfeGs4pc0qcGWGNzgb7q4l/p8W1U8wLnDkhzp9nThbEnXx3mCu/TP5+dKDHp26NOQwP4y/xDb6vI34Xc1c+Qz7Niwk4v3TJ7mfjWXEHerKjnCP+p6u2jyF5W2Oiwb8mNOQPi+wfpR7zOUR+z7d1/GQuIvqPB+gD/5aIy7IOyRtwD8vo847RF/Gmj7iDzAkscB/CftuXNusmc9KNry56ipxfVzJnxHnoCckfsO/ji8O7EUODboe84QR1Rmx/MuSL4Rzz2Wady6OXPhvM4TL3L4MvJslDf94hcfop88b/ReRLo69SsOfCZb8nud/UjcjvJH6Tv16yffTJZzinT7yfZszW5w7+36d62a6TvMcxeUP89tGTztt6kvNv4IuTzK1vv+se87uBexAX7TnKwbDPvrcuc+D4ts4M/e+hz4j+x9+ih3vmJD7im0tcV9XWS71gN+/qVX5H6ooPJl7z7tz5p+sPfvom/w==</binary>
</binaryDataArray>
</binaryDataArrayList>
</spectrum>
<spectrum index="17" id="scan=18" defaultArrayLength="197">
<cvParam cvRef="MS" accession="MS:1000130" name="positive scan"/>
<cvParam cvRef="MS" accession="MS:1000579" name="MS1 spectrum"/>
<cvParam cvRef="MS" accession="MS:1000127" name="centroid spectrum"/>
<cvParam cvRef="MS" accession="MS:1000285" name="total ion current" value="684973.00000000"/>
<cvParam cvRef="MS" accession="MS:1000504" name="base peak m/z" value="113.07439476" unitCvRef="MS" unitAccession="MS:1000040" unitName="m/z"/>
<cvParam cvRef="MS" accession="MS:1000505" name="base peak intensity" value="257029.00000000" unitCvRef="MS" unitAccession="MS:1000131" unitName="number of detector counts"/>
<cvParam cvRef="MS" accession="MS:1000511" name="ms level" value="1"/>
<cvParam cvRef="MS" accession="MS:1000527" name="highest observed m/z" value="924.01036858" unitCvRef="MS" unitAccession="MS:1000040" unitName="m/z"/>
<cvParam cvRef="MS" accession="MS:1000528" name="lowest observed m/z" value="95.06425991" unitCvRef="MS" unitAccession="MS:1000040" unitName="m/z"/>
<scanList count="1">
<cvParam cvRef="MS" accession="MS:1000795" name="no combination"/>
<scan instrumentConfigurationRef="instrument">
<cvParam cvRef="MS" accession="MS:1000016" name="scan start time" value="0.1521" unitCvRef="UO" unitAccession="UO:0000031" unitName="minute"/>
</scan>
</scanList>
<binaryDataArrayList count="2">
<binaryDataArray encodedLength="2040">
<cvParam cvRef="MS" accession="MS:1000574" name="zlib compression"/>
<cvParam cvRef="MS" accession="MS:1000514" name="m/z array" value="" unitCvRef="MS" unitAccession="MS:1000040" unitName="m/z"/>
<cvParam cvRef="MS" accession="MS:1000523" name="64-bit float"/>
<binary>eNoNyn1Y0wUCB3AZA8VTkqcHfFBQYARSWZzyJm9+3XgRufA0kg329vv99goMxougZTk3EKxlgm9HgRcblC8ggScoPCDuRcjuuDFFETxgbEO70LQg6DQ9//58DHP1I36mLEQOH23JpbPR9cWV21oWGxkb3Dq8ktngN24pOF7BRiSx1vufRjY2Na5rj3DloNCrXLzEjYN4Y8aTHCYHd6oDVN8kccA8bD1l0XBw7Kj1utdhDkpHM956bOJAG+uZaqRnoy+U3fN+Ujb2TP22W2XKBvMfKsdV1xykvFd22CM5B2EnfMrbKnLg+8V7i3GmHGw3WRdW3MiBQ3kri0fnomflhYJuNy6apdumDUlcaGyOsSg1F6dXLShmK7j47OW4scrIRd91t3OFZi6iIteaBug83P/h/JB7Cg+3XP6W9lLDQ03ompWWSh6cZreOH4083Gj+uWXUzMMVD96qRhc+0jf+Qcuk89H4135CzeLjyX5B/sVDfATILkxaK/ho39rpkW7iY4nKVvSdmwAdC/5P55ME+NG5sN1QIUDmeqbebBbgyrzEpYgmhG31p3xmkBD+E4+/T2MIoehsoWxMIaJG5QnVhBA3BrLmJkkhODdruGFqIU4O12t2aoS4O15J89MJ8ab/2YkagxBbXxScrJ1+5QHVFcM0AlyvGZ04iICNOKApYxKQa4+lviQIHGu6vechSSC4/cSsSU3AXbg/BDoCccMO5k49gQCPZcF2A4FvO6c+eTZBIIS9O2zMRsDc4W4YnSbQ9YEmWkAjEdn4UZLYlUT4tau0JetJPKnkL/4vkMQiZrNiGCTMbXO8y0wSo9Ej/p0kiWctmc4f1CT2NxxrtepI+Hz/94MlBhJbNpJnf5kmcff378r6aRRuJ1tYmUEU9ql3daYzKGxK6Fody6IQnha5wUFSuH9ups5TRYG26GxuUlPY5nMkvFJHYeTflpOxegq2dw+R7v0UKjfSI1yMFI6Y67OzzBSU51Pelk5TGIxY3NFnp+BawldFuIqw3LjMLGCI8J/lH2U6mCK83FG2+gNKBMt0w1qTSITmDd6JdrUIe4afxuzXidCvSyPpehGKP7302k8GEaSze9J67SLIL4nbumlihD0MXNvhKkZdvmnFuwwx2BO5MQyWGJHPk595CsVI6LkYd5oU4+adhpA2Sox6QeTkdo0Yqs9FeotOjDNvxEurDa+8nc4+YxSj+w+XDI5djPlH3KxdrhKUc74RuQRJ0FomG+lnSLAt41FcAlOCG5alHl0sCcDobc+kJLisnErtU0twc9f5yl6NBNHW+d+36F+97t+0ic0StIzVHA81SrDuQd3yI/ZXvjfDtNtVijKO9sBllhQtynn6Y7UUez0jgvLsUlwfu3DYSZPB0LJvppYhw/ZNjkEHS4b4CEXYAiVDXpV/qkosg3HX0L2DGhny44QvYvQy6L5adTCkSYbEuDHvz+wyZP1LMLAmWI4pa/L1TpEcO1ze0UY3y/HlTr82kVGOMcfr55PtcozeXVLd7JRjc+DW6OXBuRjw/3jF5pBchPUPLjxn5WKk6teGISoXXrGhTqckF9qqs2VewXn4c60i4UNRHhIXnJ6fV+TB193n7AVjHh4K3hi/NJOHI2nOjXfc8/Eg3TqhCs6H5S+47RGaj4OxgS0Xm/Kxpjz4abI9Hz1v3Rp/X6RA79hQgF6swAHfU6Y3v1Vg6aiWgQEF0s/E195xKCBfOkfdDC7EXpXfn7JCCzGzZdVgK1GIr3rdcvulhbgXqPy6r6oQBY5WjvRBIbLrVe/UM5VIN64eTGQp8SiKWDdWooT9NCOIXavEusqTPQEnlFhYvL/M2aHE1Wbfa/qiIoz7zsfPHi9Cyinv6P/+UoSodtZkZkQxmn5qvXousxgf0qOGjpYU47UX197+9XgxLsXE5hmSSlBTMLxywVqCnIGuT0YCSmFLTt2cwihFTl33kC28FFfC10/4RZbjUNHPzw+V7oOooWsmXqmBJGEpl7VPg6Av5z6OUWng5jdZu8KihY3mUeczqsU9n/Xx3lNa/B/e48Zi</binary>
</binaryDataArray>
<binaryDataArray encodedLength="772">
<cvParam cvRef="MS" accession="MS:1000574" name="zlib compression"/>
<cvParam cvRef="MS" accession="MS:1000515" name="intensity array" value="" unitCvRef="MS" unitAccession="MS:1000131" unitName="number of detector counts"/>
<cvParam cvRef="MS" accession="MS:1000523" name="64-bit float"/>
<binary>eNpdlD1oU1EUx+/g0M3MHaRIkYKCD1yKqDzBQXDpmPENIhmEPqNtkxrr1frx1BJjpFoxYtSqEa1GRdQi5QkdgoMGXdRB3tDBpdDBoZOK+f/ucM3y45xzz/d5McYYu+VTaP79Ns3DOz3anZ0e09Vvkjd8kD24Ke55KaaXxMFbYuWhmCB3XokHFsVwEn/eHZwTF5F/3hWrT5W3+V5y87E4rLxD0ca9PTmb0rutH2VvXRf71Yf5/lpcXxYLs+Lu52J0QhwoUm9VbNxW3NVUsp1AvyTONIjfEn+9EA/dl9/sF8m/6btwjfh12fs/09c49dJ332Xmd5q6jopf6+ipf+UR87xHXejTU+L8E/FPm7kyjwZ72dykLyvGMEecAvKgizvKfKt+vAh7doZ+8BvmLvIJea6yhxvI2Cvsf/tb/HnXot/cWfRjYpd95c8hV8TSRbF9En1ZXGD+u2rM8wj287xn78k08ySPKfv6OfoIkAP8D1NnTF3xtL+H/exxHbnt+jgmLjv/C+RlzhF1Jg/Q8z7jHtboM4jZF3lG8LPEMW4+bj8l6uI7Sd176rLYS8z9GXe9wr2boj/H2hR+fNcR/Xe56z7y1ng/wB4y8mXjvr3OXaXoc8fplz4D+sxfwW79fb1boP7E36ebZxz7TMv+/9IQ9xhP+HN8w73FY/4ctvE9pdRpiNuFERxxd+z2S5wQOTf5Xz6+M+vqxp6N+ntz/pHqsfs63Jnrc4a62ENKXz+64hL31eZOdvB/u8a+w2L4F82vAnQ=</binary>
</binaryDataArray>
</binaryDataArrayList>
</spectrum>
<spectrum index="18" id="scan=19" defaultArrayLength="175">
<cvParam cvRef="MS" accession="MS:1000130" name="positive scan"/>
<cvParam cvRef="MS" accession="MS:1000579" name="MS1 spectrum"/>
<cvParam cvRef="MS" accession="MS:1000127" name="centroid spectrum"/>
<cvParam cvRef="MS" accession="MS:1000285" name="total ion current" value="629887.00000000"/>
<cvParam cvRef="MS" accession="MS:1000504" name="base peak m/z" value="113.07445880" unitCvRef="MS" unitAccession="MS:1000040" unitName="m/z"/>
<cvParam cvRef="MS" accession="MS:1000505" name="base peak intensity" value="246633.00000000" unitCvRef="MS" unitAccession="MS:1000131" unitName="number of detector counts"/>
<cvParam cvRef="MS" accession="MS:1000511" name="ms level" value="1"/>
<cvParam cvRef="MS" accession="MS:1000527" name="highest observed m/z" value="924.00345103" unitCvRef="MS" unitAccession="MS:1000040" unitName="m/z"/>
<cvParam cvRef="MS" accession="MS:1000528" name="lowest observed m/z" value="95.06362339" unitCvRef="MS" unitAccession="MS:1000040" unitName="m/z"/>
<scanList count="1">
<cvParam cvRef="MS" accession="MS:1000795" name="no combination"/>
<scan instrumentConfigurationRef="instrument">
<cvParam cvRef="MS" accession="MS:1000016" name="scan start time" value="0.160467" unitCvRef="UO" unitAccession="UO:0000031" unitName="minute"/>
</scan>
</scanList>
<binaryDataArrayList count="2">
<binaryDataArray encodedLength="1812">
<cvParam cvRef="MS" accession="MS:1000574" name="zlib compression"/>
<cvParam cvRef="MS" accession="MS:1000514" name="m/z array" value="" unitCvRef="MS" unitAccession="MS:1000040" unitName="m/z"/>
<cvParam cvRef="MS" accession="MS:1000523" name="64-bit float"/>
<binary>eNoNyn041AcAB/ByJxJ1Ej2liTtZxWMSWS/yzXEVaSrJufff736/Oy5xpaHV6E5lpaeeohLVhVpJMjEv6c0do4WYVQq9XF6iIpO2Ylv/fp6P5f42xXTDFnh97iKlzAi02v/qGceNgHL1225WYASyLY4UZqZGYHJMyXijPgKuzIu8EAYfuuTeKKYpH/rYzoOUPx/lw6t/yQ3goz7H49VDLR90SZnq0z4+ThZzBkYNfPAqlGn1zEh021ro7LiRuC2sV90PiESpy+4tKYZIkEHzZt5gCFDT9fCWU6AA0g3b9ualCnBig+y13CCA6RyNq2mdAFZOZ9pPmQpxs32kcNZKIRqmdb7TBwjxNiuQNZQqRHhlmt9ZvRDc+BXHE2qFUJcc67NhiDBTklR+mymCZ5DKlsETQT1RMYeVKsLCqoTnTftEcA9exPygF2GMddHeq06EuYlO6ckTxRjOXt4cwBSjKqPCmMIV41zRlYb6VDEuFp92cDSIoe9V+pWbSrDcJZ9+HCDBXcv9E4tSJfjDvfzNnVoJNoWnlkaZSPGh55qNhC0F6+OIXRBHijC6YVKPvxT0/TUHmgkpmKKOVl+NFMd+LA0L00oh7iEJXq4U80snlCbXfPFTNrt1L6UYGh9712oiw3i/1iuRLUNcx0gF7S9DQVZm1X+EDFuPHAks18hQiFU5obkyzLH2mSnIk8G1meH6okaGqcaU16xnMhTtHmuueSnDPoN/DsEgwKetLAcdCBwWVN6fyiaweM/ODFcOAaZrtW2FP4GaHLvyKoLAfMGajUMaAlZkjEOfjoC3z0GqLpfAN+fbHIgaAt3199Ym6QkIJcM1LCOB89sEBZ0mJBguu16u5ZBYFl6gc/Un0TeSGL+US+JToL2wlyDhPcB3ZqeQYJKH20s1JMKM2hiPPBJn/1rQ2H+bBNW/Zq+pnsTTInPDd7UkeME1q5xN5IjeZe/jw5Ajczz2XApbDrcz47abOXKUu/mWavzlMJW/51eRcrzd0RLdqfniR0uOWufJ4die/cZTL0eIge098FKOnIjAKc+McqhnXIo9zKAw2reZfc+JAt0THbKUQ4EVlyFZwKVgktCuNpNSeN/Suuw3gsKGq4ytRSQF88PF7mu0FKpDrqHrHIUm9WD5i1wKUTbuEdf0FCyWvL0QbKTwiP9g/QwGjUOFyZntTjT+6a29cYtD4/KCtNFnXBobWwstlpA09iQq2Q/kNNo0o5+Pa2lcEsju1uZ9eaJG+9l6GncGexMmGmhcaTMm3TPSKFQ+7clkKPCiM20By1mBFVEXLldyFUi3+9rtBqmAJujdkmK9AlaJWUYfowLhc0IcBk2UsO/OdrvAUeJmvk1HF1cJrlmw+m9SCZ5fHXGeUsJZekrXqVVi5NE6S9M8JbIps2Ve+Uq0jJz4vtqohOT6XW9z5ygMdPSn1edFwRjwvixOH4U9NsljlsYo8LbtLJoxLxrrJlj/5OESjeim0y7ZdDQmP/F9bZ4fDZVgfPonjgo6ZWXoTrkKjtXrrlalqhDkmxU22aDChZMZ4uoeFQwTvrpYMWkr6sSrF2c7b0XGs77M15wYWK/LfFIgj4Ht43xG6M8xSC7qVq9/tQ3rpzcJbzvHYkgacahUEQuvsFOzfz8Qi+t3NgvnLo7DpjKa17UjDg+nHWDOyohDblnWov1qNXhJZT8UbFfjYca3C9uH1Vhq0SJ8brId7Ph/N5wJ2w6P2qbkPx3jUfukoaLRIx5eOyQrVn+IxzJdTKiddwJ8bqkpxGnR4SkV8xK18B/TfZzyIB1Tw/1W2jxOxxHmZmuz5+n4H9aUbZU=</binary>
</binaryDataArray>
<binaryDataArray encodedLength="716">
<cvParam cvRef="MS" accession="MS:1000574" name="zlib compression"/>
<cvParam cvRef="MS" accession="MS:1000515" name="intensity array" value="" unitCvRef="MS" unitAccession="MS:1000131" unitName="number of detector counts"/>
<cvParam cvRef="MS" accession="MS:1000523" name="64-bit float"/>
<binary>eNpVlEFIVFEYhd/CxQtEBmsh6MKlCxeziJjly9UsXxASFCStBCFGHW0oHZ6WNpHlmKNNZTWR5pOkJpGcROwhkoMoTdFCqIWLNi2CWbRwI1Rzvre4bj7unfv/95zzX59l/fv7vO/8h7U9L7Y+q9E7uVNjMH6gtb2r3zceiheLYva+2PZcbFyg35z46714XBKj18TSLbFcEGOPxQr1n9jPvRFnNsXiiljorzHe3HC2pq+von1rVmx/IXalxZcf5OPcltaZu+KZt6J3Q6wmxPg9MflUHP4orm2Ilx6gd1HseCdeUY7B7y9af18Tlzl/GtZ9FfPo9HPoHcXHMPOYxO+E2MB9m7BlSkz71L0WJ8jvFPzxBJ8D4h45nX9Erimxm3m6zPMP/g89/MLodTgu2uj2b4sJ+vycpg6d8dAfuTSx/41z5RH84r+chdyboX+UOfWsMzd+v5BBL35K7Ddxb4K1zfxjN6nnPTqTZv82zjm8W2eM/qG+MfP9dJGLg49V9OfJqcS+BztfUUf/FDorvZyjXwU9rYPoCucwaDLUMUSeh9RF02Yft4854PtgmX3+vyOcC1KmviDJPdQ7Q8wrYebjot/tJ6c891MXXOX7Qf4+uRfp44X1fA8i6Lfx7XKvi57qHdNfONe6nJljhPsL9HE4nx0x1z79LHLNsr+0LR7xLiL4qyon73JZ63p9R60TvHMbHcUB5y+5UeKJ</binary>
</binaryDataArray>
</binaryDataArrayList>
</spectrum>
<spectrum index="19" id="scan=20" defaultArrayLength="174">
<cvParam cvRef="MS" accession="MS:1000130" name="positive scan"/>
<cvParam cvRef="MS" accession="MS:1000579" name="MS1 spectrum"/>
<cvParam cvRef="MS" accession="MS:1000127" name="centroid spectrum"/>
<cvParam cvRef="MS" accession="MS:1000285" name="total ion current" value="640962.00000000"/>
<cvParam cvRef="MS" accession="MS:1000504" name="base peak m/z" value="113.07445989" unitCvRef="MS" unitAccession="MS:1000040" unitName="m/z"/>
<cvParam cvRef="MS" accession="MS:1000505" name="base peak intensity" value="238204.00000000" unitCvRef="MS" unitAccession="MS:1000131" unitName="number of detector counts"/>
<cvParam cvRef="MS" accession="MS:1000511" name="ms level" value="1"/>
<cvParam cvRef="MS" accession="MS:1000527" name="highest observed m/z" value="923.01069187" unitCvRef="MS" unitAccession="MS:1000040" unitName="m/z"/>
<cvParam cvRef="MS" accession="MS:1000528" name="lowest observed m/z" value="95.06377752" unitCvRef="MS" unitAccession="MS:1000040" unitName="m/z"/>
<scanList count="1">
<cvParam cvRef="MS" accession="MS:1000795" name="no combination"/>
<scan instrumentConfigurationRef="instrument">
<cvParam cvRef="MS" accession="MS:1000016" name="scan start time" value="0.1688" unitCvRef="UO" unitAccession="UO:0000031" unitName="minute"/>
</scan>
</scanList>
<binaryDataArrayList count="2">
<binaryDataArray encodedLength="1804">
<cvParam cvRef="MS" accession="MS:1000574" name="zlib compression"/>
<cvParam cvRef="MS" accession="MS:1000514" name="m/z array" value="" unitCvRef="MS" unitAccession="MS:1000040" unitName="m/z"/>
<cvParam cvRef="MS" accession="MS:1000523" name="64-bit float"/>
<binary>eNoNx3k4lAkAB+BmjIqSq0sbYUQ2pYPVhV8zaC3SwZoxY8x831xMQmx0rByTelybTVo6ZFwd2s2uWhU5ZrC7JUpPUo7cRIhSSs321/u8JWt2jS5U+eFQUh8ZRmOB46UtkTJZ0K0lSw1cWWiOXtOXImdhZla2sE7JwurDD0Y8NdjYdOuYMVWTjR/DOzd6MtjYnX+k+IYLG68/sL9ZuoONwDyeWpXAhpP6gAU1kY1dUT+tfK1io3+NWc9dmj+yrkWWZrj4Y8orlstP8EdUTIxWusof/PRTqbc0OHjrpKLru3LALbzzsEjOga591H6OigMlOTUxt46DrKTQp/40Lgyl2V65mlzoaYkmlS5clC5Mkw3IuSAOWbnmK7mYXKXbHlbLBXeUQqumBYDrTFPruAXghZbf2YfHA+Bj5T2rvTYAXTpfWpMoPIRNDkntaDzse5k7FcfkYW/r5tmVcTzMrxZoPpDzEC0IK1mm4sFQaKj+VzMQBSPNfs0ugeg+HFqjkn+9SX2GsjYQRhk+uTIqHx1FO4uczfm4N7JxA5POR1rN6MYuBh8XedK5jQQfyz84NTvE82H3qcDMN4EPum4DMUfBx/E3jNYzNXy4abeOp3fzsXPM9+AQRQCLQYVxN1WAd/dzc/abC/D7uZN7IhkCZGTt7x8mBLj7eUpZES/AdbVZ+3aFAB3eeoqgPAFqvg+5+qJGgAPue8apnQKoll/71NgtwKXhz/WJFALHrCPOB2oQGD5SpHhlQmBBYpuaZk5gRXnmMkc6gUbyBbOCQcBB0zbVmyCQvWUssTmeQJu3c/L0JQJe8b5JVQoCk3YV4301BG61VFIpPQTmN5ma3aSSMBzI639pRsJgj6r8ZzqJrmc+Wm5MEuccVlx+Q5BYGSWx044lcf2yZtUf8STseI06g3ISFUts+BvySGQqjzZMV5Jw/dvpzEQNCUlD77JOJYlRR9Z9n1oSOcPZB490k4igikVXe0joB3+0a1eTqFvrkLlNQwhuL+esFV0IeaFamMMQ4uT7aZcfSCH8nbsM3sUL0Z17VzI3T4gnW0+IrZRCXOq2Te7pEcLa8mJsGlWEkbHooMsaItiM/2fpThdB8YZ1b5ohQlLW5yjwRTA9mx5wgRBh3KhkUzEpQr7Z9l/ECSKYPL/96n2OCFYMTxvjPBF4KtvRcqUI8rVNb4N6RHA6KarU1xDDu3hF2YyZGJwj3+0opotxaOL8ViOmGB6W0cuff3XJ49POW0gxAtsWzJQliDFEdOba5IlRcGfDVYlSjOcpnoYnesRo+O2G0RWqBNPW9rQcDQnmsXxTDekSnEpiau+wkIASubf6JlOCxdzeXxWkBGmGtu4SpQQ6WuODZb0SZJl3lI1RpVgUaf+tpoUUq50fnxhgSvFXyZA3TShF4Ij2wk35UqT2zbjH9UiRbx3jY2ARBNPTHqMDeUG495AFQhkEi50K8Uh3ENSUxcnWlsFYetiOYuISjChhhQdLGIwcbw+Xm4XBkD0i5n+ky9DVlFmeIpSh+nVLfr9ShhKDi55/9sswL2bQ8p/Z+yA1dhlto4egTtZxrUoUgrjmGRWjKAQ5/ZP9nvUhSFkVG9rSG4IA/6qxVotQFHyRy7ZZheLD+o7RG5JQ1F+ZUzGnIBRLPaccxQOh6CqklDZGhCFtvaONR2kYggdv2+aGh2Mt223W5tJwUPYpjrVOhGNdjLsqzecAJkxIjU67CJz21LPWWxSJ8yXHkx+ZRuLBhU7t6XWReFp/tEXfPgqVxk+at4QlIIjYXe0RnQC/qW1FC5pS0N5xoW/RsxT8D0Okc10=</binary>
</binaryDataArray>
<binaryDataArray encodedLength="692">
<cvParam cvRef="MS" accession="MS:1000574" name="zlib compression"/>
<cvParam cvRef="MS" accession="MS:1000515" name="intensity array" value="" unitCvRef="MS" unitAccession="MS:1000131" unitName="number of detector counts"/>
<cvParam cvRef="MS" accession="MS:1000523" name="64-bit float"/>
<binary>eNpVlD1MU1EYhg8biwmExDSGoQMDA0PDAoMxl+Dgxh07MrBTKxUUwUv9oVgILaI4qNQfCBpqSgzhCgwXJOigSR0IECXekQFCw8RI6PswnC5PvvOd7+/9zq0xxjh/yo65+CXmxRsfxNi2+HVfPPkt3noj/iiJ7c/Fa+/F4K5Yj7/xpRhZEQ+gmxfLw+L0O/HmrJguioucB0tVel2bsgcWOVedsOFKR9UuMs8WfXmvqbOu+C/E79LfzxExniXfKzHri5UE99bEPubp+SyaZbH1Y5XO3x3ZbaviP+YJJ1X/P/6pgniEDpkM9Z5gPxMLL8ToY3F9Tlz9JDZNi6ec1zBXC3uMvKVP6tU+FQ+JC5jPw59jf3uj4nXNZa7CukfcSzNXijzcP2SO+Dj7Qy+feRpnxEF0O5sgH7o79Fcir48dIV/IvtwB4vEHHjrhd/rF4jd0pW93CKKnc5+5iKtMkidv1++mfjNzRMY4R69m8vv0UaBO0Mt3w3mG/HH0S9zjfpJ3xnuvYy+mjz4f4Cd+gXwh/vbLfHcg/gA7ZM4F9I8l7f2b2+iCDlHq/eI9Zabok3oB+UqD9Ecen31GU7ZuOfxBv/1uEkl7Hzn6TfN/5GG79Bc+RJ+s7XfwV9DTpV4PfYdJe84Qxi45YseXyR9L2XFR2LnB/TFLB+/4O/E5vscl8kw45/DL5zA=</binary>
</binaryDataArray>
</binaryDataArrayList>
</spectrum>
<spectrum index="20" id="scan=21" defaultArrayLength="162">
<cvParam cvRef="MS" accession="MS:1000130" name="positive scan"/>
<cvParam cvRef="MS" accession="MS:1000579" name="MS1 spectrum"/>
<cvParam cvRef="MS" accession="MS:1000127" name="centroid spectrum"/>
<cvParam cvRef="MS" accession="MS:1000285" name="total ion current" value="629139.00000000"/>
<cvParam cvRef="MS" accession="MS:1000504" name="base peak m/z" value="113.07440824" unitCvRef="MS" unitAccession="MS:1000040" unitName="m/z"/>
<cvParam cvRef="MS" accession="MS:1000505" name="base peak intensity" value="255892.00000000" unitCvRef="MS" unitAccession="MS:1000131" unitName="number of detector counts"/>
<cvParam cvRef="MS" accession="MS:1000511" name="ms level" value="1"/>
<cvParam cvRef="MS" accession="MS:1000527" name="highest observed m/z" value="923.00988627" unitCvRef="MS" unitAccession="MS:1000040" unitName="m/z"/>
<cvParam cvRef="MS" accession="MS:1000528" name="lowest observed m/z" value="95.06380753" unitCvRef="MS" unitAccession="MS:1000040" unitName="m/z"/>
<scanList count="1">
<cvParam cvRef="MS" accession="MS:1000795" name="no combination"/>
<scan instrumentConfigurationRef="instrument">
<cvParam cvRef="MS" accession="MS:1000016" name="scan start time" value="0.177167" unitCvRef="UO" unitAccession="UO:0000031" unitName="minute"/>
</scan>
</scanList>
<binaryDataArrayList count="2">
<binaryDataArray encodedLength="1684">
<cvParam cvRef="MS" accession="MS:1000574" name="zlib compression"/>
<cvParam cvRef="MS" accession="MS:1000514" name="m/z array" value="" unitCvRef="MS" unitAccession="MS:1000040" unitName="m/z"/>
<cvParam cvRef="MS" accession="MS:1000523" name="64-bit float"/>
<binary>eNoNxX041AcAB/B15xI9Us9G5W04TVrRmy156evuvFZuaqtzb+5+v3t1yFmRUsudrjWFFK2kvCxTG70jaeXunLycaA9LzyzuxFrxpEjt6ant88/nq8hVyU7G7bgw/YKfbMOBR+nudSomByfHJ2iOERxwrhcGlOZykJQ61/62gYPZk8eRTE1AZZRjkTMtAUupu8kkRgKGQzLrxlkJ2FfgN3hLmwB7/p86F10CTIq2kRljAvgaaX6rDRdpyZunnZlcmCIczMUsLva7BQlKtFy0eXtsLzJycbQrZvsdKg+7jL5x9hE8+B44uOlYLg8Xjt8eWmPkwf5e68Z5Jh5qZOcEZ2l8DJjlvFMb+LA8ancxsPjw2MsT0jR8vNJ5Bk/l8nEwfrJX28rH8+Nd03dtBEjUPPZdEClAsWZK13NQAGebGi7LKIClQF1LMwnQvaRp/vlZQngqTz4kbIR4d4xO5DGFOPEi7Pr9XCHI5rzi9wYhOjCZLKMmwuFJjPsNWiKm+vatHmElYnkIl3ooNxF2l91aTa2JaHypmSEoIoQJ3k+wvEXg+IbEgy5C55L4u8MMEZpGV/5QKhZhKra2ZYgQYXEhuy1UI8KNWycaBFoRBp7EN/MqRVh/p+iIVC/Cm8P9lwotIsg8swZHKGLIUmj793iLYbsnLDqDIcb5M4tf/0OI0Wc7WX1VI8YLpdPA5koxPH68WbS1SoyJ0s7iR3ox7rOdXD9+LEZchctTs0UMC0Vdy6MSaGTYNbzyINA0J6PD3ZvATFbnxWA6gdlzJ9ObGAS+M5fpNxME3O8VOL7VEKjYdKj+QTkBhjVqo6mSgI6sVu3XEygWeTSmGgjMuqY0U60EFELuh24KidrsGvbXdBILJe0uDCaJdewaFytBwmFasZdygER7yWLWZQ2J1k7KvDVVJJqb6lI/3CFR+E3Zhtd6EoxnUQNbW0ls6fmXsddC4tph6bLTVhI8WXjQl1QJiuwlZAhdgsBu845ChgQzmbRPw0kJbHTPx8Y0EqxoEOUMVUpgvJrzR5BBgj3x/dT7FgnU3/ml9lolkPk9t62nSrE1zevUSroUHEZW3HqmFFJKIP83QoqiLY91Xlop2C3rvn9bKYVJH330J70UgWvzORcNUrie05XprFKQ0/TMNxQZFn3k7NVCl6EndKh2G1OG8TRblQMpg28Ha1GOVgZHeeTDz6tkGH4aoKMZZHC7XVJVY5UhqavLHEmVI3hXSq7WRo7s4a50b7ocI70HzG4+cri5TumvMOWYrsiam0HKsW90aV+ZQQ4p52W5v1UOftAaz0tUBUbPdneW0BVw7wrwe8ZUoLxzVcBfpAKEWuhyWqtAnrV89rIqBVzTb7bYGBXoDuJqi6wKdMSsyA6nKsFyW903SVeiYu0cZq1ECf8r25z4BiVUT5mDDyxKmDraD4d+loTK3vyO8JEkkJEn2U/oKvgnzo87KlGB0WmniahW4cyikbV1oyqMxQwaU32Ske0T6XOPnoLY2EMfvpCkoJnm/6vrzyloSC/4+5jPDvgl57Cb5TtQXM90zBj7/za6k+uJNJx7m3r2klqNmuiGurDrarAbq+t/f6nGwujg/ncPvsU2e9Hyfs+dULa0yyZW7sSjPGrsnMBMVNX59DLStJhccNkrZLcWG/PHR6IOaNHf+EuoXc8RbHEN3/DJwyP4D5J1O+U=</binary>
</binaryDataArray>
<binaryDataArray encodedLength="676">
<cvParam cvRef="MS" accession="MS:1000574" name="zlib compression"/>
<cvParam cvRef="MS" accession="MS:1000515" name="intensity array" value="" unitCvRef="MS" unitAccession="MS:1000131" unitName="number of detector counts"/>
<cvParam cvRef="MS" accession="MS:1000523" name="64-bit float"/>
<binary>eNpVlL1LG3EYx39Dhyylp3/BUTs4iARnh7OIlE5BFDJm1EVPW6shpr1a6wsiRko1+AJHq20q1R4VJEoKZ4eidIniIJ2CWHBwcHBwEvG+nwy55cPzu9/zPN/n5c4YY7z0X8fcP38+i5dL4sGh2Psvopflnr8oLgXi9bzYnheffhE3fPH7T3GkJOZeiI2zYiqL37pYj98ZtrcsnmxJRz7Eb1usDEb0Wx+1Rbbpj+yws6z34xti96748LfYgX73jXiVFmOTYom8Zzvif/QXFsj7jn5Il2n+Qb5vEZ25I9l1e+LpCvkU39s/lm1GxAe8v5mj7mnRQpc7Vdvnpq9isCYW8Xu+KbbAx8z1E30trYrPPOJgx6jLGWb+78VO5nmCvgTnsTHyv8QPfYUZ5oNtYedz6GS/GoriaHW+H5jDW9Eex5/9CNF7Q36bvgWc3/4Sy/QhfE0dvLeIW4YOupyMeIH9BJ1d7PUF/j3Qrc59FKLDYZ9D4p1O0G/2uML9+CvqrOrP1sZLEt+mr77LPgyQh3PvI9/TEHGIV+lDB3udQncfe+LSHxu/kHjuILrob4K8BfqVIH8reYNM7T7GuZ9ifwz1BHzv5+yfh84U+ePcL9Mvn7kV+c8Y+mWjL1HdB/JZ9L2Cvcl3mqRuR/5ecp+9p36LeO38H6bGnDsjj9YK</binary>
</binaryDataArray>
</binaryDataArrayList>
</spectrum>
<spectrum index="21" id="scan=22" defaultArrayLength="171">
<cvParam cvRef="MS" accession="MS:1000130" name="positive scan"/>
<cvParam cvRef="MS" accession="MS:1000579" name="MS1 spectrum"/>
<cvParam cvRef="MS" accession="MS:1000127" name="centroid spectrum"/>
<cvParam cvRef="MS" accession="MS:1000285" name="total ion current" value="617376.00000000"/>
<cvParam cvRef="MS" accession="MS:1000504" name="base peak m/z" value="113.07431511" unitCvRef="MS" unitAccession="MS:1000040" unitName="m/z"/>
<cvParam cvRef="MS" accession="MS:1000505" name="base peak intensity" value="236064.00000000" unitCvRef="MS" unitAccession="MS:1000131" unitName="number of detector counts"/>
<cvParam cvRef="MS" accession="MS:1000511" name="ms level" value="1"/>
<cvParam cvRef="MS" accession="MS:1000527" name="highest observed m/z" value="923.00079604" unitCvRef="MS" unitAccession="MS:1000040" unitName="m/z"/>
<cvParam cvRef="MS" accession="MS:1000528" name="lowest observed m/z" value="95.06356386" unitCvRef="MS" unitAccession="MS:1000040" unitName="m/z"/>
<scanList count="1">
<cvParam cvRef="MS" accession="MS:1000795" name="no combination"/>
<scan instrumentConfigurationRef="instrument">
<cvParam cvRef="MS" accession="MS:1000016" name="scan start time" value="0.185533" unitCvRef="UO" unitAccession="UO:0000031" unitName="minute"/>
</scan>
</scanList>
<binaryDataArrayList count="2">
<binaryDataArray encodedLength="1772">
<cvParam cvRef="MS" accession="MS:1000574" name="zlib compression"/>
<cvParam cvRef="MS" accession="MS:1000514" name="m/z array" value="" unitCvRef="MS" unitAccession="MS:1000040" unitName="m/z"/>
<cvParam cvRef="MS" accession="MS:1000523" name="64-bit float"/>
<binary>eNoNk3k01AkAx2MGSSpbS6pNmYjdFNuT5PqamRKW1u7bmmHO329+c2hcOVK8HmaUfSmp6EA5cvQsxVZobcnM0EvrbmMr1yiFfZROXu368/M+7/PnJ7LINtJCuw9pEet6U+gcVDlV8ctYHGStnQ2y2MnBOZcAbraag84n7TNaDQcBmbPHKRoXHStfuRkacTGaOX4nl8lF5NsHy7RsLtTw2apRcXGYLv5seJSL7Jro+ZALt71R1Q/ooQgJuxKVyA7F2/R1tgpVKKxNcxeQ2lCIkja53qWFwWFHSoMTKwz6vhCe3c4wfJXszKlVh+GxMq9MpA3D2JcPaWYtYZhbm/FNrBEPdX5aA9KHh6wI+7P32DyYl8S8m1TzcGzqyMNYDQ9Fxg55yToeXqfcfNpJ5+OPq8Jcs118nBypHjFW85Fs4pzdls5HkNep2+u1fPR4tHfqdHx0K/bWpBsIcOp16FgwXYDCW9NTKSwBavMj3XmpAgzeS4xrVwugjVeKV2kFCPo6b4vBfQGsh8c3X6cJ0ahtGbpjJERW9lTwU7YQGYGfS26qhdAp7J406oSoW8kfiDUU4dVCp8DdtiI4TSAniCHCp2HL+mGmCPnn78YfF4uweNXH9xOECKf7A34ISRPBm8im/FUiNKSOBYUUiyB8v+SfnGYR/BWcd4UjIlzJmN0+ZCiGPGGpMsZWDJtAdYiEKUbg+JaNekKMtqV5rU1pYvjX+5/fWSzG+3K6xLdk3n9OHBhtFqO1qsr444AY5WbmKzQjYjQ0KqsEhgSMMwQGETQCrHf2u2bXEljS7f1mtS0Bu8024UwGgbLK+IpSJoFbz2oK+gkCWisnxss0Auqk4Za+QgKPs27/mV9MYLq/tU7QTEAQ9GI6QEMg/UtX+8wIAb57a1GjIYmITP++pvUk6oJdugIYJFzKmM7eLBJrCq55txAkxv4q5VmmkKikd03kpJE4lhC/rV9NQuDVOn2gmIRn5vep0hISPSF0Jr2JxGzIgvAFGhJ7aLWugToS5nITTtEICeK7n01H/iNx1q/Aw5UmQV9ddYUhQ4JAk9KD4UwJ/nY7x8lnSbCImptwJCUID+65WJcmwY4D+raZYgms3c4VsDQShAa9aF0zIoHr0W6ber0Exrsj527SKHQ/Kfjiw6AwcYKtCmBRuOx49KyRiAIhvDCaQ1DYaFqx5ypJgXe1lOGlorCo7te2T5cpPMxfvf1DMQX/sgTxoGaeLYoS2wcppB0eLfTRU8ilI67MUArNh+iE3vVSDDU8213DkCKay9bWsqToYJpQLqQUlkqmf61KCoXf5K3AEilI7sC3vXopGs3bKD5NBuNHZy4P28ow5j60x3GDDJHbBm27WTLIu8qzL5AyMDwe8reWyJDu+bTGRyND0mlTZapehhwH0t2SJkdisXpAyZCjbWr+VZYcdJmQt1oiR/X0YINliRyMlclLrK7IcdLZmqPXyDFldqSjSS9H/aSpjZhU4OXCk3H2agVKHEqbxRoFeEPC8kt6BSJTfPzc7cPRmnUoeCk7HM9plxwiyXBkDr5VmG7YD7vZGd94yX5IziQ9uPZiP3T3jRZWGCtxsOun4n/tlcguovvpqAiwHSu9HMsj0Hugfm6TXRREBc+bymVRqKRlHeqPjcbvJx49uhgTg/OLPIw9b8Rg+W9Ci/Y3MehsdP2R0RMLq+vjdf3r4nDcZe+yDuc4ZJavStjiehDLF3te9I1WYdm+sbldiSpYTS6/wU5RwfeX4fsrOjPhlhFaZNCXif8Blmling==</binary>
</binaryDataArray>
<binaryDataArray encodedLength="688">
<cvParam cvRef="MS" accession="MS:1000574" name="zlib compression"/>
<cvParam cvRef="MS" accession="MS:1000515" name="intensity array" value="" unitCvRef="MS" unitAccession="MS:1000131" unitName="number of detector counts"/>
<cvParam cvRef="MS" accession="MS:1000523" name="64-bit float"/>
<binary>eNpdlDtMU2EYhn8dCAMmjSFh0JiOuBBGSBgOm+OJUweGE0Iii1BBoNGqR6TcyqViYqoCqVIJkKZpjRqLmjbRoQNDNRqJLJ0M41kgHUn6Pofk2OXJ+S/v936Xv8YYY3XVLNP87YoX34iXqk1at/426V440Hrhldj7Tgw9EOuvxfd7Ypjvk6Jol8ThFeJNiTc5Z9AtPBJH3rKPn5/4GyiLHcRPjYs/2vqbPr/jc2BdHOT+0b7yKH/Td3tKTKLTcPH3WIwmxdOsWPpIvDti5DP5bogOPoa5t0IdrqCfR+fPb3GBeuReil/WVO/r7GeI07Il3kiIn/BZf4iPVfHqU3GIuNdg9Tl6OTGdFy+jO7Mp9lB/MynGntHfaTFLPe276M6yT58a7Fc5n8anNYaeG6zP4SJ5sH6Izwb3U9T19gf6wX4UX/Y8+vixmKfofXSp186c6ELDvQL1LX7lPHMZmuDcqFjxffv3mA9D/jb5VZfFPuYqssT+E+LTr1oc4tOegTHRY7/CPTvKef/cPfIkb5f+HePLIy+HOlvodSeC+g73Pfy3Uddu5tiFDvEzvMuw/z74HtvGL/mH0KvBFPV08e2wXhkRD9aYP3TjzHGG+tfHg/Q410fedXTDfp3Iv3M6OH9pv79+/SaD/x+tiWA/X5T+6x/9+ce7j5CvR9xf2fN3eQatPd8A</binary>
</binaryDataArray>
</binaryDataArrayList>
</spectrum>
<spectrum index="22" id="scan=23" defaultArrayLength="166">
<cvParam cvRef="MS" accession="MS:1000130" name="positive scan"/>
<cvParam cvRef="MS" accession="MS:1000579" name="MS1 spectrum"/>
<cvParam cvRef="MS" accession="MS:1000127" name="centroid spectrum"/>
<cvParam cvRef="MS" accession="MS:1000285" name="total ion current" value="603625.00000000"/>
<cvParam cvRef="MS" accession="MS:1000504" name="base peak m/z" value="113.07445064" unitCvRef="MS" unitAccession="MS:1000040" unitName="m/z"/>
<cvParam cvRef="MS" accession="MS:1000505" name="base peak intensity" value="249609.00000000" unitCvRef="MS" unitAccession="MS:1000131" unitName="number of detector counts"/>
<cvParam cvRef="MS" accession="MS:1000511" name="ms level" value="1"/>
<cvParam cvRef="MS" accession="MS:1000527" name="highest observed m/z" value="923.01377469" unitCvRef="MS" unitAccession="MS:1000040" unitName="m/z"/>
<cvParam cvRef="MS" accession="MS:1000528" name="lowest observed m/z" value="95.06388352" unitCvRef="MS" unitAccession="MS:1000040" unitName="m/z"/>
<scanList count="1">
<cvParam cvRef="MS" accession="MS:1000795" name="no combination"/>
<scan instrumentConfigurationRef="instrument">
<cvParam cvRef="MS" accession="MS:1000016" name="scan start time" value="0.193883" unitCvRef="UO" unitAccession="UO:0000031" unitName="minute"/>
</scan>
</scanList>
<binaryDataArrayList count="2">
<binaryDataArray encodedLength="1720">
<cvParam cvRef="MS" accession="MS:1000574" name="zlib compression"/>
<cvParam cvRef="MS" accession="MS:1000514" name="m/z array" value="" unitCvRef="MS" unitAccession="MS:1000040" unitName="m/z"/>
<cvParam cvRef="MS" accession="MS:1000523" name="64-bit float"/>
<binary>eNoNyn041AcAB/C632lepq4IWZE7bz15kvKySfbtDj2rkIocd+fu97vfnSNkSWS9uEN4rBEeb1mcZOmp1FQPo+Q4C+uF9UYS522ptjWaRG2fvz8vF43UmrXtBZdzIpzPDIWeB/r28EJxrubLWFPfUJzpjqutTAvFB9f5VI0mFNUPnpntJfhwHL/rslSPj4PPK9I9uHzw5DtYV334eDvjVHNfxQcxrHBalMGHwjnYZLqNj8JdRju1zDDEBl02NuSFwXLYu6fMJwyKg3MJPFUYsNHk/em2MOwu8AqeIsJhtnTzySW+4fistGNQmxaOzoesvuC2cJS0K+2MteFoyD1yAEwBKrY7fsrXE6Ax0dTqnbcA1Z2l3RofAbYO26x7kybARYMqr1KNAHeDXSyS2gU4b5ln1MEUonYFp2aZnxBsrpa7Mk2IntfmY7fShdAXTfaatglxwbfOMXOhCKbalGNBTBEy7lhbKHkiHM3sPVSSKoL5TwuLtWkiiGKTspltIvixRg0KiQhYqguP39KLwDdmM+b9PhFINu5rVKZF4PYAc6ilPQL1J77Ki2WIUWySGOHNFuPzG9MnQzhiaPZvmx3kinF88HK8jhTDciq/0FYpxulYLmGlEiMwKDMqXC2GX1RDvbJVjNvrqmaKh8UQHvmY28+QYNnI0uWxbAnctln2BXMlKF+VbjYrkaAwrlIxQ0pwlvjtYZNSgu+KA1tC1BI07GveElQlQc7RHaHPWiVgH3Rc0zoswX2H8XVCgoSbqfXoKysS1k87XzLZJCpK+JMuHBKF37vrWrgkmljsELEvCYc3Ba69JImBnns355QkegIFj7oqSLBzjzE61SQYl3KbT7SS8OL98AehI2E2y294wKBA07eqnNkUylJM5igOBbfMZ6/ceRTsL/k3dJIUsifzRs2OUzhk2jAgV1LIFPP0AlQUZrRnUtyrKOiymgLtWyhsGMiPcdb8/zmJi0PaKaz9lt1zcZjCsLj4cKuOgh+p4XkSUnAWXPh9LUeKpH9t3Ju5UhyunOdYUVJMXmkamFBKcbKR3TylluLX88Joa40UoUVvFuiNSHEuzaJLy6CR58qhrxA0PJYr/cChUSfplXjyaEiNuwZZYhqzJqTHDZLG2hs7NZUUjY9dn2JFKhrpftenx8/Q2FtSKxhT01BMpx5o1tBYnejXDx2NLZbO8waEDFn/GPLqOTIQ/Yrao1wZHI5P8YZ4Mtg6pTh5UjI87olaf10lw6aahDqvKhl+XDGxWF8jw7XdH4wbdTIYPZ8r9yfkGCpmPXrOlsP1YWr2WZ4ce05v7tSj5Eg8X+NnoJKDldKmmVXLMfJFwHSyRg7FhXskrZMDSfU+Q4xIOJZVlKo4kZAUZN3+mxeJerv5v4ylkbjqbV1tUR0J/5Tspxm6SPQzGzoyCAUa7Tew9G0VsKsTFFEaBV5UjCU76hQIsAoedxlVoCTn8aNuThSGfi5/t9E+Cuys7fEMnyhsNq8iTlFRyHAzpDm20UgtimPmS6Nx9Y7C9/JYNDpWibL9bffBqNthYp4TA5tWm+IyOgZOdyxjnGtikDe76+YT2zhoFPztPfI4vD5S7lkUHw8PxcTGxQXxWKQNCCfr42HYQTS9eBuPreivc+49gKKXKy/eW52Aslwbuz/XJ+D9LzvV7m6H8NZ8oX7ntWS4MzYlf71fhS2n0s8iSYXYNmLNkvs5sEkYd1v5JAf/AdJEQW8=</binary>
</binaryDataArray>
<binaryDataArray encodedLength="680">
<cvParam cvRef="MS" accession="MS:1000574" name="zlib compression"/>
<cvParam cvRef="MS" accession="MS:1000515" name="intensity array" value="" unitCvRef="MS" unitAccession="MS:1000131" unitName="number of detector counts"/>
<cvParam cvRef="MS" accession="MS:1000523" name="64-bit float"/>
<binary>eNpVlD9ME2EYxm9gcDI3Ot6ASccOhDhIct2IIbFxYmA4F8Ng5ECwtYA5oRDAqKXKv2KgqDGNxubAAjJxibIQhgILweUGYzoZgg4kLsY+vzO5Lr9833f3vs/7PN/VMAzDqx3Yxr/f9beiXRIP95r0bnwTf+5rv2dZ/OSLiefinTUx/U78Oi9+qIl/tkUnL3pPReuhWH0jDs6JnatiriyeV8Xkrnj6nvN16uaa7MxeTjXXv+ra76XeInVub2qeq1/oP8sc1El4Ynac81diaoN1vxgyT+uCGPDevY9ihnpF+eG5x1qbO2IbuspTYt8RvuD/Bfv+iHg2LE5NiI0XYh4fAvKr4KvJe7fwtYO8WvC1dUk0OP9djPsV9onuDPVfo5v8Hc5tfEo8Jn90nqDfHOM5cg+4L94j8RJ6q/jbII+Quv4D6nJPGvSx2K+w7irQlxz8IfHHZ/EafdKDzE1/A30WfiXoW56GPBfy/t2X3EPeO0NXHT1+NC/1LBcfuTe9+HwxSZ0M++Tn8bydxWf0OKzrOYiuAPrsO+jpfsKaegF5OQPkQt8kuszR+L1v53uukIeRi3+v9n36sr7yDD8y8X5p+vvT8b7R/TGjulHe3LMC89rk5dAvSd4mul18d9FvMV8ShvjjouMm358X5TYQr7eyxf8F83wv/e/zFyeo0zc=</binary>
</binaryDataArray>
</binaryDataArrayList>
</spectrum>
<spectrum index="23" id="scan=24" defaultArrayLength="151">
<cvParam cvRef="MS" accession="MS:1000130" name="positive scan"/>
<cvParam cvRef="MS" accession="MS:1000579" name="MS1 spectrum"/>
<cvParam cvRef="MS" accession="MS:1000127" name="centroid spectrum"/>
<cvParam cvRef="MS" accession="MS:1000285" name="total ion current" value="605302.00000000"/>
<cvParam cvRef="MS" accession="MS:1000504" name="base peak m/z" value="113.07436977" unitCvRef="MS" unitAccession="MS:1000040" unitName="m/z"/>
<cvParam cvRef="MS" accession="MS:1000505" name="base peak intensity" value="245329.00000000" unitCvRef="MS" unitAccession="MS:1000131" unitName="number of detector counts"/>
<cvParam cvRef="MS" accession="MS:1000511" name="ms level" value="1"/>
<cvParam cvRef="MS" accession="MS:1000527" name="highest observed m/z" value="923.01163006" unitCvRef="MS" unitAccession="MS:1000040" unitName="m/z"/>
<cvParam cvRef="MS" accession="MS:1000528" name="lowest observed m/z" value="95.06334590" unitCvRef="MS" unitAccession="MS:1000040" unitName="m/z"/>
<scanList count="1">
<cvParam cvRef="MS" accession="MS:1000795" name="no combination"/>
<scan instrumentConfigurationRef="instrument">
<cvParam cvRef="MS" accession="MS:1000016" name="scan start time" value="0.2022" unitCvRef="UO" unitAccession="UO:0000031" unitName="minute"/>
</scan>
</scanList>
<binaryDataArrayList count="2">
<binaryDataArray encodedLength="1584">
<cvParam cvRef="MS" accession="MS:1000574" name="zlib compression"/>
<cvParam cvRef="MS" accession="MS:1000514" name="m/z array" value="" unitCvRef="MS" unitAccession="MS:1000040" unitName="m/z"/>
<cvParam cvRef="MS" accession="MS:1000523" name="64-bit float"/>
<binary>eNoNyX9YjAcAB/DTXYkKoTLUylU8ooVoxfLt3rhmZaFN1911d+9773tX3XWlVjEld132bJHNUqZNLvIrQq2HJtXdRZNTZpSE3BkmK2LP1fOI7fPvJ6J+9J6beTMWDLYciuYkoqd03ZlJaxLhclb8YVVRIvSt450WUyIGwt5p3NkCVKw4t+g9R4D7vm9DSngChPawUg9HC1Cao7/cphOg1cm6y7FYgBPTt/YMmQUovLUq/TdOEhKOKoIyopNQs0dhj9AloWIJK6LUnISp9ryAVrYQzXfu82cSQlyK9I11WiPE5pYkr9oiIQYZVne4+f9/6FMw6YoQG1MsHTEcEUTq422VjiLMT2jqehYpwux3yq3GaBEW7cjUWotEWF/+uDrfJMI+qzuV1i5Cd1f4N60cMezOO19PXitG+4FxiVEvRkleR8AMsxixlWXjQVfEYNXHB2onJMO84eqjOE4yOo9bsjKJZBxjhUy5WZSMPe16C9+cjHunBp6XsCV4MjfnWoujBJf3Pdx+J1oCz3KuR32RBMPDhLC5XYIev9sT5Q5SNLkXvyLmSbE3bc6FeK4UP3bU+fXzpJAYWDX9pBT7Vzx/uFQrxaw5kXa+TorFvnkjgQYpMj47rDhklGKKjvI5YpWiUees/stBBkJZd4WeJ8OvNaqkHJ4M+4N9QodIGXrTq7QXtTI0vdA5fWmQwSEr6iBRLUPjmKPrS6MMGyvGNa8fyND/Sl122yrD7MhFKgmbxPmag5V+80hYVl/wDeWS+MGiP1TPIxH1d99MI0niZLNW/VRLIlduOm0zkHD7hb5QZiRhLNIUj1lJIN5ly0UHCol+tyaKuRRE2YdHeQSF0WW1tjaSQlDQNF/XQgqb/Ue/KtVSIPhv5IurKdxtjDhtb6HQ9UDKWmii0OG8fJ2gncLrP/pLNVYKOz3c3zTZKOx27W1cyZYjgFvQHc+V4+eysKtveHKc2CTkf0zJESKLyW/XynE2rHeoziDHSE+f11KTHNPW2sI7bXJ8fskr/wibhtujLVFLuDRu09X2qQSN7ZXif9ykNOye6ypOkjRCmWe7zlM0rp/eO9eopeHe5+kybKBR6zXpo1oTjTOfCkMIG42rUTcKstgMxhzrvN/7MWA21S87z2Uw/Yb+ei3BYOWmufHrKQZxbSu/P6FlcICjCqvUMfi3PNj5QDWDBeXVx1eZGMz8eoZHnI1Bc8H84FQHBc7tHuI1sBUYuHk2boCrwMSw9McWQoHahC+eddgUaPXTu953UGJbLjko4SoxmTSkPyKU8L4r9ximlDgaqtlTpVOib4aLdOkRJcIVpzKi2ClIFORu8fZPwY6i7elCKgV98vU+2aYUDIx0T39rTcG7rduOrg5MxduKay5jRCr4hf3fevinYVUZy6iQpyHA9t3za0/S8OJcKN3ipMJLfsOsHH8V6LHxDMKmworA1JhYWg3vDVAlHFOD2TgY9KdCg6fqtaVrGjKQlR+j3J2ZiZwXVbrYhkwMPZWmj4xk4pRLmWeXbzY+KNYV/B6SjdVpEwJdl+fCU2NbyMvQIXzYbP0kT4fgnzo6J3eXQEkV3vTqLcF/5WcWzw==</binary>
</binaryDataArray>
<binaryDataArray encodedLength="632">
<cvParam cvRef="MS" accession="MS:1000574" name="zlib compression"/>
<cvParam cvRef="MS" accession="MS:1000515" name="intensity array" value="" unitCvRef="MS" unitAccession="MS:1000131" unitName="number of detector counts"/>
<cvParam cvRef="MS" accession="MS:1000523" name="64-bit float"/>
<binary>eNpdkz1IW1EYho/gINaCg4KlIJmcHC60g4PDFUQcQ3DskFFQ8KpJjCLmWtOSora3GqsiaGi1ShEN/lCpKAFBgkKboe3UIXToHLqVgoj3fTJcszyce76f93u/E2OMcWu/2ubuV/rg031Q9GknfumcutK9tS6O5MWWV+LJe/H4QHRXxdkj8eJMrLiiDds2g/GhhBj5KBZzYo5+++di+7bYTH0T85n5+7DLPz7+xjzzYhN9/p9qnn8XOjegd2VaLA+h54X4k/6RPfH6s7iTpT5z9KHnz644seWzUPNd54EvYnJFfLYkPvohpunT8pI42AFdD73L6GGeS/pmuW9lDzefxN+cM9qrOdoQPYc9vMNf/I8yT4G6FnnFtFgHi/hTmhV758S55aDvTw7Fp4vMQXxhHB3VOklIfau6jxg6p8R6fKy8Jm5E7J+hHjrCKfLxJftW7F4gDx1l+jsTvGP89u69hxB6XfJ7ycslAu/P9G2RRz1nEv1jxGX4Tp43jK/4XuG7FSd+VOxEf5Q64alg/Qh7iuGzQ36Beg51Qug0zOW84UxcI3tw0GWgxzwl/Izie4V7m3PjcHCPeeYK896858Sh22KenpOgvupeB/l/ltlLfo3+cfsWbx3CSg==</binary>
</binaryDataArray>
</binaryDataArrayList>
</spectrum>
<spectrum index="24" id="scan=25" defaultArrayLength="151">
<cvParam cvRef="MS" accession="MS:1000130" name="positive scan"/>
<cvParam cvRef="MS" accession="MS:1000579" name="MS1 spectrum"/>
<cvParam cvRef="MS" accession="MS:1000127" name="centroid spectrum"/>
<cvParam cvRef="MS" accession="MS:1000285" name="total ion current" value="599251.00000000"/>
<cvParam cvRef="MS" accession="MS:1000504" name="base peak m/z" value="113.07424871" unitCvRef="MS" unitAccession="MS:1000040" unitName="m/z"/>
<cvParam cvRef="MS" accession="MS:1000505" name="base peak intensity" value="240255.00000000" unitCvRef="MS" unitAccession="MS:1000131" unitName="number of detector counts"/>
<cvParam cvRef="MS" accession="MS:1000511" name="ms level" value="1"/>
<cvParam cvRef="MS" accession="MS:1000527" name="highest observed m/z" value="923.01050211" unitCvRef="MS" unitAccession="MS:1000040" unitName="m/z"/>
<cvParam cvRef="MS" accession="MS:1000528" name="lowest observed m/z" value="95.06388316" unitCvRef="MS" unitAccession="MS:1000040" unitName="m/z"/>
<scanList count="1">
<cvParam cvRef="MS" accession="MS:1000795" name="no combination"/>
<scan instrumentConfigurationRef="instrument">
<cvParam cvRef="MS" accession="MS:1000016" name="scan start time" value="0.210567" unitCvRef="UO" unitAccession="UO:0000031" unitName="minute"/>
</scan>
</scanList>
<binaryDataArrayList count="2">
<binaryDataArray encodedLength="1572">
<cvParam cvRef="MS" accession="MS:1000574" name="zlib compression"/>
<cvParam cvRef="MS" accession="MS:1000514" name="m/z array" value="" unitCvRef="MS" unitAccession="MS:1000040" unitName="m/z"/>
<cvParam cvRef="MS" accession="MS:1000523" name="64-bit float"/>
<binary>eNoNyH1QkwUAx3HdRjel4i0wSDMYIIF4lFB4xPy5DRzoKYbS3l+eZ69syLuKICfbAiXSOiIV5MCNiYCokGCHpsRA7cRAaIKWDjd8QZvpuJO4PM2/vvf5NvdL24IGv8J3/bymIhoP/n4Z1BI2D8PVDa/fTeFhh/eRZQdNPBiel5UN23gY6nLviKbyMZckdFO9+LDfiYjKYvFRtK+1t57DB1vQbh0w8qGPWCj0q+TjcZzUPjPIR+Z6jmuQJkBPyVmPkSOAuomZF2cU4JK2OLNxUICqUxVj16hCiMnF9uAUIZgHcps6TUIsDqw08waF2B1HCaFfFsJ74iXntJcIee6QkyuZIhQctO7p54gwfKHa464QIfKLxJdPTSJU9S2hHbKJsJzYs6RpSISWyISBGzQxqnwpZmqqGId8A9bMG8Xom/xGNfa1GMdMnKzwQTGin/z9ybmhN3+ndbh0oQTDV674kjQJKJONXvvYEowsPXzxukkCHXdlY/CgBBkFv8+aqFIkBDzhnfCSYrMkd2KCI0VJZnlcu0mK3frloZeGpIjRucazKTI4kodStoTJEO4xneYzZLCfXFzjYL2x31X2BCHD21uGz682yNCIF3kqowzrLzMcPmYZ+P1Zt6sGZIiZso+1OmUQe9eHOihy9NkDYrPD5IinWzaoWHK8ldM8MUXI0Rnq83G/QY4dt67pk81yTGUadJsscjx0T47dGpCDfop2dcQpx+2AiSABlcCWdypDAsMILGy965fEIND6Y5n+EotAebw+oZIg4Jktez1uIFAf13Nv1EzgRCldVjhAoHfniltf2giIsx/VzTsJJLjo3cMUEkm72i9wGSS89cH317JJLGdFlD4nSEwv6shdsZdE57//KGoNJJ65BD4XTCToQr+QUDMJW2lCDywkXk8T/qk2EnkpK3uzhkhMpWl7fnOS+GuvyP0ZVQHnqfY1UQwFWjzBORUsBbrGnvsySQX8/Z3JVwwKZE9PMY6bFWjou3E0wqZA97bErvsuBTpGHHX1VCVoH67ez2Iocbdge/cqthI+jtrS9BQlfvJq7TxGKGGMzXAYSCXamuWdaUYl5u2CPz61KJF90HfaalMiz244v9alRM9VrmWeokKkN7exi6HC0V0F+xvYKoR1BC4IJlXYhmWF9UYV/vxh2d0YiwqP7QvKE20qbA9OiT/nUmEkn7m1lqpGhnDEEMFQYzR0U8xZthoV/6U3NpNqOEvaxKuManxgfaXqtahRXHZmttumRkvdqLnYpYa+W5f8C0WD2bQFXoUMDcalDesesDWoGXUo7pEaaMM9hd8qNRjYcLI82qSBJPZEFNeigdo6c2eeoYXmOjNNYtPieE5q4q9OLdg/pxBRkdkY2zuxcY7Mhntn9Qw9XIebzW2GPQodYjeuiz/3QIf0yNvV31P1GF+atLsuXI8+n5qOOUYOmOm1CYQiBwFHIl683/qmK159blbnIlqpFRU9zEVxiPa9pvx8PD2bWnvHkw+229pSurUAizoPP7z5URGe6YLsM3FFuPjozAFunhEPtq/jbthlhHLz1jnaaA2oQaGGwMka/A8AyBUQ</binary>
</binaryDataArray>
<binaryDataArray encodedLength="628">
<cvParam cvRef="MS" accession="MS:1000574" name="zlib compression"/>
<cvParam cvRef="MS" accession="MS:1000515" name="intensity array" value="" unitCvRef="MS" unitAccession="MS:1000131" unitName="number of detector counts"/>
<cvParam cvRef="MS" accession="MS:1000523" name="64-bit float"/>
<binary>eNpVkztIXEEUhqewEEHYwkLQwk7LRSQIglwbixBEsVEQtLRzfT8Tr0bEGFlX3YBvrw98obKiyLIJyYoWFipbxEKxWAshhcWWVhL0/xac23zMmTn/OeefucYY405dOeb1e9kQn9bf6C5cvDFef6t4TGvT7InhAzE1KmZticV76CyJv4/F7JgYGBTdNvEDdT8tiqNr4r8V0Uedj6fi4YmYVP5zbXbFez0371r71ZPiAfqFUbHmTCyZFr9ExLph6vWKiS7mWxYr98Wdn6I3J84GxbtD+oJV22LZX/GR+e/Jc8blb/JG60v8yvyGTyNidEg0M/gSFv2bYoHuy/Qwb/6u2IBvMfwM46+zwDnWT/PkT4hr9F2OrsGXJvqI9Nv3XjRO3+QfM98l/j7gRwb9p8iP4luggzkCYul37gHd85B97tcfcYJ4fNCu7+8j/lncxs+cKTFE3WbiF+m5WpmTeYvw30e/oW72yY8E7f1h3plvgH5hJjpeJ6Rekrgh33TbvqXjXju6vMdEWgd9v8s+c9etMu+M7WsoYOsZzrtjYu5X9PHRa6FP8uLkefju0Iev3fYhzn+ddO137Ge+VPq+yXPwffcIHeo18l9Wcx+JH+i1Of8BwpXD4A==</binary>
</binaryDataArray>
</binaryDataArrayList>
</spectrum>
<spectrum index="25" id="scan=26" defaultArrayLength="143">
<cvParam cvRef="MS" accession="MS:1000130" name="positive scan"/>
<cvParam cvRef="MS" accession="MS:1000579" name="MS1 spectrum"/>
<cvParam cvRef="MS" accession="MS:1000127" name="centroid spectrum"/>
<cvParam cvRef="MS" accession="MS:1000285" name="total ion current" value="564398.00000000"/>
<cvParam cvRef="MS" accession="MS:1000504" name="base peak m/z" value="113.07438931" unitCvRef="MS" unitAccession="MS:1000040" unitName="m/z"/>
<cvParam cvRef="MS" accession="MS:1000505" name="base peak intensity" value="229658.00000000" unitCvRef="MS" unitAccession="MS:1000131" unitName="number of detector counts"/>
<cvParam cvRef="MS" accession="MS:1000511" name="ms level" value="1"/>
<cvParam cvRef="MS" accession="MS:1000527" name="highest observed m/z" value="923.01637825" unitCvRef="MS" unitAccession="MS:1000040" unitName="m/z"/>
<cvParam cvRef="MS" accession="MS:1000528" name="lowest observed m/z" value="95.06317878" unitCvRef="MS" unitAccession="MS:1000040" unitName="m/z"/>
<scanList count="1">
<cvParam cvRef="MS" accession="MS:1000795" name="no combination"/>
<scan instrumentConfigurationRef="instrument">
<cvParam cvRef="MS" accession="MS:1000016" name="scan start time" value="0.218933" unitCvRef="UO" unitAccession="UO:0000031" unitName="minute"/>
</scan>
</scanList>
<binaryDataArrayList count="2">
<binaryDataArray encodedLength="1492">
<cvParam cvRef="MS" accession="MS:1000574" name="zlib compression"/>
<cvParam cvRef="MS" accession="MS:1000514" name="m/z array" value="" unitCvRef="MS" unitAccession="MS:1000040" unitName="m/z"/>
<cvParam cvRef="MS" accession="MS:1000523" name="64-bit float"/>
<binary>eNoNynlU0wUAB3DdWNMAM30qBIgxZEjpUAKUQL8yLg8S6/FgbIzfuY2biQHPo+cOppLK0SvzShk+IchbvECO7QciJqKob6lob6Mh2PNCwcg0//y89zmfwvd15VLQTHlKSZdU3Dk6NapQmooVaZGhbrGpqL6g5f1sTMVuOs3YaU0FnfxLnj9fhm3ex8dnCmS4ImkYdI+Wody0aeO+GBm6pNzEdoMMzHij7nmpDK0tVSMPOBneTumbfc0lDdND4j1aYtIQ0uP3WxGXhmn1+cQZvhym1h6hV6wcQXm5nRVGOSZ7DC+I4+Rwb+HlfNQpxw3tPOwWKDB8e1vbvmUKJHH0VUuMAj7dF02L9Aq8mmGe9cyoQMqo50u9VYHJEXc2F3QoEFRjj+t0SUeTwPKvMC4dOeGJRedK0xFxbf/KT7h0VAQ87d83UYmz59WKQhclxLWx3k3S9z6mqrtqVEKoaHUEcko09y993i7IQK7vzSZnTAbkQ5awA8YMZDaWL2jvyEAV9UiewyNQMrK/NcyPwLtlvXsSRQRy91Af26MJfB5su9VNEfjs5FzeQj0Bm3PZUJyBAJHEaZabCcQ3fH/nkIVA+ZGxwV12AuhZbbzHIzGnsMGb8iOREN+zn4omcfCR+vBDikTj/YXBjXoS4k1ZUYvNJJwS41+ra0j4iyfQf1tI2KYavd7YSVzjroSn8Cl8OFDdHexHYSDWekkiojDjm867Z6IpBAou89ZRFLTXWw7f1VNYeKajuaSaQuGNjB6rmUJjMrM30kpBVyQzhTgoXNEV/sHxaOwKsknWimgcD6xMjJDS0LkW9N6kaLRNV+hnbqERLd/gfUFPw5w4ODy7hsb1caFG2EbjtpOhRy005lews5I7aJh87xUNO2gcKdtEhPIZzJkv3SoWMUhfepoJpBmQZ+eppxkYbD7oW3rYzGDSB1WjoVYGdVs9dL12Bi9P5kwYcDAISwl9WcljwRwzzmzlsxho/npehIjFdy7LX72NZjFlo8l5i2JRcohy/4lmEb6kySg2vP9Zuoa+gyw8w8/lXzWzKHCNeVxnZSE5HenUOFgQjus2N74KY+R/CSdEKuwYUCY/kKpg//YJt4ZW4cR2fu0RgwovqKKvdtao0FbJ+CdYVZDdTPTpc6hQQ+Q9NvHUYF5/+WcxX41ZWy7t9fZXQxJQ73FZqsbbxTJdOa3GKUH/Px4GNfw2kAFRfA3qhPYZF0UaLFqXdOmeVIP6o/yOIVqDp10ZrmWsBi5LQuvbDRpMCuTW3LBqkJU3lizwz8SvpfdHDjCZGOnWTk6zZmLtk0HytT0TNfrhmCUBWViVL15nZLJBK3y66p3ZiJxb/MLCz0F/+6OSVf45cKsa3R1Rm4sDvFPyvep8DCl9Vm4YzIfY8UPqm74CEBKvrp1aLdjxp9UPX2hRJnzm3jdnPSy3GrJtweuxYst8w+9fFENZnB0UVWDAOb39R5QYwCb0nXTr3QHVu+GyT2078D/QNPyu</binary>
</binaryDataArray>
<binaryDataArray encodedLength="620">
<cvParam cvRef="MS" accession="MS:1000574" name="zlib compression"/>
<cvParam cvRef="MS" accession="MS:1000515" name="intensity array" value="" unitCvRef="MS" unitAccession="MS:1000131" unitName="number of detector counts"/>
<cvParam cvRef="MS" accession="MS:1000523" name="64-bit float"/>
<binary>eNpVkz1ME2EYx9/BSBM7NGHp2PFiHDowOB4Jg4kk3MTkcEMHTIieaAvaEs8PYhUMh8VEUfT4CCGQ4GmkqQlDZTCYOFRxYCKdGocODsZUJvD+P4be8sv7cc/z/z/P8xpz8rW+2v9hRlbFmaWYfu9ezPrVA+0fce93KJ77IKbuiH/ZX1gX7Rdi37Z48ZPoPxbbb8XSgnh2WfzzRjzcEKc/i4PvxUj5Golkf7x2x6Sz57vOz8yLafxUlNcf2tX6PLov+WLjlphDT24JfzXyPROHN8XWO/HLSkz78g+tZ7n/kTocyH/d+olv4ltlzh+KAfVLzFC3AP1rYhb+qojV0z5t4Qe9F16R/yU+0D1AHxoPxB3i5dDpFcTOPbF+Db1F6vQI3U/F18/Fb/Af/Q3J18RPdhJf90WXeBHrYJp5mhCTVf7Df5lzc5f/uZd9IjrESdJvh/PROXTMijXuRYXuvjNHJrjBOs+ckT8qUY/r5GcuQ9bOTeJN0TfuG82jydzmfeDbH2efcwcfTQ+SP0RfQD/cRXEPP030esytQYdX7O6foR829Uuj06UOV+hfQP4U+W3iW9TN4dyQL8Pc+tSvw3ty893x9nmvFn7a9Cko2Mdd8Li1</binary>
</binaryDataArray>
</binaryDataArrayList>
</spectrum>
<spectrum index="26" id="scan=27" defaultArrayLength="153">
<cvParam cvRef="MS" accession="MS:1000130" name="positive scan"/>
<cvParam cvRef="MS" accession="MS:1000579" name="MS1 spectrum"/>
<cvParam cvRef="MS" accession="MS:1000127" name="centroid spectrum"/>
<cvParam cvRef="MS" accession="MS:1000285" name="total ion current" value="605462.00000000"/>
<cvParam cvRef="MS" accession="MS:1000504" name="base peak m/z" value="113.07425351" unitCvRef="MS" unitAccession="MS:1000040" unitName="m/z"/>
<cvParam cvRef="MS" accession="MS:1000505" name="base peak intensity" value="238721.00000000" unitCvRef="MS" unitAccession="MS:1000131" unitName="number of detector counts"/>
<cvParam cvRef="MS" accession="MS:1000511" name="ms level" value="1"/>
<cvParam cvRef="MS" accession="MS:1000527" name="highest observed m/z" value="923.00682232" unitCvRef="MS" unitAccession="MS:1000040" unitName="m/z"/>
<cvParam cvRef="MS" accession="MS:1000528" name="lowest observed m/z" value="95.02840640" unitCvRef="MS" unitAccession="MS:1000040" unitName="m/z"/>
<scanList count="1">
<cvParam cvRef="MS" accession="MS:1000795" name="no combination"/>
<scan instrumentConfigurationRef="instrument">
<cvParam cvRef="MS" accession="MS:1000016" name="scan start time" value="0.227283" unitCvRef="UO" unitAccession="UO:0000031" unitName="minute"/>
</scan>
</scanList>
<binaryDataArrayList count="2">
<binaryDataArray encodedLength="1592">
<cvParam cvRef="MS" accession="MS:1000574" name="zlib compression"/>
<cvParam cvRef="MS" accession="MS:1000514" name="m/z array" value="" unitCvRef="MS" unitAccession="MS:1000040" unitName="m/z"/>
<cvParam cvRef="MS" accession="MS:1000523" name="64-bit float"/>
<binary>eNoNy3dQUwcAB2BMwHESiQJWi4NLOFCiFY+edYD8TIKzDEclIYOX9/KSMByhgNSJJChQhlZbFVJsgbQOHAWsIueAl3gVqKAIomKUJCCpWovQFuug/v3dN28NN/F2QxxMbfrNEyxxOFCV/jzRXQI1ON5KkQTpO3tCOZESbGyzeB42SnAj9D9zCyNB3rWx3CC2FJ+kpFeN95CihAkSpgqlyL1vY9eKpXh2IDeNs0KK6tPeRQ0GKQq7IJ6wT4rFtpUZTy0fXtHEp7Xu8Wi0FR5KF8djnEIx6GeIR03DL4ajlng4/Xrkd9gyJHHv2+eIZNDjbe/4SBk+n1iUV2eUYe+xH6C2yJDt181yuyHDgIoeKvaQYxIrtcu5VI7UmqaD18VyiNXTjz4zyhHFqdi5m5Fj3nvXlT1WOay+MS9b3BWI7U9iOMsV6LT27W3NUWDyHMnhEIsCevMf/YxVgZ8dtrBTo5ToeRS3drW7EhuOV3qdECnBIHmlxajExhrX/QFGiXuBhWub2AmQnMjTnPFIQG7ZSMw9cQKCcyqumIwJGBcduP+aNQHTKkagZRGoW+xMXM0jIL9MVEfwCWwzeqfYhQSc4vr+WySBB8q/bUuzCYiLzt8OMBAweU4dml5OoCZ2Z6CpkcAs0eQws51AWSpLfoelwo8+0uodPBW+0Ia/SxWqcKG5Kt5FqhBmSXhzMVuF0h3fBM0vV8EWGdW3oeKDl9J9DxtViA4iY3vtKmStbN3UPYrE5tfcEIJNYt32jnl8HolCdahvOJ9E5ZcdmVVCEiX1naSEJPGtr1dEezaJXFtnV3U5ibOsuoObGknkzz4/KGNIsIM/HuQ6SDTH+Zs7WBTW50qXu/EoDBdc8I/hUxgIbLUvF1Eo9bnjvEpScFuypf/dHgruWeoxR7IpoHTIJCynoHD+my6ooCA1TH3peZ0CMeNmcQhDQTbdPENhpRDdzjJvs1P47daNr2odFNac3cV0jVBIjQjuWshWY+ksB1w8NZZFc4cXUGps8RnO/ydbDZlH87rH5WoU5G+e5seoMXPUSc5lhxrZWyfW5bBoLHBFmC6xafx+3K1xDJ/GbtPJZTwRjQyfKbeLSRpzjRmzD1I0Rp/JyAo10ChZtDrz6XEa7z+1/uUsp9GT9Z2puJFG+1BMxymGRplSIFU6aOSJVnj0sjTQvSnOC+Jp0BkeJr7I1yBttNN7v1CDCcdGRueLNJgiDCtwozSY9GjA3G/QwHPN1e9bKzQ4P7ulgcd8+DOf+wgsGrhck0d+cmhwxFrLns/WYj3RJIjka6HPjOLWi7TYt6ovrY/SIupI8cBHBi1OvwgOuFuuRfhg4asLjBaXvu5O4Tu08HqyKGYRWweZqqSyjK9Dv2BBd69Ih7v7U8SvKR3WnRuxLTTq8MKj+dBnFToIGswqo0OH+puEZmxAItJigzUUk4hjc3/18nUk4ubw4frIwCQkCfxL2AHJyN+xWLtLnYzHp962PmGSMc793UBTXzI21PruqtduASe3vXK7Xo8H7Lap9ld6uHxqnrf4p8HhHN7aEpKG9SnvG5dsNaBAe/bPVZkGeF8aWcFpK0DYuYfDnK4C/A/+JSSd</binary>
</binaryDataArray>
<binaryDataArray encodedLength="640">
<cvParam cvRef="MS" accession="MS:1000574" name="zlib compression"/>
<cvParam cvRef="MS" accession="MS:1000515" name="intensity array" value="" unitCvRef="MS" unitAccession="MS:1000131" unitName="number of detector counts"/>
<cvParam cvRef="MS" accession="MS:1000523" name="64-bit float"/>
<binary>eNpVlD1IW1EYhs8ohYJIB4cODgUtOIhTu0i6droIRekUUEpwMaT+G/Uaf6r1J7cabcTQxlaDDSixRZDocHFoHapkcXPI6CQXBCnSoTbv43CyPHwn57zf+/0kxtx9/O7Qf5j8mXj1VUx9qdDd/inGL3Se+C1m0uL1d/HRkljMiuEB8fWuWM390X2xrSheTotNUbFGeY1Bp65HfJwTX26SX7que6z4F7peX4VVTx6+qHx/darzqCe+yYu3h9TJ++IP8k2I5SHqIH8XfWnfEp/yfnNdDKbQ2RHr98Qh+Q01nys+5t0N9ZlUhf4rvg9/FmsXxQF0T2BVEs6LS/TlAb7+MoeWb+IYPmL0zXwSc+SPr4ilmNj5UXQnmQu6rdzPDorbCfzO2vVnPvCeOLjXH7TqNXnm1bjGOXtQeEc8St3kKbEfaZf6mWctcTCCP/Y5eSQ+w19kytZ10HUW7P2dGWf++K6box50DuiLm7D2zYTpX4Afl/138OmRvzCGT+o5Y9999szEqfO9/Tvy2Megz9YvjNgscT65zP236NAXj7wOfrPD1Hufh7hhQ5z3bL8+7wzzLNPPRvrn9OOPOpq4H+7FH/599tfQj2rX7udz/lcKxB3Ef+h7ZJX5REP/AO1cyQQ=</binary>
</binaryDataArray>
</binaryDataArrayList>
</spectrum>
<spectrum index="27" id="scan=28" defaultArrayLength="150">
<cvParam cvRef="MS" accession="MS:1000130" name="positive scan"/>
<cvParam cvRef="MS" accession="MS:1000579" name="MS1 spectrum"/>
<cvParam cvRef="MS" accession="MS:1000127" name="centroid spectrum"/>
<cvParam cvRef="MS" accession="MS:1000285" name="total ion current" value="575846.00000000"/>
<cvParam cvRef="MS" accession="MS:1000504" name="base peak m/z" value="113.07450126" unitCvRef="MS" unitAccession="MS:1000040" unitName="m/z"/>
<cvParam cvRef="MS" accession="MS:1000505" name="base peak intensity" value="232093.00000000" unitCvRef="MS" unitAccession="MS:1000131" unitName="number of detector counts"/>
<cvParam cvRef="MS" accession="MS:1000511" name="ms level" value="1"/>
<cvParam cvRef="MS" accession="MS:1000527" name="highest observed m/z" value="923.01785084" unitCvRef="MS" unitAccession="MS:1000040" unitName="m/z"/>
<cvParam cvRef="MS" accession="MS:1000528" name="lowest observed m/z" value="95.06361216" unitCvRef="MS" unitAccession="MS:1000040" unitName="m/z"/>
<scanList count="1">
<cvParam cvRef="MS" accession="MS:1000795" name="no combination"/>
<scan instrumentConfigurationRef="instrument">
<cvParam cvRef="MS" accession="MS:1000016" name="scan start time" value="0.235617" unitCvRef="UO" unitAccession="UO:0000031" unitName="minute"/>
</scan>
</scanList>
<binaryDataArrayList count="2">
<binaryDataArray encodedLength="1568">
<cvParam cvRef="MS" accession="MS:1000574" name="zlib compression"/>
<cvParam cvRef="MS" accession="MS:1000514" name="m/z array" value="" unitCvRef="MS" unitAccession="MS:1000040" unitName="m/z"/>
<cvParam cvRef="MS" accession="MS:1000523" name="64-bit float"/>
<binary>eNoNyndQUwcAx3FIwukhwgFFau9cCcNxVBQcIMrPBESoJQUVs0neexlAFBBwomgCDmS0etCWVS8UnLjQYAVX3ov2FEuVCohSaCIFlVYKSBGr1L++97n7JvVdX+7BbAJe172P44jgVV80phaI4DS5onNqpAijlWFBZbkibLzItN+lRdilWn1wFluMdxcS2h2cxEjg/p6zhC/GzdE5CRURYqxruf3gF6MYZ0VtV8bzxIh7OufoMCOGw38uAzc5EmSvKq7MjJCgd2vp4U1GCX4Smgt3MRJYuLtPd7OlCJzU1ugqkOKFZ72rS6QU0gZ79plcKaIrdjjLGCksod3Gz+5IIciKtRxykiF8Zdoa20oZih+/Ps5EyNDfvzXkr9yP5skvdNAy3PGwCfKtMug6zRdbOHIcCyyqxCQ5XhxZ8bXbGjkO8Q5snJsrh+SH3SwmTw5qYe3gCkaOvGk5C0odFfjyu+Z/YjgK0C6c8mMCBWJ+4z5pzVWgUC+s92QU4LI6MwfZiSh2vDZ+zykRHuneOy0RiRBee/fyVG4i8uma+OvWRLzweNuhZylR7rs2MIarxGmvbN9wnhJltrxtT1YrUTe17GgPX4nFfTu7HhFKTOdJA4IMSixIeF8XbFRiStlElYvp468tUqZZlBCHbB8osCkRf+KV/ClLhasj4pYMrgq8Zq9qDV+FkqwOtSOpwkGrZajBoMLjyjEiyqSCe6uoh6xWwT+kobHLooLDhkbrY5sK+8v7irc4EuiZoKlUNoH14xlfhfIIGIOy393kE1DVy4dPEgTudA9ZHY0EZFXabrOJwPVH/+4MthCYOWu7l5AmcMNabp1tJ+Ddeyb0ZxaJLRPe9Sk8El35z5aECUjYdPqAUYLEgxjnb17nkJD7vXQvM5BIcC//sMpEomTPdj6/moRwHvSTb5E4HuK/mUOT+IKsWbzJSuLRoU/OptpIkKm1/pfsJHQZLbfC2BTIvefecHkUjOvE0mI+BY+k7ulxJIWcRc17HxooDLtyFrlWU/jDsi1+Hk3Bs7NgYC1D4Xnq/t1ZNgrs1dnMoJ3C0P704ONsNdpbM+9F89TI8BFJdAI1onyfN50i1FhY/tJ8i1SDmVbFXWJUY2BDgNuISQ13ZeWeMosabYc3vqmk1UjKn1MTbFejpiH0agBbg35ObXQTTwOh76WVpQIN0qz+vFhSA4Pn0rozRg1aB3vNTdUajJVoWsNpDZ5NXdylYTSYX9J//qldgx5XbfI5thYjihqPWoEWffvuC4pJLZ59G7jLz6jFntFWnd2kRdTcXrOW1mL5uhnrU+xakF0/En+zdLjWFuVwkqcDExSu7xfoUDF4/vwIqUNOlOTDBK0D6XKgusquQ+IrYX8hOwm6pqDGmT5JONZp8kumk/C2vTEqzC8ZsQYX55kRyZAkMFSzPQVHrlxstvyZAkY832uVjx5L3doNsXY9Ph2/dCPixGZ8Hvu9w2ltKuL23U+n+lLhffuuc2F6OuLBmhV9OR1TFB2XH87OhLno6LK2wI8dGp2xLM2I0WHZhsgdRmTVzKhy+7UAsfR4kU9HAf4HY1kfnQ==</binary>
</binaryDataArray>
<binaryDataArray encodedLength="632">
<cvParam cvRef="MS" accession="MS:1000574" name="zlib compression"/>
<cvParam cvRef="MS" accession="MS:1000515" name="intensity array" value="" unitCvRef="MS" unitAccession="MS:1000131" unitName="number of detector counts"/>
<cvParam cvRef="MS" accession="MS:1000523" name="64-bit float"/>
<binary>eNpVkz9oE2EYxj86lZIhdMrQIWPHDIKl0xXEqYiIo0MEsQ4Fz4Rq/JszqfUPamMbW9FWTo0SpIFTqpZ2SBAiFwQJoUNoOxxOHQM6dGtLnt8Nd8uP77u7532e9/0+Y46fZssy/eejOPCuT6fui8Vd8eJvvW+8Ed110XkgXnLF8U/iJGvzXVzbEuN872XF0Q/iXlncd8T/b8VOVdysibW6eOqr2JPO/vnYhOr/wd+8+As/sQ0xV1CeqZ9abyyKLQ9fd9C9Lk6rH+YeOifJsbJCvrx45bOYxZep9Gk1O1qfo/7Ya/HgmZi6KZ7eFs+8Z/+FmLwvlqgTK4kn4F/6s16h7y9FH51Dcg0zjy6+d8jVWxLTt8TyqniZuZSXeX+b/twVq/R38CF+H4ln5+grOV+RI/9NtBfQoZ7hf9dGp8D+VXTI781y3jL0g3Py74eYeMz+DfSe0OdQj/PWpr47g1/23af8T64e63SR+eLDYV4B9V3WhjxOmOc59ThHLufZ5z8H3TTfB7noefDI0Z6J1rnA3O1s9B5Z17hfMImeQ/0E/keYdzfU4bsGfQ3oexx/fil6zxv4SlHHx38bnYB6HnqJYnTthrlC3194T76hSuSemjhzsDPWESp9x2U=</binary>
</binaryDataArray>
</binaryDataArrayList>
</spectrum>
<spectrum index="28" id="scan=29" defaultArrayLength="151">
<cvParam cvRef="MS" accession="MS:1000130" name="positive scan"/>
<cvParam cvRef="MS" accession="MS:1000579" name="MS1 spectrum"/>
<cvParam cvRef="MS" accession="MS:1000127" name="centroid spectrum"/>
<cvParam cvRef="MS" accession="MS:1000285" name="total ion current" value="571874.00000000"/>
<cvParam cvRef="MS" accession="MS:1000504" name="base peak m/z" value="113.07451079" unitCvRef="MS" unitAccession="MS:1000040" unitName="m/z"/>
<cvParam cvRef="MS" accession="MS:1000505" name="base peak intensity" value="231530.00000000" unitCvRef="MS" unitAccession="MS:1000131" unitName="number of detector counts"/>
<cvParam cvRef="MS" accession="MS:1000511" name="ms level" value="1"/>
<cvParam cvRef="MS" accession="MS:1000527" name="highest observed m/z" value="923.01871590" unitCvRef="MS" unitAccession="MS:1000040" unitName="m/z"/>
<cvParam cvRef="MS" accession="MS:1000528" name="lowest observed m/z" value="95.06419814" unitCvRef="MS" unitAccession="MS:1000040" unitName="m/z"/>
<scanList count="1">
<cvParam cvRef="MS" accession="MS:1000795" name="no combination"/>
<scan instrumentConfigurationRef="instrument">
<cvParam cvRef="MS" accession="MS:1000016" name="scan start time" value="0.243983" unitCvRef="UO" unitAccession="UO:0000031" unitName="minute"/>
</scan>
</scanList>
<binaryDataArrayList count="2">
<binaryDataArray encodedLength="1584">
<cvParam cvRef="MS" accession="MS:1000574" name="zlib compression"/>
<cvParam cvRef="MS" accession="MS:1000514" name="m/z array" value="" unitCvRef="MS" unitAccession="MS:1000040" unitName="m/z"/>
<cvParam cvRef="MS" accession="MS:1000523" name="64-bit float"/>
<binary>eNoNk3lMUwcAh4G2HMqQOVmMVTlaDJtuzqNhOBg/W0BRDgUWetLX9/p6gkCEiUPcaMENxHnggagMQRHwQMuYRpxjbRmonRYQBA9wrREnzoCCx4Zk/PUlX75/v4qqb7vZ1lR4vpvZZ2QKsdhw4IpOIMQr8q0fO1qIl2UvOiuKhLgX6cW0W4Ro4WhvzWeIQGziqdxZIojqn13m8kV45B3y8EiUCOKYP7M6jCLcrbbGu+4Q4UX5WrbTKkLsXeNCG1OMJQp2ro9ADHYDr2FrlBiBPceqsoxinGs0cbdaxdBpbh7pZEiwn573+EWUBP22icGTRRK0rM+MkVslGAlP3uvzhwSq3tmr6llSzL1m/J4Il8LKetppjZLCN7659956KS4+7e94WSiFq5C17FmRFLmT8uB97VLs8N0iu8yUIebOgjrvGBk2222hY0YZbqic/10rlsErqaJmxCIDb9eM6r52GajRPZFxzDQM904xSgRp6LTnt1qK0lCy9FmWizUNXSyfzmSGHD3PR3zaWHIEjI739UXJUWdzcq8UySHpKew2t8sx0lqzNtONwNDzO0uigwjs9K29xucQWOyr9xjkE5ixpjn4IUngF2/XT5caCMRu45CJRgIrPN5z8a8h4J6n//CAmcDw9UfNZQ4C9zYGhA+5KDBzonveoJsC4Q9C7hcHKbBwQfcHRr4C7Py29CfktO+yyVoMClQMMZq+rFFAa/L/SFKrQFjOWeeYWQH/cxHVtx0KlIYVb813JZEzFnpayCAx8HrSHBVEYuG2u+uWc0jYm1pNJj6JkvQU/30kifNnnCcGDCS883iFV2qm6TPXusdMQp89UhJrIaFJ8+owOEjk+dsO3nKjYDqTahZyKAS/3hgiEFB49XUo4SQpPBEuOur3HQWXi3FjPxoorP9YlxNQSyE9RzE8/huFuIG/4+dYKPgFFoVmtFOYe+Gr40MOCsuaRldGMJRYeT6pOZGjxJpN8Rkn+EqYq27fXEEp4W/28rxvUGJXAutCWa0S1y/9kLzKokTBlIDT4FBCabtE/+pUQniyoOOAGw2GkH3iKIPGcVv5ungOjdz94i4PAQ25fUlBJUmjsrNx5xGKxgTxYG2AkUb6t6Vcj1oaA9bPFrdYaPAbX1cnOGlsT8n8YsxNhWOepW+vBqqw2yWRbuWocDB/su6QQIXIo8LySEqF0t/1Gw4bVeg3dVXE1aqwOqTCMmVWQZ1yairIqkIie7dD6VRhw1meazZDDf2swgQPjhrHuPxgHleNl3tP2awCNTbS36yeMqix83D7RKVFjVnySe0W53Q3sdriwtCg6V19ZTFHA8/jFxr/FWjw5jTZN05pYPTtyaxzamB68DTMj6nFjfAqMYOrRd22T1gZFi1qtrTMH3Fo8fn24nGaoQNfN1D/D0c3/UObNHWRDpuSEvx6KB3o95mJl+t0WDX4U0OBUo+w3r8aLY/1cC1J9Xzuno7Y+4eGk09lIDotuK1cnYkzVzdH7BrOhLtltjJkfxbaSnJ5u7OzMSo4a0/6ORsCyem9XQE5iDbxfCKyjFieNmcP8oxof0McDLSXIfh2ccqi/jL8D1PmGhI=</binary>
</binaryDataArray>
<binaryDataArray encodedLength="616">
<cvParam cvRef="MS" accession="MS:1000574" name="zlib compression"/>
<cvParam cvRef="MS" accession="MS:1000515" name="intensity array" value="" unitCvRef="MS" unitAccession="MS:1000131" unitName="number of detector counts"/>
<cvParam cvRef="MS" accession="MS:1000523" name="64-bit float"/>
<binary>eNpdkztII1EUhqewsFCwFCsLK6tRLLcYMaCNktLCYhrBQnDc9RHf4/sVNa66xMVdR4kvFA0qIb4gCmoKEUFbIaXl2FkK+T+EOM3HuXPPOf/5772GYRjubdoyst+aGP8ndt2Le69ZuucPip0/4viJ2DIj+uTdHYgPq2J+QqyFRrdYPEfcLnaQH/DE000x/V+s2hV/XIkVp6Kt/GBNQbV0/GKOn+Ij86W3xdiFuHSNzkV4iJ4R8jvEJHqa9sRC+rf+Fd0hseFIfD8WE7EsU/XPiqNn+EdeHj6GX8QS5o3OUxdd3pj4NCVGwmKRQz55ZfhU8Js+O+INPgXWRQt+4HcMHU+dnOcKOvAhsSWG8CGJHqePc5/kHAbFKeLQBDH1AszTjJ6qZTHDfSgaZz7q7w6ji3lt9ATpO4afH7NiqleswyeP+5VqI14QS0dZp67JOZvofZvmfqInE0LHTK6+OOv59LEHxEbql9K3coPz5F5a6HSoY/dQF/+db/vsLvL576L3LULM+wmy7nMvbHyKcy4R/E4zn4U+n3yffknqevQzeUce+w3qOk5uX5M6GXxLse6Rb/JOgsQW+22X//1iOe/ocp/5mN+f+9LzCfIXxYU=</binary>
</binaryDataArray>
</binaryDataArrayList>
</spectrum>
<spectrum index="29" id="scan=30" defaultArrayLength="143">
<cvParam cvRef="MS" accession="MS:1000130" name="positive scan"/>
<cvParam cvRef="MS" accession="MS:1000579" name="MS1 spectrum"/>
<cvParam cvRef="MS" accession="MS:1000127" name="centroid spectrum"/>
<cvParam cvRef="MS" accession="MS:1000285" name="total ion current" value="586622.00000000"/>
<cvParam cvRef="MS" accession="MS:1000504" name="base peak m/z" value="113.07441363" unitCvRef="MS" unitAccession="MS:1000040" unitName="m/z"/>
<cvParam cvRef="MS" accession="MS:1000505" name="base peak intensity" value="234147.00000000" unitCvRef="MS" unitAccession="MS:1000131" unitName="number of detector counts"/>
<cvParam cvRef="MS" accession="MS:1000511" name="ms level" value="1"/>
<cvParam cvRef="MS" accession="MS:1000527" name="highest observed m/z" value="922.00571001" unitCvRef="MS" unitAccession="MS:1000040" unitName="m/z"/>
<cvParam cvRef="MS" accession="MS:1000528" name="lowest observed m/z" value="95.06371952" unitCvRef="MS" unitAccession="MS:1000040" unitName="m/z"/>
<scanList count="1">
<cvParam cvRef="MS" accession="MS:1000795" name="no combination"/>
<scan instrumentConfigurationRef="instrument">
<cvParam cvRef="MS" accession="MS:1000016" name="scan start time" value="0.252317" unitCvRef="UO" unitAccession="UO:0000031" unitName="minute"/>
</scan>
</scanList>
<binaryDataArrayList count="2">
<binaryDataArray encodedLength="1500">
<cvParam cvRef="MS" accession="MS:1000574" name="zlib compression"/>
<cvParam cvRef="MS" accession="MS:1000514" name="m/z array" value="" unitCvRef="MS" unitAccession="MS:1000040" unitName="m/z"/>
<cvParam cvRef="MS" accession="MS:1000523" name="64-bit float"/>
<binary>eNoNymlMUwcAB/DRQ2TisVXc0KGDpx1KqMMZbuFvW6bZ0DgP4NEHvL7X4wHjaESc6DC25ZqoAxHmnDhamSIqpy4cUtcHRISYORV1BNB2MlAJKhpZEDM//b78Pj4xb1rSGYtLy9aW7xDFoS9usihLEYfXj9xeuUe9c9Pu1jJzHJrYQ+HdfBzOxFx8HCgkMf3YUjktIiETu9yg5CS4S/rSeiWJHWOujr9NJNC3rn9uPomUY24zTzpJzIpcOviHKB5XQjc3pyrj0XDTeyLEFA9PocWY1xmP4PGXYXeFKmzct3hCEqWCKH9hYJ5ZhSupW3NDOlWora0v/LBbha3Rg+QRMYULiwRrjGEUNvePl38SQSEW+gBeSWHtyw5y5gCFlJDi4QkzhVkDFXlFPAUqY2VaUReFnn01N3hRAnKiyncLv0zA1Tx3WmROwB3/0qTevAR0bNtOB3QmIGNqo3qLKBE5scfX7VYk4h7fU99mTkReUusHks5EjKyf/cIuTsKyqVHVoDIJ15ZUBZ83J6HlyPLDV7uSINtaRnECGuazdzQxPjQG2l06lASNQ6t6x4blNLzzt/ncYGi4h654P8JIY9gUcjHUREM1d17NaguN27WN0lI7jex6maLOQUMhq2EGBGo8bfM9kumjxnyx6y2jXA2v6yc9XjBqpJ8qSWs3qlE0UeX5tUWN1AdPV0Va1VBIZ6c77GqQib88/vWhGvf96aD7DjVK5s/+r8CFQUC1dC8nZPDGd+z4Zz4MBrJd9gYTDHJku2yNcgb/6FrUTQwDP6LwwZiRQVD2e1HVFgaGpXW1uXYG2sVdFwP5d++nyUejDga26GfZHQIW1BJiQ7EPC8+CknGWYDFz+xaxXsFCbqs8NcSw+Kp3jfm6kcXo+TRlsIVF9VLN9U1WFoUry7te2Vi09g4Zxu0sbLrCtmGexblRsozsYmHY7icvcLBYePr5vy1OFn4lP/d9IdQgfE5lMUdowNYILh+Ta1A5s8+Wxmrgb/u2esSoweRkv8jVqkHFSE+hP6+BXaK0Nzs1CLv7WtQm1MI0VTIngtCi4cDbHg+FFiPu9zZaGC3y+6ub2lkt/FevPBhq0mJCmnuyjteiSuLmKXdqYawbsk0LdDjlJ/G5QOiwlzLsSVfo0B3oVubB6pAZGCM9bdJhgeflM8+sOsQ6vxmU8To4ajhliVOHiLcPD1qEenhlOfvFhB6LVnhsuabQw9RS3lDO6mENct+wzqSHRBpaUcnrYTkh7nsu4HAuua+2meAgO+x9aEjB4eH+qe5plsPR1zsDak0c7hNVfn1WDkrO7jjr5BAZWVh6k0iG2/5YFy2fDG/qaNAjRzI+t+b+HiJNQdjYmh9clSkQpzOZA2wKHjTwuxYsT0VztMqrSJOKxo+8xptGUnFlQDc3Q5uGFXUHBV36DEQ+Idt+NBgQyvpObWg24LeXno1DLwzYv2fo8F+fZuHmm+/rwzNN2FkQPhr5nQnnNtc3zPmzGP8DTND95Q==</binary>
</binaryDataArray>
<binaryDataArray encodedLength="624">
<cvParam cvRef="MS" accession="MS:1000574" name="zlib compression"/>
<cvParam cvRef="MS" accession="MS:1000515" name="intensity array" value="" unitCvRef="MS" unitAccession="MS:1000131" unitName="number of detector counts"/>
<cvParam cvRef="MS" accession="MS:1000523" name="64-bit float"/>
<binary>eNpVkz1oU1EYhs/g4FDk6lAydLhgV0Gcugi3W8aADg4SMjhk67WtVm1sfig2pKnGNFGi1Sa21p9CibbYULAN0iFKC6EEcUjhjnfMUIqDgpj3yZAsD1/O9/N+7znXGGMSF7875v/vtCJGlrtMZBpdOvax4vEfOl99JVa2xE5GHHwrptbEkTfipW2xVBOvF0TrHvUvxQtlcWtFvLFM3gcxuSde+4TOMbE63mWgODDajaNJ6e0c6rz9XIyha21H51e/Kb61KJ7/LBrVm/cvxF+vxTj6s/h0dkP8ip6A9nf8luJ99r75TJzMae7fn4q/sGfsqZhgbicm+gviGfSl0X+AzwX+P7cuHlXFZqXfv1Xuwb4vLhWZ44pXyHe5R/+jGEZfOo0vc+h8xP7oazwWcyn6lMijX/AJPm7Sj/zALDoeiHXyO1PUx9kHtvDJ3BHL7LO5yzvBP+sudfTxev3pE8K3YA5/4EmePPawuIdGgrmpfj8c5kXZI8y9+MTutFijzkOXiy4XXWVie0Yc4n4iPf3sG3mIP+xt8/7bve+J+wnR19xmDt+Zp+/E/GFPD105+tYnqOvpQ69FXXme+eix0PE7ix/MaZKf510Ov6MOPZezzj/CzsCV</binary>
</binaryDataArray>
</binaryDataArrayList>
</spectrum>
<spectrum index="30" id="scan=31" defaultArrayLength="139">
<cvParam cvRef="MS" accession="MS:1000130" name="positive scan"/>
<cvParam cvRef="MS" accession="MS:1000579" name="MS1 spectrum"/>
<cvParam cvRef="MS" accession="MS:1000127" name="centroid spectrum"/>
<cvParam cvRef="MS" accession="MS:1000285" name="total ion current" value="563018.00000000"/>
<cvParam cvRef="MS" accession="MS:1000504" name="base peak m/z" value="113.07435836" unitCvRef="MS" unitAccession="MS:1000040" unitName="m/z"/>
<cvParam cvRef="MS" accession="MS:1000505" name="base peak intensity" value="244163.00000000" unitCvRef="MS" unitAccession="MS:1000131" unitName="number of detector counts"/>
<cvParam cvRef="MS" accession="MS:1000511" name="ms level" value="1"/>
<cvParam cvRef="MS" accession="MS:1000527" name="highest observed m/z" value="922.00946694" unitCvRef="MS" unitAccession="MS:1000040" unitName="m/z"/>
<cvParam cvRef="MS" accession="MS:1000528" name="lowest observed m/z" value="95.06309326" unitCvRef="MS" unitAccession="MS:1000040" unitName="m/z"/>
<scanList count="1">
<cvParam cvRef="MS" accession="MS:1000795" name="no combination"/>
<scan instrumentConfigurationRef="instrument">
<cvParam cvRef="MS" accession="MS:1000016" name="scan start time" value="0.26065" unitCvRef="UO" unitAccession="UO:0000031" unitName="minute"/>
</scan>
</scanList>
<binaryDataArrayList count="2">
<binaryDataArray encodedLength="1464">
<cvParam cvRef="MS" accession="MS:1000574" name="zlib compression"/>
<cvParam cvRef="MS" accession="MS:1000514" name="m/z array" value="" unitCvRef="MS" unitAccession="MS:1000040" unitName="m/z"/>
<cvParam cvRef="MS" accession="MS:1000523" name="64-bit float"/>
<binary>eNoNyH041AcAB/Dt7uRdWYXsvN2Jnp7qKVpZTF93XlI9bSM67sX9fr97VSMSWsbTvVgP0ct41ixPdjamxUM7Ii/p7pRJWS8ynlbctW5RQrJJrfXX53k+jIc7W+1Ne8DoWtS0ncHDg3prvZLLw/Hxu0yXKB68LaXFOg0Pb4vGx64beVhFLhS8oSWh7vX0sINNEtKHP3TI5SSBsI942hiZhLzbzk596iTY7PqoalFhEjpyZ7XTpnc/t9Ktg5EMP/2y9rLIZMQ9a2g0qpPhxVRSxaZk/HtaYO6j81F52Na6IooP5Lt79Wr4CPu7PzzaxMelBPmkzVU+vHOG5xpsBNhYWBZriBRAJHxR8kwjwKlPY7OKegQ46TjfcJ0hhO9XuoEl0UKcXx62plsrhJ1d01amSQh9JvOl/1UhZp9yNBRDhDGHLp9Srgjz9KiYfo0IHjM1DKVJhP6gKuqqTQritTlV1sgUOAZ2nG7UpOBebOIPLT0paFsm80qliWGr7HJKYYlxw9kl3swRQ1+ydPMIKQab9n3capUYec62xhi1GGl3PGr5OjHon71NKDCIERyyL+drsxhzD0dPj9EIDHq3tKezCFwc3cw8yCGgyve8FcYlMOResWuGIJBZFzA4TRLgCV/VdqsIlDD3tkh1BLqbs+d3VBO4UjS+M8RAYFYbGPHmnfWaaf5fZgLh7vYLsTQSDTX3OzPoJLJHdme6sUi0q47vCWeTyLkSka3nkFix5adQAUni5O6gwVEVifBh95nLOhI9T244pBpIcNMO9UqNJCamni9ZbCHRN1oZbaRRWLuhNGE1i0K5T5wmik0hsKHCM5RLYSR/u88QSWEdO574RkUhq5dj9tNRGBgIbg+vphBE+j+aMVCoq45LtBop+Humu3B6KHjuif+gykxhU6pg4ZyFQuQvQdkhdAn67e42BLIl8DF0Tv7IkSDxZdqZIEqC9+RH+p+pJNA+2RbjUy3BUXKV0ydGCaYMA9x2iwTfJs/d09OleH83HrHYUjTraV0crhTbajbtV5NS7HB0rfiTkmL+8cCZALUUEyN1Z6Z0UjjGKcYvGKXwdfh5e7BFihT5zXU0ugxK08sll9gyXOve8DCBK0Pzoc5yH0qGw06HZ4vVMkRp5Z3JOhn4i/sVIUYZJnx/m9CaZfBoqVP8apFB0UY8P0GT4/P1+VYNXQ6virlslr8c//hlHjRx5Tg7XnltuVoO83cdrSKjHDnVNVfodAVqX7QdKWMrcP9W0JZJrgKXXx09NUcpcNOV2XzOokBI2xreDFuJwq1l5SKjEsfOVR/4z6xEQmKwPzcgFbSm24OtVCrW0nOW1T/ei9DIQOJL/31wUVpzWbVfwG1h6GyLPB0XqY2BldZ01L2a8G4/sB8VK2dHT2RkIGSyrXyHPgOv95UXDPpmwfXBhek767Pwx4K37OP9anj3PcjbmavGeUJOLf39GP4HZufxSw==</binary>
</binaryDataArray>
<binaryDataArray encodedLength="592">
<cvParam cvRef="MS" accession="MS:1000574" name="zlib compression"/>
<cvParam cvRef="MS" accession="MS:1000515" name="intensity array" value="" unitCvRef="MS" unitAccession="MS:1000131" unitName="number of detector counts"/>
<cvParam cvRef="MS" accession="MS:1000523" name="64-bit float"/>
<binary>eNpVkztv02AUhq2KASFVipgydKAg1qoDYjZbuqCMDAwWPyBxWxNaSKkprWrKLeqVm5ADbZKhSOkNUGEwqCIZKupIGToEKWPGjhkyAH6fDM7y6Jzv+Jz3e88Xw/j3y9fM/zD8t+L59xHdiz8jmpmW8n/qYvhKvLAnBkti4p04VBZb9CvtizPfxfSKeDYl2h/Ea+vidZ85xEf0Ww3Ezm7E5O/BG1HsnCj/qySufZH+HvW1A9GdE61J8SZzR7bExqHoFURnGx2fxGYxYnAlVHyVvt5rzRtrKL6D/iTzgjxzZ8VLi3wHC5virSL+v6DupdieF0+pG98RL1N/e4Nzj3r87T4Tq9y3Sd58In79KOZg57E4+gD9xN58XEcK3daaWCHvLIvDn8mjv4sPiXvs/xH3XSDuzyWf4F24rvjjG3PxpfpQNJ7G+1Xpn8IHA557I9bRU6Denobo8O9znsNP/LOe4xu6Bng37bu8j/5+8cHKxt+3O44u7mM4fMe8IMM85iSYb7O3CnorfB+yR5/7hxPxOcernNMnjT7DZs/4aOFjOB3328zG/yf9vZjo7ZXj+xziXfroqC+YfwExuLev</binary>
</binaryDataArray>
</binaryDataArrayList>
</spectrum>
<spectrum index="31" id="scan=32" defaultArrayLength="147">
<cvParam cvRef="MS" accession="MS:1000130" name="positive scan"/>
<cvParam cvRef="MS" accession="MS:1000579" name="MS1 spectrum"/>
<cvParam cvRef="MS" accession="MS:1000127" name="centroid spectrum"/>
<cvParam cvRef="MS" accession="MS:1000285" name="total ion current" value="585793.00000000"/>
<cvParam cvRef="MS" accession="MS:1000504" name="base peak m/z" value="113.07441777" unitCvRef="MS" unitAccession="MS:1000040" unitName="m/z"/>
<cvParam cvRef="MS" accession="MS:1000505" name="base peak intensity" value="249777.00000000" unitCvRef="MS" unitAccession="MS:1000131" unitName="number of detector counts"/>
<cvParam cvRef="MS" accession="MS:1000511" name="ms level" value="1"/>
<cvParam cvRef="MS" accession="MS:1000527" name="highest observed m/z" value="922.00183163" unitCvRef="MS" unitAccession="MS:1000040" unitName="m/z"/>
<cvParam cvRef="MS" accession="MS:1000528" name="lowest observed m/z" value="95.06378872" unitCvRef="MS" unitAccession="MS:1000040" unitName="m/z"/>
<scanList count="1">
<cvParam cvRef="MS" accession="MS:1000795" name="no combination"/>
<scan instrumentConfigurationRef="instrument">
<cvParam cvRef="MS" accession="MS:1000016" name="scan start time" value="0.269033" unitCvRef="UO" unitAccession="UO:0000031" unitName="minute"/>
</scan>
</scanList>
<binaryDataArrayList count="2">
<binaryDataArray encodedLength="1536">
<cvParam cvRef="MS" accession="MS:1000574" name="zlib compression"/>
<cvParam cvRef="MS" accession="MS:1000514" name="m/z array" value="" unitCvRef="MS" unitAccession="MS:1000040" unitName="m/z"/>
<cvParam cvRef="MS" accession="MS:1000523" name="64-bit float"/>
<binary>eNoNy3lUzAkAB3BmGrsxj5UN69hoUsJqt23For5mprK5M2iO38zvmiNTyOvZ56Hd+k20xXurlCOJJm1Pjp5K+xJqjtpYqmWl7RhmtkHeuIoo7fH5/4NB6Uxf2xaMtRSGyL3iUSF1XE+SxKNvyU9zxkfFY59C89dRUzwWDL+Zftsaj6y319bc58mRWzDT5CWQw7eswagUyxH4+UbfAqkcV7vOV9/l5PBM6d/gtV+OwY8edztscrgj9lvrvBQoWaqtCZYoEPZ1SFCFVIHwjqmvD3MKrOrOFXE2BXxepXX8wVeib1nlJ99LlBiwv+O8o5Rwj2wgGk1K9DoO1chsSoSF7r0jbFRinWjbuNMCFYb/3XJPFanC+ZQGsVWqArfyGOExqTD/ZmdpmVWFBfUtk9LsKlRGSeY2exG4ygmqKCmBoiF1pjCaQO4Ezzk3RyC2/2D+7xkE3pR/0PjaCMzZc3jGoJ1A3v3TSWu81Ah7nKY8KFEj1PEhvN6kRrffppRXNjVW9pVWC/karNgvlbUINGg5FE70SDVYFpzUedakQYRMfaLGrkFrWUmTkUciNjqwdu1sEhNvFazf6E+i60ZzeZSIxPYdc587xSQm52SOvkmTiJjy+EZIOonC8sioBI4EHTv4z+piEkOmuK5cC4lst6yvwElieP18exePwhGHXxbnT6Ht79bsRDGFkBzPPKOEQm+8acYjmsKxvPPz69MpvGj90qUopnDcJ2jbTjOFPcLUJpeFwon747LqnBSCx66/oOHRKHV3P2H5NBao8k9N8KOxMKW6fYY/DXl+e3uYiAZfZwuqFdNoPLkrPIemUfIy4MDD9P9fTnDFvdM0suyCsJJiGj0JnrushQZBLBeusNL49NvJfk4nDWPnlOPlPAYifRVS/Rn0jlDTDCIGpi92d0RIGMSlPbjWRDMYzlhRlZHOoGhr5KpRxQyePvs5I8bMIPMK892QhUHg4r4A0s6gmep7v8/JoCxiUcxFF4MERdDtJXwWQrqqcJmIRc6hIdePYhb1T8YUbZawWHs4NohkWKRODznan84iOvRSYkMxi1M9zKQIK4tcQcXZNTYWljRK2ORi0RP8mizjaxFw5szAUpEWE+54ChZLtGhe+HxVHq3F7IGTv5oZLd7uOnt5NacFoYlO8TdrQX/4WHbTqkVylNMtcWkRI7g3ezFfh0esH2sR6bB1XVviBYkOtZN2dYUwOrwf9eJZJaeD97mj12mzDnWBv93yserQNq/k6VibDkmphd7ZLh16s8dUhfD1CIW8bnyAHkWZxLtKiR76fO/sGkYP2WXR5KmcHmeuGnilVj0efDN4a5pLj8jUr5aO8Aw4US7+7K7IAORxxS8lBsQZG0aPYg0oeTQyvNNswMr2lD8plwGyRY7QqQEJMB2I9hitCRi4OMbs40rApT2qzk2BW9Hxw8TGercRLTE3yM0BichoEsfN+yUJB/h3aiv123HFkb33SHIyxp/M6Y+sSoY69kFQ26wULKReuR9W70Zih2pg+Q4OBY2r6/mtB/Efj0MUTA==</binary>
</binaryDataArray>
<binaryDataArray encodedLength="608">
<cvParam cvRef="MS" accession="MS:1000574" name="zlib compression"/>
<cvParam cvRef="MS" accession="MS:1000515" name="intensity array" value="" unitCvRef="MS" unitAccession="MS:1000131" unitName="number of detector counts"/>
<cvParam cvRef="MS" accession="MS:1000523" name="64-bit float"/>
<binary>eNpdkzssBGEUhachChFRKTcq5RYKhWIkatmIQmSLLXVWBOs9rMd6LzYinpt4xUq8CqIQI0IkQoZqg0Il20im0EhEsOdTjGm+/DP3/vfcc+8Yxs+TuDR/YVRvirVLWVq7V1nab086J2713VkR3QMxPia2ronBLbEhKdYfif5TMW2R3yf6WsTYsvg5Kxod4vO6mFkUS3akJ3Ohc+pQDOieWHdBZfZ8c0deXKygv5pj0VYd6+Nc5whxz3vo6hFL0ZvcEIvo6/hErJsWrXaxCl+ut0UTX2rvxQ/qm2H8WKCe6ts2cc4SOmPUH8bHJvyZ4v28+EW9EPe5c2I5+bnoztlH36pYRn4d/sfJ228jju++RnR14TtzDrIPfvq3urz57hB5g2LhgFhMP0Huz0NnZly8ZG/yE948o1l86eX+bnyYpC46DOb3cIa+aa+uF/YuxB6GmHM4wnwmqEu98Ij4zp6k0WmhI0KfLn067G+IfP8o/0UUfejuYa/i5CU7qYu+QLNXt9OKX+hOskcm8ymdIY85hP/pcFu8dWz0f+Jzmv/PJd75048/VcQZUe/cC5nnNXHmn8+wvJ89Qv9jCh3c/8p++vvMb2suxV4=</binary>
</binaryDataArray>
</binaryDataArrayList>
</spectrum>
<spectrum index="32" id="scan=33" defaultArrayLength="148">
<cvParam cvRef="MS" accession="MS:1000130" name="positive scan"/>
<cvParam cvRef="MS" accession="MS:1000579" name="MS1 spectrum"/>
<cvParam cvRef="MS" accession="MS:1000127" name="centroid spectrum"/>
<cvParam cvRef="MS" accession="MS:1000285" name="total ion current" value="572659.00000000"/>
<cvParam cvRef="MS" accession="MS:1000504" name="base peak m/z" value="113.07440682" unitCvRef="MS" unitAccession="MS:1000040" unitName="m/z"/>
<cvParam cvRef="MS" accession="MS:1000505" name="base peak intensity" value="231619.00000000" unitCvRef="MS" unitAccession="MS:1000131" unitName="number of detector counts"/>
<cvParam cvRef="MS" accession="MS:1000511" name="ms level" value="1"/>
<cvParam cvRef="MS" accession="MS:1000527" name="highest observed m/z" value="922.01206386" unitCvRef="MS" unitAccession="MS:1000040" unitName="m/z"/>
<cvParam cvRef="MS" accession="MS:1000528" name="lowest observed m/z" value="95.06361056" unitCvRef="MS" unitAccession="MS:1000040" unitName="m/z"/>
<scanList count="1">
<cvParam cvRef="MS" accession="MS:1000795" name="no combination"/>
<scan instrumentConfigurationRef="instrument">
<cvParam cvRef="MS" accession="MS:1000016" name="scan start time" value="0.27735" unitCvRef="UO" unitAccession="UO:0000031" unitName="minute"/>
</scan>
</scanList>
<binaryDataArrayList count="2">
<binaryDataArray encodedLength="1544">
<cvParam cvRef="MS" accession="MS:1000574" name="zlib compression"/>
<cvParam cvRef="MS" accession="MS:1000514" name="m/z array" value="" unitCvRef="MS" unitAccession="MS:1000040" unitName="m/z"/>
<cvParam cvRef="MS" accession="MS:1000523" name="64-bit float"/>
<binary>eNoFwQlUkwUAB3DbwAsDJEQBRWPqMySJY4oO68/GnoWvnoLoxvZt+459m0NA0NKHZu5g6pPUIAFTDocTwRQ5vBIp2Qaao0SQI4+EkajwRMFnRAb9fjdOuEf42Dfh3NGnuza6STAybWadRCTB2a/ueXmLJeh884nuhEmC0Nlzhc02CaJyhn0+40pR45zOTnWXwm3O3aJDQinKzROojZNiPSkr9VojxbLupXduGaVgHh+cNpwtRSb1dcKIXYqQ0E5hg1syQna3XDgel4wJ+u0lf2My6t+cceXYkyGeUZzfyZUhgnxQO1ksQ9MSP7PVJIPX4fTj8XYZvnDvSZjVJEOaS8gUu8uhuRJ9aPHHcuwYv+tri5Pj5NzR9a9Mcnx0Jsu70CaHKbXxnQMOOXxbL5ia3QgE/VIuHxcTqJvt1u5tIiDyThm8l03gbcqoOclOQDdmPT/kILC/3JlHuCngZZ4fUixSYJvvzJdOkwL/7qvIDDcrcHFy7g+BdgWyxGWtte5KLAl4OfA8Tonl2dXrTpmUqAyvHb/mUKKUdqalc1QoqJwXmhiswqJval78KVSBWDepr4NSgfojzDPGoMLDylF3vlEF0a4hfpJFhU9TZh42NqpwY1vXzW97VeitvzLpCYfEWUH0rB3BJHhFAae3Ckm8ji4wDVIkwq0T/J8NJC71SfSJFhLvRlmOpZSReFO21sPZSGLF5492/dpLoo4v7fiSQ6GpJ0RHcClMKRJKBDwKsSE1smohBSQsyqymKHR3++W/0FMQxKD5toHCfwHhy69aKChO8gN3NFIYTyTD/u6lEJh/mbzLoRF9H6vDgmnUdGSu3M6jsaVHpxSIaFzucz5voWjMe39Ka4GBhs9a8YDZSCMian20uIxGV8nLlsJGGmlhe3X9NhrT5vluUDloeLRMzqrqpbEy0oupdtGIn3r98Qoug1OvJZ5CHoOAAwK/VCEDa1N7VYKIAUNU7kuiGVwc2DncZ2DQcXJTwm8WBs8KzgwtsjGweGq6m10Mmiscxee4aqyrah/h89QIZARH/EVqlLmIh/spNYh9v1traTXiuLfkhEENka7tgdqohv+W4IMVFjXGGorOlzSqEbH8vdM/2tRoG1ZfinepkRy6k/sPhwVnA1tYyWPh8Ld+XyVi0blR/shPzMLpU7JsFs1C35/BaTCyqI4tNO4pY3Fr0G/VfBuL7PLrwR/aWcSzqyPrXCw8JmLT2v9iMT2pKE/D1SDX51k+l6dB0UNxVvhCDSIHEkvrRRq8SujTXaU18JvS8Hi+UQO9R0mcwqVBtYq2jnO0SL42Vr6Xp4WJ37pqVKQFYZ+x8Dqthb2mvb/WqEXuHo4916VFfs6rFyO8zehbLDiqsm2GNuI72VLXZhxzVgZGLdbhGq+r+ymtw5oPjpfqmRTobxYG3X6SAmVXvVK/cAuiPI9u282kYnDBmBblqahodihbNOmYFBT7k7k/HabRntT9GRloC1pTElOXAeM9Xd7bvEwYjjgj2xZshzi268rHW424wYQmincaEXN/qG7OnRz8Dz8/EBs=</binary>
</binaryDataArray>
<binaryDataArray encodedLength="616">
<cvParam cvRef="MS" accession="MS:1000574" name="zlib compression"/>
<cvParam cvRef="MS" accession="MS:1000515" name="intensity array" value="" unitCvRef="MS" unitAccession="MS:1000131" unitName="number of detector counts"/>
<cvParam cvRef="MS" accession="MS:1000523" name="64-bit float"/>
<binary>eNpVkjFoE1Ecxh9ODh2CONxQ0MEhk3TokPF1KR06BBGaIULGTppI0abW9oylRhMwKaFaVDy16FFSetAiVUK4QkDdQnAQWkrcHJ2lFMl9vxvulh/v3v/9v+/7v2eMMa79Zs3ou/5ePGmJ572Itnwa0f3yQ/8PXohX9sWZpljnfHFJHOyKk6+pOxRvdcSLG+LVh+LCW/GaJ16Czgcx74vNrrj7WSyUIjrTY1Mjhsd9csS+tumH/oUj+pJz9kB0i2Lmsdji3Pgb8Td5K+Q84/ynQLy8Rw75tYOB1nNfxfZWxLD8U+tf9HGYQ7HKPO6S6xl+yFH4KObw0+b/ND7z+Pj3Tvz+Utx+Jaalb7yy6LO+sSPe5J78iji8ja9FsbEmVp/SB1p0zIrYafBOmGtukz41cYI6u0reR9TRP0edi88Q1pmjX0++syH+wnXm+gR/sQ5zdZ6zz70doueRN3zA2sWn3pX5i0+Xe0nF5N4sOg38dLnXFP0s7ypN33l0h6XknO0COvgpcC5AP2Df3BOX0Q9LyTkV2f/DXPv3Oc/csrWkvsf8+qzzvK/GclIvvEMf8mfwGZA7W0rObYK6mTgv9VlyedC2xZ6X1Atc+x+zk8Co</binary>
</binaryDataArray>
</binaryDataArrayList>
</spectrum>
<spectrum index="33" id="scan=34" defaultArrayLength="137">
<cvParam cvRef="MS" accession="MS:1000130" name="positive scan"/>
<cvParam cvRef="MS" accession="MS:1000579" name="MS1 spectrum"/>
<cvParam cvRef="MS" accession="MS:1000127" name="centroid spectrum"/>
<cvParam cvRef="MS" accession="MS:1000285" name="total ion current" value="583896.00000000"/>
<cvParam cvRef="MS" accession="MS:1000504" name="base peak m/z" value="113.07440888" unitCvRef="MS" unitAccession="MS:1000040" unitName="m/z"/>
<cvParam cvRef="MS" accession="MS:1000505" name="base peak intensity" value="246526.00000000" unitCvRef="MS" unitAccession="MS:1000131" unitName="number of detector counts"/>
<cvParam cvRef="MS" accession="MS:1000511" name="ms level" value="1"/>
<cvParam cvRef="MS" accession="MS:1000527" name="highest observed m/z" value="921.99740423" unitCvRef="MS" unitAccession="MS:1000040" unitName="m/z"/>
<cvParam cvRef="MS" accession="MS:1000528" name="lowest observed m/z" value="95.06349952" unitCvRef="MS" unitAccession="MS:1000040" unitName="m/z"/>
<scanList count="1">
<cvParam cvRef="MS" accession="MS:1000795" name="no combination"/>
<scan instrumentConfigurationRef="instrument">
<cvParam cvRef="MS" accession="MS:1000016" name="scan start time" value="0.285717" unitCvRef="UO" unitAccession="UO:0000031" unitName="minute"/>
</scan>
</scanList>
<binaryDataArrayList count="2">
<binaryDataArray encodedLength="1440">
<cvParam cvRef="MS" accession="MS:1000574" name="zlib compression"/>
<cvParam cvRef="MS" accession="MS:1000514" name="m/z array" value="" unitCvRef="MS" unitAccession="MS:1000040" unitName="m/z"/>
<cvParam cvRef="MS" accession="MS:1000523" name="64-bit float"/>
<binary>eNoNyntQ0wUAB3AaW0L5QElLCYGNxwEHJiIonfi9DRTBgkRw7+33++3Bw4ClcHIqIhvZyTNBM6GygaIQIIaI5Gm3HxgXxOR2caI8xgbSUPEB6oEO46/PP5+uumi5S+c+MO3fjccy+UicDGyV8vh45LS60DWaD5FwIPmCjg9tQlthD81H1aqEk6scBbBbTEs+ZAlQObqu4ihXgDWNPy9rjhLgirH9oVkrQNG8X8yabwXIGz+lHu8U4KlZGNDBFOLMbPozdZQQWeLX32R3CvHAZB40OIqguheRQfBEqDWwl7tEi9BWqj/drBPhv6XSEWGnCBk/KEJd74iwcdh2uZolhiQpx52OEsNQxyh6ohPDJ++90lxaDJf+kODiLjH2liWa+5gSXJ3INbvukOBu9+67fxZKkCeThNtpCfw3P3j1tEsCBZ2XvIcpRUva4ckanhQmc+Cv/TopPnvT+tK/U4qLusOh3SwZxocCbP9EybCiTzrdpJPB52bgAN0lw236fXY2Qw5pWli8jC3HAnvXUoIjR7jJ1zzElcPbK3xDDynHyOsGn7ACOXLLDj6K1MqxcfrxkL9+8VWP1JYZ5LjADDt+3iLH5WflURYGgdKoE9YDbAItUueFPVwCfvHV6RoegfbmackjksDza7eD/yggcNoycZSrJxAQUb0tq4aAm20+0mZY1L616qqFQCA3U3TNSqDk3BhD4UjChav70p9NInE6P3sLhwQjZOyvG1wSE0H3nZNIEr2fvgh30JK4MsCpv6cnceqX9caTBhLuCYN/v7KQcPikznaHQcFWEXOGz6GwIXnB83MehU5mQC+LonA4v0LYVkDh4tmiegc9hZLtja5+NRR02w7NbaMpTCrspUQXBa94Y6zKQoEYeXu3yUrhqw/iAyMcFbDlz2jCOQp8xHOdqOQqkDnpyAqnFJjSx76ZKVDAGI26dTUK7PbnSyJpBXrvNx4xWRUYveA50eGohGxnqLuAo8Roxty1Ge6i0TXO+aQSMdHtblcpJVpbjOeTtUron1c0zemVWP87tbzKoEQtZHG3aCV6Dj5x32JVojKiY+1LhgqbhlmjBi8V1JEcj+scFfL6X7j9yFPB6V6xYRmlQnvys7abWhUe7z3erqlR4QuNKiiYVmE/L+3hSqsK30t82xsWFe05srmaoUb+YJLxY281jh24Xn6Lp0bovK+2j1JjO8OhX0OrMbDE6Z3SqkaAODhnipGCwu74SzmcFEwWrM4c46Vgx4p1u2apFPzbdedtmC4FgnP2Y/nWFGyK84jc6p2KnPQQHkmnYqq7vt7Zmgq7+N0bjm8anBvIfb89TEfQ8Dxjp/d+VHHesRKt+xHDLg/eXPc1PC/FCX6azMTg2hvTpCkLJnnYzFmNBsYT3T7KVg3Yvj63TJ4HkbfU42ZElhazJWKnhENaFC2sbJ43FuN/1wXuoQ==</binary>
</binaryDataArray>
<binaryDataArray encodedLength="584">
<cvParam cvRef="MS" accession="MS:1000574" name="zlib compression"/>
<cvParam cvRef="MS" accession="MS:1000515" name="intensity array" value="" unitCvRef="MS" unitAccession="MS:1000131" unitName="number of detector counts"/>
<cvParam cvRef="MS" accession="MS:1000523" name="64-bit float"/>
<binary>eNpVkksoRGEUx6+y1t2xURaShQU7WV1lYSVNkoWFpZ3xGO/HHXkMhctMniPjkUZRk3eURopZCFlZULMUm1EWI5LM/zeLuZtf5/u+c87//M81DMOwf2OW8f/VrorRNfHtKkX760Vx/p3Yvyy6DsT4lFi3IVZti+E5ceZIbD4XXyfEZ/qMBESnjzrr9OH+dk867EvFN/spJnJzKlPn9fc6N2fF7C3mOFXeB3n+Y9Hyig/d4hl6r+mbdSYWo2ubep8RsSicYvT7QfHjiRhYEhPSYb0/Kq6hfukY86HTZ+PLpFi9IBbuiKFN8cePz8NiOTq9+L8rPUYsKAbZY/E8exgnH30OfR3yXNQr7RGTI2ID7xI+/GRvhyv4yH7L8DU+I0aGRMMD0/05t0aJO8WCftFzwXzUsbhP8n+FyHezNxNdcfYUwac8/IyxZx/9IuhPMKc1KDa14j99GpnLzfw29xX83/H2zHmi6XnbqEf9WuqfsrcQ9yZ13ei3mCc6QEy+yfsG9lHCnOFp+rQwTwc60RWYzdSZPnfwoRt/7S50kW/yznSLT/gXos8i/2WS/Tu9+Oqx/gC7R7wN</binary>
</binaryDataArray>
</binaryDataArrayList>
</spectrum>
<spectrum index="34" id="scan=35" defaultArrayLength="136">
<cvParam cvRef="MS" accession="MS:1000130" name="positive scan"/>
<cvParam cvRef="MS" accession="MS:1000579" name="MS1 spectrum"/>
<cvParam cvRef="MS" accession="MS:1000127" name="centroid spectrum"/>
<cvParam cvRef="MS" accession="MS:1000285" name="total ion current" value="551642.00000000"/>
<cvParam cvRef="MS" accession="MS:1000504" name="base peak m/z" value="113.07445885" unitCvRef="MS" unitAccession="MS:1000040" unitName="m/z"/>
<cvParam cvRef="MS" accession="MS:1000505" name="base peak intensity" value="246677.00000000" unitCvRef="MS" unitAccession="MS:1000131" unitName="number of detector counts"/>
<cvParam cvRef="MS" accession="MS:1000511" name="ms level" value="1"/>
<cvParam cvRef="MS" accession="MS:1000527" name="highest observed m/z" value="922.00696508" unitCvRef="MS" unitAccession="MS:1000040" unitName="m/z"/>
<cvParam cvRef="MS" accession="MS:1000528" name="lowest observed m/z" value="95.06359343" unitCvRef="MS" unitAccession="MS:1000040" unitName="m/z"/>
<scanList count="1">
<cvParam cvRef="MS" accession="MS:1000795" name="no combination"/>
<scan instrumentConfigurationRef="instrument">
<cvParam cvRef="MS" accession="MS:1000016" name="scan start time" value="0.294067" unitCvRef="UO" unitAccession="UO:0000031" unitName="minute"/>
</scan>
</scanList>
<binaryDataArrayList count="2">
<binaryDataArray encodedLength="1432">
<cvParam cvRef="MS" accession="MS:1000574" name="zlib compression"/>
<cvParam cvRef="MS" accession="MS:1000514" name="m/z array" value="" unitCvRef="MS" unitAccession="MS:1000040" unitName="m/z"/>
<cvParam cvRef="MS" accession="MS:1000523" name="64-bit float"/>
<binary>eNoN0HlYkwUAx3Ha4IlpgSSkRRQwIggyepIMEPmxDVLEAo3YuLa97/aO6+F6EjwocxsYIDfInjgdYD0EaXJGIrgDksMoekjuY8RVpJIPyB1/ff75/vUNpBwXTTSBSHIsZMTrc5EcbZ4fyeaC+WL7ZRMvLkLbIvuUci4cpNeGutVc7FP/wdik8ZBWXL35ggEPm+k1TsEsHvLGEoo7ODzYG5tqe2Q8KFwOX9tJ4cHaTo8a1PDAsTng2KEfhJjHE1cLOUF4aND06heyICwfbTb/VhOExNFx+RQ9GMXj2YEvewUj2WZfRbt8152ToZ9pgsHQmowyOoOxIiTd6wxCYDewspR2LASd5w0fqTkh4N6zTV6Uh4D/yZcTpDYETY1c/179UPRz78w87x2K04eM2dbyUFykzLJ6Una1lEwtaUMx8sbAko9+GJwTWleL2GHY9rVu0MrDUJzqmeKkCUM7S3M6mc5HglNZrsqAjxpf+65xDh+CjZLnauR8nG9M49zV8pGx3GsSQRMgI4YZ620tQNtvrNqPmQIUK6wmJlkCHBT2snoIAYo4r+QdlwowMFMSEyYToD72vQefKgWwjCt9p1wlQAd96F72tAAKK9HZcZoQwy9t5hdZC3E9Oz0jgCUEkgvGwthCJNEH3P4jhFAUn3FukgpxLGv5iItSCGO72iN+lUKMRD5zXFQJoa3aK++aFuKGIuT1TBqBqUOvjUXRCexJv2Pgak3g3dEIM08mgZmgC2Y/swj4361SVhAEqO/M4ialBH7xXlc1KgnMGqRBoCKQIucPBaoJDN9/WNY2TeA44/BOA41EN1UR6cYkYf9R+NoeFon5f4OS3NgkHLj0nxYIEi6Z1LNcKQkLi/UJXyWJcZnJlFsliRzvdI69msQPZRFvB2pJPF48cTlPt9u3ld9yp4twKsl9hMkUYS7+QfpZlggbT5OaT5IiJK6vpy5IRbi0f6O1UinCoMgn0UMtwjzF4PTrRHBt6XOtpYlxW/uou48uxlZq3PwHTDGuOAzm+LLFeLI2N1RFiMHv/r6hkBRjbmFg20omhn6mwixLJcZ+i2VGvVoMky2v7aM6MRyKIteN6BQCWm/5NTEprNgrltRsCot2B3w8SQqrOVP//C6jcMqSdKuppGB+vYuzqaJAOo9xqnUUEpQ3PHLoEqS6ezOMmRLclNox7rMlGJktvZhDSnBbKtN7IpVg+HJ++9dqCcoX/G39dRJsGn1D36CFIyHK6S8pMxyepYaFT9nhqPtwVb1AhqNivfPNAl04fjxj9ZapTcTud6tSkToCB31zb+7VRYB9qcWIbxuJgr89u+iaKHQHtMvaZqPwp17zWrlNNGxznExddNEomn//12pJLKwax2rOzcVi8kKLoTw+HpklJ+L6LT/HWH1NjEecDHVbnSq/czJ8ldHINuq/iv8BMI3uLg==</binary>
</binaryDataArray>
<binaryDataArray encodedLength="564">
<cvParam cvRef="MS" accession="MS:1000574" name="zlib compression"/>
<cvParam cvRef="MS" accession="MS:1000515" name="intensity array" value="" unitCvRef="MS" unitAccession="MS:1000131" unitName="number of detector counts"/>
<cvParam cvRef="MS" accession="MS:1000523" name="64-bit float"/>
<binary>eNpdkzssQ2EUx7+IhEluRCwMIhIVBhKDSa5NTMJgknTseEk863G9mxCpamg8oh6hiEQqQTBcLAaJjmLqytSNyav/n6G6/HLO/c45//OoMT+/tnv7Fya9JrauZ+l+3Yres/xvD2L+pliSFAPzYmhLLEqIR9vi67nYfSE+LIj+oJjcEwuXxUrsTFx8PBEXb8SyU/Q6WSbKi1qydk1K/k/iOs+kP6Y+TF1UrJXfVIyIVbzf2xCrL0UTEb0p8e6Yvg7FvAPl73qS/X4l1q+im3oGXaW7om9StJiDMyra42J8SezYYV7YgTnmNC0Wo7uBeUTIb1aIY54Wdv2E2MiePOo+7vOO/m302dRJE2ewXfb9gZ7LmNgUYq8DYgF7j+qeTIK8Dt8zzL8Jf8JlPvDlGp0z7Av/BzpC2F4vc2GeFnoHYXg2V3eK+HbiXWxnCBuGF6lLfGqMO2AvhX/9MkeLO/EGyTdMHP26Pey3n/r0lcHvjOTeQbqP+rz30JkJU5/4FHpP0WfQa4K5ddsd6kP/xL866LX+7hB/M//nAHu0yeubsb8BXgetGw==</binary>
</binaryDataArray>
</binaryDataArrayList>
</spectrum>
<spectrum index="35" id="scan=36" defaultArrayLength="138">
<cvParam cvRef="MS" accession="MS:1000130" name="positive scan"/>
<cvParam cvRef="MS" accession="MS:1000579" name="MS1 spectrum"/>
<cvParam cvRef="MS" accession="MS:1000127" name="centroid spectrum"/>
<cvParam cvRef="MS" accession="MS:1000285" name="total ion current" value="588002.00000000"/>
<cvParam cvRef="MS" accession="MS:1000504" name="base peak m/z" value="113.07444983" unitCvRef="MS" unitAccession="MS:1000040" unitName="m/z"/>
<cvParam cvRef="MS" accession="MS:1000505" name="base peak intensity" value="244831.00000000" unitCvRef="MS" unitAccession="MS:1000131" unitName="number of detector counts"/>
<cvParam cvRef="MS" accession="MS:1000511" name="ms level" value="1"/>
<cvParam cvRef="MS" accession="MS:1000527" name="highest observed m/z" value="922.03646387" unitCvRef="MS" unitAccession="MS:1000040" unitName="m/z"/>
<cvParam cvRef="MS" accession="MS:1000528" name="lowest observed m/z" value="95.06325106" unitCvRef="MS" unitAccession="MS:1000040" unitName="m/z"/>
<scanList count="1">
<cvParam cvRef="MS" accession="MS:1000795" name="no combination"/>
<scan instrumentConfigurationRef="instrument">
<cvParam cvRef="MS" accession="MS:1000016" name="scan start time" value="0.302417" unitCvRef="UO" unitAccession="UO:0000031" unitName="minute"/>
</scan>
</scanList>
<binaryDataArrayList count="2">
<binaryDataArray encodedLength="1452">
<cvParam cvRef="MS" accession="MS:1000574" name="zlib compression"/>
<cvParam cvRef="MS" accession="MS:1000514" name="m/z array" value="" unitCvRef="MS" unitAccession="MS:1000040" unitName="m/z"/>
<cvParam cvRef="MS" accession="MS:1000523" name="64-bit float"/>
<binary>eNoNyH8wVAkAB/CySorOjzsudWFXpZREnbt1ue/sruO6fnAzyv607719uyuVs5V+inY3peWsNKEo80Qk6qST1ClvKWWUYqQfmrGTdCt1DTHJdff580Nwg9Y7WTbBuudZjNQ+DgXrVO06YRy83D7MnB0Rh1UFbc/yjXGoyzshuMXGoedYXTSfI0a1vjfKYZoY+e2/HCMEYiD4dHCJSIyNXm8uzI0UY17YCv1tgxh3iplGvwwxpFmtSa8tYuh2bbtx1V6CofxHDbkiCXK/d3c8Y5Cg5rNsdbFFAnbSdLCZI0Wd/EFKuFCK2Y4iiWOEFKGHLzrWG6WYY5rwibVIwdn1XcfMVilS9u03nZkmg9mhnxT/KMMfbqFtrEgGTmHWxLBRBufgufRuVoao7ju38lpkICcq/bvt5Vi5dX7tvxFyzGf6nnsZ5XBwGRq+fUgOZyk961SLHAee+nxca6/AYJTm5UWhAg6jhfwOowJFkWVd3hYFwjYvTq3hxGO6ePHalmnxYPaUX3gmikfM0fPlZmM8Dvn32f5qice+uqihLXZKuC1TbNjIVcK3hd0WzVPis7nW9EKghFnfyHSRStj6+GEheiVC5C6BMQYlsmzOZk9GiXdlxeOZzUqco540JfYrMTGie2izI1DELFmQzCUw1BR4Xy4gcL499+RbkgCzs2P8up7AsqSxVAFDYOu7xpyEUgJLHUZNz5sJ1CyhPnT2E1C/qDmxdyoJ3+A16RIOCaZJEu3DJZHZavdzOI/El+ZLBy4ISAT6haxQkyRyjaZ1Nj2JWZ7eazoZEgVFActFZ0nMi71UuL+ZxBXXiB9IloSzN6lr7SeR0dAZa7GjcE3PjCXyKIjzhs/yhRRs/9yT3Ccp5H4I8DPpKfxUO+b/FUNh097Ua96l/3+Hmx/BUsiOTLm6oYWC67Ulnyv6KRSN5HxxyUqB79Hnxueo4PTAU/eJq8JR/xDzTYEKi0p28WhKhTl339X36lWYnh7Q7VGqwtOwv48HsCpc3t7B6bCq8Caeiq3g0LDYbnYv49H4M83V7CakkV0+8OIiSeNI+PiCaopGycqyDJ6BhnJMF/yeoaE7rWkwNdM4UeViLGdpGCeziHArDdPEzJMzOGrcLfEYusJTw8flG98UoRr2jzQ98yk1xo+UHGgwqBH08lTP9VI19h3jVvqzalRFYfCGVQ2nJwOWdRwNotO+fnVPqMGqBa3bf6c0eNy+M/A4q8GnGWONZVYNFj2Map3L0WIkc/+ZdJ4WCwtCq0aEWlQsTQ5yVWkRkOR0sN6gBbWbN6go1eK0mCtPtWoxlt3dVilMAL84tnoPm4AYd/bsFGsCpqYfbli/cDOmLjf33htIxEDTbJvSbwuG3wv2zji3FR9fV7uUvEpC2mjcybzkZHxLe13+tS4Zk/lvHnf57IB7oWjK26AdSKvJUaz+zYDI4dzqNQ+y8B+0Su3F</binary>
</binaryDataArray>
<binaryDataArray encodedLength="580">
<cvParam cvRef="MS" accession="MS:1000574" name="zlib compression"/>
<cvParam cvRef="MS" accession="MS:1000515" name="intensity array" value="" unitCvRef="MS" unitAccession="MS:1000131" unitName="number of detector counts"/>
<cvParam cvRef="MS" accession="MS:1000523" name="64-bit float"/>
<binary>eNpVkzksBGEYhv9CSaJDJwrZQrESEYlm9SJKhWIKEtHsujfWMc644r4ijhWLdSQ2riwRhMI2RByJQiEK0RCFQqEQ+z5bzDRP/n++4/3eb8YYY+y5mMf8PzfL4vOC2HQVp/32LN5f6754QszfFQsGxaxVsTQgRsNi35KYcSjmnpA3JBriL+j/PS9azWLyuli2IpZviiUXYtoBfRvj/HlNKYqfP250H5oSXRti5bHmubpknmkxc0/0NInDzJODrpQjMTYp+vvIQ49/R8xeU/2zO53nj/EB3yrGme8RH0Pieyf1+sVIO3rGRDf9rC18Qdc2eh6oUxgRq4NiHnGfMHNGTK0RJ+fEL/pVS7+pxW+7FR3sKdjFvY89s/8o+yzrZl587WbewD57Yr+xDvaP31/M/5Oojw+WH730/z0VfeiK2sQTZ3rJIz59GKIvdUR8on4Vem30lA5QHz3n+GJ52QP3kR78xIcQfnuIi3Q483347asXZ9HtIi6JPY4SF2xz1jNeZ16YuVzoCSZ8aqQvvp7XkTfk9MVdi37q3ZJvNYgvdc7/M6Erj+/DzXtrkfwWzx9tsbDq</binary>
</binaryDataArray>
</binaryDataArrayList>
</spectrum>
<spectrum index="36" id="scan=37" defaultArrayLength="146">
<cvParam cvRef="MS" accession="MS:1000130" name="positive scan"/>
<cvParam cvRef="MS" accession="MS:1000579" name="MS1 spectrum"/>
<cvParam cvRef="MS" accession="MS:1000127" name="centroid spectrum"/>
<cvParam cvRef="MS" accession="MS:1000285" name="total ion current" value="587909.00000000"/>
<cvParam cvRef="MS" accession="MS:1000504" name="base peak m/z" value="113.07439307" unitCvRef="MS" unitAccession="MS:1000040" unitName="m/z"/>
<cvParam cvRef="MS" accession="MS:1000505" name="base peak intensity" value="247240.00000000" unitCvRef="MS" unitAccession="MS:1000131" unitName="number of detector counts"/>
<cvParam cvRef="MS" accession="MS:1000511" name="ms level" value="1"/>
<cvParam cvRef="MS" accession="MS:1000527" name="highest observed m/z" value="922.00991328" unitCvRef="MS" unitAccession="MS:1000040" unitName="m/z"/>
<cvParam cvRef="MS" accession="MS:1000528" name="lowest observed m/z" value="95.06384232" unitCvRef="MS" unitAccession="MS:1000040" unitName="m/z"/>
<scanList count="1">
<cvParam cvRef="MS" accession="MS:1000795" name="no combination"/>
<scan instrumentConfigurationRef="instrument">
<cvParam cvRef="MS" accession="MS:1000016" name="scan start time" value="0.310767" unitCvRef="UO" unitAccession="UO:0000031" unitName="minute"/>
</scan>
</scanList>
<binaryDataArrayList count="2">
<binaryDataArray encodedLength="1520">
<cvParam cvRef="MS" accession="MS:1000574" name="zlib compression"/>
<cvParam cvRef="MS" accession="MS:1000514" name="m/z array" value="" unitCvRef="MS" unitAccession="MS:1000040" unitName="m/z"/>
<cvParam cvRef="MS" accession="MS:1000523" name="64-bit float"/>
<binary>eNoNinlQVAUAh2Efy6RkNhyjIYHsIxV0Go5QKaJfuwtog6AouW/P9/a9PThMQRE1hdi3EHigZaYoo7JYGpkDoUtYCO2BiForKJ5FsI54BQpjuh4Qf33zffOpV4aOBTlWIujmy3c0PjKEzRIfLpPIYIjq/igoWYY0SwRVY5aBadoSes4uw75j6VF9AgqlDT9XTBZSGCh6/hclptAFtqJVSmF+25jo7VQKF7uZp06eQqNs+qh3OYXVvurURw4KcfcqYmw+cpT6b44qlsoxK6hn9ipejknJKQm8Q44PbfW+DkIBx08LFdfFCjQWz0uckqyA/2eb8+xmBaaEb/om06FAyLOmrKkdCkTHeH+8X6iEs7ag6u9EJTpcc27apEoYGxcOhpuUCD903uu+WYmtF/4lDtuVqL50rX23U4niMxkOp48KI5c7qwUpKvSEPhkJNqswN/GL4LNlKozu+aAo2KHCidzMoy6nCu1kM6/xUUMz3hfXIFGjIs/L2mNW4+7ssm+H7Wp0BwjHPc4JCia3pRAa5HYVOVuEGqAl0HxfqkE6l5DcmaJBaoanvcGswQvN59NtTg1if2/xrBHQSLPO2S8W0QiLTH9MkTRe35cU0i+mMSJn+KtaGg+3vRiPM9HwnppgUvM08JiLDbXQuBFymT5qo+GJTk7aM0AjRnNl5UMBgzhhaWGBiMHZwDFrqZjBjozWoVQJg9lRjwr7tQy40czaVhODSV++ujXfwqB757FBZR2DGb3xMx7YGCyW3RN0DTCIl/bMzyK0uOr0oyNFWgjzRwpiSS3S5+xu/1U84R21naVaLV5Fzwi4bZr4vhPV11u0yL6VKay0aXFaejVruluLufGf5PwhYLHCq60zRsRirEYwLCNZlAv+XCyWsLi7ezj0opZFZV9A89MSFnci3uIPmFjkLOeW+dexWL79/IjHxqIgPqNK5WQx7/HGHmqAhYF4vuWcm8WuqJzqBILD3tVjp8JIDqebf8vZKOYQd2IavYzlUDHciH4Th0nc+BuiOg6y75e6Ftg5rF27Xz44wMFa+tK/z83Bcsnq1SzQYYXPYG0TocPe47ExqaQOQ5v6i3wlEzy446mV1WFJ99IH7/E6/LDo66ZnFh1ckSW+nXYdTrOvjrzr1qHQuflIOKHHkOd80XFSj8SuBGq9RI8Sv8gnWnai3/hP1srrYQtXkDvr9FBd0ugX2fXYduF6SLRDj6R5J3etcushO3uwZBthQGtaclUgaUCJoFG7L8KABKK5xikx4LYrvSWLNQBuev003gC/DcEtKrsBvuU9va8RRgQF7B2tJ41IUWURtyVGNFSuPzXEGmH9J0xaxRvxqYc6RR4xYtEvu+YWuo2wdHX4XSOzMfPQm4OxbDbSppUVrrJng7uST05xZ+P9lIE9T4hchMoT3VIuF2FFlYKTd3LRVr20oSoiD/pr3oML3HmoMbeu6zWshqSkNunH/HwcTCpe3jtzHbDRzLui16HwqzNtqWt4HHClb43dwGPZgewlga7t+B9LXwOo</binary>
</binaryDataArray>
<binaryDataArray encodedLength="604">
<cvParam cvRef="MS" accession="MS:1000574" name="zlib compression"/>
<cvParam cvRef="MS" accession="MS:1000515" name="intensity array" value="" unitCvRef="MS" unitAccession="MS:1000131" unitName="number of detector counts"/>
<cvParam cvRef="MS" accession="MS:1000523" name="64-bit float"/>
<binary>eNpVkzlIA0EYhae0kpSpxEosRFIICoKsYGEhksIiZUoLj9V4G3VNvEUIGlHwIHjihaJpJIqLlYVIsBAbIViJVbCyEjXvS7FpPmb2//95783EmL/f1731D9OQEls2xTvtW6tvBTofT9p/oK77UszFxNJ90Y2Kn6dizYZYe605IVdrMyP66U9ticF10Tcgvu+K9o44cyTGmbOYFst7pbe6tLGwDvRp3ZnV9/akGN0T6zPSc47/5Ip4hq+LEfHVESvwV5UQZ+XHJJbF8BK6F8SXY3HuXBxaFdMHBbrxZ61bM+gnpzbmf/L9e1u0yOt1nnPI2b/IfPTH0NlBXzu60sxtPhTL8HlDvi7559bwA7PoynLezwn+uA/fuBia5R4n0Y2u5mmxjpxMXNxEr3Ul5sknqHs0Jfi1yN9MiZVznBuhnvldt9wjPvPoDaOnnDpfP/kUzx/jvtEf4j3WcY9NzKssfi/qmhAdm5ypD+Mvwfs9IKcwa7uYF3Uu/Yler1+737vOj1IX8b4Tm77csDe/FOd84N9Jen1kI97+wCBET8725mT6YDd50RckjxT9vh78oj+I7y/e3QX7j7wvh/9ZYMj6BYZ8u/M=</binary>
</binaryDataArray>
</binaryDataArrayList>
</spectrum>
<spectrum index="37" id="scan=38" defaultArrayLength="135">
<cvParam cvRef="MS" accession="MS:1000130" name="positive scan"/>
<cvParam cvRef="MS" accession="MS:1000579" name="MS1 spectrum"/>
<cvParam cvRef="MS" accession="MS:1000127" name="centroid spectrum"/>
<cvParam cvRef="MS" accession="MS:1000285" name="total ion current" value="562534.00000000"/>
<cvParam cvRef="MS" accession="MS:1000504" name="base peak m/z" value="113.07444842" unitCvRef="MS" unitAccession="MS:1000040" unitName="m/z"/>
<cvParam cvRef="MS" accession="MS:1000505" name="base peak intensity" value="252799.00000000" unitCvRef="MS" unitAccession="MS:1000131" unitName="number of detector counts"/>
<cvParam cvRef="MS" accession="MS:1000511" name="ms level" value="1"/>
<cvParam cvRef="MS" accession="MS:1000527" name="highest observed m/z" value="921.99465191" unitCvRef="MS" unitAccession="MS:1000040" unitName="m/z"/>
<cvParam cvRef="MS" accession="MS:1000528" name="lowest observed m/z" value="95.06348991" unitCvRef="MS" unitAccession="MS:1000040" unitName="m/z"/>
<scanList count="1">
<cvParam cvRef="MS" accession="MS:1000795" name="no combination"/>
<scan instrumentConfigurationRef="instrument">
<cvParam cvRef="MS" accession="MS:1000016" name="scan start time" value="0.319117" unitCvRef="UO" unitAccession="UO:0000031" unitName="minute"/>
</scan>
</scanList>
<binaryDataArrayList count="2">
<binaryDataArray encodedLength="1420">
<cvParam cvRef="MS" accession="MS:1000574" name="zlib compression"/>
<cvParam cvRef="MS" accession="MS:1000514" name="m/z array" value="" unitCvRef="MS" unitAccession="MS:1000040" unitName="m/z"/>
<cvParam cvRef="MS" accession="MS:1000523" name="64-bit float"/>
<binary>eNoNy3tQ0wUAB/DbA6WDIVzLNEVsm+hAglIwo/TLNiEfHQfszj3Zfr/f9tsQbrJELnfgzW0onvg65aEl8shU0iRFBvGSPVAwEPER1mmykS5M8yQfOc346/PX56/018siPetx3RdNZLFl2L6XylCLZfiof0F82CoZrKNN3DqHDNcq5NGX3DKYdlcr2Cw5amqsx2eEyBF6W/RcJZLjq9hJa7NEjp7XHMZ1uxxVHFnwTZkclf+OJD3xyNE+Wkp3sRXgzd8S3CVRIIPO6qHsChzZd+FMtUcBI4fa52UpQdQ+66wXKSGen74gbJUSw9EtTy44lDh1VL9Y7VGiJHt4XWSfEovfiws/HaLCtMj3q2avUIGe3nSYCxUYCZlut0SFZtHSylk2FbCu8/5Dhwrs5VsebnWr8EPrq8Z8rwpc+/PiPrYaf/TGSKelq5HM8zhby9SIoMdXhnvUiN0RtcLvVeOBICNqNTsXQ7lLz+wX56IgSTPU78iFsyqWo/DkQn7YbuwM0SCmVCoYkWiwcjKQecKhwfXYsYB4pwbnZA9P/+TVIOnKcHEBU4uD074WrOVpYdkr8Gfxtdg2/jx4V6TF6MSuOddILSqWZ2yIs2kx1hC9fU6DFuQ7wrwdLi1aSteOHPRp8UXSC9k4k8DAq8gaE49AjPmt6VIRgQV1E+QrkkCC9M1Jp43A/tTDwtUNBKz3NSW5jQSiblNHJl0EggxqY5ePgK2kbyiHSaJWkqKTskisUFu8b/NI7EqTPUjmk9h+IDHUKSJh8Q7/IyOnzDn2LdtOYpYwvqmtYepF9OyxuUhIB43pL30kUFL+TReTwuXkzZvusCiYN59lmvgUKsx7Pk0TUyjs+G3wd5LC6+KVkxdtFFoTf/4lvpHC3y7PkzsuCjfPjX143k0BjEuPC70UyjvrNp3wUegpc7Fb/BQ6UjmZKSwdOE077cl8HWIsL4U1Ih3ar4rPZFM6fBnm6XPadFgT2r77VoMON0R1CTluHR6FHirq9k+9xLPVXSw95v15LFjA16O/rejdrWI9mDpGxnlyypMRt05RegzVtKXy7Hp4Mu8FOtx6XFwvSV3i1yNRrBj9gEVjtt41s5lPI7T5UVGTmAY3+ummPIpGea3NPWinUc06Oi+rkYb+mdMyx02jsWzmte/9NCotNwcOsgxYsiHlV6HAgK3jA2lnxQYEYpSMasoAk7uHG7QZ0FYYiCf8BmSULxy4wTQi0MHi1vKNkAUmyv4TG+GLXMbl6ozI2ca7OtdhxCH/Z4MRgjy86E1aVOzOw9I1j4f4/jwsybIIP4/dgLum0geX+fmwBibWPnbn48ciQ3fzvXwszC7/TiUogDUuJU7iL8Dxm2O944aNMKX1L9prNiMQ9aI7ucWM2k+K60fmF2EuvaP+40I7zC0zwp9eqcD/RAPceQ==</binary>
</binaryDataArray>
<binaryDataArray encodedLength="576">
<cvParam cvRef="MS" accession="MS:1000574" name="zlib compression"/>
<cvParam cvRef="MS" accession="MS:1000515" name="intensity array" value="" unitCvRef="MS" unitAccession="MS:1000131" unitName="number of detector counts"/>
<cvParam cvRef="MS" accession="MS:1000523" name="64-bit float"/>
<binary>eNpVkssrRGEYxr+FhZVmYWFhMclSVtQsLI6UpJSFhZXOf2CGcb8d9wlpjFFyHZeYpFxymYU0C0ois5yQJllI0iyEpczzs5iz+fV+5/ue93kvxhjjvMct8/dNrYpLMxk6tZfiyaNYcaX/u0ti6FD8GRTv18XrbbEsIn6cig1nYlT6Zr9fzFkRzZxY7xcrFsmHTuku79ApPxK9raK7K8Ofh7zKTJweyMRxX0L/E0GxcEv8PlZdz9RfjU+L/E47dW3yHj8vMUgdRXviBf7C3Le8YtWt+IV+MXUGJpS/7k7xK/1PjFJXtxiZFJML4lOUPqLjmSbe4D5+2ulbDffmw6K9nNUvc0OcHBc/d8S3NeroYS7MOYm/2ATzD4gl+G8c4jwk9h3Ql1n8MfcadFL/MfrpXvJ1irkOPGf+9COOL6cDXWLjw9+Y6BrAD34DvGc/jIe8BaFsvZL/PR2mXy1iE30O4s/ifgE+XexPjPri+HGoy6bvbvpdz/7azNvN3jj0MYWue4Q94TzIuyj/8/Fvc77flq2faqY/5LHx7+WeizjdB6m3hT3wzKPrt34B+F63rQ==</binary>
</binaryDataArray>
</binaryDataArrayList>
</spectrum>
<spectrum index="38" id="scan=39" defaultArrayLength="141">
<cvParam cvRef="MS" accession="MS:1000130" name="positive scan"/>
<cvParam cvRef="MS" accession="MS:1000579" name="MS1 spectrum"/>
<cvParam cvRef="MS" accession="MS:1000127" name="centroid spectrum"/>
<cvParam cvRef="MS" accession="MS:1000285" name="total ion current" value="560893.00000000"/>
<cvParam cvRef="MS" accession="MS:1000504" name="base peak m/z" value="113.07447575" unitCvRef="MS" unitAccession="MS:1000040" unitName="m/z"/>
<cvParam cvRef="MS" accession="MS:1000505" name="base peak intensity" value="238597.00000000" unitCvRef="MS" unitAccession="MS:1000131" unitName="number of detector counts"/>
<cvParam cvRef="MS" accession="MS:1000511" name="ms level" value="1"/>
<cvParam cvRef="MS" accession="MS:1000527" name="highest observed m/z" value="922.02046511" unitCvRef="MS" unitAccession="MS:1000040" unitName="m/z"/>
<cvParam cvRef="MS" accession="MS:1000528" name="lowest observed m/z" value="95.06367202" unitCvRef="MS" unitAccession="MS:1000040" unitName="m/z"/>
<scanList count="1">
<cvParam cvRef="MS" accession="MS:1000795" name="no combination"/>
<scan instrumentConfigurationRef="instrument">
<cvParam cvRef="MS" accession="MS:1000016" name="scan start time" value="0.327483" unitCvRef="UO" unitAccession="UO:0000031" unitName="minute"/>
</scan>
</scanList>
<binaryDataArrayList count="2">
<binaryDataArray encodedLength="1484">
<cvParam cvRef="MS" accession="MS:1000574" name="zlib compression"/>
<cvParam cvRef="MS" accession="MS:1000514" name="m/z array" value="" unitCvRef="MS" unitAccession="MS:1000040" unitName="m/z"/>
<cvParam cvRef="MS" accession="MS:1000523" name="64-bit float"/>
<binary>eNoNy3tQ0wUAB/DYeAiCJgjzERdsS+QwIU1ein1jE1HgzkfqxtjYfr/92MNxvKQ4TDM2CUFCRlMBj3KkS1NEQWKAnmwDUXkp1hnGIzZeMSHQ00Sz/Ovz1ydj+sF6L8s+BDu31n7qyMMkyzBxhMPDgdq9m5Zu4eFzXfiCCg0P7mFl3DtmHmJfHFOvofMxtJUR5ODEx+aXRb/FRfPB5s+5PeDyETz5mVOfmo/yJXECn3w+BktvrXlq4cO/cOD9BsdEGFwimLncRAyrg0QydSK2NmPmhCURDidvnBmgC7DdP2Z9HEeAJzH3uR5bBAivbXQ/qxHARisr3GwRYO+jTxie7QI0/Jxb2eCUhN2DUf3XNiXBnW7fYOEm4TrL+fysJgla30KtzpwEf2GE66m2JDjvvK696yiEfXdA4MIYIY5dvJzjqRFiLNOhpvOoEAlrp+JXW4TgTXXfGm8T4kzNoW7KUYSBhCKfoxwR0kNENx5qRBhOOFLvYRGh9ESV6YpTMvz2zM7OcZMxve3D5KuaZAx7RTIsbclYfEVzT04To8Qx7994phiLDM+f8VhihPVUSa3RYtxrW9k6TIiR9b3369A8MZiU6zSpFkP1eOKPvXox9tu8s/JNYkz/1GErHnn7zhaoFtIk2NAYddn21mLRg8fZTAmyTLrVBdESOD0/OGYnJDBZlUHGPAlaXzXrhXoJPhJozburJdhT/uXwrEmCro8/6OsdkWBxi/eQgkagXNd9lqITuG1sX8pkEmjtqo2JYBFQvTqkb4wmMBFVp6wjCLTQftVO5hF4vPyfsHY9gX0Cv12JJgKrAwZkEjMBft3ErtYRAh2ucfW3aCTe5AT6EywS6y51UFEcEnem36jmCBLBAYXvGfJI+OYonhaoSUxNt2Yy9CRcRmzyjdUkZrz+1srMJBwqjVd5bSTsJRsGjSMkDIy+Mp2VxM2i3IZIuhQ0QV9zBksK1NW8EHOkKNeOqWJJKTq8pX72PCmEpv5nPXopeEH37oaapZjpeBTy0CrFqjqHV010CpOhndfiWBQWBZbO+XIo1DVU6LIJClPZ2pLzJIWlHgVrfdQUfrxpPzSqp1B8fuG+gyYKDQmjqgtmChNVnt+us1KY1/UKX9JS0LnJY6ORlYL+lysqLnBS0MQwjm4mU3DlnevhjeoUkL+4Lai2psDTO6z2a7oMZW5/rvqPKUO52zej7RwZTvn/cLmMlCFyp9JYYpaBXzMyJLDKcFo5cWolXY6Z6i+oQpYc72afi/+dLcfdclJt58gx9iZtGU0qx4uAzO0rquW479Kbf9Iqh9f8jnkGWwGFI9vZVaNAy+FzIQqzAr7Hs9gubCU8l/ifVqxSgi2qOrmcqwSzkmZsHtuPesXhZdFsFf4af3J7ipUKsYUxFGBIxVePImyXZGnozzARpeNpyE3uqdJlZKCz63nBtvoMvH624+JDvwMIbort3JiuRqom/buIHDW6X1dOBvYex/8zHP2j</binary>
</binaryDataArray>
<binaryDataArray encodedLength="580">
<cvParam cvRef="MS" accession="MS:1000574" name="zlib compression"/>
<cvParam cvRef="MS" accession="MS:1000515" name="intensity array" value="" unitCvRef="MS" unitAccession="MS:1000131" unitName="number of detector counts"/>
<cvParam cvRef="MS" accession="MS:1000523" name="64-bit float"/>
<binary>eNpVkzssBFEUhqdQKEg2KlFtqZBYnUpGohBRbEShEoWChvWI9Tbr/YpskI3HYhDiGRMJ8UxGIqIRS6VQKJUK0Uk8/m+LO82XO3POPf/5zxnL+n1eb+0/WFXrYm/yn47D+7FXseJBdObFtmOxeFB83hALDsWDZfH7XEzBlxkx2CfOkBdaECMtYvuamNwS+/fFzCux8FT0FJ8fzC79lxd7REdC/NwVr0/UV/hG5zD1mukj0gv7xcSmWL4o3p1Rn7yyA/TtidU7YuxJzLjAT+JrZlW/iO8fq6I9yneH+m1i/qQYGCd+TKzFjxIX39A7vC1+HYn+khjHh3fm9sl7L0o+5xrmmEMfZSvifYy5oc+ewD/8eh9hD9Jx3FdP3X38Dal/y+qhz07xjX5t6qeYf5i+A/SXyf2Nl6I7xX304Y2YegLd7NkcfgyJDei6n2af6esjas7hjbpeWm/U3N/cYXQRX5mkDvrdLtOnIHrqBtBBnsN9YXxItZv0+kx/3fR+xNHB/sSJr8NXJ73PrWLWkvG/WCHoR0wfXfL8Zs4dzAf6raYuv0nM43/JZc8c8u0B+wfawLUj</binary>
</binaryDataArray>
</binaryDataArrayList>
</spectrum>
<spectrum index="39" id="scan=40" defaultArrayLength="134">
<cvParam cvRef="MS" accession="MS:1000130" name="positive scan"/>
<cvParam cvRef="MS" accession="MS:1000579" name="MS1 spectrum"/>
<cvParam cvRef="MS" accession="MS:1000127" name="centroid spectrum"/>
<cvParam cvRef="MS" accession="MS:1000285" name="total ion current" value="552114.00000000"/>
<cvParam cvRef="MS" accession="MS:1000504" name="base peak m/z" value="113.07439215" unitCvRef="MS" unitAccession="MS:1000040" unitName="m/z"/>
<cvParam cvRef="MS" accession="MS:1000505" name="base peak intensity" value="238775.00000000" unitCvRef="MS" unitAccession="MS:1000131" unitName="number of detector counts"/>
<cvParam cvRef="MS" accession="MS:1000511" name="ms level" value="1"/>
<cvParam cvRef="MS" accession="MS:1000527" name="highest observed m/z" value="922.00749140" unitCvRef="MS" unitAccession="MS:1000040" unitName="m/z"/>
<cvParam cvRef="MS" accession="MS:1000528" name="lowest observed m/z" value="95.06372883" unitCvRef="MS" unitAccession="MS:1000040" unitName="m/z"/>
<scanList count="1">
<cvParam cvRef="MS" accession="MS:1000795" name="no combination"/>
<scan instrumentConfigurationRef="instrument">
<cvParam cvRef="MS" accession="MS:1000016" name="scan start time" value="0.335833" unitCvRef="UO" unitAccession="UO:0000031" unitName="minute"/>
</scan>
</scanList>
<binaryDataArrayList count="2">
<binaryDataArray encodedLength="1416">
<cvParam cvRef="MS" accession="MS:1000574" name="zlib compression"/>
<cvParam cvRef="MS" accession="MS:1000514" name="m/z array" value="" unitCvRef="MS" unitAccession="MS:1000040" unitName="m/z"/>
<cvParam cvRef="MS" accession="MS:1000523" name="64-bit float"/>
<binary>eNoNyHtQ0wUAB3DY4+g8eThE1EBsI+NEg8SUl/l1G4gKiTd0++352+/324OJChzFq5NgIx91WnOCKGQO0Vh4YIb4guk2NDkOvVMIIjSZoWIIJGpqZH3+/PBnzOfP9kgxGPPsgpAjQ1rNLLpUJEPixpLigBQZzp38fmajRQbGkD3pcsvwcbT9kT+bgHpQt5XLJRDGirHRQgLavvUdrWICd+fmDXDWEjiZ8bDZaSaQf6hgVsgXBCpz624/9RBoORhNuTlybGv7dfK0WA5JeNLuYLMc3RnTXTaPHMTVtPxbbAXINZJxfooC71xemdBqUSBvd0PASo8CIar4aN5VBYLHU484uEq0jfX656xS4qBpE9UCJU7tSvnFJVZiB2Mjn1qUKAl5LjS5lXA0aurrOpWoYdvecnJUkDRElQWkqhDyUT89bVZBamp60V2pwqo3lZNjnSrcaDsas56jxkhL2JbvRGp0zYw+121Rw2ax/5zgUaOIyGq6wtZgKOd6VQdXA/Gy39eNCjWoKf/82G9iDYolny3xXauBJ6Ig9bRFgyw/dfO5Tg0eDzqqt7NIJHtcWWl8Ej7f/ju+QUCipjRU5hWSaGQVii5QJEoO8firKv5/4mImYSbR69+THGwnMe/Jxb49LhK+/PbsqmESn64+rxhkaZEZG++o5GvBCyL65EItOi4FbhmntNDuCv3DWaHFjQf7P8m0axHr93aEpF6LWudE7UOXFvub2YXXhrV4XT8nJpNNYaSPa40XUIhJr1p9WUjBaR1adJaisCZudtp8M4XyQ4/3XLZTqH6tX1/motBUO55+a5gCcbAjtpVFI33vC0okoFHGeaYTiWgkDYaVd1M0rD9JW9sraDgHpubx7TQOm85kJNTTOPXy5IZaN42/5t4uyO2ksWzsKHl9mIa8jRXW6qURHpf4aiWbwf2BiPxwAYN9U35B+4QMnOK4kg9pBtLE0HUTFQwuCht7+u0MGo7sWAQ3g4WbvZYOLwNyE6fnPFuHrKaN3hUCHYp6w6w8kQ4z6urOH6d1SN+1WbHOrMO0OenPUbsOrw68GxVxXAfGekd9w61DSu6V5BVeHeL6p64FsfWw8ZSL2wV6/NMzNKdZpAdv73LHDFoPn6DIb+6a9dgpW8S8celx7Hl1ZLpHj6LgBZtfDusRL/yxxf++HmemUh6Vsg3YFhFlbBEZsNRhPvADbcDNOrXvzQoDJkyP0g57Dbh3ydo4wTKi/t5UbI3AiHYxm90vMuLKpr2T07QRVPEbf6vXiC7OwCg3MhshlbFDy+ls/G1e+t6X7mxIfaLnMGIT+s9U3SkZ2Yrq7Qw/lZODjKgD75sicyDlXev6+sEOLGiQFe7My4PkRGLL7YUF2JcftHN+XzEWPzlrSco1I/CDhGlRkRlL4k5IA29+hf8A8bTS5w==</binary>
</binaryDataArray>
<binaryDataArray encodedLength="572">
<cvParam cvRef="MS" accession="MS:1000574" name="zlib compression"/>
<cvParam cvRef="MS" accession="MS:1000515" name="intensity array" value="" unitCvRef="MS" unitAccession="MS:1000131" unitName="number of detector counts"/>
<cvParam cvRef="MS" accession="MS:1000523" name="64-bit float"/>
<binary>eNpVk0soRGEYhs/CQqIsbZSUsrScJB0l61lYWOmUjRQG4x4OM66FI+S4ZYzbuKQJMSQmzUIWzMKSmo1YWlhYWMi8j8WczdP/93/v+37f/x/DMAw7cGcaf1/thuhZTNPeT6QZb3vV/tSDWBoSC8/EglHRXBZT3WLLsZi/IFafi72XYnBO9PWId5voTMMV9NkP76N3I77jn2oVo51pxkryqtL5E0/a/1E/Rs6e+BwTG27pd0asPxWzJ8TPHbHMEd8uxEb0rKDYdJThb9QciO6sGAtrnqtJrefQyaWvJH5Xj+LKlpjFfCIB5tEv2v/zXhKdQ3GbeXnwLUenmb6K8bteFxPUr7liBfv5u2Il5z/xTf77d4gf5C4YERfwD80ztxPxhbWvF7126se4vz50J0VvV2bfEe77g74d6r9ZW+h4yDFBnTsl3o9Tx1y81N2Tv47zjcP030YfnHOpT5Lri/8kSj/OUGZui/dokDPOu/AO0o8t9pDb5Jzlw9fPXAbQp87lHYZ4dw45vfjb+PqZdwo9i1xxdB1yF+Eb5f+74r2EqHMXM9em3/wF0iiziA==</binary>
</binaryDataArray>
</binaryDataArrayList>
</spectrum>
<spectrum index="40" id="scan=41" defaultArrayLength="150">
<cvParam cvRef="MS" accession="MS:1000130" name="positive scan"/>
<cvParam cvRef="MS" accession="MS:1000579" name="MS1 spectrum"/>
<cvParam cvRef="MS" accession="MS:1000127" name="centroid spectrum"/>
<cvParam cvRef="MS" accession="MS:1000285" name="total ion current" value="578925.00000000"/>
<cvParam cvRef="MS" accession="MS:1000504" name="base peak m/z" value="113.07447231" unitCvRef="MS" unitAccession="MS:1000040" unitName="m/z"/>
<cvParam cvRef="MS" accession="MS:1000505" name="base peak intensity" value="238001.00000000" unitCvRef="MS" unitAccession="MS:1000131" unitName="number of detector counts"/>
<cvParam cvRef="MS" accession="MS:1000511" name="ms level" value="1"/>
<cvParam cvRef="MS" accession="MS:1000527" name="highest observed m/z" value="921.99676910" unitCvRef="MS" unitAccession="MS:1000040" unitName="m/z"/>
<cvParam cvRef="MS" accession="MS:1000528" name="lowest observed m/z" value="95.06354667" unitCvRef="MS" unitAccession="MS:1000040" unitName="m/z"/>
<scanList count="1">
<cvParam cvRef="MS" accession="MS:1000795" name="no combination"/>
<scan instrumentConfigurationRef="instrument">
<cvParam cvRef="MS" accession="MS:1000016" name="scan start time" value="0.344183" unitCvRef="UO" unitAccession="UO:0000031" unitName="minute"/>
</scan>
</scanList>
<binaryDataArrayList count="2">
<binaryDataArray encodedLength="1572">
<cvParam cvRef="MS" accession="MS:1000574" name="zlib compression"/>
<cvParam cvRef="MS" accession="MS:1000514" name="m/z array" value="" unitCvRef="MS" unitAccession="MS:1000040" unitName="m/z"/>
<cvParam cvRef="MS" accession="MS:1000523" name="64-bit float"/>
<binary>eNoNkn1QkwUAh4+9TEwym2Jex0e4Icj8wMyOoSx+7AMD9fIDHPti2/vuC8hkoiAISnsngpBfGWAn5zkmHCY2AyFUTNkAEwIsQA1C3ELRUCE10PMw/vrdPc89//1G2TODWU4JTJ93PIvzTISH50vftcJEhN4o2cwSJ6L96622cksizteGFfzqSIQt8ubSOYQUt64kfO/NlKJLJc4o8JIid8+i2/MFUrDtM0YaRFL8MU9qG4uRou+qucdJS3G97LP33smXYqn1huiZUwrviQzuJU8ZON/d+DdBJAPrsIRtomXIqcxzFzhluFlzpKGRkKO6Ia0jQygHN3eE7S2Ww/vhxPoaixwaerI83ikH66/oW3Na5ZhbWz/bxlRgaDgt9EGkAh9b80KcIgUufNPVPG5R4OTTzfmnWxQYXeob8IChxJ9p4/GdnkoUJk0Gz4pRoi6I1bDAosTaqxvQuV8J9gd+sk+dSvTa8+xvWpRoY5poiWcSvgr6hTkuTIKIm5PVYknCoifCHLYzCa9XzXp8kFAhNSZkbiNThcFNzuzjAhW29Tnre0QqnMgK6y6zqBAQfIFubFFh88upsR0MNSYHfz4gZquRPhLWI+Oosec/VrxLoEblsjJ+M6nGxeIU1hqzGq19DmILrQab2du/wKrGYMtPyj3NajyK8voi26XGmP/1iXsMDSQNtSUWtgYbZYqhTQINSgO7VgiEGmwd3537nNTgox1XhVfMGlwJ/9E/3qqBb81er/gKDQ71SuxjzRpUpef73XVNey3xm9GDBL9/5mgCQeJlwt+xfmwS5WO8CRGHxN3OgKe1AhKOqdPVUWIS0N1q20WSWByZvvK2mcTCpi1bmqwkBnL8go83k2iTOA7HOqb75XTRUxeJpvpzsa0MCsVvGIpvORSWX+sJWS2kIMu1RTwhKWg4gaGFZgpV4f0eVTSFyfzDk/4VFMokEYWhDgptQzNK+S0UuJXZHZkuCg9ritLsbgrtBWvFfsMUhh92j4cTWiyOPnPRh6PFsqZU/l6BFjH3toXPpbTgtrenDZi1SLYPkM+sWvhPNWaFOLRY3+RRc8mthcAcnnyMoUMUd2Gwk9CBjj07LObo0OFRcEgk1E3/q8xUT+rgs5h3rZrSYdE5+ZSE1iFAsX+f3aGD71lF3Aq3DhN57a9fMPQ42h22rpmjx/sll3aIhXoUxFXw+JQehO0oz07rsY/4JOtIhR76y66SGIcezLuts0+69ZjfmbmRIgyY039ww0yOARHaJ/oX03uKT6++LDTg3Mqoug/paT5YpHFWGMB7u3vWGYcBqZGZ/ONuA5Z4Gs72M4zorVtXWMoxAuu9X/0jNCKuOzZykDLiGr9mXT5tRHbvncB7FUZ4nyle5uU04l1mjz/tNuKOa2tGdFAy5hl8rVpHMuwZZvNjVzKiFKW5YiIF9JKhvkecFCTeKRz316aAR0TQI5xU/LAqtvyUIxUcj8z0kgepOO9zQrw96EtsfF7Oiq7aBqZs9H6lYTsa44/JDphM2FXto+bVmfB4QW3074E7oS5fY3u7YieIy9z7gjQaA7t9yFddxfgfz3APFw==</binary>
</binaryDataArray>
<binaryDataArray encodedLength="640">
<cvParam cvRef="MS" accession="MS:1000574" name="zlib compression"/>
<cvParam cvRef="MS" accession="MS:1000515" name="intensity array" value="" unitCvRef="MS" unitAccession="MS:1000131" unitName="number of detector counts"/>
<cvParam cvRef="MS" accession="MS:1000523" name="64-bit float"/>
<binary>eNpVkztoFFEUhi/pBDduJYvVFClSLqmWFDKmsLK4ZcotUqQzMbtx4yPe6LLkBVk1iZsHkmgSERYdgkYRkSUPsFAYQkCLBFKEENBimoBgiuj+3xQzzcede+9/zvnPucb8+y7t+P9hNpbFaE4sbom/9sUr30U3Lw5tiI1BsTYprq2JhyPoBGKWezfeiz++iD3T6KJz/YVYXxTNgPhzScw9F8tvm3Qzm1pX3hGnv8nRVOpac7/lm/6/IS8zJB4pD3dMnSfPxIl10S+hd188WxXtuPj3k9iHX96oePmVuHRTXK+LK6+bbBzsan3ho3iROrNV7Z/uad35Umx7LFYfEg9fI/Ko6p65SpzpWfH3U84/oi8r4gL1GfrdRZyQPLaJl5aPpoDf9kGyvnuryXNfiRPdxT98dmX8YT5C8m5nHiz5d3wQ8+QdVPDxttjL+g/19zr0iVPDf9dH/M9iaSypE3K+gU4OnW7069Tvx3Ge4CN5epwr0Y8ccTNxPuxb6BfF1uVkH81wUidi/j100sydvcN7Iu8858rkFVFvlv8B8SznA+r36EMG/2vUF3LP0kcP5tEN2A+nyNsl+x777W7hE+/Gxn2IdZgLy7mA+xFz4wq8F+bR4/1kmId2558DQCPArg==</binary>
</binaryDataArray>
</binaryDataArrayList>
</spectrum>
<spectrum index="41" id="scan=42" defaultArrayLength="147">
<cvParam cvRef="MS" accession="MS:1000130" name="positive scan"/>
<cvParam cvRef="MS" accession="MS:1000579" name="MS1 spectrum"/>
<cvParam cvRef="MS" accession="MS:1000127" name="centroid spectrum"/>
<cvParam cvRef="MS" accession="MS:1000285" name="total ion current" value="573775.00000000"/>
<cvParam cvRef="MS" accession="MS:1000504" name="base peak m/z" value="113.07440443" unitCvRef="MS" unitAccession="MS:1000040" unitName="m/z"/>
<cvParam cvRef="MS" accession="MS:1000505" name="base peak intensity" value="228331.00000000" unitCvRef="MS" unitAccession="MS:1000131" unitName="number of detector counts"/>
<cvParam cvRef="MS" accession="MS:1000511" name="ms level" value="1"/>
<cvParam cvRef="MS" accession="MS:1000527" name="highest observed m/z" value="922.01680193" unitCvRef="MS" unitAccession="MS:1000040" unitName="m/z"/>
<cvParam cvRef="MS" accession="MS:1000528" name="lowest observed m/z" value="95.06417648" unitCvRef="MS" unitAccession="MS:1000040" unitName="m/z"/>
<scanList count="1">
<cvParam cvRef="MS" accession="MS:1000795" name="no combination"/>
<scan instrumentConfigurationRef="instrument">
<cvParam cvRef="MS" accession="MS:1000016" name="scan start time" value="0.352533" unitCvRef="UO" unitAccession="UO:0000031" unitName="minute"/>
</scan>
</scanList>
<binaryDataArrayList count="2">
<binaryDataArray encodedLength="1536">
<cvParam cvRef="MS" accession="MS:1000574" name="zlib compression"/>
<cvParam cvRef="MS" accession="MS:1000514" name="m/z array" value="" unitCvRef="MS" unitAccession="MS:1000040" unitName="m/z"/>
<cvParam cvRef="MS" accession="MS:1000523" name="64-bit float"/>
<binary>eNoNy31YzAcAB3DdXaxkpDFHntRFLT0m5y3zeL7ud4mEp0nda3e/t3vpRe9pKzV3V09e2saq2TBcqa70kLehRPdS2mx5izwTuVMJ8UzxZI3Nv5/n+didddtm2eMhW1jRs5EnwZOCv/XZhAR+3x199UmEBI1hkf2HTRJwoyzMbzYJ/khIohdzpVjf7n3MzV2Kk0PmpWKRFE//LOluFUtBp08IbTdKce5oPDmhWIrDw5VvHtulyNsePXKFJ8PjzEsjz0QyZM03W8rFMniWbJmebJRBdyBr3Ta7DBOXWbNbuXJE89xHZxNyGHb2T+NHyBF51LevySRHaM1WQ6xdjvioMqNPmxzX/XosDe4KKJs7PW1iBYK7t3QOmRSo4AsLMmwKHBmtqKtxKPCj2uuglafE5sXlkyeuUeLaEp/zV4uU+JW7MuQfhxIzThK+Ol4Cki0UU08koCer9FCXKQGJqpouD3sCvN6uu3OEq0LLjMzLDncVUoJ3nOoWqzA1YfXcBpMKK28ri2wOFWJCWwwZHDXqF/276csANX5vWRa4RqCGvLimqFekxvu8K7fuUmo89L3cHGVQI7o5tDzOqMbAfpUq1KxGTkaMZY9VjfyQ/zyqnGoskA5H93FIRHqXpKYEkGh+x2vYKCLRShquryRIvLVL/QcpEnvF90OaDSSWc7KHFWYSEZaDZ9dWkgiryyl8bSVx+upxSfsjEpcsh292OEnwc5mHZ10k5hQO+uo5FErGNo+kcClUlXGWTw2gEKfJLAgXUAh57jf5hIjCqemfl16kKBw8fqTsjYHCLbb72qCZgv96j4d7rBQmLeCnNzkpTNk6JbORQ+PJ85joTn8agfVpQpmAhiGC576CoPFgfIewjaKh7Zs5dMhAo9RbP3rASMOfL6xfZaYR2Ru0d0blh/+aeauy0ajv3lKtd9DIvSMVG5w0wsc1flHrorHps0H5Ki6DrJ2dHqsFDBrH4nL0IgbPG3/SL6MZbM91OzVoYBD2vnrmTTMDO28ol7AxYGt9eu+5GNyYRD5wcFlMT0/5QS5g8X3tbD8fgoW5W2Fpp1gcG61aZKNZVOTNN0qMLIjws696zSz25qfqKq0s/F6+kzTZWNSeDvo5zcViw+4xx1SuBq0Xhf6nBRoMhN9bMj9Cg6flnfdDaA0Odd1NPG/U4BlL9f9i1qAu1tMWbNPgwro3J4LsGqSd41WecH3wXV9ZCjlaaPaL5flcLRr65/JGArSI/5QXvyZQi2TnmdQLhBYdzllsIa1FPdGV21GpxdICzyydSwv3sqhHrzk6lIYLX1I8HfzWmoOLBDosbGnf/YLQ4WNBzI0btA4DG0xu/Cod/trhdWCnS4fli0Y+mhaox6t9YUycTY9dd6tzZrr0mDfrRcrGPj2Ut4cbIuYl4vgK6bcicSL8o8bPTWKSkPdNE3uuPwkjUr5ZFZiMtnG7Yue4khG4z9qX2ZcCk+/Yle0DqdiRmli8Pz0dQfcKgr8+k4785jHcnpMF08WMcmFZNvq9PUuINCO0PV76gOt78D+sAQmf</binary>
</binaryDataArray>
<binaryDataArray encodedLength="620">
<cvParam cvRef="MS" accession="MS:1000574" name="zlib compression"/>
<cvParam cvRef="MS" accession="MS:1000515" name="intensity array" value="" unitCvRef="MS" unitAccession="MS:1000131" unitName="number of detector counts"/>
<cvParam cvRef="MS" accession="MS:1000523" name="64-bit float"/>
<binary>eNpdk79LG2EYx19wdMnQwVHs4lDk/oQTHDIGhxJKh9BVoUnVkKqtZ6qxaoaroa2/0GhTGqHSgwoN4nCI0BAcQlBw0Ba0QweHGxSkg0jz/WQ4b/nw3j3P+3yf7/OcMcY47oFt/j/espjbFCd/ik/PmnQuDnU+XREXvovmrVhZF3e+iT2fxK5dsQT9Ye55J9ZHxEHye4qiPS4+/iKeb4i/POmJ7usc6N747/be5vtiTe873otPSuIjxTkPyeveoX5a7N8i7gP1f4g19MTnxOxX8unzAfoGGmKjIvZ95HuhSfvfsc5/8CVC/0EevhGrnDPzovNZvEXHHn35xK3x/lq+mE7m5+Ln3ppovWAO5Jfpx8qJB6vkTTC3bXEZ/06Y8+I0/oyJMXQHr9mHBXRzznNuw+++JXRS38uS/ypc32UuJkU8dXzi8+xTuUA+8fEp4mbIGxWv8PsIll3qoyOJD0V0W+RXHfEvdYtD4bl57GliUrzBR/Oc7xnmPRfW6dGv/zJcp06/PnUSSfwkvj6L7/hvEx9Q52QmnBdF9yB9L1Inxj5E0O9yzyX74bV8R0ckHb7XghX8tviP3Xu6vVY8eiPUfcZ/kMCnPHsRpOw7OyzG1w==</binary>
</binaryDataArray>
</binaryDataArrayList>
</spectrum>
<spectrum index="42" id="scan=43" defaultArrayLength="137">
<cvParam cvRef="MS" accession="MS:1000130" name="positive scan"/>
<cvParam cvRef="MS" accession="MS:1000579" name="MS1 spectrum"/>
<cvParam cvRef="MS" accession="MS:1000127" name="centroid spectrum"/>
<cvParam cvRef="MS" accession="MS:1000285" name="total ion current" value="572738.00000000"/>
<cvParam cvRef="MS" accession="MS:1000504" name="base peak m/z" value="113.07442787" unitCvRef="MS" unitAccession="MS:1000040" unitName="m/z"/>
<cvParam cvRef="MS" accession="MS:1000505" name="base peak intensity" value="247437.00000000" unitCvRef="MS" unitAccession="MS:1000131" unitName="number of detector counts"/>
<cvParam cvRef="MS" accession="MS:1000511" name="ms level" value="1"/>
<cvParam cvRef="MS" accession="MS:1000527" name="highest observed m/z" value="922.00450089" unitCvRef="MS" unitAccession="MS:1000040" unitName="m/z"/>
<cvParam cvRef="MS" accession="MS:1000528" name="lowest observed m/z" value="95.03074013" unitCvRef="MS" unitAccession="MS:1000040" unitName="m/z"/>
<scanList count="1">
<cvParam cvRef="MS" accession="MS:1000795" name="no combination"/>
<scan instrumentConfigurationRef="instrument">
<cvParam cvRef="MS" accession="MS:1000016" name="scan start time" value="0.3609" unitCvRef="UO" unitAccession="UO:0000031" unitName="minute"/>
</scan>
</scanList>
<binaryDataArrayList count="2">
<binaryDataArray encodedLength="1436">
<cvParam cvRef="MS" accession="MS:1000574" name="zlib compression"/>
<cvParam cvRef="MS" accession="MS:1000514" name="m/z array" value="" unitCvRef="MS" unitAccession="MS:1000040" unitName="m/z"/>
<cvParam cvRef="MS" accession="MS:1000523" name="64-bit float"/>
<binary>eNoNjHtQ0wUAx2kbItMUfOAjIWB6HgUaVwoept+2SWCAOE3Yg+332G8PwYiOpSi+tgGVhJrBKEt0yKmgcIiFJYHsN3Tm47RAuSYBWwJnTBBpMfMRf33uPve5z7ey7TX/tmfg0MTIaLg9A4UloRYlLxON+WfO6USZsAmLls1Zl4mbXf2HqsyZCDjpPHuTzYSELB9/wZGCU/iekOMvxaBANMUolKLz8rTuO2IpHMOJZddNk37YWB9SLMWjmQX8cbsUKWNfHvuVI8Mne+LSrvBkeL6s0mURyxDOTWwuMcmw3BlfVWiXgdewtKOLK8eWqe2+wHVyPOTfmFdrlkMi2dyusMvR0LH7s3lX5FjQOrGy1l8B/kDY9vVrFXD9tnAbK1ZgvlIV4jMrUF/byzncocBbRb6633lZMD1wpgYkZkGyMinjalEWHP3FUyLsWSgL4jem8JR41spbGSZWYoe3ZdRmViL+4cKWULsSL05VbijjqsASM4Ou+6vg7f7lz3tiFVx9xcIbZhWS/+DmXepQYdZXXbyPOATk1+X+aZEEfvJY1GsEBP7ip5r6hAQu4v0XfRSBHcUhBSuMBJSWM3flJgL3c6eLY60EXn8Z9XeljUDzUv6tcheBKE/yYKsfiZhZjuJeDgnHLu+CPZEkog85DyiFJLQTIZCISHhSRwbGKRL1XRUjbUYSfqcNzg+sJI52mRXq6knm4o3H7SS2FkxvemwjYStN2dDpImFhlFYxh8Jh+dgTmkvhFCPQz46kMN8wtH+NgEJPWHPqRSGF0N1pJQaKwgxvXsSYkUK0U/Fmm5XCkv/KngewFM5vJM49dVHwOHILr3JofH7Q5acR0Fgx0XYiTkTjjPFezBBFw7afMZww0ojhWoeCrDRypmV7V1XTKA/cGzuLpaFfdL6+Z5KLDOn9mzpoLAi+13zERcM3N25qlZvG1VaNJZarRurO+OC3BWosJ3uTl4jUuCzztMfQavT/HOy5YVTjTqn9ygOrGtta6hriWTUiLm2q7nSrkb/96dnTXAYHnUZ6lYAB0TQQIhQxmOOrSDxOMci9U5x9iWZQNLx+2goTA3397J5eK4NRU3fBFzYGyXKJ8zjLIL8l6dVo9+TnZhJRJ9DAdEQRvZrWYF9CzfpmkwZNX0vIH6o12Ls2/eRrrAbel87NDW4NXmHdW0u5WtSG5ZpjBVoQsoR3mkVaDH463Ps9rUV85/3HkSYtuqjGXaWsFjmq9C3vurXgXQtNH+boYOA/2LlToIPmWFThiEgH4rvuvrlqHVb3VO1xszo4qqh1J92TnUp8S8jT45/F1nD+Yj1+5LUI71brUVHzoV3F6sGnIvY9cekhesZ6RgXZ4KdMXL4wkI2LbJtVsTgHjxJ8VTmDudhoWd14IC8Pft+Mzci4kIfOAePR2+H54G7lXIv72IT+07a4wNul+B+RFfK2</binary>
</binaryDataArray>
<binaryDataArray encodedLength="576">
<cvParam cvRef="MS" accession="MS:1000574" name="zlib compression"/>
<cvParam cvRef="MS" accession="MS:1000515" name="intensity array" value="" unitCvRef="MS" unitAccession="MS:1000131" unitName="number of detector counts"/>
<cvParam cvRef="MS" accession="MS:1000523" name="64-bit float"/>
<binary>eNpVk70vQ2EUxu9gMDRNB4PB0JgNlRgMhstUWyeDqYOhJvVRqfqqb6HxHbSIIpomhBufDZFclRikQ9PJ0Ej/ABKDwYg+vw7u8st577nnPOc57zWM38fsMf9gnD6KuQPR3hQ/s2XaoWKZ0cYXnZu7YvxGXJkU649FwxKT1EtkRKtfLNxTZ1YMDoq1SbEmLl4diUXYdiLmbfGa/i7VDTQ5W8txR17nzSlx/Fb6DzWPMVHR3St2oju3Jrbfie/r4vyMmDoXG6CH+ln6PVHXvwVjZZoLBcVp5rCoF1sVfVF8XxGrOLcrfvHdM/5Yi2I1/n3tix8X9CXPgY+lCXzaxpcE8Yj4uiNmyPOciW/U8XIehPao6J4if4497ZG/LHZfsi/uU4a5zWFxm7woOrzcI1eEuuzHZk7nA36hw01+gNiHLtcYc6MvsCR2bXDPYsyD798wTb6BPnscP9ERnkbXvNhX2Sf5eXzwD6Bj6L9vpTB1ievYc4b+bv5HK0g+vhjMZdHfhx/pBd6Tn+yjPrE/xHvOHdxnX+R/vyhzfqLbTb6Fv35iD/ttwcd80PwBJTexQw==</binary>
</binaryDataArray>
</binaryDataArrayList>
</spectrum>
<spectrum index="43" id="scan=44" defaultArrayLength="144">
<cvParam cvRef="MS" accession="MS:1000130" name="positive scan"/>
<cvParam cvRef="MS" accession="MS:1000579" name="MS1 spectrum"/>
<cvParam cvRef="MS" accession="MS:1000127" name="centroid spectrum"/>
<cvParam cvRef="MS" accession="MS:1000285" name="total ion current" value="580127.00000000"/>
<cvParam cvRef="MS" accession="MS:1000504" name="base peak m/z" value="113.07448798" unitCvRef="MS" unitAccession="MS:1000040" unitName="m/z"/>
<cvParam cvRef="MS" accession="MS:1000505" name="base peak intensity" value="244878.00000000" unitCvRef="MS" unitAccession="MS:1000131" unitName="number of detector counts"/>
<cvParam cvRef="MS" accession="MS:1000511" name="ms level" value="1"/>
<cvParam cvRef="MS" accession="MS:1000527" name="highest observed m/z" value="922.00243236" unitCvRef="MS" unitAccession="MS:1000040" unitName="m/z"/>
<cvParam cvRef="MS" accession="MS:1000528" name="lowest observed m/z" value="95.06372811" unitCvRef="MS" unitAccession="MS:1000040" unitName="m/z"/>
<scanList count="1">
<cvParam cvRef="MS" accession="MS:1000795" name="no combination"/>
<scan instrumentConfigurationRef="instrument">
<cvParam cvRef="MS" accession="MS:1000016" name="scan start time" value="0.369233" unitCvRef="UO" unitAccession="UO:0000031" unitName="minute"/>
</scan>
</scanList>
<binaryDataArrayList count="2">
<binaryDataArray encodedLength="1512">
<cvParam cvRef="MS" accession="MS:1000574" name="zlib compression"/>
<cvParam cvRef="MS" accession="MS:1000514" name="m/z array" value="" unitCvRef="MS" unitAccession="MS:1000040" unitName="m/z"/>
<cvParam cvRef="MS" accession="MS:1000523" name="64-bit float"/>
<binary>eNoNxXlU0wUAB3DbQH2mkxLMg0Q34AnikQoqyuPLDpRoE49kg8F+x87UZLZCxVD227yVlr4kqLANA9TyqaCiLyS2icojjuGB4IBNJVBIvGiKVp9/Pg25QSGBjlQcXPLszFo/KXyt7b4EgRQ8VqLhXZEUucllL4pNUvgX7j13zS5F4af7y5PYMhAPWma88pOh2fFgdTBfhpaI5ycvCGXY/LF3VRsjw6gUScDoXTLcDFl17LFDBqZ55LWLfmnY7c+qtwjT4Lr/lLOJScObGyvuHnSkgXZHFd5lp8NxJGp/pCgdY1pf7ao2pSOiZJNW5EgHh/vXlwFX0yHmFpyy+ctxXVJ9JzFejqiQxTqHUI5tb1s0/SY5tt8KDC6yy/H7uknF+U45rNY3Cxv8MiASDUSPT8xA9r9Zf04xZaBiwth8h/n/reUF8x0Z0A91+yqdGXj8csAo9cvET2LQJYJMcKa+s6belIm6Hb2WJY5MDPAmSCxsBeLNO4U1/gocG9Hs6RIqsLxtLv8XkwJlZ4QVNU4FAvrqOrJYBNY7bX1SLoFirqgwhUfg5rgV2W4+garECQ0uisCPLm5YjJGAaJc4OYEhsC7SGSG0Epg6tKfPXEvgdo90mc1DoOnv09N6WCTUzp7TOi4Jy9KeGjGfhOvliUONJAnjjcHIJxSJZAuzqMZIImUg57DQSqJ++NRXqTYScmJRaG8tieCVxm6Xh0R79HvG114S8W2V5hwWhSdNl88p2BQiLyS0LuJRWPLQ/eg8n8I9yReGoxSFtymWM9eMFDoOvWiqs1LQxE5prKylsFG+tDfVTmFe8e3xjR4KkzcuXFnFopE3tP2HLC6N9jhfjJJHIyY2gVwsoJGrazY/pGhkVodc+tZIo5+zY+dFhoamrnTsHCuN09PWzhbbaKTdzk6MstPYsWZzdpKTxuvGwa4KD421KfmzrnhpJF+ffymWrcRK4/GkSTwlgsSXQ/L4SlzouBI/i1aCO5bTMmhUQn3gI7XbqoSVYQV9YleiMPDro91eJUblPS//ma3C5M1hehFPhc4bZNtEgQrGov1xhykVAjpN4U5aheLkuMoMRoW85cG9I2wqzAyN3ju3RIVnVS/LrthVKHBu+VDiVYEtNnn5bDUCv5FYKnlq5I88v/GsQA2D4d6UR5Qaqc17c84yalw8eWtAa1Njhnlr7pNaNTiuOf+c96jxa1js8DmvGqUVEUE1LA2K+t8X8Hga+Lo4MTUCDTrHjRS5aA1ybvYHTGQ0EJV2VRBeDZZl7dvey9KiJfr74UM8LY4qtlr6BFq8GpSTo5VahJUemV5i1GLowYKCQZsWvZLqwK0eLdzrfOCE6jArfN82qV2H8jFV7fO8OphfhDmG7uvAyevqYId/hqc+rb6TWY+YHOmCyw/Xo93f4N4dugGfJyf9Vu/YgJPVx2qP6/XINRWwMiv0OOEOiG98qsfqq4cnt043YPed4dn98wz444OygbgsBlR3w3cztzDofpvw2q/pAP4DgakQeQ==</binary>
</binaryDataArray>
<binaryDataArray encodedLength="596">
<cvParam cvRef="MS" accession="MS:1000574" name="zlib compression"/>
<cvParam cvRef="MS" accession="MS:1000515" name="intensity array" value="" unitCvRef="MS" unitAccession="MS:1000131" unitName="number of detector counts"/>
<cvParam cvRef="MS" accession="MS:1000523" name="64-bit float"/>
<binary>eNpVkzlLA1EUhR9iIYKQMpVMbSGCjeXYWYk/IT9AdNRoXHFc0LiPGjG44W5Ei4iCazEiiIVoCosUghaWgiksYiPinC9F0nzMe/eee969N8YY41bd2eb/d5EUa5YCurP3Af3Yq77fnnT/uCz+nJA3JDoHYsmhOE3c8LlYfoP+GPG9YnIVnRVxc4P7HfFXeu73rb7rztCJBXQ+KuoDn9UZnZfKv6k8Iv5a+SnyowuijU6kW8wN4PuY80lxXfmmmf5EpsQH4p7TvGMvoF2Kj89LMZ/Ax6J81L7gb1fMxsUwdPrFJvoUmRN7pW8aCv1ZJM+lf9viFXMJ74vHxHev0x/e4feh30M+93nmOAvDw/inTmaEOQ3Sx1H0oMccXfYiQb2vU7GM+eTRS3eK763MlbwU/aihH1nq5qmTZS7WOPV5h8HvA/FOVIxP4Jv5p+a5n+Ed6KTZS0Pf0zHu2RO/hX1B/wI/m/hv3CruV4i9snhHDp8N3FsOPtBz25kLjOMvhw/De1zyQvTLw9+Zxzd7miPOixb3OVPIZz+a+HbbOCfe59zvKv7fWsRZhX51UA/2s6829dbY1xA6Vo/9Bwgsv0A=</binary>
</binaryDataArray>
</binaryDataArrayList>
</spectrum>
<spectrum index="44" id="scan=45" defaultArrayLength="136">
<cvParam cvRef="MS" accession="MS:1000130" name="positive scan"/>
<cvParam cvRef="MS" accession="MS:1000579" name="MS1 spectrum"/>
<cvParam cvRef="MS" accession="MS:1000127" name="centroid spectrum"/>
<cvParam cvRef="MS" accession="MS:1000285" name="total ion current" value="567278.00000000"/>
<cvParam cvRef="MS" accession="MS:1000504" name="base peak m/z" value="113.07442880" unitCvRef="MS" unitAccession="MS:1000040" unitName="m/z"/>
<cvParam cvRef="MS" accession="MS:1000505" name="base peak intensity" value="239082.00000000" unitCvRef="MS" unitAccession="MS:1000131" unitName="number of detector counts"/>
<cvParam cvRef="MS" accession="MS:1000511" name="ms level" value="1"/>
<cvParam cvRef="MS" accession="MS:1000527" name="highest observed m/z" value="922.00582764" unitCvRef="MS" unitAccession="MS:1000040" unitName="m/z"/>
<cvParam cvRef="MS" accession="MS:1000528" name="lowest observed m/z" value="95.06382365" unitCvRef="MS" unitAccession="MS:1000040" unitName="m/z"/>
<scanList count="1">
<cvParam cvRef="MS" accession="MS:1000795" name="no combination"/>
<scan instrumentConfigurationRef="instrument">
<cvParam cvRef="MS" accession="MS:1000016" name="scan start time" value="0.377567" unitCvRef="UO" unitAccession="UO:0000031" unitName="minute"/>
</scan>
</scanList>
<binaryDataArrayList count="2">
<binaryDataArray encodedLength="1428">
<cvParam cvRef="MS" accession="MS:1000574" name="zlib compression"/>
<cvParam cvRef="MS" accession="MS:1000514" name="m/z array" value="" unitCvRef="MS" unitAccession="MS:1000040" unitName="m/z"/>
<cvParam cvRef="MS" accession="MS:1000523" name="64-bit float"/>
<binary>eNoNxXtQ0wUAB/AYQy1CNFIe5h06Ek2lnSQISnxlGxQRhoJusLH9XtsgLh4+akAD9xvPVJKUQjBkAwr1RBTMTE/gNx5mKhBxESgxDk2gSWggoFiffz5h627VLbPsget7N1Yp+VKkjYXfU4ukuLnmTLmrRApV+or5E0YpavdWTXCcFKP/HL32B0+GflfzkKODDGfXvPAPD5HB0+D96QmxDB/ahFPdrAxvOI4ffZYjQ/FQSvG4RYbITYq6Nn4svvB8fLlQHIu7LWnZZWws+Fxdf44lFsvK/E1t9nE43KfzWCCJQ8xbnexVYxzcr+jtEi1x6CroXe7cFocLKy4kVzjI0XSSn8qJ5bg7UrftyUE5bM4ruyeNchx+9uihgZPDSdkcW9Iqh8bfX9fNV0D/jqZ3YagCfk6PS5tyFNgaxbc95xQYFWgq+lsV8Kr+vFHBj0fzXM+ASRQP5x2O1a3GeOxpmOZvs8TjOqQDVxyU6AykvYfESniOBjqVGpWwZFM1XKsSz0i7ygM8FT45tsFCrVZBfKkvI0KggmT5eeFgiAoP7zNBt0kVZkHIAgwq6ALfbF7HqtBWtvHnZSYVAjoSnue1qCBM/O7+V1YVFhG1QiuPQEFwaHDWagIvVXkUqUMInC6Zy/iXJBDlXf/gJwOB3uLMvREmAo09vogxExC1Nx4YaCEgt/w91GMlkPy23+nd9iSCfdyJxatJKJosVUECEuwryUvaQ0iYq/VyP5JE7oaKhnkDCeHA2dcmTCT26V2mklpINOolNoIjMU+/vm3ESkJy3pp/mUfhjo8HKxVQ8Orx7dssotCZNlG5kKIQ82KVS7GBQuVu2+QhlsKr++0kQhMFn4+3l2rNFLaQ7U8WcxQyXt4V/Ov/f2N8uvP9VgqFS3K/LbNSOOdafsU0TCF9NloaYE/D9ctyLlxA41r9179nhdBIOhJgiRLR2HJwo1M4RaNQv99+ykAjv/1axm0TDZexObteMw13JixPwNEIXOodNDhM45zbWvciHoP6zZn+NfYM7j2+IxQKGCzymJN6ihgsbdJPniYZ+JY4sRaKgZvzruxNLIM9NS66IRMDU76mrpZjQB5X+gUMMwhldypHeGrMDhR31AnUyN5xLLpJpMaKPO+LLpQaM9GKzF5WjaOT77r9YlZjq+9HzSJOjWlfXcDVYTXWj/7lU8jTYH2uYDTFXoPpsoqiOYEGDQ8vHr4u0oCMKZoRD2vQceSScZCnhaDjg9lTAi0m/4yUTYi00OX8IBmjtHhBTv1WxmoRnBQW32XWopVpyeoa1sJ6pvncAq8E3N56I2gvl4CzvhvODFgTcHxmTrhSnAgPW9OPp7yS8NS2nT6pSYbD9wXpiQ+S4bUwMoJNTUWoW/0+YUMqPns+rrvluQ9PhWNrBxt1aE+/ecQ/hcWYXP7IsfMQ/gMQc+wz</binary>
</binaryDataArray>
<binaryDataArray encodedLength="576">
<cvParam cvRef="MS" accession="MS:1000574" name="zlib compression"/>
<cvParam cvRef="MS" accession="MS:1000515" name="intensity array" value="" unitCvRef="MS" unitAccession="MS:1000131" unitName="number of detector counts"/>
<cvParam cvRef="MS" accession="MS:1000523" name="64-bit float"/>
<binary>eNpVlDksRFEYhW9CoSBRKKaUSBQaU075JCQSiolCphCZUiExGIwtnn0skWeLPcaW2CIixBKFPQpCUCiEKRQKxVSiUIg5n2Je8+Xed//zn//cl2eMMXbw3DJ/z8W8WDwpTl+KSa9x2nW3WpcviTk74n0YzonZ6+IuelWH4tW++NzD+UbRMwtnxNII6wWxYkPMOhUL9uL05qblxdfRau1v3InhYfGd+scD8eFMLMO3P4S+LVauiPlT4hG+N0fFT+YqWUvIwX570LqZPq5xMSYfdoj3yeTh6xC3m8UQa9+AeDAhHi+KL9R995IvPvuZI5X7uCC3IOeXyeGGXGPUXzFHPfoWPtKbRKeNfLqZp1/0tjM3uf6MiFt7+HdEg16gMVFvlXtPJ/cUcj9pFQvRj5FDEd+Lewi9IL6gb5C80AlTb2rEa+b1j1HfImaQiwu/EfL3d+ITGnQDdZynLtolfvz3W0y8z5MG9pk/Vk8OAeahn2HfZh4LPpFrJrm46XPdR27Qw/1Y3Ns9+hHyDdBnEt8Oek4tPjkXpc6Lfwf/bvx9LeOziu+L/4Or3foFWIqxmw==</binary>
</binaryDataArray>
</binaryDataArrayList>
</spectrum>
<spectrum index="45" id="scan=46" defaultArrayLength="139">
<cvParam cvRef="MS" accession="MS:1000130" name="positive scan"/>
<cvParam cvRef="MS" accession="MS:1000579" name="MS1 spectrum"/>
<cvParam cvRef="MS" accession="MS:1000127" name="centroid spectrum"/>
<cvParam cvRef="MS" accession="MS:1000285" name="total ion current" value="555297.00000000"/>
<cvParam cvRef="MS" accession="MS:1000504" name="base peak m/z" value="113.07437043" unitCvRef="MS" unitAccession="MS:1000040" unitName="m/z"/>
<cvParam cvRef="MS" accession="MS:1000505" name="base peak intensity" value="215280.00000000" unitCvRef="MS" unitAccession="MS:1000131" unitName="number of detector counts"/>
<cvParam cvRef="MS" accession="MS:1000511" name="ms level" value="1"/>
<cvParam cvRef="MS" accession="MS:1000527" name="highest observed m/z" value="922.00296507" unitCvRef="MS" unitAccession="MS:1000040" unitName="m/z"/>
<cvParam cvRef="MS" accession="MS:1000528" name="lowest observed m/z" value="95.06393496" unitCvRef="MS" unitAccession="MS:1000040" unitName="m/z"/>
<scanList count="1">
<cvParam cvRef="MS" accession="MS:1000795" name="no combination"/>
<scan instrumentConfigurationRef="instrument">
<cvParam cvRef="MS" accession="MS:1000016" name="scan start time" value="0.385933" unitCvRef="UO" unitAccession="UO:0000031" unitName="minute"/>
</scan>
</scanList>
<binaryDataArrayList count="2">
<binaryDataArray encodedLength="1456">
<cvParam cvRef="MS" accession="MS:1000574" name="zlib compression"/>
<cvParam cvRef="MS" accession="MS:1000514" name="m/z array" value="" unitCvRef="MS" unitAccession="MS:1000040" unitName="m/z"/>
<cvParam cvRef="MS" accession="MS:1000523" name="64-bit float"/>
<binary>eNoNyXtQ0wUAB3DgByRC+IjLRg9kw+whBqiBGezLNsgzUY5QNjb2+P1+e0G8DNNSQbchYlADIwNFZJOHASNOXSJowYaFmDYlz0M6YEPABwXkTY6R5Offz5yuWbPCmgI6/0Yg25OP4orJ/L1cPt4ZKtzkH8eHiUGwinV8XCMeNF2z8JE+NzBOEAIEvRUi8PcSoDpCdn0nR4Auye26czwBll6QxN7TCiDNbjv8rFAAxRilGLQKEDXP3NLtmQp3li0ygJuKDv31F0/yUtGYSJaItak4P3BoIcuaioet9LGfCSEGH5QaAuKE6BUuODp1Qqxd/JE0ySqEo1wf53dViBniTlOLlwj29yrZmTEinEmJ2N/NE+FD3tuGKZ0I29Z4jhywiOBnOv6BqUeEZHPBwi+eaXgUf8vkH5+Gy3d8Ilbo0nCVKFt/sTANP0URVxKsabDEfhmm70nDEKd/LsFTDGuodW8BV4ywNsaJXp0Yflbf2XmLGOZJzTYVIUH9XFXpj14SjHx7cJ+NJ0FMVnDQaZ0E1hc4jM4eCdj66Wm1hxRrT9Y+ZTOlkBiGfkthSbGo2nRnmCPF+CafcBspRRd1bDBM8/wPR3+9WStFpE57cbVBioYOx6HKbimcn8X77rJL0aa6HT3mIUNZ0Tnj50wZDv4dXBzHkWHDxubF7pQMLevW3DNpZIj9auIVvkGGqaB+ItEoQ+kORdGDbhmYfeWkeUSGl1Oqt/TZZTCcaT6R6k4iOX+6iiJIaCKdOetZJAbWrMru5JBYusUVX0E+/5q7yVMaEq8F1xrNBhJO24WRJAuJf5tbVYN2EtFl8wyLB4X75dLwlUwKbgK/UjWLAls1XhrGpZBtmznkRlGodxvaWKGhcONSw+vRBgqNQbveTzJScCaHPWNaKOyZLc/Y2UMhfpDSt9op3C0SJFscFKYlExWbCBrOgM5yNouGq/uScDOXxhhvTx6HorF69KWtDg0NR6f+yVEdjRRZfnuFgYZafu7UTBeNkYWh0Y0WGlROoHnUTiO0LXfA5qDx1JQbXU/IcTPz+G4xS45lEW1l73LlWK9cklhDyTGxaDSUq5VjoWA/+apRjhTR1rwT3XIENo64LlnkkGv1LL5DjlvsmkpfQoHvp+7+U8dS4GFu2PYOrgLFDKfiY0qBm7UmnytaBeK8fgg+a1RgnV6oi7IoEBSeUHTSoUDh5e8aMj2U6F3mGj5CKOFaEi7nsZS4L4mwmbhKONo2fFNJKfFm5GPtGw4l/jxbtdzuocLu32cZFSwVttNPXAE8FdK948R/USo0uk6TtVoVHikn2j8xqmAuVVXvc6igb9z9q3+IGl+09IskFjVEycVJs3Y1prfN8NrHMtDUx1AeCfkUB/5Tpu+gM+EczvLWK7Oxoc6cXjSejUl1wmNdbi4yOqsmw8/nYlXI1hjbyjz0TZ2aj8rRYqi8ZLn3HyX4HyOE+xo=</binary>
</binaryDataArray>
<binaryDataArray encodedLength="588">
<cvParam cvRef="MS" accession="MS:1000574" name="zlib compression"/>
<cvParam cvRef="MS" accession="MS:1000515" name="intensity array" value="" unitCvRef="MS" unitAccession="MS:1000131" unitName="number of detector counts"/>
<cvParam cvRef="MS" accession="MS:1000523" name="64-bit float"/>
<binary>eNpdkzksg2EYx1+riHQ2dehgYyAxGGpiMHQg6WAgVpESR92fu66krrqjzlQibuKKNDGIRJAgaWIRCRFTB5EOBvT/M9S3/PK+7/P8n/Mz5ufLPnf+wtzPiaVLcVovl2LWo1h+o3fvlJi0K4Z8Yor8TNq6+BwUy/ZFcyxuNaHTL3paeB8XXTPoLojXi2JgU9wNi+0HYrRK+eUn58XP78rbxND7XBFXT2RXgb+L9+AOedXCZvFsWXTPi2tH2AfIf0jMXRNf0TkMKU7xnc4Z+KVMitZgnM6LB53T0Z9FNzZM/Z1iiZ/7Hvq6Kn4pjnHgZyffjW3Rzzxi9DGVeQSrsZ/mTN2F9L2IemrwD7ah0yUWUHd4VHxrF53kYVni1QR2e2JkhP3qY94d9Bv9nAHu68Rb5hBB74P9MeyNvYb506cndKPUF20lvpe5DHKPnmOM+tiD0EBi39N7iYO9qSJ/+nVK/e5u9ok6bPTB4Gdj39/Q8/2r241duJL8+B8yqS/E/MMe4nsS83TVo8d8PNSZ2cgekPcWdn76W0Tdxpu49xbv9r949NPWwH11Yj/c/J+OWebmdX4Dgae6sA==</binary>
</binaryDataArray>
</binaryDataArrayList>
</spectrum>
<spectrum index="46" id="scan=47" defaultArrayLength="145">
<cvParam cvRef="MS" accession="MS:1000130" name="positive scan"/>
<cvParam cvRef="MS" accession="MS:1000579" name="MS1 spectrum"/>
<cvParam cvRef="MS" accession="MS:1000127" name="centroid spectrum"/>
<cvParam cvRef="MS" accession="MS:1000285" name="total ion current" value="578578.00000000"/>
<cvParam cvRef="MS" accession="MS:1000504" name="base peak m/z" value="113.07441512" unitCvRef="MS" unitAccession="MS:1000040" unitName="m/z"/>
<cvParam cvRef="MS" accession="MS:1000505" name="base peak intensity" value="225965.00000000" unitCvRef="MS" unitAccession="MS:1000131" unitName="number of detector counts"/>
<cvParam cvRef="MS" accession="MS:1000511" name="ms level" value="1"/>
<cvParam cvRef="MS" accession="MS:1000527" name="highest observed m/z" value="922.00866852" unitCvRef="MS" unitAccession="MS:1000040" unitName="m/z"/>
<cvParam cvRef="MS" accession="MS:1000528" name="lowest observed m/z" value="95.06342829" unitCvRef="MS" unitAccession="MS:1000040" unitName="m/z"/>
<scanList count="1">
<cvParam cvRef="MS" accession="MS:1000795" name="no combination"/>
<scan instrumentConfigurationRef="instrument">
<cvParam cvRef="MS" accession="MS:1000016" name="scan start time" value="0.394283" unitCvRef="UO" unitAccession="UO:0000031" unitName="minute"/>
</scan>
</scanList>
<binaryDataArrayList count="2">
<binaryDataArray encodedLength="1516">
<cvParam cvRef="MS" accession="MS:1000574" name="zlib compression"/>
<cvParam cvRef="MS" accession="MS:1000514" name="m/z array" value="" unitCvRef="MS" unitAccession="MS:1000040" unitName="m/z"/>
<cvParam cvRef="MS" accession="MS:1000523" name="64-bit float"/>
<binary>eNoNxXtQ0wUAB/DcmBgpsEPUQG+6H16eoGQyKwn43oZEZKDhwd7s99hvA6WB4uELTX4D315K8fDi4YbNw0eJIZyEAhsiuhRROhAawg9JxBTNhK7U/PzzuR96QObnSkXD4hthai8lSnNuJdIKJcYbenb5rVJiTt3q0mNWJYhPOl9ecSqh2m/pMAtV8H8y1T5VpMJ3N++cSZCrED80+35LrArs0+Cqbk4FyaWAiCmFKnywqz+lx6XCbPFXIS4vNRISH8XkxarhLuwKJTk1xjQjgyqXGsNJ2bgk1OCfeQPj6Yo3Z06c91mlwYKxPz0OqwZcuOdGjkuDEwHz2wOuaFAbm9RdItKiaGt43UCUFqfk1R86Y7U4Ovzl6X+tWhwePBtY7tRi2vAt4mCbFtc3b5hz1UuHgAt3q33jdMjgUisIqw5+l6uXuwt0aJqtl046dbD7PfN3t+lQF03dTvHSY9LSt/y4Qo8A35yCDqseP3Y1ibxdemQGRkQ3i9LQ4vvx3P7YNHgV1KprrGmQVxYPutrScPap2EALDODF9bWrpAbk6WJHkgkDKvoyvh+SGyB+tE5wlzIgdM+ZexH5BpS95zuZxBlQoD9XuMRmgNQ7bN6+VgOml7TG5Q4ZsDNY1jQgICG6sE+9SUpix8MXI4ycxO4VDolcQeIUu276M4qEW98lacwnIZ3rI1baSOwfseUl2km0VC6N9rSSqLVWP53CkziR/cVClZBCzp2X3UFSCrs9GaUygsK1FcXxF+UU1o4eelFIUTBv43w68ykQXQGOahuFlLfqLzKtFDpdK7OSnBRmJci8p/IUxq2hynYBjbiyeyRN0JjkdxdFK2jsv72h4hZF41CRT7wjn0bYfGJBso1G/KK942vtNGTu3hUznDS26nOvJrbR2DlWkXRqiMZo8fZ0B0/DEzhTGS1kwJ8j+yMJBqLkMuqAnEEV12yZTjPo7eGO/5rPQGIrbxbZGNRAE66zM8hPXlSyspVBu8CzJtLJQBf3UdVNnsHlIz+1fC0worzU+7xLaMSsBok6kjBiZmT/zDkKI9L/3uLXSxlx6EFv3AXaiLLTE70azgjq9afhD+1GiD53ek47jTg5NLF6MW/EaOXjQX8hi2kbKwdPECz0qZ+NHZSz+C+mvrJRwSI4cLP/QppFv+kV28ixeHv02Y65dhb8pCQhyMnCc/2Yb5iLxZI1XVsbeRbGvNcNWUITRKs98RNSE6Lu1KwJCjFhfXPdsjqFCSHi7d/KOBOu9jkMmU4T2gMzcjN4E15qayR/CcyoO/lufR/x5vG1zG2FGZuWyn8XMGZYJmPSntvMeJwSlBlVbcZATPfSJ61mVL541ZHLm8G2VW17TqTjSFB4R4YzHWeOZj2g+XRMeyc8pXRkPQ6bUxXWkA1YvMl0ydeRiZPumoflJgvev+IYLtljQdQ3lmW//GFB8OYZx49mZ6P44pbUlT9n4wdp07X+oo1YIHsU3DM/B+vSPDERWRxm7fJvVmzh8FuNu1nceRD/A+CQBhg=</binary>
</binaryDataArray>
<binaryDataArray encodedLength="592">
<cvParam cvRef="MS" accession="MS:1000574" name="zlib compression"/>
<cvParam cvRef="MS" accession="MS:1000515" name="intensity array" value="" unitCvRef="MS" unitAccession="MS:1000131" unitName="number of detector counts"/>
<cvParam cvRef="MS" accession="MS:1000523" name="64-bit float"/>
<binary>eNpVk00ow3EYx3/koFx2dJCWk3JxXE5/FxwdHRwcubAxzNv6e9u8G0ZIzFutkOWlRDRSVrR24KgcJMVhJzlJ9v2k/rt8en7/5+37PM+MMcZ+u7PM3+91QxxbF2tTOVpVz7IvHkQbv9CRaObE9A7vh2JjTHw6FYOX4lRUzHSIqSWxAf+En/g9Mbol7iuvvXstu+WMfnw5Ni8WVefMknu9e5bF77jou6C/G7F4Vdw8EZMD4ku/aKGnCb23xFvkLdkXrw5E767mVfYouwL/ujXiF8UPvvvRlYigPyS6e8T4OP3PiKX4p6FnnvzT7E/1Tc2xeLMtfm6iG9Yz/x/mnRoT8xJiPnGFE2LzKHOBEfqKEGfT/xl3EEDHF3vPMGcb/3KbeHRmg+Tn3R4RXYPM95y5kD/Zxrzwq4NeL3mJSwYgfTcSn+G7xdw8C7wPsY9O6oWcfVp99DXL3U+iZxjdK8TTh7tdfKdeIYxRJ47tCnOP6LC6qdvL/TGfLPt4aaVOF/norynsjHtEb4x3N33V8/8y0NvuzFPMnbrRm8UvSz3jo77PuQ8XdoY9VvY7vxdwtwHyxzr+dfwC3IXAgA==</binary>
</binaryDataArray>
</binaryDataArrayList>
</spectrum>
<spectrum index="47" id="scan=48" defaultArrayLength="146">
<cvParam cvRef="MS" accession="MS:1000130" name="positive scan"/>
<cvParam cvRef="MS" accession="MS:1000579" name="MS1 spectrum"/>
<cvParam cvRef="MS" accession="MS:1000127" name="centroid spectrum"/>
<cvParam cvRef="MS" accession="MS:1000285" name="total ion current" value="560502.00000000"/>
<cvParam cvRef="MS" accession="MS:1000504" name="base peak m/z" value="113.07431272" unitCvRef="MS" unitAccession="MS:1000040" unitName="m/z"/>
<cvParam cvRef="MS" accession="MS:1000505" name="base peak intensity" value="237902.00000000" unitCvRef="MS" unitAccession="MS:1000131" unitName="number of detector counts"/>
<cvParam cvRef="MS" accession="MS:1000511" name="ms level" value="1"/>
<cvParam cvRef="MS" accession="MS:1000527" name="highest observed m/z" value="922.03840546" unitCvRef="MS" unitAccession="MS:1000040" unitName="m/z"/>
<cvParam cvRef="MS" accession="MS:1000528" name="lowest observed m/z" value="95.06395176" unitCvRef="MS" unitAccession="MS:1000040" unitName="m/z"/>
<scanList count="1">
<cvParam cvRef="MS" accession="MS:1000795" name="no combination"/>
<scan instrumentConfigurationRef="instrument">
<cvParam cvRef="MS" accession="MS:1000016" name="scan start time" value="0.402633" unitCvRef="UO" unitAccession="UO:0000031" unitName="minute"/>
</scan>
</scanList>
<binaryDataArrayList count="2">
<binaryDataArray encodedLength="1528">
<cvParam cvRef="MS" accession="MS:1000574" name="zlib compression"/>
<cvParam cvRef="MS" accession="MS:1000514" name="m/z array" value="" unitCvRef="MS" unitAccession="MS:1000040" unitName="m/z"/>
<cvParam cvRef="MS" accession="MS:1000523" name="64-bit float"/>
<binary>eNoFwQtQkwUAB3Dahpx0WMJNfBwgG3KySMxHOuTx30vUBDlQ2cY2tu/b922TEhBCK1PZgzxEhBSSTFDAB6boRdJUlLlvBPMxyaBMSHRDQQPzRamdXL/f3pBwd6grCx9Fli2L4cghWEF1VErkSM1zTrwjk2NP7IbeeqscYZsqr7YzcqQof5PFsxW43FPdFuCvwLF7FdPWixW4szjafEGqgKWZeOK2KFDZdagoolQBWqW9OuRS4ObZB6/tHCX6H3dGVUqVeDemNrnEokTJHEXpLpcSqQc1l3zsbIREuAaEkmwUNsa0xsqy0XBWOOa0ZmPz6dCyLFc2WpPXZE3+ORvkWKCM5Kgg5K6WOvxV+LdHmXYoWYWHn/HLLktV0JlGBT6rCuLp3tjtjAoH1w6b6zpVkPWk7+jiqOEp5W1jLVfD7/7UlA6bGrkbgyUClxrLmPHCvzrVGOt8LpRyNNgaefIRI9FA/3hlSug2Db6cXlp1xarB8iURyW+5NLDfvNPcy85B0ewfFrv9c7CyWG4flOaAOLTEsN+aA2PcgnuOzhxkdg+0bWRpMfmiKGMtT4vkpnU7V/O1iOTZl3rFWij3G472EVrw3TW/isxaVEcdr1pn0aKvi8NPaNAibST3Qb1Ti6d9K5ntXi08IdVb7rJ0OKY9cbuYp0PtcbvFINZBlvTtVh+hQ1CBo6bNrEPhLL86eYMOSxM3izSNOjQzYT1/O3U41Vg81+nVYV6udGjYp8POjKoMNZtAZEC6ozSCAE93PyicR2D3F8MfiPgEfEmbX1wQExgYFR7eISNQJhofbSYIvJtZ2zRkJvDm0z953Q0Ent1qjalwEvCrOizLYAikPXfxer0E7NU10y+ySOg9FxRFfBLswOiRZAmJWeMzF/1BkNDVzD/yo5mELPxz08JGEs+svRs8DInUb3Y1V3aSmKoOSDzsJeG8sUJb5yOBxIExIVsP8ndbvJivx7TtQluNWI+ui6U/RZN6NKWa4s6Z9eC/buq/0aCHdQ8zJ47RIzB9/pkXXj0uLfT4X/XpUXK0/599LAoxb/JPnWdTWFwX9SqBTyFIvXuGQEIhvvg8fz9B4bboRdF3JIUDZzKvrbdQCPzP6XjaQKHlq4SQU04KLj/WvnaGwpTMiUUCH4U75f3sSDaN6xNhmSf5NL4+3ZZ1XEzDdvR7TruExrW4jHCGpCH4pGWk30yD290XfcVCI3yiUv6ykYbceL35bYaGe8Yq9TwXjT10oWCuj4aj/EkSyTLAlvremSq2AdSBipktEgPa53kKzaQB9YNcZajFgAVhbZN2MQaILocFUT4DzrXd2jDCMiKlJNfazjci3v5hU4fEiNocN+8lacQrd7rYYTFifK9f7SPGiOJnJbNafUYEPyz/JZNjgmfQMYUbZcLCTZ6hNYwJ9+ck1nN9Jqijrk878SAXCS1b081RHyOJzg/uMORh0qUAd/dwHt6PLVx1pKAAo9zB7mBHAXZsPDujf3YRZue5bRn5FpRUcJVLt1hwN992LK2nHP8DEfYEiQ==</binary>
</binaryDataArray>
<binaryDataArray encodedLength="624">
<cvParam cvRef="MS" accession="MS:1000574" name="zlib compression"/>
<cvParam cvRef="MS" accession="MS:1000515" name="intensity array" value="" unitCvRef="MS" unitAccession="MS:1000131" unitName="number of detector counts"/>
<cvParam cvRef="MS" accession="MS:1000523" name="64-bit float"/>
<binary>eNpVkz1s01AUhd+YIoG6gyoGEJW6eGuGDIaJoZUiJoYO2YgQtE5og0EpMogf05Y25TdKiwiBVlFhsMI/ypBUGRgAhUyRsjAwMDB4YMjQoWrO5yFePr3n53PPuffZGGO88q5tDp70uug/HtDba4mTPe0nfojnn4kb78XuTbH+QjzyVow/Ff9/Eo9+Fc8WxDAvupviMdU1o4vi2LbYqohnduTnclPrWvT+nejlBnQOHT49WE78xMeK2NkSex+kc5Lc58jRcMRgSZx5hc+iWMBXmjzfS+LfO+LxN2KO/K+rqjPyS+tTH0WbvOkH4oWO+I86n9c4dwvdeUjfHPJkqTeFXpz5rZbFZo3zvO8znwTz+/OcXDfEKv0PM8zpnlhSDnPxJT6ucw56sIHf9G36An32ffJdos4k/urksn307oox7pVF/hCfFrrTX/BDP1IL+PDIfZV5XuNeLXMOPzHqjfN9wNp9gh/q9dHrM+cQXzb1yugF98Xf+C+43GP6ZpzhvrWjXOyPUie4gg7/h+HeWVn2YZjDP/2zqJeMzqHTpg8xfDnofaOPXeZs4yM1N/xddB8i3+5DsUjueDSn/PB/5KGTpF5jVqzQjxOP+I4+Whl7HzqcwRQ=</binary>
</binaryDataArray>
</binaryDataArrayList>
</spectrum>
<spectrum index="48" id="scan=49" defaultArrayLength="146">
<cvParam cvRef="MS" accession="MS:1000130" name="positive scan"/>
<cvParam cvRef="MS" accession="MS:1000579" name="MS1 spectrum"/>
<cvParam cvRef="MS" accession="MS:1000127" name="centroid spectrum"/>
<cvParam cvRef="MS" accession="MS:1000285" name="total ion current" value="575193.00000000"/>
<cvParam cvRef="MS" accession="MS:1000504" name="base peak m/z" value="113.07425783" unitCvRef="MS" unitAccession="MS:1000040" unitName="m/z"/>
<cvParam cvRef="MS" accession="MS:1000505" name="base peak intensity" value="244864.00000000" unitCvRef="MS" unitAccession="MS:1000131" unitName="number of detector counts"/>
<cvParam cvRef="MS" accession="MS:1000511" name="ms level" value="1"/>
<cvParam cvRef="MS" accession="MS:1000527" name="highest observed m/z" value="922.01981287" unitCvRef="MS" unitAccession="MS:1000040" unitName="m/z"/>
<cvParam cvRef="MS" accession="MS:1000528" name="lowest observed m/z" value="95.06362634" unitCvRef="MS" unitAccession="MS:1000040" unitName="m/z"/>
<scanList count="1">
<cvParam cvRef="MS" accession="MS:1000795" name="no combination"/>
<scan instrumentConfigurationRef="instrument">
<cvParam cvRef="MS" accession="MS:1000016" name="scan start time" value="0.410983" unitCvRef="UO" unitAccession="UO:0000031" unitName="minute"/>
</scan>
</scanList>
<binaryDataArrayList count="2">
<binaryDataArray encodedLength="1524">
<cvParam cvRef="MS" accession="MS:1000574" name="zlib compression"/>
<cvParam cvRef="MS" accession="MS:1000514" name="m/z array" value="" unitCvRef="MS" unitAccession="MS:1000040" unitName="m/z"/>
<cvParam cvRef="MS" accession="MS:1000523" name="64-bit float"/>
<binary>eNoNy31Qk3UAB3DZoBTdkZDKaSJsWMQxMMVDwPAbzyCdk/KVjT17++3Z2CSUyYseJ3Bu84UpiWAdpBIOUQRfykhA8mVsvDQ8xVDIDpXb0gwMfCNRkOLfz91nPCsyy9eRjJ8MpVvXeIoxtMHDpKPEGO2p4/gliLHlhu+scrMYkbxNK9vtYmQbuy0TLAk2+Eb3cLwkCD3vPw/xEtRua6/oF0hwMJBm2kwSFBsSmll7JBB2rWeNOiTwVPThsmcK9vJnxRYLUiBODJBEm1IQNTh28WtHCm5PHFrawZbidFHWvncSpGijKJbTLIWA3Joa7ZDCKu55/X6bFHT1d85aLxqWV2YbazmNwXMV3rGgobAOVF0T0MisK8gaNtNYksQU1NhpBMpt+ZZWGulT/9zl9JShP7ElzTtRhha/ZREzzDLMPGJb5Nwtw4nOsYqrrTLssx16KPCUw14nkeVRckxRRK/6OF8OJv9mSYdZjrtFFb0ZDjmSgjLLx9/K8fnQ9rt72Qo0D+pHLnspICwhHQMCBfLHFE0OswIql6isrVWBe+tm1qSylNjNviMAV4lvM269DeMpQT99mXw/XglO0bPvu4kS2x+VXO/LV6KeQ8+LNCoRoBmavdKkRP8ZfSbXqsQ0Ue/M3BYlujwWMmdcSnjLBhz9LBXaSz5xZnBVaFjTlG6JVyHkV6NskKjQ1MgXXzCqIBLyA9ZZVVBdb/7MUKWCz3BlmKtFhVO3MmL+dqkQJCyfvsOD4Muw66IcFkFDl3+wlE2QGzq98PACAvMXjV4LuQSWguQ1UTyCHAtWOOMJtEfKhnMSCBL+ady2VUGw9Gpv5EEy+W58GvzUSLBl2rpNN6wED2qyXxhaCLhLF3EYO4F7QfWVUhfB6tgGcQdLjW/8RQ2Ep0a/b3puHKVGyOsHqzqJGi/fE1bWG9V4QuYMFFonvVYtS65S45oy0fBfixqH5jyP2eGa/G1vfI671XgaHnE3gs2g4gPvmCQeg1/o9Snl8Qxq6mpXCdQMZiTPvT1kZFBrd7s6rQz8bpseLrcz4JApTU43A11ARfYPbA08esKrBTwNGi6UzV9BaXD08ZRzxUSDwdnPF/+m1mDEGb5/o0mDf0Wi2WFVGux780eB1a7Bxbfc8Qi3BrTzbNFcthZ8y+rmZp4W9dTa3LR4Lbja7M79lBau9rN4V63F8XMXSaVJi8Oj7qjGKi263fcG5tu1+H1WbN5chxatsrgnje7J1yC8VMlORQml8wkJToVflKapnkpFXrc9qUydikv0s/IUdyp6V7wInWDpwIzucabxdKBs+pE+SofiOH7mPEaHhA/9N4af0CGu7xh/hKdHRND5N68oPYaP5gZttuuBY2M7A916pN3cWV/KbAaLFNrsj9IQcOXOsozgr7Cg+r7T61Q6bLIukmcwwPNYt5lz2ICmtQbxkkoDruZtLU+sN6D155PSyGsGeH/0eO3NwCysPr14ybMrOeBPCP8av5+DXUVZ/jEZJkz7MbRDuMMEn8KTpSFdB/A/CccGfA==</binary>
</binaryDataArray>
<binaryDataArray encodedLength="588">
<cvParam cvRef="MS" accession="MS:1000574" name="zlib compression"/>
<cvParam cvRef="MS" accession="MS:1000515" name="intensity array" value="" unitCvRef="MS" unitAccession="MS:1000131" unitName="number of detector counts"/>
<cvParam cvRef="MS" accession="MS:1000523" name="64-bit float"/>
<binary>eNpVkjlIA2EQhbewsBFSilhYiWVKC4s/lSkDNilTiNi53reuGmI8iXcUj/W2EF0FIXixCHaKESxEmxQWIhYWlhYe77NImo/J7s68N28s6+e3dGV+YfkrYv3iH52Ka9Wnz6pr7lSH9dwa98SKEdHwfXiPeln8PKb/mRgdF1M94s2mOJsWC9bFEvi+q/kFvuqtI9FqFO1W8aUo9Pde6lZ1xxRzt8S3jPpc4jc8J/aciE6/WLUjvq7hI4m+UzG9ILqdMC7WsY++XfrIvwndo/sCP6tiKfoSD2Itewh0iIXMNUPkwt5yzHtExyzzrjZEb0I82EbPIX7Zp0t+Dv7T88xtFoMDYhl5uDM87xPL98VlfHhd5OqQR7cYSYiVMAmtUfr3ijF0uPhzyMPDXxI9gSZq/EfZi0efYurq8/y7DKLbHmQu+43QL46/F/IIjolf1AHu1IFp+vjcXYp+xf/z2L9p4T1yzdliln1l0Rvrzff3wV1Z9LfZa6Q//+4z/7nwfrCdmr6G/w37NpPo4XsfPzZz/WGInyz3YOAHzMF6conhy0AbnS56njbyfXlt3Pc0eTTgq8t8A34Cuuc=</binary>
</binaryDataArray>
</binaryDataArrayList>
</spectrum>
<spectrum index="49" id="scan=50" defaultArrayLength="148">
<cvParam cvRef="MS" accession="MS:1000130" name="positive scan"/>
<cvParam cvRef="MS" accession="MS:1000579" name="MS1 spectrum"/>
<cvParam cvRef="MS" accession="MS:1000127" name="centroid spectrum"/>
<cvParam cvRef="MS" accession="MS:1000285" name="total ion current" value="577200.00000000"/>
<cvParam cvRef="MS" accession="MS:1000504" name="base peak m/z" value="113.07434773" unitCvRef="MS" unitAccession="MS:1000040" unitName="m/z"/>
<cvParam cvRef="MS" accession="MS:1000505" name="base peak intensity" value="252959.00000000" unitCvRef="MS" unitAccession="MS:1000131" unitName="number of detector counts"/>
<cvParam cvRef="MS" accession="MS:1000511" name="ms level" value="1"/>
<cvParam cvRef="MS" accession="MS:1000527" name="highest observed m/z" value="921.98949045" unitCvRef="MS" unitAccession="MS:1000040" unitName="m/z"/>
<cvParam cvRef="MS" accession="MS:1000528" name="lowest observed m/z" value="95.06391916" unitCvRef="MS" unitAccession="MS:1000040" unitName="m/z"/>
<scanList count="1">
<cvParam cvRef="MS" accession="MS:1000795" name="no combination"/>
<scan instrumentConfigurationRef="instrument">
<cvParam cvRef="MS" accession="MS:1000016" name="scan start time" value="0.41935" unitCvRef="UO" unitAccession="UO:0000031" unitName="minute"/>
</scan>
</scanList>
<binaryDataArrayList count="2">
<binaryDataArray encodedLength="1552">
<cvParam cvRef="MS" accession="MS:1000574" name="zlib compression"/>
<cvParam cvRef="MS" accession="MS:1000514" name="m/z array" value="" unitCvRef="MS" unitAccession="MS:1000040" unitName="m/z"/>
<cvParam cvRef="MS" accession="MS:1000523" name="64-bit float"/>
<binary>eNoN0GtUkwUAh3HbGCk3yRsmRrqheEEYakIq4882lNhRFI1237v33bsxQGCKJIai2yBKvGBChbTmpiRejh4RlRK5bCtMiSMcsISOxlAPKkkagdzMj8+X34cntSUFAc5P0N7FmSTzEKN5YV8YKRCj3VkQOTXuTfud8rOZxcgs5nIbHWIEFxYdZTWLoRrZqPRlSlCfxAjxZUmwtTb06Gy+BHrvEdUjoQRGz5iy/9ZJ8Gl5SHiDSYKqxMH+sQIJeJaMgX6nBOq1oiKHhxSeVh/REaEUQeEVm445pbiW5007mDJUVfz2FStOhrjChuZzZhlU4WcmkpwyvNjnv9X/ZxlWzV/F/ZYlx8xATuGraDny/3w9t0kox+HMHNG/ZjlO33o8Ldshh2SIF1nhksNPXpXm8lCAvfHvGo91CgTGs/I8zQow9FdEtQUK/JLPPC53KpCQXqRvcClw4WNLm8RDiVP01NwJnhLCNfWyJoESY2Rq69t7lThLH2xuMysxEd3fvNSpRHd+zdmJcSXaEj/L2M9U4fBN66ybLBWGFxuXjgpVqEkv2XDBrII0YkXfTy4V7NUdCQYGgbaPzgyq2ATW7O9+IuYQ4Ie8qHbzCSzJiJ12iyTQMtnOcO8l0NHaVRxlJPD147TaRBMBUUJEOWUjcPF24+V7NwhkDT2wFjURCBgMPlfZQ+DzLHfyPYYaD7usy7LYamTue96wh6/G3Vb2tjCBGicFLNM/pBqSb5JbrhvV+C6/N2SLTY3Q8XfYu+xqBJRcQE+T+s2HE6dv9KghyNs8ScoksT0j9sSB90mYh92hy9kkxgb6dnzIIWFYMSyt4ZMoZU7EZsaROC+pUxSqSAyFvcWtIElEufy8O4wkWEO8GoeNxMoZGrK8iUQM0dmwwUHiA05Fm7+bxOPLe1bWMihsell0W8+h8Gx6al2kgMKBebxcF0kh+T1fUamRwn6v7Lwpdgrm8hLV8yYKc3y+JG47KMw4fr2Y56KQM6VQaHG/ccpKT0YzNeirbtniydFANrqKu5uvQXb7+fgoSoOgOOOuYaMGof1EpMCugfTlnboIhwZHFhzbbHFrULmM13GVQWM5+48Zh5g0FuXObQnm0CjojOvnCmj4WusMlSQNkcW7zE7RyMn5Pn6RiYbAn13qZafR/cprZpWDRvp0xYIlbhrxs0a3s5hatErW/1jF0WK95dfNqXwtMn7vcJICLZ7xu8bfpbSIuGt4aDNpsftQlCjRrkWv7v5Io0OLsm7v8dNuLR7daY8QM3QgVuY++IGpw700d5aQo8NsgTb5mkCHyIvygwEmHY461TapQ4fGaq/YZLcOmk0BQUHMFHgoF762cFIQY/ZZ3SdIwSXRte2jVAoUSRc5tDsFi++sjR7g6LEtcGd3lkOPzpeDo3/16LHuzJU5I1Qqaju5l8ofpaHr6VixODgdc2x5W+uF6bCG1wft7E1HWVLtoqu927D+aUnaFwYDrNzKqQmXDRgeGNgpajDg2Y5cn7Z52Zi/OGZyYH0O6C3lpbH3c3A+TGBcnWXC8gPDuU9ai/E/FMEJJw==</binary>
</binaryDataArray>
<binaryDataArray encodedLength="608">
<cvParam cvRef="MS" accession="MS:1000574" name="zlib compression"/>
<cvParam cvRef="MS" accession="MS:1000515" name="intensity array" value="" unitCvRef="MS" unitAccession="MS:1000131" unitName="number of detector counts"/>
<cvParam cvRef="MS" accession="MS:1000523" name="64-bit float"/>
<binary>eNpVkzksBHEUxiciohDZSpQiElsotpEoVyPKpRCFQqFQiLWuiCPWvUSBONY9cQthiascRymMRKEQ2ShERDEFyRYK7PfbYqb55f3/89773vdmDOPv2bry/8NoMMW6aJJh73WSVuGzzofvRatRdJbEmlPRDou3c2JTn1h2KGYuiOlnYghaw+7+0RnxbU30cz61K117luKKI+7VNxHPLk3G3zb6psSXbTH/ROy+FGu5TzsX85pEs118pa/RzPm8+MN8GReib1IMjIveIbHoQPzYEfdVL/x6p7iA/E/qRWZ1X/mg+G5dTETwl7pPg+gaoG8IH0bFx2mxSn4ZX/jukB+l3s2yWHzk9n8LfuKPTZzGPpo3xDD79THf+Apxj1g/gi76mrxvcl4NA9xbvfi3KOYyR84xPkywN+qU8715oacbX9rE9zFxEZ+f8CuOf+/45etkTvJi6DKYw0TXBb6VpOboIL+L7yelr8utw6S+RT8P+9rZ5J7Y00899PnRG6OPh7odfe7v0mjl/SBEZ4z+eZzHWujHXAHqO/RNpPTRz6b+Bv9jhD05/Cc2cyXIjwfdeRMwzn4s9Phg1ip62ZuDDz8pH0P+X4f4xGI=</binary>
</binaryDataArray>
</binaryDataArrayList>
</spectrum>
<spectrum index="50" id="scan=51" defaultArrayLength="158">
<cvParam cvRef="MS" accession="MS:1000130" name="positive scan"/>
<cvParam cvRef="MS" accession="MS:1000579" name="MS1 spectrum"/>
<cvParam cvRef="MS" accession="MS:1000127" name="centroid spectrum"/>
<cvParam cvRef="MS" accession="MS:1000285" name="total ion current" value="588021.00000000"/>
<cvParam cvRef="MS" accession="MS:1000504" name="base peak m/z" value="113.07434817" unitCvRef="MS" unitAccession="MS:1000040" unitName="m/z"/>
<cvParam cvRef="MS" accession="MS:1000505" name="base peak intensity" value="221658.00000000" unitCvRef="MS" unitAccession="MS:1000131" unitName="number of detector counts"/>
<cvParam cvRef="MS" accession="MS:1000511" name="ms level" value="1"/>
<cvParam cvRef="MS" accession="MS:1000527" name="highest observed m/z" value="921.98419385" unitCvRef="MS" unitAccession="MS:1000040" unitName="m/z"/>
<cvParam cvRef="MS" accession="MS:1000528" name="lowest observed m/z" value="95.06372366" unitCvRef="MS" unitAccession="MS:1000040" unitName="m/z"/>
<scanList count="1">
<cvParam cvRef="MS" accession="MS:1000795" name="no combination"/>
<scan instrumentConfigurationRef="instrument">
<cvParam cvRef="MS" accession="MS:1000016" name="scan start time" value="0.427683" unitCvRef="UO" unitAccession="UO:0000031" unitName="minute"/>
</scan>
</scanList>
<binaryDataArrayList count="2">
<binaryDataArray encodedLength="1652">
<cvParam cvRef="MS" accession="MS:1000574" name="zlib compression"/>
<cvParam cvRef="MS" accession="MS:1000514" name="m/z array" value="" unitCvRef="MS" unitAccession="MS:1000040" unitName="m/z"/>
<cvParam cvRef="MS" accession="MS:1000523" name="64-bit float"/>
<binary>eNoN0X841AcAx/E4P4ZYVs2vpDk9zK8KbX7WpzukelpZxLlzP77fu++dFB2KrlXjjjZdP9i0RVu5Q55tdfIjSuU4h0ZY5ZFw9dwR8URr9TzVVq2/38/rr3ftS8HCJZ1JsCWvPdptkYz61o3xe5nJiJc3d9jFJEPmRPWcVSTDgiG37NUl4/zxDVfMLVlQqwOvyhksZM+rQlqiWXjekqMakLMQdoStsSpiwaAe/vdBJws2V4N47RYpKNnnN1AcnYJut4rQPHkKPuvP+/xoZwpuvKPOzdLY0Ia/mvNkskGv1tItYtgIOS6rrFew8c92R7uETjZyfK7rbbrY8EnsH//NkoPUoXezk1EcWE/9tbwjmoOUlgDXWQUHB844a07qODBk9Q6X6jmIoynNblukIvfNIyu72FT4naqtsVekoipix8HewlRMCNf3uXR+6OUXyEQLLhIsS2pWrueC/VW2dSuTi4Eh409LDnPhumYws1vBxR79oRf2nVzsVLW42HdxoU4TPBh9y0VTIfdvDY2H8AxFYqslD4/GZJtno3m4omGN3FDwYFa/KPGGnoe7J2SyNHM+AhL6ymM8+fA1bdoiofORvmtTt4HBx5qJkm9GCD5ySxxjJw/zUR3QvDusgA+m99H8KDkfbOeoClcVH0W0p+/v3+RjQeVWU3EHH1aflg+WG/mI4+u6Rs0FuHjA97LYUwAHxoalexgCnIuXUc8IAcxqgqavFwjQ4N32TKgSoEZREFmsFuB6Q9nbqQ4B7jv62BuMAmy95B5ImRNwch2j76IR+K+/rEnpQWDgpGxlsCeBnSezW0PoBGxWZt5uYBDoeW2TlBBD4NhqencR74OzvTt7kyDQREi36QsILFfMX2pSEZDH9pvldxDInR5cl2Ik8FT/Za2fiQCbqW7rMidxvv2xm9CThMu1VfUH6SSWa71tI5gkdnz3vWyQIKG7ZThysYBEzWm9NlRNolwyc8LQToL1ktXnrSMh8X0/RelJPNfkLjttJJHo635sLU0Iws2n2YcuxMM2O30GQ4iuuvvZG0khmtNdm8zlQlBTbJsRlRDj7q4923VC/OGoiDOYhPhz0vmjZpoIh24tvPc1XYSr7XdavJki/Lz2nFhOiDB9z4F7kxRhiPrCK1Yu+vBj19i0SoSxusCM0g4REqa999XqRFhVEBYaYRKhjtiSs5hGYWLyF6d2OgXncT+NmkmhaWROvJSk4DfXrhuWU9icHj99UEWBVzU2Xqim8HjOELhMR0HrqfWI7KRQrfzW7pqJQs/Z+e56mhg/DB2PdPASY1FJ4wMVU4zGVp+d+aQY790uW6+Qi5HjYlhWqBODtJ49E2kSozdYmzVhLkFFhf/MJF2C/hd5YU+YEsT581fZCiUo3TgTE1olgYfPvXWjOgnIiBkbpUkCutHXP4OWBrfaoicRXmlglGnYWbo0DOWLPReY0vDKN6Rxw2Qakg47bbrwOB3Fte0O27x2o1iRoPC/sAczxGiQUpwJ6kXur9RUJk7dDf7RuEaKgDP7JsqkUrw7614XWipFVIN9+OrzUsiqlcrwRinWV37S56yVIrmq+IkxPgu/a9zK76zIwfj8lClYmgPdm6iAj9v2o6eRM/jasB9Bw4u94vbKkdTvEZuUJwfHyqry4YAS/wPVdjYj</binary>
</binaryDataArray>
<binaryDataArray encodedLength="664">
<cvParam cvRef="MS" accession="MS:1000574" name="zlib compression"/>
<cvParam cvRef="MS" accession="MS:1000515" name="intensity array" value="" unitCvRef="MS" unitAccession="MS:1000131" unitName="number of detector counts"/>
<cvParam cvRef="MS" accession="MS:1000523" name="64-bit float"/>
<binary>eNpVkztIHFEUhi9iEVBkgyIph2BhYbFlykkVEQODWIjVlql0TNxko4uOuprFEHzE94NsNA8SNokEFR/NooJb6WCjhco2AQuLKS0sovt/W8w0H3fuuef85z/3GnP3Nezb9zA1y2JdRvx7WGTOuijS6zjS/5t1sX5UfPxV3Pklln0WxzfF57vi+aQYvBbT1EstiZFuseWLWFgV23+rft+B1tU75FG8X1XxtLj/7Fj/nXlx5Id4ua3zM3taZxfEf/RhJ8Tod9F0iq3o8r6JefrIzojJCdGaFTPvxZ/Sax79EX314U2faL29Ib74RN0x+Xx2qnUt9SrH6eej2Ei9szR1X1Hng3g7LR7Rx9QK+TnXgK/V9F2Jvz3M+3oRTolPRpgPc2rFT6cXX7JiM320eehA7xp+OIPoTtE36/w7MZEO+2oPEMf6IXq78fkBeQ33b4u6V5wLupgH+YeYW2JYzL3h/hIfo37wFl/pO0IfNdAaYg7sR5Pkxf+AfHn0+NzncvzfQq/L3MwceXgPuR5046+PTicZjiv9XyPOQrdBXxt6M9SPcS4WZ279xNNHgX0Xfdfcuwj5oy+ZC3V8l318NrzrAvsR8gVu+L1niLdK7w0fch3kYQ5OKQ4/3XhYp2G/iftrs3+TCvcXwwcPHwpx+z+a1stu</binary>
</binaryDataArray>
</binaryDataArrayList>
</spectrum>
<spectrum index="51" id="scan=52" defaultArrayLength="177">
<cvParam cvRef="MS" accession="MS:1000130" name="positive scan"/>
<cvParam cvRef="MS" accession="MS:1000579" name="MS1 spectrum"/>
<cvParam cvRef="MS" accession="MS:1000127" name="centroid spectrum"/>
<cvParam cvRef="MS" accession="MS:1000285" name="total ion current" value="607888.00000000"/>
<cvParam cvRef="MS" accession="MS:1000504" name="base peak m/z" value="113.07443090" unitCvRef="MS" unitAccession="MS:1000040" unitName="m/z"/>
<cvParam cvRef="MS" accession="MS:1000505" name="base peak intensity" value="233059.00000000" unitCvRef="MS" unitAccession="MS:1000131" unitName="number of detector counts"/>
<cvParam cvRef="MS" accession="MS:1000511" name="ms level" value="1"/>
<cvParam cvRef="MS" accession="MS:1000527" name="highest observed m/z" value="922.01385208" unitCvRef="MS" unitAccession="MS:1000040" unitName="m/z"/>
<cvParam cvRef="MS" accession="MS:1000528" name="lowest observed m/z" value="95.06386733" unitCvRef="MS" unitAccession="MS:1000040" unitName="m/z"/>
<scanList count="1">
<cvParam cvRef="MS" accession="MS:1000795" name="no combination"/>
<scan instrumentConfigurationRef="instrument">
<cvParam cvRef="MS" accession="MS:1000016" name="scan start time" value="0.436033" unitCvRef="UO" unitAccession="UO:0000031" unitName="minute"/>
</scan>
</scanList>
<binaryDataArrayList count="2">
<binaryDataArray encodedLength="1832">
<cvParam cvRef="MS" accession="MS:1000574" name="zlib compression"/>
<cvParam cvRef="MS" accession="MS:1000514" name="m/z array" value="" unitCvRef="MS" unitAccession="MS:1000040" unitName="m/z"/>
<cvParam cvRef="MS" accession="MS:1000523" name="64-bit float"/>
<binary>eNoNyXk4lAkAx/EyRAqpqGdLhyHlSNlS2covQ2IVRQxzeOd959TBRPZRD4YZrTLaEnmSYkdPUbtpotIWZYZoO12dIjOIEpXKlXb76/s8n69RyajQuiYMSxa10rcbMuFcfLw2jMGExezLBZY+TCxvuhacp2CiveyOSb2Wie/BPGkYLRyNfu5KM6NwXDj1esFZ73Aw38d80MjDQbvYdmwsLRwpm6f562rCYT7FOVJrGIHSNU5dWd4RYN06HsKTR+D+o0mdK2oiUFDeGtdDY+Ffi4u/T/Nhwb5Yu1StYKGva+Aro4aFyiHP4Jl3WJhnzOn6y4iNpoShdLYHG8pqd3HEejY+cek2U/HDRQ0JWm821PX5dKdUNqSBu236FGx0Pb3hm1PLxgRi2PCRIQc7jyqSTTdy8KrWxeGbnIN1oUnEozQOkg6vGr6u5SBoxUhCQy0HdTEXClmGXBj3eRZUMrgYmmB4bkoSF8VEZ9VdBRdr9vmnm9RwkWPxNGR0nAvflbExubRIXGLnB1UZRaIv53Fmv3ckDs61mHJeEYmrFn1Xq2sjQV1tDJEYEDih9jUJsCWwcV7J6wA6gfbT9W7tXgRcBkyyNCSBZZ79+3qTCNSN9x0JTCWw/EXh8w1yAtAEbXFWEfBRJoa1VhGwvO/qnq4hsHT16IsjOgKhIefkHQY8WLqr3slsedCwZL8KvXi4WbU2t5fHQ1SctvojyYO5Y0NGRSoPDL+9cqaKh+Fd8V8OFfFggWVpnzU81A94uLbreGBtIFgEjcQfgx0TD80nEZJhfO0XOokKZ+XSCi8SZdHDb4J9SPjLdX7JkSQexonPnCJJeI4MpQ+mkrjz8M3sHhWJ60sHZTGaH751xCpWS+LP/LfkkI6EolmmuWVAoWg084uPLYWCHTdOBdEp7O0r9VrPoDCl5J/mlySFeR4t4edSKcSfaIpiqih8ePDVeH0Rhdw6+8zpWgoXBtvSqnUUVqsP9d/TU/hu0rF/HY0PTpqB/xw6Hw02xomdXnxQAYy7HhQfryTPdJvkfOw7YSN+ouLDTfakzVPLR2jeS/uvHXwUqWuiHuj5cHFTbSo3EGBs78y2QpoAuVa29b50AbgtHjauDAGMBJ1250kBPBvF2suUAOOnt21dnCqAXZKszEEugDpCdvhFoQAu5QudulUCJF66q/E4I4DrfGudViNAm/he8HWtANkR/o3r9AIs/tybsYomRNaT3b9dogvBndo5Fu0lRMPoh2x3HyGYJhl5VpQQJX5d7xVyISxH0lkeKiHcupclmWqFYE9zrK/UC9HTQFiHGIgw62xeewpNhKwUQ3MzughJB/1GHOxE6Iz9fv4iQ4SjZS0yIfXj21fFLZKLMGN2StBtlQg5J7LdXLUidM8MVabqRfgUIL5hThPDMfjk02K6GPPtpwVUM8TonyRbkEaIUTs5YuU3SoyxY7vM0wvFCCwnkVkkRjT1biBZL8YXEatLTZNAbXrfwN5Ogp+O3vJXMiTYrKmY2CuXYFApsThZJEFP/mkHkVaCWWxTRatOggpOjsCsSwK7ZkWhuXcUSsTMXQv0Ubg2ebv+bfcOJGdnbKmj7UT63b//+6jficRn5cdHO3bj3nSnGQlvonGAMbX3qWUMWIeaHcalMagoXji7Vh2D8hZebudyKVYIv/gnS6VoSa3dNDHrR+OWHEWhFFXPKymPciksvynLbW9L4XjcyqjvkxT7W/sNaNv2YMmnNcw5e2JRtPF+oH9jLJx+nt7xeEEcDphePrZWGoebpWc8e6viUc2LH2i6kgDbJOtFUfL9ML6V8Xx1YwpKs1mTVsbIccVsH3fuYyX+B+Y+gtw=</binary>
</binaryDataArray>
<binaryDataArray encodedLength="708">
<cvParam cvRef="MS" accession="MS:1000574" name="zlib compression"/>
<cvParam cvRef="MS" accession="MS:1000515" name="intensity array" value="" unitCvRef="MS" unitAccession="MS:1000131" unitName="number of detector counts"/>
<cvParam cvRef="MS" accession="MS:1000523" name="64-bit float"/>
<binary>eNpVlD1MFFEUhV9BScjGRgqKSWiICckUFsZAMnaUWxJDzBQW2zmw/Cwr4IiAaNAgICBszEAoViEwIQobArIGMFi5hmbKKSw2VpbEyrjnm2K2+XLfzLxzzr3vrTHG+L+/Oub/b2ZDbC6JGxcNOjfiBv3Omtb7ArGjIlbK4rdd8eE7sfNQvPlF3FkWe56LvSusL0H2/bsp3tV+/u1z1d0HonkkWkOiJ7bmm+81andQ69M/xKOP4oMT7Td+proLPwOfxQz7lSfFwS2xtib+2hPPjsT6gjhL3la+u0Qv2haL2qd68VP1d/pmkb+k/M7pleocutEs770Us3Pk9cUqzL3Bx1tx6oPYVko/z9F3lznXPonH1Pfpe5m80Tx61Ks74jK5bvFdPAOpc0/pJ+t19nFeiTaMX9PXVXyRM14UW/bFOc5HBf/WKP6nOUdTfM/8ItbbT8VrdOx+8Q76wRh8xnmmv76HDn0LyOFQNzF3h5zeODrJvIrMB19VdOMC5xf/8xNigVzX6IdPeE4fAvzUoPuY95l/T9JfdC32DUdYJ6dBP4t+gb6aAXLDLLTRC2GGvkb0q0ztch+9F+Tl/mXw4eEruZdhPq1r6E9I3bSOP/JZvG/n0/4CdP8kNXnH3qOX5B9K18Fw2t8lczL5dN+q5O4gb5D4ZO5dC+lzNcn/l818MtBlH8McYvzUk3tddP4BiJjjEQ==</binary>
</binaryDataArray>
</binaryDataArrayList>
</spectrum>
<spectrum index="52" id="scan=53" defaultArrayLength="184">
<cvParam cvRef="MS" accession="MS:1000130" name="positive scan"/>
<cvParam cvRef="MS" accession="MS:1000579" name="MS1 spectrum"/>
<cvParam cvRef="MS" accession="MS:1000127" name="centroid spectrum"/>
<cvParam cvRef="MS" accession="MS:1000285" name="total ion current" value="620688.00000000"/>
<cvParam cvRef="MS" accession="MS:1000504" name="base peak m/z" value="113.07451798" unitCvRef="MS" unitAccession="MS:1000040" unitName="m/z"/>
<cvParam cvRef="MS" accession="MS:1000505" name="base peak intensity" value="254533.00000000" unitCvRef="MS" unitAccession="MS:1000131" unitName="number of detector counts"/>
<cvParam cvRef="MS" accession="MS:1000511" name="ms level" value="1"/>
<cvParam cvRef="MS" accession="MS:1000527" name="highest observed m/z" value="922.03057961" unitCvRef="MS" unitAccession="MS:1000040" unitName="m/z"/>
<cvParam cvRef="MS" accession="MS:1000528" name="lowest observed m/z" value="95.06333676" unitCvRef="MS" unitAccession="MS:1000040" unitName="m/z"/>
<scanList count="1">
<cvParam cvRef="MS" accession="MS:1000795" name="no combination"/>
<scan instrumentConfigurationRef="instrument">
<cvParam cvRef="MS" accession="MS:1000016" name="scan start time" value="0.444367" unitCvRef="UO" unitAccession="UO:0000031" unitName="minute"/>
</scan>
</scanList>
<binaryDataArrayList count="2">
<binaryDataArray encodedLength="1904">
<cvParam cvRef="MS" accession="MS:1000574" name="zlib compression"/>
<cvParam cvRef="MS" accession="MS:1000514" name="m/z array" value="" unitCvRef="MS" unitAccession="MS:1000040" unitName="m/z"/>
<cvParam cvRef="MS" accession="MS:1000523" name="64-bit float"/>
<binary>eNoNy2lcjAkAB2BmxrEboc2vsFJNTa4MOXLmr4lQjtFiMvf7zsmomaZjdNeU3X4TXViVIzNtrWYdISt0mcmSRMTmjGqFSJIjhfXp+fTMlhwuG2ndjPAA7w+eNA68Fg1/7M/i4Ggfe+HY5RxIXyy8V5LyXY/8yGlVHOS4OZkaLBz89D73az8lGMtsIuTDhgSD0UKeO+sXDKfnSZm39MH4mx3GGEgNhshYZO6xBoNyYGN7FW0Lmry9bfP8tuDpqdEPY/Rb0PLIdkqcdQue3+51eErlwmbeaPpcFheLHNcoaMu5KEq9M8iYwkXnX0E2m6xc3LzjZhpxmYv7ZTWX84fw8MuosR1WPx5GnbrJ6E7hofaxtT3GwkP+1/HqnbU8hFgRVU3jo2Gl/4LhK/hoeVhyzT6FDyP7dbollY/Q3JK9w6x8/GHdpTpdy8enjV0MMU2A4H5PD5elAsRtfFy0hyXAROPCq3bxAvx2wDPkbooAxtBKiY9VAPdw1QGHywKc2DD4ecsXASZdeczgUYXQ7Rh7vH6IEPwLGV4v/YTYmvf21qEUIR5tq3pfXStEwJy8LJIiwnSmeSbfVQTntnHNEroIyd3Xdj3xFcEtyBBQR4jwLCJh+7N4Ebw3eLV4JYtQG8jcv1Yvgmc1L+4HowgZS4TUq5UiFOqiunZfEuHlkK2Zaa0iCLpo/zygiMEYqRqmcRUjTbF60HpfMVIN9OufxGIc2V3e/IEQoya63XAlWYxXvXbxHKMYEZlsY5xJjMzOwglNl8RIHL8/q6pVDI/N/OV8KgHL4h53wyQCNoLPqSNcCXR9uV3jQydwNNCx/owvAfefQysThATWFZ9dFkMQOM46/fpRMgFyuFPTHSMBt/6GbNml78Zp0yItBFw7BzoErd//VN2rWgoJzTGPAgmdhH/MuSVgkeC7u2y7R5A4mRdUuzeZRIhjeSapJ1HFTEi7ayRhLvB7AAuJoiOV7jvaSEzpzbuxiCrBIOOY2Nl0CUK+fSXP+ErwUGTuXUNKUGrbY7YmS/Deq8qx3yjBxE0BB+ZZJKie+VkR1ybBQO7FpoNUKZTz073C6FKM51ybzmBJsc9/sjKWkCKQGdtdQEpxvfI/5iy9FG9sXH+/XiDF5JbwkxSTFL3MoXtNFimCzNRotEmxmsO1m0aVgUsfVHSOLkPlOx3DzJJhVc+x1X2EDIcnOqqO6WVoLBQ3M40y+FjHB/pYZChrTtxa2CaDw9sF9nKqHA6S2MwyVzlynSuEF1lyGIZFZ+hJOfIfLM2boZfDMs2e5mSSo1cy93S8RY7UyF9pQW1y2J6X3o1ol4Nt0ouGUhWgK2TqQroCT7wHaob6KZDF7NyfI1LAXlORPVSiQNSMEzkeKQpwm/NvKwsUaNLajQ42KfCZl/XFsVWBbwNlRW/aFOjp3+fS6KJE2TfdweFuSnDOlZYmsJSglR46wrUo4fnqRX9XqxLfPjwz5rpuQ4yXN3tyxzbYxp/XS91UKF6S6auVqHCzwytOVaiCUDN1nFu7Cjcm7KHMKt6Osw9X3W8pDMGpNEMIrTUEKz6ZiwdTQlFSfLoxvyMU9RqbpBNj1KhYcq8sl6nGnAuzGa0aNf5UrnBoSlKjTu6z+UmpGvVT7HubZ2mQ+OqD6c0yDaLXrdKlaTToW9tx8cdsDbJlNaZOdhiOVWwoeScOw9Luxjo+oYVlCvfGxDAtDB+7yqcmazG7ht0zP1sLZ7viu+JbWnxcn7mw0Tkc5b1vyY3scNj5J/JWa8IRtZJ+JjUrApwM70M563XYGV7XbVDrkFtz/HiRUYfFpWcb7m/YgdLRKX1UbTQKYiMpkZZomNdPmxSuj4HhX6fDUc9i4KedEDbzVhJseNIet/tJUBzKv7NYrUf63MToOTo9nnB2FvjcTMf/9naahA==</binary>
</binaryDataArray>
<binaryDataArray encodedLength="728">
<cvParam cvRef="MS" accession="MS:1000574" name="zlib compression"/>
<cvParam cvRef="MS" accession="MS:1000515" name="intensity array" value="" unitCvRef="MS" unitAccession="MS:1000131" unitName="number of detector counts"/>
<cvParam cvRef="MS" accession="MS:1000523" name="64-bit float"/>
<binary>eNpVkz9ME3EUx3+DgxsXp46dSAcGBk0YSDwGEyfTgUQ2L9HR4PEfEfQUWmtEe5iCRQRKEAIhJDWRBhM1CCQ4EDw3xjMuHU/j0KiD2u/nhuvyyXu/e/++79WYfz//o/0fZvql2Flq0vshv33tq/xmQv7cieygLH5/I54uiB2vxJuL4gfev+2Kn6ZF557YTV33CcTftko/K2Lrpupf35ddqjWZOdfS1bQvfqH+MzFPH1ffKi5zIPuY96Md0XaJ88RfFfy3xAxzXXqNX3VNijlSefHGkjhKnuNtsb7Od8ti+bN45T06kL9tVvzNe21NtIrEUcd+gE5j6J5P9nOWPMPMX58Xz/viLvFl9jNSFdPoXWP+n7yfYc89L6izxf6Zs6C9mEP2NAX3iDNTYiVHXEFs0EfwEHIHHY/FXvqyntPfCPYd5u8XvbvsibwX3tEX99Q+RB/o1AMrw+RF34h+CugUkNfHb90nTzHZT5hL9mHNcA+x3uhkoeveoHh5knjydHIfFu/+BH2S1+FO0+R1iQvIk72NPcrcsDrA3WCnntIHcVachz2lqWNRP0DnKNaL/4U/zv0xf5a4RonviXf43vB+ih4Gf4DfJX8Vu71PHON/GrDHLPNEsX4DSX18uMHeuunH8H9JcRcN9pmeg+Sp8F2dfUXxvTGveST+WUjqFPcVoldInEOcx3wO+61SJ8COuKuwlz7RyYvn4a5cdAj77L9BZeuz</binary>
</binaryDataArray>
</binaryDataArrayList>
</spectrum>
<spectrum index="53" id="scan=54" defaultArrayLength="202">
<cvParam cvRef="MS" accession="MS:1000130" name="positive scan"/>
<cvParam cvRef="MS" accession="MS:1000579" name="MS1 spectrum"/>
<cvParam cvRef="MS" accession="MS:1000127" name="centroid spectrum"/>
<cvParam cvRef="MS" accession="MS:1000285" name="total ion current" value="623309.00000000"/>
<cvParam cvRef="MS" accession="MS:1000504" name="base peak m/z" value="113.07442863" unitCvRef="MS" unitAccession="MS:1000040" unitName="m/z"/>
<cvParam cvRef="MS" accession="MS:1000505" name="base peak intensity" value="230057.00000000" unitCvRef="MS" unitAccession="MS:1000131" unitName="number of detector counts"/>
<cvParam cvRef="MS" accession="MS:1000511" name="ms level" value="1"/>
<cvParam cvRef="MS" accession="MS:1000527" name="highest observed m/z" value="654.31571340" unitCvRef="MS" unitAccession="MS:1000040" unitName="m/z"/>
<cvParam cvRef="MS" accession="MS:1000528" name="lowest observed m/z" value="95.06353615" unitCvRef="MS" unitAccession="MS:1000040" unitName="m/z"/>
<scanList count="1">
<cvParam cvRef="MS" accession="MS:1000795" name="no combination"/>
<scan instrumentConfigurationRef="instrument">
<cvParam cvRef="MS" accession="MS:1000016" name="scan start time" value="0.452733" unitCvRef="UO" unitAccession="UO:0000031" unitName="minute"/>
</scan>
</scanList>
<binaryDataArrayList count="2">
<binaryDataArray encodedLength="2088">
<cvParam cvRef="MS" accession="MS:1000574" name="zlib compression"/>
<cvParam cvRef="MS" accession="MS:1000514" name="m/z array" value="" unitCvRef="MS" unitAccession="MS:1000040" unitName="m/z"/>
<cvParam cvRef="MS" accession="MS:1000523" name="64-bit float"/>
<binary>eNoNyn881AcDB3Ddua16iKbV01TanSebNI2sRo99uNNoPRPJ3E/f+37v3JEfdw4Tw9xdca+WohKxZqeotDZn/Zry4+40Laao9SAP3elqkcckhazt/fd7cukf087mzyA8Wf61xD4GNr98dxU7BtSz9zqdQmJg8htsqdPG4Nnj+i82NcfgaKVLS4spBrzxnMpAOhe2shLLQgYXGcaM6PXBXNBTMleXc7iYL8xdflXDxZ3CBt7TPVzo+P3eNjMXIV+voj6b44J2Y52gxZ6He3LufIrDQ+d6fU23hocPxxbyssw8rGuvq/yOzoebvl+jD+aj/9uBS3YhfESt7PjpBy0fb634XRti5sN+0/DPLtf4SFi9/sxphgBjy8IUJo4AYZdKdzzSCiB9JXZQmgR4R2JNOtYmgDL806ar9kKYjxTnLdkiBKs289c3tUKcV99UdOwRwmGjl7OzWQiDh8puyTUhCtw4NsJehHkHZRt9PhJh1pHaepwtQuGh0eeOuSIEtof23tSK4M+Z8Qozi3BPOtv6Yk4E+UF1u5Aei60z/vmtjFjwzQMNE5xY2Jniu0q0sVDs8ay90haL0MAjzUoagbCkk5sjmQTsHJ2XiVgEBAv+4N0OImD20OkGgwlkG/M8ukgCWSsYVXdz/353luyLVBOo8g8f+ERDwJJny4jXE2iQTKmHmwiIAi6+fsxIIMqQnJJnIaBrJa6N0MT4Ul4Yms0UQ9A16xAfLMZja+OVcVIMiQt91VW1GPQTbW3b9WJMuO5t3Vctxu1kZ811oxjXUmcLei1idNbwzEI6iZ1/1hgK3EjsfbrskSeTROsv17v8WSQmfdVE2UckDn5VaqsPJrFj7bguL5YE5eDAOE6S2D+S7qhVk6i4Hf3khp6E3W92CwgjCfaOblG0iYQocrMr20Kid66j0M9KovuCv9cFGoXHxeGLvZkU/pv9ipHMomAbSj7qz6aw1u/DG8MkhcX5VkmimsKvtNFtQXoKO0/db9xgpOD1sMS22USBNdvMnjNToD3fwC62UAgPnl501UrhPfNhe3+6BMVfZH3szZIgvyo2sCFYAnJ+VOA6UgI3Q88ud0qCXmHbvx+rJYj8IGpuabUEOe19p3xMEjyKMEw1WyVINb3tdI4uRVPmz2fDWFIcWUloZ4Ol8N/+j+wKUoofxu8GfU9JkbBqYqenRoqhs2tcu6qk6Eu3RI3opZjxT689bJRCVnY5os4kRcHx65M+VinqZ0Xv+tHjoDhQMF7HikNQKU0lYsfBk3qhU1Fx2H1j2/Zzmji8eNi6YKM+DnXlFT1lxjgsbdmTx7bE4a2bWZ8WW+OQ8qB9n4AuQ8GldIU3S4bIlPKcSrYMdNuftkJKhqT4RCdXjQyf33w690AvQ/eUbOCySQbfle5bCKsM0wdOBgzQ5Eiv7LyTy5LjpzWh4lG2HIUHXyvPJ+R4MPHPVU4SOTwPpC1jauVgpNwxU1VyZNQsF89+K8fMeW7/5eq/3+CZnAGjHBt0ZX7zLHLwjFPCnrfjMZrduJzuHo+xepehi+x4tC0pGVeb4uHOLNr60hKP6rDovc/1CWgkZKdHhhJwX35ROUnfhYEzTq8tGt6FDmbNLY57Iryc6moTOYng9rie8KUScatrjENJEvG/XcsPT1oTkXuoqWuElQTh7NK1oyeSgeGV22buJ4OR3it6g5YCZ1QYDYsVaPD1nKwOV8DKY07LIxU4mi8+dLlegeu7vUIfvq9EWFuncSxICdf3XZWlSiUWVw0/21iixH+q3uDbG5SY8NjPDvhRCZepo+zNRiUW/qiLHYtIRbZv6dr74lQstEvaNBShQpbhnL2CVGGwKHmfa6oKY8IHg++qVfBJGHJeVKLCy3kGc2S3ClpdwHj/6jSsGIqp/SQiDd6M81s+VqahvO+7iDUTaXi5qMjnX4Z0NPV53Tq+PRM6tzTaMUUmGuWn55/RZ6Jy9J5oJnI3TqV0MF+lZqHo7OeOL9RZYBTN/ZZlykJ0yIW7lCYbUxM1PRmHsjGZfemdb6w5WBGQ93+P1C/x5PmTaXTn4/uKqcmtffmgT+WNb1NoUMy5UiLO1GD/L82H96Zq8Rdcr+Sv</binary>
</binaryDataArray>
<binaryDataArray encodedLength="796">
<cvParam cvRef="MS" accession="MS:1000574" name="zlib compression"/>
<cvParam cvRef="MS" accession="MS:1000515" name="intensity array" value="" unitCvRef="MS" unitAccession="MS:1000131" unitName="number of detector counts"/>
<cvParam cvRef="MS" accession="MS:1000523" name="64-bit float"/>
<binary>eNpVlDtoFFEYhW9hsYjgIgqCTUAJ27mFxYIiV6stLLa0SDGFRQrR8ZkxJjKuUZM16vheYyLjK6bwsQaNKygskmILxUEtUljExtKM3WoVnPNNcbf52Dv3/v/5zz0zxhgTznas+f+r3hM/3coYbl3MGL//qXX/vPj3s3igKX57JXbHxeUn4sAL0cyIO9+IrRPi0DuxPUn9U2J0Q9w1LXpneE7dadb7n7Mf/X8WMlY3rduT6V//ResH74jz6Nn+QSx9FJNr4ij60tPoPC5ueMS+k+Kzh+IW5l7h3NhtyLyDdfHHS3yAU7Py9xf60rfi0nWxgN6wkdH2vur/b/q+jnh+jjmuih183R9Sj/XWTXHtU87fFYtT4vfYvcc68+6Fc8qDGUFX6T515snNWfEf88VHxW340H3AvaEjGsEXfK+Qq8EGz6ElF/voO35Z3IH+3S3uhbx00JGQI5v7gV/JMXI0xP6LzEMeupfQgX9ldBrqpqzH5HEjfQPO9SbIP74XOFdjnj7W41HmZj0dox++VZkzqbt++ryfMTks5/OQgzXcb0xuQ57X6GeO4C++WHwx1DP06V1AL3WiQGyiZ27Sna9J/8oV5qdek+cx/RJ0eOiyvGcp5yP8LaIz4HuyRF+f9eXDrj7fh9xXmf999A05V+F+asyZMle4QB7IYYFcWuon1CnD3ow7l4d+O+z6X8SHlH39j13/c52b8bPB/Xl57nLfyEmb754lvyZw/UyHXd3F3LfAvccSen32tfF9ke9XjK6Iup1Dbn7z+0nR5bG/5ttV4uAFsw==</binary>
</binaryDataArray>
</binaryDataArrayList>
</spectrum>
<spectrum index="54" id="scan=55" defaultArrayLength="225">
<cvParam cvRef="MS" accession="MS:1000130" name="positive scan"/>
<cvParam cvRef="MS" accession="MS:1000579" name="MS1 spectrum"/>
<cvParam cvRef="MS" accession="MS:1000127" name="centroid spectrum"/>
<cvParam cvRef="MS" accession="MS:1000285" name="total ion current" value="686017.00000000"/>
<cvParam cvRef="MS" accession="MS:1000504" name="base peak m/z" value="113.07435573" unitCvRef="MS" unitAccession="MS:1000040" unitName="m/z"/>
<cvParam cvRef="MS" accession="MS:1000505" name="base peak intensity" value="231658.00000000" unitCvRef="MS" unitAccession="MS:1000131" unitName="number of detector counts"/>
<cvParam cvRef="MS" accession="MS:1000511" name="ms level" value="1"/>
<cvParam cvRef="MS" accession="MS:1000527" name="highest observed m/z" value="700.33793328" unitCvRef="MS" unitAccession="MS:1000040" unitName="m/z"/>
<cvParam cvRef="MS" accession="MS:1000528" name="lowest observed m/z" value="95.06391146" unitCvRef="MS" unitAccession="MS:1000040" unitName="m/z"/>
<scanList count="1">
<cvParam cvRef="MS" accession="MS:1000795" name="no combination"/>
<scan instrumentConfigurationRef="instrument">
<cvParam cvRef="MS" accession="MS:1000016" name="scan start time" value="0.461067" unitCvRef="UO" unitAccession="UO:0000031" unitName="minute"/>
</scan>
</scanList>
<binaryDataArrayList count="2">
<binaryDataArray encodedLength="2312">
<cvParam cvRef="MS" accession="MS:1000574" name="zlib compression"/>
<cvParam cvRef="MS" accession="MS:1000514" name="m/z array" value="" unitCvRef="MS" unitAccession="MS:1000040" unitName="m/z"/>
<cvParam cvRef="MS" accession="MS:1000523" name="64-bit float"/>
<binary>eNoNyn881IcDx3G7o2Ir2UIz+XVSmZKsKUVvTvIjSrU6Dve5z+d+n7gfLD8i7g4rtb6hX8zoMsnMV9HPbdgdQtO3aPp+fRd1V/pNyUN+VNafz9fj9e65rZNt6y6s2BrJ3GHKgl9Icy3FZKE352Lx3I0sjE0Pm2g1LCg2HYqPbGZBXuX8ul3Pwl5m27kIejR88rOcTMyi4Xh6uekvgdGIu7lve01QNBo6E252q6Mx8mb3uGVeNL5Jt9W8bI3G18nnky6ZxuBkzWwPMigGjgXXK4jWGPx1tCy/i87GwILlRDGTjYLg5dc+3ciGyuM31nQOG9SFthGtho2hU39FRreysWcyUja/nQ1e+iZjoVksfgsf7nviFwsWccBfFxSLEerfuheaWDQWs+kn2j64+N1nvaZxYNXzzlgEx2HNqqBLV3PjIMoMIla2xmHnf9rzCNN4lJ5d5z5/Qzwa53jW7WfG4ztDS+/8rHj8ZNbrf0MTj7tL7xauaI3HIXvBwql38chUry1dTedgUfs9jzYzDlbHlnsMBXFwdUp1u1TDgcWr/oONbRxk+T97KKURuNm1YCjAhUAILzeezSCQPrlhrDOAgN3+LIvBQAKS363mdZAEVDtmRQxmEWAwiq64qgjIOq+t2qQmsOagG3uulkBEqF3VtSYC5vaHxzJ1BJaNI7vAQIDTIQ59SONioH5iVpoLF3NovlaCQC7cevpPPye5cFieVduk4mKPeEC2U8vFIvdPXiad5iK8/Kz3kI6L17fNw1sMXFTNfOO0jkZiPa0miUMnYbLIb/KAIwnO8X85e7mQYKzceMKLQeJVnrndhUASnh23XDM4JHx+ufOkjCQRHtY9r0FFgq8brJjSkoiznmBm60hscQkLZ+k/2Nu98pGBRNH26XEdjQLjoo2CYlD4YbqE78ekcOWixQMBQeFwh6jxIUkheJ7S+rKKwq6B5zvdT1NocIjMD9ZTeMyI9z9goPDRZz7p1UYKqzidQT50HuycbO55M3jY8ubN1wWBPKxNuZLsS/FgVfZrwmI1D7fNPNbWaHkwz58YW6Ln4aQ+1bLNwEN/5ROPR0YeevW2nj/S+dgcVT26kcEHoaG/c2TysZBncuoPko/Pj4euaaL4iFUevrxUxYePtO5YmJqPMPcGr74KPqzPmfi81PIxVLqCs0/Hh+xqieAn/Yef8WCDzMhHy5HHWZM0AUyvOFXXMQRI6Hr3LIMpQNVCTrMHJYDQThV1Ri3AkQ2azmVaAUJeTxde0AnwfQ7lubFVgK3gOVkZBNgsUDyVGAWwKu+9foouxOSfkmdrGEK8cTwfoFgsRPnF+131gUIkt41Y9jGF+Jy+u+R7SojuW2XOFmoh7v891fJWK0Rb8uP11boPPWW0O9QoxN5clbafJkLl+saJdoYIH0eksMyDRHh6sM8hjRCh7f+SZW48EX4OkDuPq0WwzovylFaI8FVK8E57rQhHmV5fvdeJMGti6pZrqwimJb2WzgYRFHXe4ZeMIgzRZ5xvOovh07l63wxDDEvYX1YFihFeoObXMcVYoqq940yJ8Wgqj8vVi+HLG2ONG8RIGiuqzGNIcC1gZokVTwLnXVtO+Kol8HYIUBa5SJF4Q3WiXy2FNJExbVMpRe/NO2+ZrgnQmMvi+LwE9GE8+E5lAi48bJy9V5eArgM/7npkTEDCd/QbDHoimjMnOuZSifhhMoU2XZkIcQNRSDMkwp824PkFLQlpw/XrrguTsLlm/CBZmQSZ5dyIS1Yy+BUdmt/kLMO2xUurxdtkiFm9q+alXIZXSo/Wn3NksO72edZ9TgaFLNe15FM57oo6Xg95ybE7wObJgwA5zPzcQl5EyZHIdJIfk8sx56PgRLNCOUajhmODG+VgGu/ke+nkuCTdy+4ZlWPEy6rvWZQCKTGpdgtIBTx1ucb3rxRYVroy5rGXEm+Lx9RJpBLv51goFymUqP/So2ahSglibP3WuYVKeEaupsf1KNF8zGGF+6gSKW5x0h6nZDSVWd1jRyXjhuxIifX5FOwwOuxQBH6LKhR4+Sq+RVNM7dlBwx701D2VHVqVike13uZpslTs77XXz9anIkT++8cD29KQcz1z8L9kGsK69amTqjScrPjkjIUyHben7h81UadDl1t+XKJPR5hojCFXZ+BQi4TcXZSBYGUBM5ORhdnZ/mP93Gz02GYIZ+TZ+MJrXb6DNhvSw67bxq9k43+3htYOh+bA+++3JabbcuAS2vXnl4ocWJzMd/DtycGSFml5eH8Ool5st3SnqUGrizi9XqZG8EzsrN00DcbLMmq3KDRIkMTaNBpy8Q99HBx2</binary>
</binaryDataArray>
<binaryDataArray encodedLength="884">
<cvParam cvRef="MS" accession="MS:1000574" name="zlib compression"/>
<cvParam cvRef="MS" accession="MS:1000515" name="intensity array" value="" unitCvRef="MS" unitAccession="MS:1000131" unitName="number of detector counts"/>
<cvParam cvRef="MS" accession="MS:1000523" name="64-bit float"/>
<binary>eNpVlDtoFFEUhqewiJBiChUMPhYL2UIkpYXgCILRahGFlFNupbN5uSYxjomPNSY6xqirrGYSRRMfuEqCq0gYouAWggsWBrEYxCIgiojglur83wh3m4979t57/nPOP9ey/v62vXL+wfoYiu6NhP6b11rv+iw2xhM66xtaz06JX5+K7SWxQnyhKq6ZFoPn4sZFMXNN7Lwi1ipiaUTcfkeMDottt8Vp3ev/XtI6rpG/K2Fub+vu5P+Rd4ofeCjue6FzqznXPS9WfXHrPXQOiCG6F56Im9HfMyH+QG/LKfHLffE795S1dubeUw/nN3CuMilmryeMmh+0XrwrztOflTP0GxbRGx2H59h/Sdz/gLqY5/JFcd2ceIi5tM2IM3AL9R4six75JuUHa5Q5+8TjR2Kdc41bzBWWx9g3jE76VCeevSzmmP8s/fj5mDn0im+vMl984Z5lfZp8vplvbcRcRkX7BPPCnzZ9q6FnJzoi7hmjj6uIuxc4x//2kNikr/mAvjAHn3r8YbNfn7h3hTos9OXOm76Pu1lTZ6t8a3WgN+ij3z3cT9zivHOSuEfdBfpLH72jxLuYL36u9pMfvcvjzIs6yugpkc+m3vCY2dcM+jJH6F8RfcwhN0iedI7kjZh3RP0u5z19H9YOdASpnwrm/npaN/GY+tqJO31mHov7M8y5SjzgPltrP+AdzOM3P9XHfYP4tgVdHj7x0vvQ04n/fPJ28K7swT/egNnnJv5wmXOVOiLW3/iOXfrqEQ/Jl+X9mHqGr1Ofsn8T76nF/pc30cs8/SFTf9hr6nGoI+w3/dbETzFzdoiXJ8y5NvDrEjry1Bew30p9xTqXxvGvXTTe/f/7fqXvCnpj9Lt8ly77bOrwCs4fIR8jeA==</binary>
</binaryDataArray>
</binaryDataArrayList>
</spectrum>
<spectrum index="55" id="scan=56" defaultArrayLength="279">
<cvParam cvRef="MS" accession="MS:1000130" name="positive scan"/>
<cvParam cvRef="MS" accession="MS:1000579" name="MS1 spectrum"/>
<cvParam cvRef="MS" accession="MS:1000127" name="centroid spectrum"/>
<cvParam cvRef="MS" accession="MS:1000285" name="total ion current" value="718029.00000000"/>
<cvParam cvRef="MS" accession="MS:1000504" name="base peak m/z" value="113.07441364" unitCvRef="MS" unitAccession="MS:1000040" unitName="m/z"/>
<cvParam cvRef="MS" accession="MS:1000505" name="base peak intensity" value="233596.00000000" unitCvRef="MS" unitAccession="MS:1000131" unitName="number of detector counts"/>
<cvParam cvRef="MS" accession="MS:1000511" name="ms level" value="1"/>
<cvParam cvRef="MS" accession="MS:1000527" name="highest observed m/z" value="700.33479939" unitCvRef="MS" unitAccession="MS:1000040" unitName="m/z"/>
<cvParam cvRef="MS" accession="MS:1000528" name="lowest observed m/z" value="95.06397873" unitCvRef="MS" unitAccession="MS:1000040" unitName="m/z"/>
<scanList count="1">
<cvParam cvRef="MS" accession="MS:1000795" name="no combination"/>
<scan instrumentConfigurationRef="instrument">
<cvParam cvRef="MS" accession="MS:1000016" name="scan start time" value="0.46945" unitCvRef="UO" unitAccession="UO:0000031" unitName="minute"/>
</scan>
</scanList>
<binaryDataArrayList count="2">
<binaryDataArray encodedLength="2848">
<cvParam cvRef="MS" accession="MS:1000574" name="zlib compression"/>
<cvParam cvRef="MS" accession="MS:1000514" name="m/z array" value="" unitCvRef="MS" unitAccession="MS:1000040" unitName="m/z"/>
<cvParam cvRef="MS" accession="MS:1000523" name="64-bit float"/>
<binary>eNoNzGkgFIgCB3BmRge6tJVKZKao7VqpWVT8zaDSZlPCmMPcBsNczpFrBumiUau2pHboWkeOXqUiZkZWr+2g4rVdZmS7D11Utrefft9+P65b5eNoisASTp11GCkSxeef+44PjMS5lRqP8rxIKEobQ5ddisRH386FncZIVMQXTHAnMnC049FYRxsGbN9Vj4TSGJh5jtpQHcDA0xnRj/qDGJizJSS0VcuAZHWl9dgCBlbdp6qemhho2L+k0UiKgs/0psjwgChkdV7iSbRRmLD5VqbUFAXn9PwlV4hMbFvj9dqJzsT1WeWmqYFMOIwL5vblMsHs2Kvfm8fEor5me5aJifIAB6L9ZSZ2hXWIa21YEDC+3i9ZxQKRkOBhDGDhwE5xgpeGhRadtu9pHgvUqsaKA0YWjhpmlu5uZ+HwbkvI9D9YKLinONJJYmO+8xOfLf5sLOA0GeyD2DirLlA457HR9rZquyWfjRUXUx+ONrFRmPPT5dp2NrKb/rCLJnHQ2kUv/t6Pg83rBu1P0Tk4YR939VsmB2Ocm8d253GQ9ewjO9DEgeZHv2tvRjhw/6FxnzsxGrWXvUKabaKxc8f2ce8DohFw/MWCtrxoXPJ40dvaHo37wWV3UglcLNsy7LCWzMX74IbDP1O4KOqRu13356Jm1VDrIxoXD+4dvNPB50KTnah9lsVFYSp1uYeGiyHJRWmglgvfFsuEdXoueNLiufdbuLB5W+WcbOAi3+fUp+1mLhjqUREDBB7Yd34vyybzYKEXcMQ0Hr4dKktR0HnYdOJG6RceDwPXa0Xv+TwsCl/sck7DQ39qpCJYz4Ph9Vf7zAoefvE8/nzQwIN1ZfhDg5kHmvsUgYbAR2Oma2I0kY90YaL7bhc+fGhLt/pS+Mg3GgPr/PiAH+tRLY0Pkf5Vmjqaj9Urvx4t4PNRPdTq5ajhoxmvks7q+aCVSkVbDXzYccrVIiMfP3m/uBJl5qOlk1zSRhDAtoi5dDNZgMYeP62AIsC6IdxZQReA/X7S2fU8Acrmsd928wW4tL9jXr1GgIuh7IM0vQBWue/6F1UIcLl7+v0gowDrLb+t3WUWoGH70owaiwCrXLvYBIIQyQFut32IQjwIGaOeRRHCZp3nh1SaEJ5P534OFghxpe+zS5tGCPdjte+K9EJcePdtm71RiLp011MDFiHy3B0cLhJFEDIkdygUEQJeszw/0ERYWN4S+gtfhDvF9b6XBCLc71qjmaIR4bbNaE/zEREmhhhYN/QinK4n1ZsMIpAct/3nkFGEvVOLTmyy/PuUDW2xIopxsmDe6AqKGCd27vm4lCaG1i1yUyldjBHb5tMuAjFmSrD8pFYMRdIexiK9GH+nSibNN4iRo0kJHmMUY0XN7g5/kxjs2yLKYJ8YGy48xR6LGNTKg8XJhBj0+OxYeIgYA62tpzeJEgOHNLvV4+fEoFtK+Wagx+BU1J6ifk0M1lndLPukj8HuSe1rvI0xiOg9xAq3xCBzwv8cDQQJBGJ3Jx1FAnqol+gVXYKPeYsMGVwJHueHiIr5EnzObyp0EErgsGhgvrNGgu1s/od+rQQH3hbFpR6RoLc6q4lQIQF1XFGJnVmC16roXwssEjwgf5noTYrFvJmjZE9cY1HUv0z2DyUWEXmUbXn0WEiZrRMv6mPxXY3+r3hjLD4nvAh/aY7FHD3fJpYSh82tnWtmC+PQFJbQctoSB7GwcvpcYjx+KJdZ5ZLjkdI1oBML4jESWz6jShuPdJ1LndIYj+ZC2ZWHlni0nZGQCgbiMXrxSJCIKMV4OU8nnyMFrb9t8g6BFEdsW860V0rxPqFj5lCbFK4jq/+cZ5Qi2dEtdVq/FDVXz0d6Hk8AZbmrbBQxEVdlPcOnKxMhT60b/tKXiIcVTTcdCTJcVi+cPYcsw8PvWb8R6TJwp0g9RoQy5OyozG+MkeFsV/5sr0oZishGr6pJcky1VPubXOVotH6+756HHDetOOn1oXIcOU62p22Ug11Ubt+rkGOCgPD4rk6O14Uus67WyxF7fVqP41s5IoYnWj3yUCBT6t/+0l+BFR88Gb2hCvzcdrt5p0KBcidT3agSBS4Vy/921CsQ1nhyzVC9AqSdE/d5n1Zgx+chHdWgAOfahpqvk5SYmtQ9MhyqRJmO1zfEU+JQaF+hq1KJ7/ZO2JurV4I9iVo8tUGJYwvCqb1tSmx4Fq7KNigRcXjXCfGgEpO/9gcHLFUhw3vGgHOoCuttV5/r/lfn0W41GXwVdu/Y5jVTqQL5yukqd40KHxyHfb7qVFgiebxf2KVC79WPk+PMKiy2qr5BGFTBM85Cvjo7CaunEVnU0CT0HHZShG1MwvXx6vQGRRJ0BzkvghqScID8z2VSVxKebA/6086ShA12x1ysB5MgI32Kb9Al40HC2eOakmQQj+acX9qQjKHI2KJfCSkgkS7IfJUpMNvpVrwsScEZJW1eZFcK3FzaTeaSVLgyufOfmFMR3L6SapSn4Sjr8autmjQUbOieMVCShtTqM1Ov6dNgTJk8/u7GdLTXB2Z389Php1sy4CtQI2bwiAtRpYZbnNR7ulaN2IKEWpcKNag0584Moxpn9hdaS7vVWDLs5PXkthoh/m96ErUZuKC51ZK+JwO3dwrKNlVkoMlu1N42SiZabh1O6KJnghA9p+SwJRMjvpK0HEoWntkfYmW9y0LE5zcxBZRsOP33OGdtfzbCPITbeq1z0LOf+Xs3LwdTSheUkvU58DBtef2+KQdvzM8xvDYXjLWnXjptzMWThGl1RH4uHidzHby7clHpvFzldzcXx9Y63A0z50JEfPYXlazFldxbj/3lWrz8Ns2VqcxD+731VTXmfPwf5kjlug==</binary>
</binaryDataArray>
<binaryDataArray encodedLength="1040">
<cvParam cvRef="MS" accession="MS:1000574" name="zlib compression"/>
<cvParam cvRef="MS" accession="MS:1000515" name="intensity array" value="" unitCvRef="MS" unitAccession="MS:1000131" unitName="number of detector counts"/>
<cvParam cvRef="MS" accession="MS:1000523" name="64-bit float"/>
<binary>eNpdlT9o1HAUx3+DQ5FCA4J06BDEoWPGThLRoYJgJnGSDIJONW2vZ63aRs/W01YbbbVXPdpIi9ZaNGilJyhGQelUQ6kgopBB5IYOGTrc4KDe+2T4meVLfu/33vu+vz+l/n6F2P4HqjHfRN/62ES3msr517Jg9bNgdF8wfSnYgnx6UXDdFzzyQtDi/McrwUNvBMMJwe4rgtsPwHuC3kXByoKg6wkaS4K/IsGN9/B7jbzYxLTUelD4ih3/2IbIf97G3lNBsyC4WROMB+V+2wf4E+++VUF/lLwQZ+sjwaCIvCpYeC44tSY4WOEecm9c8OQzwcPc//SwibGxKf+n0T8l52oLO7fEb7zni/wn5NmfJY4xQQUGI+T9Onm4I7hDfNvLgh1zgnXqukSdsqvwoB5z1LcDXstggH9nHn38l/GzQ7yrj+HTK9iD/u6QfJDXzmnyHdBf9MsidVxBvgVvC56/8dcGT6eP/qC/KiXOzwmeQE9R3+g8eeSePyS49x1y6peUdXvd2Klhpw7PcIp4uO+S/9oN5DfpE+oTodc5w5xdgwd1jJEH6NfxnxC3PYB8kDiZpxD/s8yhMyy4i/x65MPP+xk+Lv/2kDZnygT3wyfG7wp97vRTN/gZ6HdwP8F+Lfdzgf0CzxTe6Vnq5Os8ct4uvF3m2UY/Ib6Ucw/9Ceqh4BVOknf4+/hTl4iTerrITeQR/evyH8DDpN8a2Dc577rMPfaZg377XeYMniFz006/L7CPKmN634b49eiLDLshef9e0fssQ88q6vvXGtHjNqb0vbbGfu2iTgbxucxBlX62PD1eDx4KP+vE/4T3wyHvaZ538m0zfyb6BnY9/EbkKcjrCs+Ud+T4W8Ez7AeT+L+xJ13iUPSXYu+k+HepS0IcaY8+TwHyELny9H5v4M/O88v9qF+vm088LaN6/+VzmMcd0e/rzFUndn3uZTP/8aGe9Um93jE8DvB+1qnfEvbiHh3zPWgyl0avPgcp/DLuhcST9Ol7Qg3renlej/JOlEt6HjP8qGn9nQ4G7D/9aWeh</binary>
</binaryDataArray>
</binaryDataArrayList>
</spectrum>
<spectrum index="56" id="scan=57" defaultArrayLength="297">
<cvParam cvRef="MS" accession="MS:1000130" name="positive scan"/>
<cvParam cvRef="MS" accession="MS:1000579" name="MS1 spectrum"/>
<cvParam cvRef="MS" accession="MS:1000127" name="centroid spectrum"/>
<cvParam cvRef="MS" accession="MS:1000285" name="total ion current" value="733754.00000000"/>
<cvParam cvRef="MS" accession="MS:1000504" name="base peak m/z" value="113.07444077" unitCvRef="MS" unitAccession="MS:1000040" unitName="m/z"/>
<cvParam cvRef="MS" accession="MS:1000505" name="base peak intensity" value="224991.00000000" unitCvRef="MS" unitAccession="MS:1000131" unitName="number of detector counts"/>
<cvParam cvRef="MS" accession="MS:1000511" name="ms level" value="1"/>
<cvParam cvRef="MS" accession="MS:1000527" name="highest observed m/z" value="700.34391889" unitCvRef="MS" unitAccession="MS:1000040" unitName="m/z"/>
<cvParam cvRef="MS" accession="MS:1000528" name="lowest observed m/z" value="95.06358754" unitCvRef="MS" unitAccession="MS:1000040" unitName="m/z"/>
<scanList count="1">
<cvParam cvRef="MS" accession="MS:1000795" name="no combination"/>
<scan instrumentConfigurationRef="instrument">
<cvParam cvRef="MS" accession="MS:1000016" name="scan start time" value="0.477783" unitCvRef="UO" unitAccession="UO:0000031" unitName="minute"/>
</scan>
</scanList>
<binaryDataArrayList count="2">
<binaryDataArray encodedLength="3020">
<cvParam cvRef="MS" accession="MS:1000574" name="zlib compression"/>
<cvParam cvRef="MS" accession="MS:1000514" name="m/z array" value="" unitCvRef="MS" unitAccession="MS:1000040" unitName="m/z"/>
<cvParam cvRef="MS" accession="MS:1000523" name="64-bit float"/>
<binary>eNoNxX0g1AcDB/By3rfpTaU2eTmFQmFlKfq6Q1SbKI/jvNzd714d7twLh5S7QyQlyt5YOmqxaTJ6p7qjeSl5bb0Qjq0ss6hkT5ue5/PPp9hG3rOkJQKXhEdz9xvSwEoV7f+cSoOfg7JieQANLkE2LppsGuRVB1wdbtJAmzas+0VHQ/hyF4kfKRKO0ml/S6NIvF3adz+EEgk/zrFVF/0jIU+4Ed6kjsTUomDHf3Ii0fmO2DzWEokNXzR8cNswCg4ZtSEkahS+pg8dLPOPgo+1ctUrdRSiEiPvZbZE4Zwg4EIPiQ5mnlXJJwF07KBd47ip6HDsbV1/JZuOOZ35q4gWOmSDY89M7tAR6CYYKDGKhr+A9u+QbzQcznhX6vyj0ejqsnMqOxrT1RcoKbpohPb31nzTGo3DyziJdw1jUH/vXbRJYAyCTFxydTkx6C6cNlG0xOC1nfdMvGEsTl92a7XcEQvDDyebzlFj4VlbEkk6GIvOzXd7BrJjwZvPrNrSEovUGm761L+xeLZ6a64lKQ4ebTn6ZqM4rPzIcpZNicONop+WmgXEYdv49FBhdhyerQ2au9Yah0m3TwRJBgxc983wC7Bn4IfgOl0cmYFbG65dvOXHgHFjA3WEwkAOrzy1j8WAv3qf0/ODDDTZznfYqxjwW2AY6KVm4OSd2i3GGgbqTU43jTYz4Kx6vy5Dy0CdjrnusJ6B8PczDn8aMJFZ5OSmsGfihdAmOIXCRE3r7NPHLCZOZGuGW1RM+FYoR6Bh4vvNEe+OVTIh81zRMaxloqn7cfj5USYE0nnijp6J9R4bV241YOGyn2sQk8SC95zzhWIbFsI+X1i+1J6FkRtcnReZhTKTlq2XKCyYPo9rOBLHwm2bTMNSFguLm+XfmqpY8MmnVHI0LEwxIq0TtCz0rG6/EKxjwfai8W8pehY05K31zQYE+kPaj8/ZETi3N/QvFplAnxwiUAk03ueWCxkEFJss4pcRBJyMbQvUKgJBni9N288QkH8X0eFVSUBcY/RytY7A4aOG47V6AneMf3/73RiB/6wKaPIisXE6XvZ+A5kNp31d6zMpbBz3WbFrKYuNjuiDdZsINk6UnpLdV7FRWDavrdawcYWe+8/HOjbWGTmtJo2x4TiYkdjz/x/FyZ8XGHDwLWWBsI3EAb2KXbCFzMH23vLyTgoHFjxr7QkWB6fD1u9cpuIgv3nN4eYKDiJyIwNeaThwsm0vS9dy4HjfeledjoMJHKvdO8bBQ8sbYSQSF3/0N4Uo7LlwaFmyq4PMxWLzqgP7qFz4GEz0UQgueoaNpD+ouPjbPcDwupoL3yi2zF3DxaJLVgEdWi7WGH2pGtZzcXZC8I5O4sF1yTqZMZmHxUN5M+YOPKQ0WkV0U3nYk1J9tITFQ9LMgdIrBA/3kmpbPdQ8eJVolX9qeNjWSd2g0fIg6drIl43xEH/1aM6gAR/S7TXVWWQ+vv4sIPMNlY8vroTeyWXwUTHeuu6/BB91Wy2toeLDS1Z61T2bD5p19KGYCj7OhcXlmWn4WNSRS1tcxcdQlm2oeQsfRzY6TJvp+Wg8cCbk7BgfRFDL4EKSAF3GgeiwE+DRpjmzN2QBPnWPGK2kCmBnc6n8R0KA16mObRMqAbzK+vW/aAQYVObFxuoEGOp/UkMfE+DPnqLGYHI8usSZ893UeOw941l+VBuPuDS1xnssHlcbXF/aGQpxXivkKuyFsHM+W/IHWYipgra+nVQhjp0cHaARQuQpx3RDaiHyK45buemEKBh9k60fE4JlHShLdUgA84TXdkt2AtYSK7/0Vifgjf/uro7KBFw3+fiMrioBPM+9xz21CQiw7y4zGE/A7BGr/HlSIjymHLh95ER8Oh2iDKQmIiaqnb6USMQTz66GbaQk3HLa3n/HPglv37h1+7CT4LDp7CJZZRKiZvd/dlCXhB/MHxg/bElCebx8cm40Ce6rGt47GYjwqCS99zVJhKHSm08FZBHaCjjKKkIEY5cTbt1sEeZZe0qe8ET4ZvBufo1ahKKrD3kuVSLMPC57kfxMhKmBBWvrl4hRTZ8+2WMnRjHX9mmbuxgftN52iwoTI72QXd2RLEbGkO/pYaUYzifcjB9cFONWQ8yNLL0YaXKCzp8WY/1KaeqIezJwunp00C8ZTy1eO/WEJmPYYnzx8eRkzFpmNhgXJ4Mpd5/b3JCMoTWP9Hu0ybBfEvYoqDcZKVLTD9cslSDu1+XEcnsJQqeE/EF3CXa6nAocDZVggX5L5yxTAvvLCt3vyRJEOv1cJNFIEPLTR7lh9RJ4kl8+8ZuRIHyi7qabhxQutee2OVKkCDPdh0MsKfbVnz+5XCKF+RP2hLNKCu1vSZQVxVIwR/4Qr9BIcazRwiypVworJn0gRC/Fw7Tzg64zUpg9LL731FaG/c9Xzz3YJAOzNMeKESpDofNLxZ5kGQ6M+5T618tgFgR+bq8ML/QeToV6Gdh5YqrrjAwbZ3NWuhnI8TB4sHNbvRwP2nezThmkYMiU+U5ESUFho3yrjyQFP5r+1LmrOAVi/W8JNiUpmEyO877Wm4Icezi16VPgv+et5RX7VNwWJexqlaRi/tVXP1aqUpEzOdPrqEsFwaTR+vSpOBK74nWBhwIVx8MSL+1VYHVUj1YpUaBof/c0R6XAF6GHvpoqVsB7eI38ukaBhbmJindaBf5ZdCr1Z50COR8FrH0algbW91/5DrDSsLJm4UK9Kg0WmvkCEOmwLVULjKTpuNksnTBTp4PyYO2vdpXpiBC3O6fr0iGfPi8t7kvHWG5gnkidgUmLtMdHSjIw0u+VdKQyA+P7u9pFxAH4n/Is/IacCUraL0nnxzJR8/671BbyQRhfNv/1xdghLGn9cvECgywIojqFf5llwbj2eeUAMwt/2eWbbNFkoX7WenL0ahZ8G028XLRZcN5tNfB3sBIWe2iHbVhKLBu2+Xi3RImR4dJXn/UqIZNH3Q1/rMTbG7+PbKaokB++zjfAQI0ivwclO+zV+LSvhLJZrMa2owW0W/oc/A82iCW9</binary>
</binaryDataArray>
<binaryDataArray encodedLength="1080">
<cvParam cvRef="MS" accession="MS:1000574" name="zlib compression"/>
<cvParam cvRef="MS" accession="MS:1000515" name="intensity array" value="" unitCvRef="MS" unitAccession="MS:1000131" unitName="number of detector counts"/>
<cvParam cvRef="MS" accession="MS:1000523" name="64-bit float"/>
<binary>eNpdlTtoFFEUhgexCBphCouUi6ikksFCLCxG2SKFyBQGthwwxXY7JmbdrHEziRo38TXGxKwhkDG+YtAwPtD4AEcMIgiyRJEgIoOFpJxK1iaIe74r3J3m59x77nn85zGGYRj+sbe28e/bPi/4faaJ/rb3TYznEzk3zgmO1QU30P/2SDBzXjB7R/Az5yOhYPdzwV2vBcOSYHpZMDol6EwKetOCM3e59wR/3xTcHUmchRXdfmawiY3i1oPN+8mPcl6dE9xLXKsvBA/w/ssz/JYFf9wTjPG7NiXY+VDw3bJg2yzvrwn2gEtLgv5xwV8LxL8oce9ZFXnnS8Gf8ORcEXzyVPSGvoq8Dt+NMcGuCcHNAXyOk/+wYDvnPvzm4XEHdlzyWb0tuO+xYJ28x9HbgO/whOBR6tN2UXATep3k644SB3L2luAgPDn3BY/A9wJ9ZV0iL+S0Svw1QZv8OqhjD/GmfcTH+9JZ6kjdbOzFF9CT/jD2E2eOfoy4L8GfAfrofcDOMnEchr8GckI9TPS7uO8iLusqPHHeAR/BDXg5o9fPvA5S7zz3JnV4gL+A/GPyipGX4eHPK/JDLqm+wI/dL1jD/iR+M/Rtir/wNHMwp82ZUcNuZ6DPcUD93BHecV8jbmeA+wpxYD8awl8BZK8kxGGwN1zsp+ibRfz20sfMsYm8Qt+GFb2v6vAV0C/BSezCSwhPKXZc4jLRr4MJ/j3e2736/Kt95yEnyA5yfVqvR9piT8VnEX+K7Ay1+Cvoeyv7Ru8vlYcP/zZ66+wdV9UbXjz62Ufewj5w6XtX8YYcU6+wX59Hq6jrd9OXs8yFT55VJU/ofaHqatF3AXs2VX3DucN/oEPNo6/HEZf1vF0179jPk98weyFl/nzsWLw7tIh97GXgM8981KlrRF4O7zJgyJyE6AWVln5gbnLULSnodfOok4t9i/iDAd2uykv1i+LRhbeqr+fxv/5lvW/NPn2vJvhtn9XnWfVfBv21Ge7hPwff0ZS+z4oR+sy106/Pm49fb1Cfi6S3hT/FS1l/H1X0OuRGdV7VXHxS/c2+cjk3PH2/NdjrdtH+C2LZfPA=</binary>
</binaryDataArray>
</binaryDataArrayList>
</spectrum>
<spectrum index="57" id="scan=58" defaultArrayLength="365">
<cvParam cvRef="MS" accession="MS:1000130" name="positive scan"/>
<cvParam cvRef="MS" accession="MS:1000579" name="MS1 spectrum"/>
<cvParam cvRef="MS" accession="MS:1000127" name="centroid spectrum"/>
<cvParam cvRef="MS" accession="MS:1000285" name="total ion current" value="762920.00000000"/>
<cvParam cvRef="MS" accession="MS:1000504" name="base peak m/z" value="113.07441850" unitCvRef="MS" unitAccession="MS:1000040" unitName="m/z"/>
<cvParam cvRef="MS" accession="MS:1000505" name="base peak intensity" value="216169.00000000" unitCvRef="MS" unitAccession="MS:1000131" unitName="number of detector counts"/>
<cvParam cvRef="MS" accession="MS:1000511" name="ms level" value="1"/>
<cvParam cvRef="MS" accession="MS:1000527" name="highest observed m/z" value="922.01797797" unitCvRef="MS" unitAccession="MS:1000040" unitName="m/z"/>
<cvParam cvRef="MS" accession="MS:1000528" name="lowest observed m/z" value="95.06397319" unitCvRef="MS" unitAccession="MS:1000040" unitName="m/z"/>
<scanList count="1">
<cvParam cvRef="MS" accession="MS:1000795" name="no combination"/>
<scan instrumentConfigurationRef="instrument">
<cvParam cvRef="MS" accession="MS:1000016" name="scan start time" value="0.486133" unitCvRef="UO" unitAccession="UO:0000031" unitName="minute"/>
</scan>
</scanList>
<binaryDataArrayList count="2">
<binaryDataArray encodedLength="3696">
<cvParam cvRef="MS" accession="MS:1000574" name="zlib compression"/>
<cvParam cvRef="MS" accession="MS:1000514" name="m/z array" value="" unitCvRef="MS" unitAccession="MS:1000040" unitName="m/z"/>
<cvParam cvRef="MS" accession="MS:1000523" name="64-bit float"/>
<binary>eNoNx3k8EwwDB/DaSL1POnR4FB0mXQ+henT3s6FDnkKHY9hldmB2GXNvPFJSrXTJNSSVDp6UDtU23RclCpWhU9KIiur11/fzHX5/BOlP3TY0mx/nBxj5ov6Eu9KT4ov97+cbJrj54sG8/03ISfGFW14c/69rvhg/b2LEPa0v3v0aGONB9MO4vETT30Z+SFufcwJkPzgnTra/4OqH6ScybR4o/dBiyHIdSPVDX+GasC6dH2zXugSfN/LHZD+B10FXf+zv/0UNV/rDlvpXLk3nj87ilpUXiQHY6fpk7gS3AJiMXTr2bkoA3jaXv1+vCwCPq48ceTMAK9IfLfQwoqLpZsraSmMq9pypc9O6UmH/xYpgrqCi8NuZt50pVLz7IRgeqKXi+Yr9z4tqqHisfvvXbaNAXMxwPfqHeyC2HD949HpqIK5WnK/P0ATif/O22Qt1gXhy4ZxzR00gjnl8vco1CsKAzcMFq1yDMN0sWzk6IQjunxsu3EsJwtytxy0FuiDAqWXK559BUBwLrf9OCMaUN8nDqoyDMZkeN7zfNRit0+r5xSnBsEgfvuNqTTCarvzy5RJoyJcPNC6zpsGhUz72sgsNLv/mUlvJNNw8vexaA4OGpkdHCO8SaOj9mPrUSUGDiWfJeyhpiOt+0OmupmGHY4iqsZoGAu/d/hgNDZU94ypj9TRwVYm73hHoGGfY9IprTcea2bUsZzIdl2a9UhkYdJwa5Tm7QkHHQhZVuUxNx71Q8fCkQjpsrqyf2K+hw8qz4HqLno47C6un+hIYWFvQPEglMjBunUy0bzoDY98V3lthzcCnf3x8lpIYKNyeLrhIZiA31qw2OpgBzxu9SjmDAZlulcV4BQMpxge+uqoZ6Kd2ZCRoGLBYF+hM1jPwvLHQel4bAzFp0dbnCUx8L7/4ZY01EwtKWvfTSEy0dzi2OFCYGPxs5JVEY6LCW/aplsFEz4B3faqCCYeRY/g/CpiQWNUIlxUykVqSYGKvZSJBbd+PGiZqJnWkyfRMaEYlpJ1sYyIt02PXCiILRm7f6rxILPyKmz3mIJkFZqafiT2DhRFfHt+3ZbLQ3V48s1PBQkCpc9byFBZ4jLLyLDUL5T/5u2y1LHzMkjLr21iYtMI6J4MYgiqapngZKQTr+FMcDeQQ+Guu0pMZIbCcXLCxihmCYo92jrkiBJWWhJ75yhAsNgnKvp8fguRbskeN6hA4/zz1IlMTgrX0jzsKtCGo6GhsXNcWgrTG98vHE9mwio31zLFmI4FXYlxCYsPffYInjcJGuPLb7ulMNsZ97F9MVLLBbtq0cqGajc/Xm97P0LKxZn3eow96Nixis7uSiaE4u7CL4EUKBXmDf9UVSii2FrOPKxlDTuzVv1OEouLPbSk96lBId12eO0cbirQ7QSfWtIWCcC5zZzOBg/gjt0u3kjg4TyrO1lI42Nq12HsfjYOgpxfybzE48LO53viNyQG1/ULDfAUHWuGP+/x8Dsy9DyyNVXPwNO2T+/NCDgzR41t9NBxMQm7Pdy0HzR09SxbrOcgfN2dHFpEL3wramfszueBt9bMdSeLi0JhDFlkULr5Eb1wUzOTiJcXIaaSSi0GJEaFBzcW2Zu8miZYLi9/8o3PbuFhd1LrqfTsXpL5DF84ReaCX3bBjkniY5sk2d6fw0F329ei/TB7cpBO2c5Q8yLeMNn2p5mGhZGaZSsvD7h/h39htPNyL3pU/ksgHhbrT9Yg1H3apORn8ED5Gq8Y8eq7kg3Vi4vm/i/io9a7e4KzlQ0IpPdnVxkdJ4rbcgjd8FBy3O9lODEPHZZ7UwyYMc/q66kKZYdhJ0+YGqsNgf3A/5WZhGO6VHfPsKwqDld0Urbc2DDkLiktN2sOQNfJDn8woHKQ/qBaOzHBU+cwccacoHFezxVuM2sPhccJ9LoUYgdo/8/2nkSJQePSY/yAlAotPDla6syIw78Hob+7KCNz8Xr59sDUCz6fYP2N2RGDAq+CaGUGAS3aFsxOJAtzJM9TH2AjA96Jdnk0RYO0v934vpgAtA6TONpYAppnJPw8qBXDgn3VxKxIg+1TWmJ9aARjsySsz2gQY9Az3uTQ+Eh8sJI5VMyNhen/y5xaXSLQqKvYEeUdicaZ4y0dhJP5zk33WJUdi1izNt7GqSCR++N3737lInH1TcmTZl0gsWtG3uXPIJ5cUxXMIQpzOOqVoGS/ELyHbL99MiN0Z2TveOAqx8uHaqGYXIa6Z79/20EuIt+l5o+T0IXW9+RlCIarLHlVUJwvRXK2p/bFXiO6iitXGaiH0f9tnmJYLkVBlLnH/TwjSK7tPjhoh7M3PZpvWCbG9Mk5sZxDCas8IPBjyl8nAgkKCCI99zh6zMBPB0vqohb21CBtsjFPaXEQYVu2V1e4lwpLvMX6ddBHmWDH2dAlF2D6jO6EyWYR8p8Gkkr0i8OxK1zqrRDhIUfjy1CKQrN+ORbkIpVMeyj7fEIEx/+hVkzoRqFMObLQwiNDqMNC5yEmMr1atFA+yGA/TL4947SVGwijzuREMMZYMjA6eLBIj/0PR9NkKMTwUpIhRKjGcpv7r+EQtRilHftJJI4bOcfcbRp0YL3Rp/hF6MU4X1SV5GsQQLr2x78EMCX6WNZycQJJAYaozVpMlWH4+c9ZbLwlOpwc2kIUSyD+Pk04VSWB8ZWfWcJUEeTGY7FguwT2SQ7iVRoLV3Z4hD4a87Xdtx6Y6CQaL9vKsDRKYVg8LiCdIkdk6bFWkmRSes4r7zyml+OF7pzFGJYX73YCiJeVS3Lpzru5vjRT5sR27IuukaOxvpW/WS3GDNaNbZ5AiY+qkfWpCFC5N/SFdTY6Cg/ruaFtKFNb3sR0zRFG4eIT4O1QRhVnfiVsMqihsJdbU7KqLQs8Szw19+igcbmbrrxNkGD5t5Il6MxkESTXppU4y2F19fUglkoHHXDfKSSXDxvncC5+G5FhiooVWhsrENzqdXgaf8zLOe4MMzWfC3x4wi4bN7d25D52i4exQyxogR+PZ9jmthyKjYf7FbXqhKBqVXxbpYxTREFl2n7mjigbzOUPapI6Gv9VMhyRtNEYMW2Fp2xaNpH+2Ub+axaCb+7LZbGEMuMcjuMHkGGR0zLds8I5BX6/DYC8jBse94o4/VcWgibNMNbsiBrnjRt5qqhn6Mzv91IVy7KkjvP5KlkNO9ZqwkSnHS4tM9WixHAE87d6vCjnKXzyKty+Ug2VHXynQynG6d/PDyCdyHLgb8cGYFAv/vXHDlvjEYvBl79sIZiw2vnQ4LVbGwmVvS1Hsvliof7y5m10Yi0hVuckTpzhUnN8+IY4Shyk1cQ0XmHHIKxklcCfF413wOfdDlHi83LiDJtHGg9bqcn/jk3gkrXoYldsWD0mqu29uTzxCStocj5ESsPnKfW0FMRH7JvXo2kmJ2GtbTy6jDH216WmNNhFd6dbfR7Qn4rCO7/pseBKcuu7+MTgqCb9D123qpSfhtE31l4m8JOx8ReAtECXBkLf74hh1Ejz069O7qpKQfIf+aCo5Gd1xQn/DumS85hVeIXonY/6LJRpLRjISP+X5LK9LhjWvv3LFi2RkjnmevlifjCM5QpsgsgKbg6RVnioFEjWCBk9rJc7khKYui1TCZe2Cy8ujlXCVBxoEKiWa8g/P2ElIwbH9y1mHDSl4FuT9plaUiprf2jUafSrOnCqotXmcgf8DvgVA5w==</binary>
</binaryDataArray>
<binaryDataArray encodedLength="1288">
<cvParam cvRef="MS" accession="MS:1000574" name="zlib compression"/>
<cvParam cvRef="MS" accession="MS:1000515" name="intensity array" value="" unitCvRef="MS" unitAccession="MS:1000131" unitName="number of detector counts"/>
<cvParam cvRef="MS" accession="MS:1000523" name="64-bit float"/>
<binary>eNpdljtoFFEUhge0CJJiC5EtLKYRthEWFEk5FsoWIlsopJIFRbZRJw/jJtmYiYlxjTFMNIqPqOt7FdH1ga6y6qBRQ6IwWEgKlWnEFBYDPoggouZ8N3Dc5ufee97nP2fWsv7+hp87/8AaOC+4/eI8ep9fyHllJNhwRO6nX8s5OCf4875gky84dVlw813B0hnBDw8E7aeCxdOClX7BmbOCmXHB9VeRvyD4tIpcIFi7JbhM7Ga2Llk7f056cv9pWnD8lOAc8usfC755JvjjHvnsFkztE3S6BC8Rx7YTgtepUxP51I4LLgV/nRT8WBFccVtwQuw4mbdy3vFIMEF8ufo8Bl/fybnxGvUoCS4+Jpgfoq59gtU9gv4ocR8S3HgFuTJxHhW8L/21Ft0RHOb8DUziZ/kY9cbuE+zMXRKcJa6O64JreG+mDl3IrXoJf+DHOPZmiTMzLLiJ+qYOk+eI4Cv6brvkC59C3oNB+rEfhE9Ri2CBe79XcF2dd/Q85J0B8CB1OMD7LvpH/eaI3+LscC6QT5r4G8gnib0Z6mLt1XIV9Mv4rxwhT+w102cbXn5jTqwO/JLHLLzIwssK/fkCXyvYKTEfzfDO6cQf96uRn6QuefQK9G+Gs088URtn5qdEvt/hVx67DnoRfXB6yBv+5kp6Dg2/owLIOQsPsuQfE0d9TPtJ03+roOfDZq7T+Kl26HhczkERfeQK9MeCDwX4YRG/g15EfB51TbRTt0Gdj8nbJs4YOacbffhTxl9g4mxFj7pH9CmLfho5l3xs9OvwwkHP7Emb/IKd+MVOjFyFvteQT4ExeWbwn2Sf55k3x+RDv7Om3+SXNn009lq13VyP5leO9y0PmUPmKTWg6+lxDpGfMPPUru0Z/yHzmDV+6E+uW/f7N/u4DN885Kfg+Q3qlO7T/gLiSIOpfs3nalF/b0L4ELBffMNH7NXO6jkP4ZVf1P32kX9P3Fn6kKBOI+zrHHlMYifVp+NZ4LeZg32aL6Zvpr9xl+Z5SB0d8nKJ0+vVez1G38OPjVyePei36fhtcIY5bCLumHoluvVcRdTFwp/boveoy32CfPID+t7MoeFJEp4HvPvkHdDf0PSzR8+n4YPXouM0cRXoi9up4zZ7wmrVe7Lqav06/8sm6ZNLvI3sk1zvf3Xo1HUausl3AD5n+3U/cqYORb1PYuIpt+o9GKLvcW/hv0zdfe4TLbqvZewnzP8xV+9vhzhCV9dlztN73Db+e3RdNvB/Jx7R34tyl56jGryaGNX1jLBXbdPypq4Le7zd+QMkfs0T</binary>
</binaryDataArray>
</binaryDataArrayList>
</spectrum>
<spectrum index="58" id="scan=59" defaultArrayLength="395">
<cvParam cvRef="MS" accession="MS:1000130" name="positive scan"/>
<cvParam cvRef="MS" accession="MS:1000579" name="MS1 spectrum"/>
<cvParam cvRef="MS" accession="MS:1000127" name="centroid spectrum"/>
<cvParam cvRef="MS" accession="MS:1000285" name="total ion current" value="788395.00000000"/>
<cvParam cvRef="MS" accession="MS:1000504" name="base peak m/z" value="113.07450095" unitCvRef="MS" unitAccession="MS:1000040" unitName="m/z"/>
<cvParam cvRef="MS" accession="MS:1000505" name="base peak intensity" value="245722.00000000" unitCvRef="MS" unitAccession="MS:1000131" unitName="number of detector counts"/>
<cvParam cvRef="MS" accession="MS:1000511" name="ms level" value="1"/>
<cvParam cvRef="MS" accession="MS:1000527" name="highest observed m/z" value="700.33607084" unitCvRef="MS" unitAccession="MS:1000040" unitName="m/z"/>
<cvParam cvRef="MS" accession="MS:1000528" name="lowest observed m/z" value="95.06372261" unitCvRef="MS" unitAccession="MS:1000040" unitName="m/z"/>
<scanList count="1">
<cvParam cvRef="MS" accession="MS:1000795" name="no combination"/>
<scan instrumentConfigurationRef="instrument">
<cvParam cvRef="MS" accession="MS:1000016" name="scan start time" value="0.494467" unitCvRef="UO" unitAccession="UO:0000031" unitName="minute"/>
</scan>
</scanList>
<binaryDataArrayList count="2">
<binaryDataArray encodedLength="4008">
<cvParam cvRef="MS" accession="MS:1000574" name="zlib compression"/>
<cvParam cvRef="MS" accession="MS:1000514" name="m/z array" value="" unitCvRef="MS" unitAccession="MS:1000040" unitName="m/z"/>
<cvParam cvRef="MS" accession="MS:1000523" name="64-bit float"/>
<binary>eNoNlHk4FAgDxjOohK9ialm7Yqa2kpUrutRrht1SKkq5zWlmkDkcM8Y5B6u1KgobbWkctR0S2rVyrBnVSjqo1rIVo82RcqVSqc9fv+f3vs/z/vmaHtCZT2w5gD0XJshMPX/UxP2+KJrqj/eCI+OLPf0hDlhaf0bpj/kZ1IhNTf64ZnBFpdb4g+5D87XXDcCXuUYvjfQDULzFrzqCEoCU4biwCo8AZGm8L99SBOCkolCyKGPW7Ql7nrcE4JFm49I/9QIx3rDlbL1HIO6l8TTxikBEphiI5S2BUHwYNe/UDcK7sx+cOdQg3Hqn8ND3DMKNvIXeF5VBsLGfu3dfSxDe12eaEm8EofCbOb1n9IOx8aqTmxGCcZ9SfLrFIxhXz88c+0oejLWnE31HlMFImj5elq0JBq0hd2v69WDwHTb63dULAWV51QaT70KwpLhh6kZ6COQ/LDrvfT0E7M7tYxy9UFReyrtQRg2FrVXZji9TQvE/u+Y3bcpQzPnni7cuLaE4f8tQNDkTCra03vYr3TCEThmYNuqH4RLtR9JzjzBMLhi2PaMMQ0hg/M3m62H4+cdSLpdAg7x+WfAqEg2DHpZB35FpWLji1WCDOw2ubZJ7fRQaKjnq/RoGDX2Flz6OptDgPOA4/a2chjaDiqJABQ1T0c++mT5Dw+H1L5c1NNLwri9gOFtNw68v3jalamkwLHXLfkyg44OOBSmBREfIX6tSMih0XH5UNLaIQYe4ICv/xSyNyn5nXJPTEdnKGdquoiM6YyQ9uoSOZW3p9wfUdGzeOYd+R0vHHMZ2hh+BAdW8G3ksXQaInceqjyxjYNz7bBmRxIBmq/vjTWQGnif1bG6jzOYmag9xGAO7i0RNSgYD5VtHu0zkDFj5kY5EqBholi81yFAzEF0rrHXVMlBRUbXTrJ8B19H5nGoCE4tNDOyYZCae5q4mbKUyMVX4y6GbDCb2fL/APU7OxIg32Xj6DBNXevP915QwYa8T4TaoZiLkFc9zWMNE6nrjAOvrTFTV6JVd0jIxObOOmNnPxCCf/XqzLgsOm/ZRl5JZYLnzF5RQWMhonCozZbBw21hz25XJwl+uxze3yllQtZ27l69iwdRev0hXw0Ib3aKmVctCXK9h5bV+FuLTz9KbCGw8oYb4X9RlY7PeP+5uZDbeG+SnPKSwsVKW/Ogog43e1PH5lUw25mfnVpjK2WjquN3DUrKxkbN3qL6YjfOmdk87VGy83Drx2aGUjWevC5qVajYujK1/8KuGjRXzdyR69rOx4/ng0c+EcJis6GioJIcjv41k/hc1HLX0rgBbZjjoByzdH8rD4dRlVe2gCkdBpvwcUxMOvbFF9AFtOK7WUxO36nLQ7mUUsIbMQUFp980/qBx8wZ1cGc7goO5KYS2byYFNgZXHGgUHJulRdk9VHPBo2+dkaDjYOs+27+d+DpYsudjzL4GL83/sqCskc/Fy6KffblK5qCAVrhXQuPBUO1jMZ3FR+fuGbmc5F/uSCJN0FRemd38yXq3mYv2WYntzDRdfr3xRRtByMeabWq3o54L2jH7YRZeHh1Fn9p8k8XBSWVU5ReZhFzknK4vKw56bzC27mDxEXsxweCrn4aBZ/6da1WxuoHwcpuHh2i/vez9peZhKyh/3IUfgYZx9nK5HBKwNDe4XMCLgd804+4IiAsqJG88rVBGoOht8fLokAgPvFhQXaCKQHnqpw1c72yvdNFH9EeDTVu1WkSKRUfmq9RgrEjqX2Yv6FJEgu/hf6iiJRK5H+xYXTSQe6Oesa+2PRL6v9PNvzyORbrLU2Wd5FF5RDpUfZEYhpNPIfqQkCvUeHsc+NUdBEbxaP6glCg5Hlk+M9kfhytrkjindg5C42d2Skw9ik3bPkDv1IBZ+VSeZYh4E8fjLWlHpQfy9mRgUoBsNOWmT7ZeUaPCUu799xIhGj2WWH5kVjdMurr+3KaKxjeej11UajbG77rxPfdGwt3LfPajDx4mg6XMqXT6Cn6xZ7kbmY0NbM0+0nI/iFl+5iwcfaxzT39Sz+Eg99+/O3Uo+BG8ODVqX8kH60/a/E/18fDP+ee2PA3wwZq4m9egIMD3EC/tjsQDOZtqPamsBNh+YKbznLkDXmJXfFR8B6FHPsv19Bej0dh5wZwjQVGN8MVsogGoqp+ztLIt/OtFeJxPg/YMa0c0cAXqjXx7uuiKA8W97tDXNApxIEBgYdwgwYGX8dj1BiF0+xDe1i4U4/L8zh55ZC0HAF/6PHYToeR2h96+7EImDR6p6fIRYuNfPM54uRPSef2SnhULYX6R1VsuE6Pc17J2bK8Q/5otTfFTC2Z89dNRSLcTPOknctllWqjotT3cIUbiurIKoFYKeveRG1oQQFN4K8zSCCHnjqh1mJiKEL+Q4rSSJ4LIw8BXRUQSxfqVxt7sI7YluI20+Igg7u1YO00XIXLp60EwkgpN94PJLMhGkOQIdr1wRdmvn/hmhEkHSEHzTuUqEZdujnjxpFqF2/9Q8YocIuWW7muy1Inh8v/PbAxMiOCqzrhNNYjCTyiFEkGJwf+HOy7aOMciidZ8LosRg2+mdfs99YvDprw/HNuyNweHRmfJIRgwWWxPlFqIY9OTvMbeRxyBv8qXT17mzXmTGKlPHwD58+gOvIwYem+wsZdoY9M6TDpdPxOB7G9+Qv61iobEoSbMlxcKC+GaurWMsxobN7GooseC/5z8c8Imd3RVU2whj4bWrzSAgNxZCp99aPatiMXih/DrUsVic3NQp64hFQNYrV+eJWNQWpR92ZcTh5o4hJkMUh2eMQ3kPcuJQmdHUkp4bhwutt0vWV8WhXLLKskIdh6GLmdKYjjg0C56q87Rx0O+aOHp/Ig6rX+zKKSTEg/LGOC/bJB5Oiaekd0jx+FbmLZM6xmMubcF6T2o8SoscnjeK4jHU1ngqQR6PrK4zrl2KeIRGzf/6l9x4tOU9LB5SxSPxU8P68qp48NfoNdzVxuNyr8vSmol40JZRJ2YIYkx56du/IYmR8EeRzXWKGK+8PnP/FokxalRMb5CLkdIqE47kipFdWWBveVyMVO7c1E8qMVhXnC0uqMXwfto43d4hhjw9brxbK8bVlSlp4boS0HJWcKodJbBXh/05SJFgZMO9zGlfCUZHMu1eMCQofNB1MkwkwW2lW4Y0RoKs7tTwIrkEFaF20eO5EgTW9LW/UEmw7V3OkV1VEnTk9BHNqyWwDekZddNIoB59z/Pql8DHqII4zzQBaypOpRU4JiDT9WLdY98EdLfZrjJkJiDpxBWWoSIBk17L7/TlzrKiWnOgJAGibe9S3lYloOl4pOeAOgGNeY/r100mwKWcMzBmIsXeMXWMlZMUS2JO3/WiSuF878LaKZEU7z4fPmKpkOLsVo3hxhIpRJleXhKNFG8+Cvk5nVIMqEPat/dLUeFv+LOFaSKI3PYxQ6dE7M8Y0knYm4hr907VSRWJsN7JXCg5lghxjmt3TUkinO88D8sySYJpd2DaecckaJzSyV7UJIzP6GzffSwJJZ/m/+DdmYRzrgm5/MlZJ84z26+bjNWdsV5M02QYjTxJ/kBKhuMtt+Aip2QcKF++eg01GVGbn+626ExGS6TOnLr+ZLwOHK6lTSYj9oewnsvkFLwiPJr3kpqCL6XpR7OqU7BgnvXYof4UpMk4htcnU8AtfT1xWzcVPZ4bHPe2pIIUO6fc5FkqWjce/rFPJw3WNgFh60hp2KZEYZFPGnZ+GJ1jzEhDgUfZtKkoDfrvzt5ZUJcGo+b/Rjd1pCGf/NF2uTYNmYfaL884yLCgLvICmSLD9Lb8wcVeMiyiXYvV85WhsYhmZi6S4VZYZtLuKhk+lqZ771XLsKpRbLD0lgwuz3Yd2NQhw6f/yOmrumUwcpLNddXKYJ795ItIRzkcvj9d4UuRY8uJk6fJUjm8d/xK3kJQ4HJIwaX9JAVO2bpm7bNRYPjpxMwegQJIGtJn5irwOvJG2VGCEgx3vX0MEyWMbCp+PXxLCavaQc9KbTr+D4K1nG4=</binary>
</binaryDataArray>
<binaryDataArray encodedLength="1352">
<cvParam cvRef="MS" accession="MS:1000574" name="zlib compression"/>
<cvParam cvRef="MS" accession="MS:1000515" name="intensity array" value="" unitCvRef="MS" unitAccession="MS:1000131" unitName="number of detector counts"/>
<cvParam cvRef="MS" accession="MS:1000523" name="64-bit float"/>
<binary>eNptlj2IFGcYx6cSIQYWSXHloM0VKbYQIqnGQlw0xUCCrBBkyjMIN3e7p6tn7sb1PFejl3HPb01u/EDPQp2YQ9d8MRdTCAlkTBUQZMuDpJhKFgtR9vk9xTO4zZ/33ff5+j//59l1nHefTU89Z/i5Jfj/NcFTcu/teyHnS+0hRuv/lvPHlwW7Pwh+dFZw+bbg08eCI1cEdzwSrP4q6B4TjL4W/PIG9hcE4wOCK4ng65uCL+8KLq0KFk8Ek6kh5m8+3DY8h4cl3w9y6rskuAX7T8iv+4fg9ofkI3bOzuuCwUXB+veCu38S3Hqe+F3O3wqGDwS/uie4Rl0Pngv+jP1D/BenqO+3IWYv/5HzOuwyeKqcE2ydFOxgl08KjsJ/Tl4b7wie/k7QjwWfnRZ8BZ97VgRrvI+X8E9+HfpRWaB/+NuAfZ18Pk8FN6GjZFHwC/TQ/lOwD09j4FbyHsV/Qd37sa/8KPgpOnDnwRZ8f2N1FHAfjZPvnOAA3PUL8Y9TB7yuwE/rBHaHmAPiNsmzaPOOPPIZ9EW+/+JvuUMc9OMR3yFOehB98C7Gb0Dea/j3VVec+7zfC68tzi729TOCq/Qjpo7fmb8Belqm/nTR8hVOcM8cdLQu/PvwnBO3Mm37EjTgCV1sZ856xA14v55zio4r8JiE3M/il3s34h7/Ifb+UcE5eB7hvocuvJlSfQ17358s1d0kH3gb0bjsI0fjTqFf9JJp3ujvGXyFszbvSPmasPpQv33u+w37TvnwqNcjTkFeGXl76KrHu//Yzxl98/Abk4en99Qzhs4j/ATodgv3AflU8ZNdhQ/05MBrqHzBX0x+OXlVuC8aNl6deDlxQvrjokef9yn3s6ndj8pDQF86OnfU2WI+CvwnR6xfV/fGhP0dCunv2H3izFveVL83+D68aPd0XeudLMXFf96y86lz4KPDmO8r2Pv49ai3ij4c5Yff5830v8c8JvBcow/72fvZUetvbamUL/zXmKvevNVprjzpPJNvgC7cI5b3CL99+EvoT5W+9eGrd8LqXO3Uv4N9AF/xpJ3jFP78c/adCw++1te0vxfOQasn7b/Tev9Z51T7ljetjlzVCTx4xPWos9UtzfWERT+0e0/7rHs5UT7H7bxlM5Zn7VeV/zPptOVR92Ou9RO/Epb0QJ61Ofsu4P/BMnUFxP+sa/1Xp2wdkdaL37/QZYRuB+1S/xfsnvaoO+N7p2nr0n2ie9Clnkj5Pmx/97SfWdv2qVC70OYz0rZ6GjBPcWTz0/1ZTFudJYesrpSPsGntUvz1dR8csDqrkr+HnwH/X2pty4/2IdF9M16aj0aJJ/43rhE/mrV603jveH8LhBTrpw==</binary>
</binaryDataArray>
</binaryDataArrayList>
</spectrum>
<spectrum index="59" id="scan=60" defaultArrayLength="427">
<cvParam cvRef="MS" accession="MS:1000130" name="positive scan"/>
<cvParam cvRef="MS" accession="MS:1000579" name="MS1 spectrum"/>
<cvParam cvRef="MS" accession="MS:1000127" name="centroid spectrum"/>
<cvParam cvRef="MS" accession="MS:1000285" name="total ion current" value="840567.00000000"/>
<cvParam cvRef="MS" accession="MS:1000504" name="base peak m/z" value="113.07447589" unitCvRef="MS" unitAccession="MS:1000040" unitName="m/z"/>
<cvParam cvRef="MS" accession="MS:1000505" name="base peak intensity" value="255528.00000000" unitCvRef="MS" unitAccession="MS:1000131" unitName="number of detector counts"/>
<cvParam cvRef="MS" accession="MS:1000511" name="ms level" value="1"/>
<cvParam cvRef="MS" accession="MS:1000527" name="highest observed m/z" value="714.34708373" unitCvRef="MS" unitAccession="MS:1000040" unitName="m/z"/>
<cvParam cvRef="MS" accession="MS:1000528" name="lowest observed m/z" value="95.06391073" unitCvRef="MS" unitAccession="MS:1000040" unitName="m/z"/>
<scanList count="1">
<cvParam cvRef="MS" accession="MS:1000795" name="no combination"/>
<scan instrumentConfigurationRef="instrument">
<cvParam cvRef="MS" accession="MS:1000016" name="scan start time" value="0.502833" unitCvRef="UO" unitAccession="UO:0000031" unitName="minute"/>
</scan>
</scanList>
<binaryDataArrayList count="2">
<binaryDataArray encodedLength="4312">
<cvParam cvRef="MS" accession="MS:1000574" name="zlib compression"/>
<cvParam cvRef="MS" accession="MS:1000514" name="m/z array" value="" unitCvRef="MS" unitAccession="MS:1000040" unitName="m/z"/>
<cvParam cvRef="MS" accession="MS:1000523" name="64-bit float"/>
<binary>eNoNjHk8040Dx9l0UErTpZ4OpgOJhhKPfGySjkchPWTY9mVzDNvYxoaxOfIoSaJS6RldT3nK0X3adOjJI1f1q570II8jFZF06Oev9+v9+Xxen70/Ji6YU/srZrP/MXbX80flSOHiCIY/ZhhlTqas90d2l6dZSbo/NMSGn3fe9kdbTsaeWq0/WNpi3jxyAFyiT9QYTghA/pLBXkt6AOjnHlRVuQfgEc3buVYVgMaI7wEDGQEYjRxtGa0NwKUL5+Nu6O1EfIfCLNV9J9aP0slJqp2I6Yw/UFS7EwYvr8rqyIFgT0xZSVofiENOlqGt6YGwbDv0zK82EPkromoo9wLxZHOf5+EJTGjbPNuNXJioTIit5bsy4TNr1+padyZayy+7vEtnwumRkSZKy0S1xSrmwbtMrPlTv6BRLwgUkzxPA48gbNVdQ5uRHoRCzahfXUYQeN+esbh3g1C9LmXHBr1gtHG6pbsYwQhNvzjhp5RgPLQhBbemB+O86CxBrQ3G5xr98s7vwbhbZG0xkxyCebmbKu5OCEH052msDvcQcCf+ojmQHgJvdw/ZzbshyLTatCyGxMJf1X8k65uxcHFsYsxVNxa+nD+sbaOz0LNmHbOFw0Jxtv6W/hQWDO7P9rdWslDilntho4qFgnfteoZqFsw9+H+03WJBMzBmtEfDgjDzote5dhbyVbrSLhIb2W9uN6SasbFAztnEpbOhsnREF5uNwbqXpz9wxnmGp6dRshH+3JDlp2ajqOXGFWopG/uyGPLXGjaSq6fnXv+XDb576qn/tbNxZ8Geyp0kDpy6pU9YZA6k1h7zdy/iINHsy5UxUw5+Zyg87agcXLbo4jfTORi6lEXKCOFger5o7U4OBzmW92Cs5MDmw1DN8HEOHPK21m9Tc7Bk6ObaNA0H3ootWwO1HCzqibbZ0s6B2oPiaNDBwR/MT2PlJAJDjr+/YpsREN/S8YukEtiVfdzTkUFgyoth4jGHwI4QvYZ0JYErgrtBO1QEBuxWXpmlJmB1IrvctJTApfpJHz9pCNhuiKe43SVgmWsslrYTKCs2MXzeQWCsPuriLFIojOtm6NqRQ/Hq9dRFXtRQaBbNvZVHD8XUkFNb5nNCYRjSGPxaGQrxDJ3sInUo4j4YZs7XhmIWs7/7cUcoFjV94h8jh4HVuojYbxoG5X2ziYHUMOwt3HJyLSMMX+vMLxdzwnB5hSHdRhmGP4t7Y1aowmDXut258XgYllnPfderDsORjfYdOZowtN14lXtaG4auJK/W31+H4Sl33ticjjA8PNrrNZPMxbPvaT/KqVy0D82+omBwYfSzzrtPHC5EB/I+dSm5UI6wTT4e5+JgIe05Tc3FdaluwLCGC4Gx82h3Oxdf6PPbLr0Zd6vfEg3IPDzv4FH1qDwYbac2B5nzMKv/p/XVDB6wrSbDlsODlfInwxyCh2OS1fE6Kh527ecRHWoeLrq/HynW8HClVyM/oeVhrFySE9zBg7WvsaEOORz2fmyfGGo4qoipwQOMcDCSuSvaiXBsbZryyko53g/6KoLU4ZB9mnCPUhYOdoCP1zJNODLCDuU6acPBfP/niWnt4SDYeh55HeG4/eFsZAI5At4DjB9a0wh4DbzHN2oEnH4c7ytnRCC8rriSRkRAMnuEqauKwOtSn6PN6gjUH8xmE9rxfaKtxeKOCCyG0NWeHAkX+QUiixqJ1l3TTkxaGgn+4zHyn0Qk7K53XhxQRuLpq0/1JqWRSJ/6yuTZ60gUqqu2GXREwmKjW8EIKQqmW76r75tFwZFnWUpjRMF66qGRIU4Uim5bvOxTRSErNt3YuywKI1sYpiHaKDTFkDtbOqIgHz677FZXFMYu35lcRuZj4ysf2wxzPirOZq79OZSPr4PeUv8wPjbvdYi9o+Ij5siRF7tL+SAyWvS+1vDxz3CDhqPlY0tdkcCkkw8/drHKgxwNV8V79nZqNCKEOmM/M6JRMine14iIRsBTw/ol6dEw4Nq4lZRGI7F3+eQ1p6KRNd/Y/CA5BsTW/n8LqDGoehCiDKbHYMOeXK4eEYP+ulum/NAYPHzTw61WxWCf2M3sVWkMNufFGQ78G4P2ArSak2IxHMCWlpNj0bjJznOxeSwcrm/2p7nHIuXjnJn9obEwcvCpuMyLRULvtgPVqlj030+jbCuLxY8Dk210tLGQz15KrK+NhX49/WhxRyxOLuyX1OkKEH3d76RmhgBv7D9yG00FOF3tb9m3SgDrHFLFGzcBph8zcbX1EcBXP+rXpZxxF+1+3igUIC5z+NujNAHm7VwdMSlfALegoWKiUoDmcOXNmzUC2D7Yrx+jEWDdpbb05SQhossNWOdmCHF76ZqTDhQhvpWfsPhsKoRJ0WWzl6uEOE8jFba4CfG4ZM/b+95CkPk5iXK2EC96tEtyhULs2OzoVpUmxC86Ntum5wvx8URn5sh+ISh2jJm21UIoqhjMMxohih/TePZNQuyLDrkhHRzn+9SdUSQRXtbXbDWniDCTUSNYaSaCMo26vWGVCL8U/L5F6yaCWptdVOMtwvCtu3H9bBE+WTG6vglFyDTa71mSJoJts4ubiVKE7BUuuxX5IhhF1J2XqEV4vaZi6rpKESRmq2fbaMbzKWru3CYRVHN239FvH/+lhVjwBkUIerKfu5ESB/2/bg+spcVhneqxegc9Do4Pxo4P+sRhD7HwUSAnDvYnn32fI4qDS7brAYEyDj4P1rra5schfHis26oyDjpnZNSjmjg4bGibHNE0vlMTN7e3x2HRr0pX+8HxX43NMRtKPI74LitrXByPVTzoLzAb92tDc7+Ps1l0teQyPR6s18XiFu943HBszWphx6Orv9e2gohHaDZza5cwHvnPfzEtUMbjxYK0VLf8ePyXR7NfXxmP2h+3s6008eg0UfUmNcXD2s93dPlgPHIPyaizSGKc/fp4UyxFjJ6ceudWuhiuXt5+6RwxUEMS2orEUGoDXVuUYjwTLkzvVYkhnaOesStfjJRmvV8nFIgRvVidx1eLEbJQetyuUgx3m4Wd+zRifFg2gyVpEmOh+bVD8kExLFrKpl8lSbD75q3yFIoE9FbJ2hYzCd6Z6p6kMiRwPiudHsaRYFo9i39OJMGNf3umCZQS9KQ0OMbnS7DU8m8brVqC7Yb1m9zKJHg4uz3kVaUEYXlHuss0Erw9dLFK3iRBl8jeuq5dgtBDwrlGHyWg9DhPXUyW4v3z+tXuVCmONLusPUGT4t3y7r4/RFIMONUmd+dLcV//tvE7tRSbYowbfmik6NPf3La0WYpvim9h/e1SPMnqHfoxKEUy8wtrCjkBnrPXzZxJTcCxSMq967QEfOmazx2hJ8CFbV42wTcB0nmHu2KVCbCY92Lm9fwEjOZ+dvEoTUB5+I79lyoT8LwgkpejTcDGAuOMKR3j+Q72rGu0RBReVNt+oieCX1v2ttMnEf9k1ZD/4SQi2uH4vgZRIoy8PtxYoErE356xjXfyE5E1zTPUrzQRzpkVZpOrElF97vOTeooMfX83ymh2MtzTFed5MGTw+u8z38pXhrmGqzbxCRkubNrnOz9OBpv17+OWqGRgHSYJl5fK8LViylF5lQxRRasfhmtluDR/Yapehwzbdjk1fBmUgdZWGEM1lqNe0jfVmypHycKsuml2crj2PyXqGHL8/Mx/AstXDuW2VVnWhBweJsnWMpUcvI3rvVP2j3uSU/XpUjkyVx2t4X2U49kGWfdvlCS0XHQOOk5LwuFF69vK6EnIUJTL4hlJYPlNuFVFJMHATjg9SJUEwWmqWUhzEhwNnQ1azJJx4YQLU2GXDAP9C3fmMZJxqtfCQeObjMJ7nG8ZRDLqjUyi6pqTkfI2yPhURzImps11jfqYjDPpxk4ScgoCHZzcNNQUXJjS+W6GewpYK1oCzzenIOspJ2THxxTEPVLdeUpWYE2Wf8wjYwWWWX6d/oGqQBFrsx7ZXYF8lkPFaJUCvEZ50rRaBZiPb9eMdihAuT930shHBerzmLV9uqkoeds3qktPRcXfVhMHNqZCh3+5e9g7FQWPE8jzOalIMPvvjqsoFTGBnJ73V1NBf818YapJReWLR9GLLdPA5fzvzAKnNOyNuvZmAT0NimmLeoY2psFm3sNlK33SYPEBa1wr0zC6m1a+5Foazrn9WGCvSQMG28TOTWm4JDh1ZfPzNCh9KQ2RNCVOGlRt2EFX4rSB42evfCXKKXcK/Ekq3JtHTGabqVBQ13GgkKZCXngI4SJQgdkQdCY0X4WV30IvRR9WoWTPwd17SelwKV1mT1DSQRpsZf6lyUAPnuScbs9A0rvW5ns+mfg/srXz0w==</binary>
</binaryDataArray>
<binaryDataArray encodedLength="1484">
<cvParam cvRef="MS" accession="MS:1000574" name="zlib compression"/>
<cvParam cvRef="MS" accession="MS:1000515" name="intensity array" value="" unitCvRef="MS" unitAccession="MS:1000131" unitName="number of detector counts"/>
<cvParam cvRef="MS" accession="MS:1000523" name="64-bit float"/>
<binary>eNpdlk1oHVUUxy/FRRZFR5CSRcFBXEipMN1I/ACftAuFLgZx0eUsuggSmslHn0nTNjcf6rO1bfqhfWraTmkaQ0t1lEaLPmEqFYuoTCGLbCyzyCLdyFBcZCW2Ob8jnPc2f+6de88593/O+Z/nnHP+xV8a7vFv4YJg+6LgN7JfDPwl62BUcPdvnD8v+Oy3gvuOC85mgi//ILjlsuDN7zfRPyxkvXpCMJ4S7LsqmHE+WxBcY714Te4//bOs314W9COCjeYmNnY99cbm9vKfsr+dd925Ifgqcb32q+A7X+D/pmA9KbhCPP28Z885wZd+EpzHbs9HgkvTgtu+Fnw3J84lwQclfn7knNj1b90W/OOe7Dv8BvCy8xPBvCXY+kCwOMB6TvB38vE39+8T97mzgh2wdUlwmfie41xG3tdAf1Cw/EwwPCm4g3wMwFsP/l/H3nfkrSTO2UXJS8n7qiHBrdxbAXvhMQT72X+eeIJj1A37V8nXxjzI/hy8VeSx94TlM8e/I19tD85IHnZRX9tPC+7/HD7Iw9Is+4vw0Bbci/8IDFPBJ6ibFv7vnCHe94njQ75jd+wUvOA/Zu0m4JV7G+w/eYV3k68W3+9q3fDOZ74UfAE/W27TN4P4Jc7klOWpTd7D9zh/lPrDzgr8p3yvDsH3pI0/4HxGHZe8b0fH6kc4Do/gBrztm8HejI2jHsMu786OEF+T8x+zxt76p/AALxH3e3l/qPWh74BXB3r4Wqdu4uGu9YS9N0o9ZNyL4KWgPhLOVcSbEFeh/Yfu5pxv8M6AuOvD6Bl+CvTQca/An+dcpHb4HrMOjls/Y+Qr4VxJfBG8JPA5kNv9OfhYpa4d5+4SnyO+gHhqzvvU8uLQqTZ8dMhbzHtq7JbUR0w9ZMSZTVq9KbG7Tt0lygfxZMTXj70M/Ur5/sp16gYdjXlvh3uJt3FF1HmC/3rC9o3mW/XCw0P7K+Kgb8JBq2v/EkeTvo/huQ+8BZbEXaCb6TGr66qzfsjOPeVjPzxl+E2pg4o62YuelNwPqceYc2+ic/8wX3q0b8ft/BpgvsTYyenfefpxlu9O6yW1/jS/nnz0MZcC+M7Grd477cOmrZdw2OZJ+73mPbemrA6qf60zrfv8pK2H9ekunWpa3VCdqHl3/yWr8wn5DIasvmld6lxYOG37KWnavk3YL5Q3/d+E3Qg7ieoD7y20f+ivudTmsyY/KXG1iDcZ6dIF9UMcFfms4NMT5xrzJDpi9SJXvdL6PWh1oxy280H50b5SPeycsfcz8lNRF236roSncMS+W/XfEXeh8U/ZvuJ/z//61Ji2OqzzolQ9oU4b8BehE+Go+X/rKuxkvKvEXjJo57bXfjxs9VrjVR0quvKTd/WB6rH+f9I5r3NEeVWd0P89q972mc5z1aUQ+1Vqz+n80rmkeWkQVzpl6znTOIZsvbjzdl6kR60ua32kh6w97TNPP6Xks+zqD52L6l/z+SgP/wGwTxYL</binary>
</binaryDataArray>
</binaryDataArrayList>
</spectrum>
<spectrum index="60" id="scan=61" defaultArrayLength="460">
<cvParam cvRef="MS" accession="MS:1000130" name="positive scan"/>
<cvParam cvRef="MS" accession="MS:1000579" name="MS1 spectrum"/>
<cvParam cvRef="MS" accession="MS:1000127" name="centroid spectrum"/>
<cvParam cvRef="MS" accession="MS:1000285" name="total ion current" value="893146.00000000"/>
<cvParam cvRef="MS" accession="MS:1000504" name="base peak m/z" value="113.07455909" unitCvRef="MS" unitAccession="MS:1000040" unitName="m/z"/>
<cvParam cvRef="MS" accession="MS:1000505" name="base peak intensity" value="253698.00000000" unitCvRef="MS" unitAccession="MS:1000131" unitName="number of detector counts"/>
<cvParam cvRef="MS" accession="MS:1000511" name="ms level" value="1"/>
<cvParam cvRef="MS" accession="MS:1000527" name="highest observed m/z" value="922.00865948" unitCvRef="MS" unitAccession="MS:1000040" unitName="m/z"/>
<cvParam cvRef="MS" accession="MS:1000528" name="lowest observed m/z" value="95.06389988" unitCvRef="MS" unitAccession="MS:1000040" unitName="m/z"/>
<scanList count="1">
<cvParam cvRef="MS" accession="MS:1000795" name="no combination"/>
<scan instrumentConfigurationRef="instrument">
<cvParam cvRef="MS" accession="MS:1000016" name="scan start time" value="0.511183" unitCvRef="UO" unitAccession="UO:0000031" unitName="minute"/>
</scan>
</scanList>
<binaryDataArrayList count="2">
<binaryDataArray encodedLength="4644">
<cvParam cvRef="MS" accession="MS:1000574" name="zlib compression"/>
<cvParam cvRef="MS" accession="MS:1000514" name="m/z array" value="" unitCvRef="MS" unitAccession="MS:1000040" unitName="m/z"/>
<cvParam cvRef="MS" accession="MS:1000523" name="64-bit float"/>
<binary>eNoNi3k81IkDhtdMil2VFJVORgdli0RtjtcMiU2/qBahGd8xxjXMbcyMY2YkHevuPnemQ4WELe1GmUEtFbEpOmRGJVsq0p1+/fV83vfzPHW07FdWDSF4kpUxxm9MKOrVEeM5tFD4Fb3aZeYbiuJ9o7t3Z4VCTxvgXdeFQjipNWcGOQy7YqjvzIzD4Mm/9/f/qGF4uJOT2OQTBsXnN2Y3VGEI5hOPzbPDsKyr897jhjB0ty4fd2XMZjxqG5hvTduMG3q9ZbPPZvTcLpktVm3Gc8OGnMyGzZj81Z5kSgrH/Yohx05yOBzfepRO8w3HGcHvZsVZ4Wj2GZG4NIRj6NScyElN4QgK+qVqr3EEGrffdAzxiMC3bGVRo08EnC+m8/uyIrCzvNxboYvApZU3E3mNEVhtyIxoGROJINrZ/imrI5Hx0jveMSsS8hMywe2tkUixz5li2RAJ104j6unGSEQc2i6NH7MFhl8HflLTtmA9/bH92PQtKCueYd6VtQUei60mL2rYgpq8G8fffd2C7qX99v5kOlZU/WrdaEzHj/I2zVMfOvyX9o4UZ9HxnD7jN10jHdMe/fhbHImB/OkBVca2DJj1XRzwoDBQGrNMcdmbgReBa0oeUBnQOG8vbyYYSB9n+cO7dAZuHWseclYysLGZMKxTMTDycEUGVc1AfX+D34XvbDalbeivYyDoUvync1oGxm82Hy3Rf/fC2a97SVEgHGefltpGwVbzk4MfNQqPXewdA2lRYOoPWD2MisLXXSGZX4goxDh2e9Ypo7BnV1nDOnUUEnIrwNREwcbe8t9X2ijkHHV4/68+CtGUS+E0EoEITmdEJJmA2+VDhm1zCGzyLwp5a0NAcpBNWkkhYHpzXF0zlcBUhz/upNIJhKiNpm8mCBztMs2ZoCRQ7j945fExAu2iSxNc1QR6nm11lWkJXP5UccvRQGDGvBf7rpCYMLVzGmVSmOBMt5D70pi4/nNO6nWCCb/UF17HlEyceb4sIUDNxIx95vsdNEws/K/rJ2sdE3Ysa4p1IxOeB5f+maVnwt/D2CvPwMSd6hdrXcnRkOVp61wp0Zi3P79pLzUa1TdMey2JaJSPRIw0KqNx9c7sFQXqaLju9zwyXReNh3e+FKsN0VjtpBqqIbHw9KhV/g4yC125mxIWU1i4FnDp2wUaC3d8wih7CBZKv951aWSycEOecNNdyUKHmJ0mzmLB5cGnP+4fY8Hzxt2jxhoWtn5NYlzUskAO4m8+qWOBear4QcFjFsxcJ+b4G1hIU/gSRuQYtHX87lZkGwMroxLPakoMRmsSdxO0GLi/dgp2841BXPOkad+IGEh8RrY+U8Ygenhx08Q/YnDx1wA7L3UMWk6aUC10Mch8uvL0f/oYeJ6trFtIZmPbxrQAcwobV7rpZVPt2FhVcyz6HI0Nnc2tHb8SbGxkHEzIY7Kh3OvKWqBi47zd/sBONRtd91wXvtCyQT8bmAsDG+7X577vJsUiKOZZQwElFv+dlIfa+cSCxO8ZfMv8/h9d/MJJGYt+mxXy1epYXPA8XrFYF4u2IudxVvpYfEil5AoMsbAk4rPryXFgzN3eX2MbB7GJ8bgHlDjIVpGcBbQ4tPZIt7sy47A8mLerVxmHiIqwH++o46CdXti8RRcHYZvRCS9DHNq3NN9/1BeHbs6ikWByPGa5pQlDKfE41DuDP35+PK59rsi+TosH6WpL5xpmPCiigY/lyniEpPC1lzXx4J1QGXXr42HOig+8RUpASMbQx722CbhWsuPERLsEODRtGutBS8CauLaga0QCzjwyr/tPlYAri85kDmkScMood2iNLgGV8pa59wwJkIkbR/5+moDRf17/S9glInT0/Z5uWiL8T21f5MtMRHH3zs7G6ETYWw9716sSQblXykvVJOKhfLaP6YlE3KnpaRbpvnc2X/wMhkQkCnusP5M56NI+bi6ncJBIkUWwaRxwyyWb2EwOLqiW36+M5qBfe/v1LhUH9YsY/3g2cJAw6m6U1cdBrOpaxR5yEpZEbctPoiTBpvKFNahJyJJitmV0Ek6aXjX/U5WE1fWyso2a716CS/kZXRJMl5wO+lGfBFJrvvwkORmNrBmzdlOSEcEd/2imTzK2aWZZ5DOTMSUxsORFdDIkt9cwL7GT4cU7N3BUlYw5srFx7OPJqN1Zvn+nIRmrlxs1mzxNRu5a6/k7nyVjKSsed424GD1nWnZxEhc1AZ84Z2242Es5s6jPiYsJT9QlD7y5GB8wXb4+mAumS+AVE4KL2l/+lznC40L1cIe+R8HFyQWeB3oLuPC9dsVropoL7yuXOzZVcvGs0qx3qJ6Lfv9P66zbuej+0Dbuzhsu8iJ7CxxJPIhWnIaFBQ8by8pfjtrw0NyZGKV34kH2cO+cDm8eHJljH7UG8bCipbbudTAPHrTnbtuiePh5KMZNzeOhh6uPn6fk4frhqjiTQh4EklP2/pU83H0ZeZVazUOy2/4fLml5iHN5ctCmnYeXRMpHzhAPLX3188JIfCx5kdRobcHHO1+6wtWWj8/N6bK7TnzY3ix7dNubj3lG9MiGID6OuS0o/hjFh3yu60YKn4+K/jjqnwo++Ksj8lcV8uFqlbe6Ss1Hq7FxjlclH0NPQstXa/l4vLGw5tNtPlZO8Zlkruej9vY3ysohPlizW6bbkwRwOc4pzbMQIFq0dK6bswDLDuuNz3kLkPXb0qCbVAHiB8ILHwQJ8FBU8OVlsADhZ99dSSYEmBYdGbCQL4BsnXRSq1KA9gevH48t/N7ZHikSqAWoHnRO0p8XoPXC+t4TWgE2frO14rYLoAm1JvL1AvSduV7mMyRAoCm9NNVCiI3Tp63qmCvEXvd/+sZThDjsT+k46yxEyHBpaClVCPpny7KeICFudw73cnhCBOWvrU7gC2G8+I8vZoVCxObmuz/9ztNLcgKsi4WwM3V4sLpSiCP3D+BXrRAHu+3z49uFuNVJuBBDQjhKtUeinUWo50+ynBYsAv2+cE8uIcKb+5suTuOLkPNtEeewQITgS2fHNihFyLUfHHqoEoHSbXVAXCjC1K1vB58UiXDsdE5yh1qESecvOEyrFIFUrOpt0oqQmnviCr1dhMPfil7x9SL0P3BYFzMkwiGByDqPJMaUDPf3iWQxfL8NbuJZiJHbdSz2OVWMNKeDjDN8MWb2NNdylGJMPXc1Pr9QDJlglskJtRixZaPbzI6L0V3U/+11pRh/3nHZWqoVo7Iub2Zxuxgm58419ejFeFp3c0zNkBhMlv0ghZyC8Q3PTjAoKTjnPmp30TkF8e0zC74Ep6Dx04y+E/wUSKnZRobCFASHTNz3WJ0CY/fdlS8rUyA7NGfcDx0pyNYPyAf0KSgyl7wfS5agwvhj6Q8UCeab35CcdZZgT/UEr1dUCaSWA/ufBEtw707Wb9ZMCVIsdG1v+RIUGt1uSlRKIJ47yP5UKMHbw9Gr1mm++170i1N1EgjCND1hBglGV/SvXTkswcWMcYtWkVNBCaFyHlmk4idivkeXcyqemRkvfBucik2ZxteeEKmY8mTx35aCVEhCC+xzVKlY3pKPu4Wp+P3vq+7+mlTcXU/ljlSmwrzFqqVVlwq3Xt/qAkMqNAurSxRkKZpYcwQ/T5bi9NR/p9osk+Keo+R2K1UKrYu20GuDFIxKv/lUphTXz+85byGQwsnZjeulksJ3zOSYBRopnr6wX8bWSdE70FdnZpDCdVz2s/+RZYjrXfj7kskyHO6dvmQ+RYZTS3xND9NkEJoFlWzfIMNCt9oYNVOGxMYdFEIgw9jPAyuFKhlm+X2MYBd93/N1z+o0MnS/YZAWVMmgCD0u8tTJcH5m7lHGsAwefzHskshy/NI+K5BtIUd+LaHfR5Hj4IfFh6qd5bgcG2SbQJMjua5v5VmmHIMh9mEtKjlq1+fv/KiVo1OQQU9qkIOw9RNv6pCj4lRTYJBBjhUTDkaUDsthwjot8yCnYYZtZk+jbRoSZ9i90Tmn4Wc9rWApLQ1HyoZLLDakwZX7rEnJTMP692+DajRpaDf3OLKjKg0h5JL0Ax1pmDwcUhduSEPX578WZg9/7179cO0RJR3m9yMuNNLSsdcgyrHYmI4Q9+2sEU06rnKc+9Kq0jHxv244NaQj16w+5UJHOtKNBfwDhnTs6rIsNhqTAc5hB7+5dhm4OGj/xtwnAyYmRTfaijLw3MqtblSTgT981zLeVmWAtfZG1aAuA31Wjh9m9WWg5NCApcEoE4Y/j7V1Ts8EfDFzmm0mrCvsjD57Z+INvWNNT1AmdgQozXqiMmE+2Vm7lJ+JztNurIXqTGzbPDit91ImBlX9Vd7tmXBghb0Nt1Vgwofmd2YOCtwczwr86qSA41fjrWMCFHhtopo/P1gB/RLT586EAgPd2n4aX4Gfak2T7SoVaKk+/5fdXwpEJcyq/0WrQJhPQLhruwKbWhUdzt0KBC4evuCmV+ADOXsd3VYJYt1l72XOSjgW3DRmUJVQJ+5OUgYoEfoPq9aPpEKpl8khf1sVsm+VTaFxVTCVB8yLKVRhMPh6puKACh823NuZR8rCnFhperZFFpKtGf55/CxELbDxPKfPQv6jQzVHqVux3PQMs02/Fc09T07VUrPx1Zi3syE4GybSduEkzTaspZtfntS2C/8HC8eEOA==</binary>
</binaryDataArray>
<binaryDataArray encodedLength="1572">
<cvParam cvRef="MS" accession="MS:1000574" name="zlib compression"/>
<cvParam cvRef="MS" accession="MS:1000515" name="intensity array" value="" unitCvRef="MS" unitAccession="MS:1000131" unitName="number of detector counts"/>
<cvParam cvRef="MS" accession="MS:1000523" name="64-bit float"/>
<binary>eNp1lk1oHVUUxwd0kYXIIApvObjqwsXgQrKoMIKICyuzkOLCxSARuihmXvrSxviS3HwYX1NrnrXap0YdNY0RWxm01WzUEb9KQZzSEKKL8GiLRKgwCxdBshBzfidwBpzNn7kf5/7POf9z7vU8z3MP/xh5/329dwXnlvbQuZ8FZ7Zk/K5fBC+9J/jNV4KPvy54+Lzgn4w/+4HgRf5/+1YwnhFcmxXcfkXwwIeCQVMwe1+wWhG8/yN45sJr6Qf5/+uyYNLaQ3/n7kf2/hevybjfE7yKnatrgtfFP6/E7/4X2JlmXxvk3NuZYOM1wfu+Fgzxvzgh+ADzN4WnN3OBeeLz3HXBDeKxBa91seMufy/464aMf86+YkzQOwevl+E/IXiFeHojzMOrwv8nOWdyGT/hGXcFl1m//KngPV8K/sT6M/h/L3gJu8tnBdvEyaGP3qLg8YuCrVXGT6Ib4nLHOjzhPfi24FPwm8P+EPbjNwQPwe8wuul1iNMLgp054sB5Dl2NobcjMu8OFeQX/7ex10K/B4nPY+hjiP8UXtVLgjl4lvkx8vE05+3iT9+RJ/SSk9dB6iInbh349E8J3ondoTexy/wf5LVkf5RyPnz+XsJf4lO9w7+sdzeoo/Uz2IFXNc/5+Jm3QOriyLzVUYO6CZjffYs6fpV4we+25NcF35EX/EsWWDdOnhm/wviAxg17/WPkG7tH4dmDxxw68si/x/pkkniz3jEeoptN9keMZ+gmJq4deBxQPuxLWFemVn/FqPUjOc65jG9iJ2FfjB7S0dq55C9+kTyQpxgdBPDIJmz/0r5RUF8B8S3bVoe30FfEuflp9sHXZ13DWd2urdg8xOof66OW1WuKPzk8cvKxdd76lWInnEJv8OuQz5DzHfPhjNXF4Kzlq/lU/1bRbcY5gcYdPgH5CrUO2PcPfegJ9FPgTzSM/rSvkocu8wF6CLDjc97qtI2Xxiknnw9+JrizYM/LsJd9Ivj7x+gMvg3i5XT98P/UE32iS5484hapXk7W+hf2SuLpg6XWDzrd5V6ttJ6nbDz6zwuu0G8P0tcS7ETo0xGnC9gLpm0drdJfB3gv+BOWf1o7L4PvUfJYwq83b+tO/cyx0yc+JeeHbVtPuj7iXi4Y99g30LH1VJ2z/TYhPz7nh5yb1HSt/fch6qWiT6Zqh/lUdV8b76GLkH4VEq9Q7yP8cPQZT+042y81T2Htv3/Cxr0B/w3u0xjdVsQl03zX+nTI+d3JWryJU9qs3QPE7Rn8K+FbEW9PUf1qW77BMVuX++8otc/6TOMD7wp74Wl7D2zit3fK2itq+/V+UR4l9hx5yRjfor63qU9HXIrhWl8lrgH/a3rv8/8o93I8a98zccv2C1+xVkfKd398xt4P+g5T/7Qu4qatJ+03ak/Xq04HVPcj5n2/rxv1Lxy1/bdER13sRuS90PoftfdeqfmesnWg/aJo2vrUPp1O2LhVTXtPlE3bb3bQY0De0ilbt6pfj30F65La+z7nfojpL/641Z32r3LB9n2No74vbvGO3lm07x83Yvf58MjGrP6jccvXaX0N7/edfwHiVEei</binary>
</binaryDataArray>
</binaryDataArrayList>
</spectrum>
<spectrum index="61" id="scan=62" defaultArrayLength="388">
<cvParam cvRef="MS" accession="MS:1000130" name="positive scan"/>
<cvParam cvRef="MS" accession="MS:1000579" name="MS1 spectrum"/>
<cvParam cvRef="MS" accession="MS:1000127" name="centroid spectrum"/>
<cvParam cvRef="MS" accession="MS:1000285" name="total ion current" value="807053.00000000"/>
<cvParam cvRef="MS" accession="MS:1000504" name="base peak m/z" value="113.07444773" unitCvRef="MS" unitAccession="MS:1000040" unitName="m/z"/>
<cvParam cvRef="MS" accession="MS:1000505" name="base peak intensity" value="254774.00000000" unitCvRef="MS" unitAccession="MS:1000131" unitName="number of detector counts"/>
<cvParam cvRef="MS" accession="MS:1000511" name="ms level" value="1"/>
<cvParam cvRef="MS" accession="MS:1000527" name="highest observed m/z" value="922.00710203" unitCvRef="MS" unitAccession="MS:1000040" unitName="m/z"/>
<cvParam cvRef="MS" accession="MS:1000528" name="lowest observed m/z" value="95.06378634" unitCvRef="MS" unitAccession="MS:1000040" unitName="m/z"/>
<scanList count="1">
<cvParam cvRef="MS" accession="MS:1000795" name="no combination"/>
<scan instrumentConfigurationRef="instrument">
<cvParam cvRef="MS" accession="MS:1000016" name="scan start time" value="0.519533" unitCvRef="UO" unitAccession="UO:0000031" unitName="minute"/>
</scan>
</scanList>
<binaryDataArrayList count="2">
<binaryDataArray encodedLength="3924">
<cvParam cvRef="MS" accession="MS:1000574" name="zlib compression"/>
<cvParam cvRef="MS" accession="MS:1000514" name="m/z array" value="" unitCvRef="MS" unitAccession="MS:1000040" unitName="m/z"/>
<cvParam cvRef="MS" accession="MS:1000523" name="64-bit float"/>
<binary>eNoNyXlcDAgDxvHVdMmumChCaFpiKYVWVPs0E8qxtnJMd3M2nXMfTQczE5FEhZBSMzl33yhEbjMlIVKbFEUzjlJIpeTY3v76fn7PY8L+02py1RaIfqnPcjamos7MYrWEQkV5hv014koqSl8FCLLTqBg+TLDceJOK6L8ag+/qqFjVxNLPJARh815ZBtEkCM4RRh+WkIPQu+qGptgnCBHPrssuqYJgyq5zJu4Iwk8pfS9aq4LwdbyUcMM4GO2EW5pdPsFwdTqSRVcFo+XsYPI/VcHoYhYW1BBCENbl1We7MgRO+9xXlqSF4GPZ+ZRVVSFw8dnvNv5OCI6rs61OmITCb8d4erxHKKzF5b5hXqG4y2fd0vmEgvT4R2t3Wig0tZPzk6tDwXAnLr1vHIa/bJcf2eAThodP2pqJq8JgKMszn5YWhilNjzf/uz0MjYtW3FpcFQZ2zcqOC9VhaE5qnrLKOBzEO9vul1DCYVHQtNw2NRxx/ynyatLCYRbjHOZWFY7fXn6yGfoRjvlub52vmkTA5UYh76VPBMZdv7rsYFoEbjCJRrerIxBX+7ONyCgSjP/SQwdmRyJxyuH69aRIvA6p/6/SOxJR7wsFbeRIlB7mDd6nR8JjIc/oZWok9toOclYoI7FdxKhYropEo5cVhaSOxIOAgTu7tJHIuzoj/ZA+EkfvTS59ZUTDnlsLLTLtaZDu+SM0iEzD4KOOs7U0GkJTv+//QKeB3nzIoVJJg2NW79MNaho8yhcGbdTQ8K/FJW63lgbVI+r1bj0NY7/r4tcY0ZHy3ZEaRKAj8V6/fMdMOk62mQ91z6Zj1sjeiy4kOky5TcOtZDouVs9YnhxBh0d3RDWFTkf3jfP3flbSQdjkUVRfREerM+1ltJoOo9qHJzK0dMyhzy730dGR366R/WKgo+1LxtBFIwbmORTz99ozsHwgwz2NxIDAcbXYg8JAJc2ceprOwOTMTflJSgbMcnJumWoYqK8xXntIx0Bt8MejiXoGCA9/n3TMwEDKhaTwZQQm0g+ZTFxHYiJvd/6sFDITD1s8be3oTHRnz3ivVjLx+a/TV7PVTHwxj5Mu1DGh7Ro/pkbPxJN4w9dHBiaIxqcyLhmx4JG8e0wVgYXQoOi5v5JYmDPJqcKMwoKZT4O0edS8uY/+zKazMLZ17/qLDBa6tq0u6VeycH9MXsobNQumjrb1x7QsFPW9yT6hY+HtOb/NlS9Z2LfHd8dKAws+iZM3vR/DxpL/Fc+bQGDjH9/phZUkNnpaBOxLFDaY7pubvRhs8C8tW/JDycZQjfq4cTEbRzbFipaq2ai0bGk21bFxqrOJ3aVnw87f4polIQoLLlqmjCdFQbX6g/wsJQoZEysvSBhRGAk5GWKpikLuXsa5F+ooyK13jhzWRmF2RrdfvCEK2gtRP3UacfCszuVQFokDTHDvsvDhwM2lVFNH5+Do+bJsMyYHCyQ/LjspOShMav3ir+YgoXf7ZXMtB4vfe8p26zjook2/+rueg2zd25vVBg7uUccOJhGiobtU6N9rHw3aF97J3x2i8e+5T6+3U6JxzeSl2oMRjVAn4rIXymgc+GD7zUwTjRe/Nu2k66IxbeK1X5YaohFFfMymkWJwJ+hCxqBDDKrm/9G8nBKDuIm3zmYwYhD0Za4iUxUD7rOykTJ1DFyqpVntmhj0jGiaCrUxoCj602wMMZDmSiPGEGKRm71vOpUSiyXDXR02jFj0fE7c3KuKhd9PJhSvkliUtMXardHFQn6ublGpIRbkBxcTzryJheDpOXEyIQ5HMkIuBznEoc19SUERMw48o8pSrSYOp5zIO9N1cTgQvT/251dxeGY2x/otKR7tskGNJyUeZ4s9N1IZ8XDUjVA3aOJRMiHz3oaSeFw4w3m3rCoe1fu5LKfX8Xj+7XzoQUIC5hfYKopICfBtj3j3OzkBD6+vaH9CT8AcfkvqImYCIi9wnO6oEtBDdb5TqkmAxRZGmKkuAZOG/B0n6RNg3ZTx5Q6BizOt8hIzBy6muJGP2/tw0Vzs9LGWyYW4QZs3oOJC4+D+okHDhW75ffM0HReyqPSWXAMXOdMGKeFvuViVmx+jm8gDbWDLsdLZPHh7XJnR68JDIX6M6/DmoWda47A9nYes/E7FMz4PX9Y1iPUKHj7FVd9Yr+bhDYP2PaKcB9WLQaNrt3mIWJtJffeJB7Z0fMkiIz6801K2ziXy4bvEze74bD4+z3oue+7CR1aK697X3nxcPo8GkwA+Dkyo2J5I48OurXyBis/HuBvX51xV8NFk6Hk0PYePSmyz3aLm40G2+D9o+ZjkfZBVM+rMszZ/GBr4KBlq9+X28THc8XdetJEA3+5mB1gTBbA3IkQusBdg1hv2PndXAZ5O9RDVeAsQmOrrettfgMij5zvf0QR47e29fqJAgAVPuY/KFKP9E+NnTo4Aj2vnliSpBegxEMt8ywWYMRJqsNAK4HYy0/fmqLT8f46ZNoz+xMDnAx0ChEWFK/36BOBmdj82JghhrS/ZzCQKUZ9BafVwFaLRVXDFiyzE3bYK5AUIsSzHs5xJF+LJdLvV9gIhinf7/2mtFOJMQ0Vo9ahvHAZqyTlCqG436c3LhThcUoVzWiFEwp1rBQ1CPD9K6t2nF2JnWKzjk1ki+M2f32JOEiGR4z+Q4CrCiRBCl8ViEbxOx1dcI4/uZ3khzf4iXHSalzVME+GTz10bCESw/mbv05wtQuuWoIkoF2Gtc8E7d60ImUvrpgt1ItTePPRG1iCCXd7ujnVEMc7723XEuIqhnSMIWrlYDNfCkwXrBGIUDC3tUSvFeEg+krQ9RwyT/uL9lvvFaCwJDDpTLoa+1/HVZa0YysnU3zIbxCjuzInO1ovhMOafDYf6xMgqON73tV8Mzu5Yq40ECerczlbQiBK0cqfXvLaXgNNDabwpkMBpeFqWXClBl3RhflyOBE+GAxlzcyV4vHBp9wm1BKt/i5vKL5dAf8XzRatWAu3tzZOkDRIMLTNM6Rt1nne1sEsvwZnOcRMe9Elwr+UvHzeSFHPmHyF3u0pxuJ+9qnajFCr/0IJTAilWeM0/cEEpxZUez61Pc6TwjzQr/aiWooZr5/pDK8WbwDPPuvVSmFm5vJpKkKGvu+97AEmGSWHaycNkGZb5fZ1pESiD1kq/a5xQhk8Y15mqlGGWh7O1JkcGeYLFF3uNDEkRuZdfamWIeXUkdL1BhgV3M8QnXRMxdcei0KcBidDv+Bp4nZ4IedlIuY0qEQfCubUemkScTJ9eZ69LxFWJUDvWkIhzXC6VT5CjI+4l2dNKDsN7X5XZYjmaKUUf3ALlOFU3kslhyLHFL7P7F6Ec3e2ua61VcjArKos2auQo/z77Eksnh/9T12O1ejn87EyCyg1yBLtG900kJOF59vvjB0hJeMLd/C2DkoS0u0XqhMAkMGWteVmMJCxuXGIsUCVhk6VNJCc3Ce+9bZqrzifhfydSgiXEZHTmL32QQErGtMBsv9OuyTho67nmACUZU7ULeRpGMo5+fjfXrTEZD4vuu5zqT8Y9Qcj2YkIKnthwJtXbp8Dqz3X805QUrAzuEKQzUnCku8hSoUoBsb/+43tCKq6wHBNbSKnIXmQ+9TNltIOnOXjoUvGMcl24pzEVfrkLzToIW3HT/N3gc6utkFA3LZngsBW7TnRXDOu2wjmk237sq60wuvN6yNRoGxbXvV76K30b3D9UfrNQboNOVzqjs3IbaDFzHk/Vb8OUdJ/xlvMVKKneM8+VrMCCa0W7zNYo0HhzCn1FgALmdCfSNLoCTwfyNzlcUYDvlXBqtVYBh+SKmVPuKcDK/9vg16DAzfx25uJWBVa2na7fQlbCvvn5VZ81ShybTFy7gqfC56Rx/dwcFYZCNtilG6Uh2TjBda8gDasKrV6V6bejt8eU/TlgBx4XKHePr8/E/wHB04mb</binary>
</binaryDataArray>
<binaryDataArray encodedLength="1356">
<cvParam cvRef="MS" accession="MS:1000574" name="zlib compression"/>
<cvParam cvRef="MS" accession="MS:1000515" name="intensity array" value="" unitCvRef="MS" unitAccession="MS:1000131" unitName="number of detector counts"/>
<cvParam cvRef="MS" accession="MS:1000523" name="64-bit float"/>
<binary>eNpdlj1oVFkUxx8Iks6HbJEFi7FZUiiOrOUWTwgSFotXSQqLKcISRPRlMolJNPoy+XCMujvqKOPH7s66WYmg8rRQET+uXxhB5ImNRYrHYpHC4ikWKSzUOb9TnEnz57577zn/e/7n/Cee9+3v/6fBd/CCvwS7/xTsfd5G9+SdrOvTgnOvOHdJcOaW4GBN8KergvO3BZeJu4f1rw8FC6cEw4OCpQXBZ03BlcuC1X8FN99sY/zzY1lvuQOvSLBYbmPy47rtbd6v38j3vYuCFzn/5aLEWfdC1gunBd114k0KtsYE15J/k9zzatRh/D78z9t7axLBjeDAlTYGDfisPCD+DUGP+z2PBLe+FfztH/YPUd+zgqvHBH+oC/7C95C67aD+7//mfQ3Bz5xrtAQn0GMAfZ7wzgp8etHHPyq4Hj6Oeg2wv0y+G1fQdRQe8j73IuXePuKp7vBagdfY7yA8Vsnbw/d76HcXHbrnyTeH/scFoxnbrx+pd0CcBfIPUq+Qcx/oYwevvlnBDby3n3XM/gC8+08IZvBozVs+blxwifUScbbBY5F7dXTtm+L98PtEfZtVwZS+bJwhD/c3wCuTeYq3vuQ8PAd5fy/3kgnmgz4qsp+gX4u4n9kvwTs/Qp4hzsOzfo/3cK4PvsURdGFOY+4tUnfvAGveHVXQlfM16tuKBS9d4D2sXdzhA8TPhtG9zHfWMfkyzoecD8lbxI+KzHOKfoX96IfP+fBtgjH7uepEnqXYxknoz4D8ifLlfpHvBa0bvH2wm/wBfHP6yKGbp+dH7Nw56nCN+Q7RMde6kDeftbzcsOW3Gx+Iyh39ru8kbzhrfNmL6NucuD7rgPlKWJc47+jb+lxHP+BXEf0e4o81fo9S5iyPbP851k3lib8UqaNPn6W8N8XPsilbH53PnfjQLubTg6fPHBeIGzFn4R/w2G/zjjEHAefiCVuHAn3Td5J68J6A74P0U9qwOqvvaL/H9PU5/L+L8zE8Nl2w8eOy1bOJzjH9k1IPv2OOPvzHu9A/ZL97xuqQVGx/ltAxG7c+ExymXqN2bmv0fYBeCff9IesrCbq4STuvq/TLEryK1L01af1D/Ur9JaYeJ/BFb9Lyd/D19F7FxomGrD/ovNZ1LnhnwDo4x+/glPW3d1PWH1roVVL/hk8C7370S4Ztf+q73JidM/Uhn7h5h346//30b0hd8lFbF9XH69Bb86s/5tr31KW3afln6ivHrA7RWTvX6s9d1MfpvDB32RH7f5XyUZ9QnTz4BNN2blvaB9O2fqURux+pv1Kn1aqN4yp2PjzVHR3iYetjpcjeyyasLzVP2v2eqq17HX/rOmr7Ky3bftXfuXo1+Aptf+qB</binary>
</binaryDataArray>
</binaryDataArrayList>
</spectrum>
<spectrum index="62" id="scan=63" defaultArrayLength="400">
<cvParam cvRef="MS" accession="MS:1000130" name="positive scan"/>
<cvParam cvRef="MS" accession="MS:1000579" name="MS1 spectrum"/>
<cvParam cvRef="MS" accession="MS:1000127" name="centroid spectrum"/>
<cvParam cvRef="MS" accession="MS:1000285" name="total ion current" value="872019.00000000"/>
<cvParam cvRef="MS" accession="MS:1000504" name="base peak m/z" value="113.07451373" unitCvRef="MS" unitAccession="MS:1000040" unitName="m/z"/>
<cvParam cvRef="MS" accession="MS:1000505" name="base peak intensity" value="263043.00000000" unitCvRef="MS" unitAccession="MS:1000131" unitName="number of detector counts"/>
<cvParam cvRef="MS" accession="MS:1000511" name="ms level" value="1"/>
<cvParam cvRef="MS" accession="MS:1000527" name="highest observed m/z" value="921.99998679" unitCvRef="MS" unitAccession="MS:1000040" unitName="m/z"/>
<cvParam cvRef="MS" accession="MS:1000528" name="lowest observed m/z" value="95.06392256" unitCvRef="MS" unitAccession="MS:1000040" unitName="m/z"/>
<scanList count="1">
<cvParam cvRef="MS" accession="MS:1000795" name="no combination"/>
<scan instrumentConfigurationRef="instrument">
<cvParam cvRef="MS" accession="MS:1000016" name="scan start time" value="0.5279" unitCvRef="UO" unitAccession="UO:0000031" unitName="minute"/>
</scan>
</scanList>
<binaryDataArrayList count="2">
<binaryDataArray encodedLength="4044">
<cvParam cvRef="MS" accession="MS:1000574" name="zlib compression"/>
<cvParam cvRef="MS" accession="MS:1000514" name="m/z array" value="" unitCvRef="MS" unitAccession="MS:1000040" unitName="m/z"/>
<cvParam cvRef="MS" accession="MS:1000523" name="64-bit float"/>
<binary>eNoNlHs4FIgCxRlGbShRiUoaLqG20Eupjhlpa1vWY71fM4MZJszLGDSYGam4eSetajNk6W6r9FDaHmYG6bUasUrEDGoVLSplVddfv++c75y/zved76ZrPE2VARiqC6gP0g2EHp9YwaAEQmPiqm+6KxC/vP4alJsViLR6o43rbwdidXt/k1IRiA87/3hO0gnCAs+avXrEIKjbspt9yEE4fUh9/I57EDQTrVsmPIJAS3jAkEuDkKy9fM3Xg0HQ+b7P+q0yCAPBO/Ze0w2GuQn5eAwlGJbaX97SpcF4mL2cW6wMhs2mZm2FTghecvN2LNgVgohxt7zWrBDYijoX71CGwLLrcsvclhDUNXr9UEIMhc+1U9VTrqHIKdw2t5gcijD/zZ1K91Bk7Zve/iErFJaaPy+JFKHoaP2cKGwOhTjgyPBd3TCUXz4epO8RBsFg+w1iVhiKuvo72w+G4QUF7EXKMPD9OXneuuEoMvG+30EJh5/TTpZZejgYNFa1KiscQriqDZWzWjJ1iaETgXcTfs8aiRG4yBj119kVgeljfRVnsiKg1U+0kDdHIGh92HwWIRLqj7RtWqRIpJSZrg2wikTxE1nITbdIGGgMjqrJkTjp/E9dKy0S/3QcG7WVRKLabwfPVxqJjpr0SjvZbK+e1HBCHokti090lKsjwSUfye4hUNHJu3AolURF18Ly+UwyFQ89CQMtVCr0H73Z+IpGRZXzs6cNEiqSJVfivWRUtEr2zo2spMJozzrnIfks7TJGX6ipcLT2HfYm0HBnjjSIqUODARHeBStpIDzwCtMm0dCp12ax1YqGVmvR0i4yDVPirJHMCBoEu/pSPGg0pGqKly2Q0NB17np0rIwGL6EJPVxOw4c2v/ORChrInQY3V2toUDc15Nwg0MFijVsGWNExkXynexuFDnWXa6OaRodd1PBEjoSO8VX7bjtU0rEvoaVkTE6HzaS7mUUzHYr6RrNSNR1e4uvMnzV0fM/4t2GDThTG/P5d/5oUhfPc3/qPkKNgrZ1PMKNFoTvrlYNKEoUvJlt78mRR0FqS+8pWEYXcuI8//aWOQmZJY8A1TRSya3NVMp1oGP1zI8PdKhrszqCouZRoxDdmXD9Mi4Z34tfCG/RoJHrlndwlmeWCwrmh0mjs5XKMFWeikT4R/nVMFg3Wee43R+XRKDp4x+mqIhoB3so/TvdH45dFqUovTTQuNN3pMNSJgW9qaP9lqxjIHxa2cikxWFjQcW41PQbbc3LM7kliUPEms+cPaQx+ynYYe38mBi7G+hneshgselZ8d7siBnSvFUZD6hiIxkcDzXUYYLbNWE+RGLCSdwwts2Yg2iy9/QaFgcISj+VudAYu+0zLHKQMtIxtRbeMgcyXWgUZCgYMLS+f5WgYuOgr3/mBwMR53qkDqVZMkDL3v3pLYWJmgJ09TWei9RfRO3sJEyPtQ1+yZEzI1/rz51QxoYxr3G0vZ0J7glq+TcGEC6HM1l/NRJLiqM0hDRP8N49Wt+rEwufYupkl1rHQvmNjV0qJRYnTaVICPRbdEXGW86SxcFex3a/LYqGQ5kRzFbFYTLwnX6iJxRLH329NEuIwnJA8cd8qDrylkroMehzeV6jb/ieNw2fd4sXGlXH4yTbzBLEqDu633YpWaeLg+U7rbfZgHOb959HhcQIL95+oetfqspDam7RPTmKhdJelxUoKC7dOUEpc6SwclXo+fixlwetZONOyioWVaQndexUszC9sNuzUsLBig67zMuv9WMrb89eP9P242lvVOynZj8k1dp0llfvBd90bXa/Yjy77lFA7zX7YrhXKz1vFwzPQoMmZEg89/7oqM3o80rl514yi4rGhymLecWk8BshPX/Gr4lFs1BI6Ux0PbdnQS19lPIjBj1KaB+NhJGxPF+kkYL4+dz3TKgHnRrt3bCIn4HikE1S0BKzsjfh2TdQsVUs+fiOd9fm3lgxXJuBF8pSTnSIBklOLprTVCfghtLnnqk4iDKyuZYdZJ8K5CQ19UYlo4K26cIWRiOXZglGpNBHfdadYxlcl4vWj88wCTSLay4ka3stEXJRwiIPabFw41VN2aSEb1cQf1tWuYoO1zsJq1JGNf3qpI2o3NlZsDe+b58PG3c7yk6Y0NvD4XMtXDhtS10JKl5gN7hvzOX71bETYim/Km9g46X2+eaqDDdVJ/b7Najb6nNNkA+NsNN6YboicYCP/pOluCoGDqREP3aqFHHy6G2i4zJiD95dOfWNK4sDBjGD0xpGD9OqTnwfdOLipqq357M1BX/7y4mwqB63LTI/lcTgQHCyV3RVzMPk81vQ/RRzUmT8/oiXjoLpoUtkk56B3j5S8RjWb+1/+Ug81B3ePeg2JJjjYFrxkJpjAhXM58csKYy7670ouOpK48CebZY44chFf/cXpohsXzOLPOee8uXDn56+boHIR1nXp8hiHi8cCW62LYi4K16uHA4q4sE+2fpMo48Lt/PC+XfVc9P7k6ciUc3HTfrrURMWFDz18bW4HF/OPbw40UHMRMxMs/35itvdFb22eMQ9ztK47uDrx4NZi1LaUzIN2zJO/ODQeGB5dPDMuD/k/dj7ZIuHhlG38zToZD+8mf/nZpp4H887Bq9VyHkKy5MdKVDy4cAdMLqh5GPYYy3Oe4IG1NEWZZsyH7uHG+nZLPsperngfSeLP/uiZcqIVHwdy56yJdeIjXanqriPzEViRsnHEmw/f5aIHRF8+LFabF6iofHRb7SY7FvGxaXqOCer5aNfd4MmS8xFh8vYGT8VHvoE455Caj2zrZIOSCT7sHbf/2uCUhOymB901PklIUPnJLLlJcNa/urB7loIajzckfhIiSl+0n5EkQcnTPsQtSkJq1IMf3xUnoeQTlZMqS4JL/hlbdX0SxvKvj9JVs37S9rNNE0l43bJ1VR1BgKcfwl+X6QhA07d2YhgL4EMoe8onCbC515kU4yNAc4W3+3q6AAXXy4YfcAXoLL71qYgvwHAuOS5FIgC/lu9ytkgAv7LDG27JBLCo3rP8ZL0AG399er9FPqt9PlwsUglw9PQQe1AtwLEHVRPtEwKMiB7vuEpIhllHqczTKhlfa0e3tPskw3wlzd2Yngz6zdubZdxkPNqSe0m7OBnPtU1rXsqScdhieBNZkYyQWPVZF00ysmxeaRUbC8HZWH/ujJMQ/fFnysbJQjypMr7y1keIrR9HK4okQiTpt+qeKxJis1GF1wWZEGlO757TKoVYJf6VdqVeCIZD14S+QoiZ8OnunRoh3kf5P10/KYTJ+M9XHhqnYKAy4f0JpxQsykw2HPVJQUjP7f4Aegrm9gSQ7Hkp2CSJ4fdJUtC3WbDSrjIFaVFLNh5SpKBhb45KzzkVg3/3bNeipGJzBo1ny0vFEZmSQZam4v4F3bVBlakwHmFNHVKkQhnyd8jvk6nYlF1nGG6Vhv6vAYcPUNLwfE7GjIdvGoYWMCtc6GlwmRqL3spLw3HRZLufNA1m3BRKTXEamI+XT5ZWpmGV99rCTZNp2EA8N8A0PoAmr/nS350OYIb+hUqkHEDGovEjt+gHcGKM1uPYcQB8soFrD0mEs6sX/+BAEaFNXnvK0FcEzXZezT26CH5tVjmplSIcsa+/FaAQodZPLc/ViLCl+LeC05MinHK2683RScerhICiCud0FG6jTvZS0nH1juul5uJ06D0e2SVTpOP0AtnpVp0M7Gxdz71rkoGmzDIlqjJwSaj3LWEwAwUm1mcXEzLxaYq/x5CUid/3JdV+9M7E5+eRinm0TMgin9i4xGWi6MrYi/fXM7FF+PcH7XuZuL1Dr9xclYmbjwgjBuZiPDQ6PrPUXoyLzWXtO5zE+Mx69ER3qxhdjv4tm2RinOV3/baxXowF1yzHvpGLMejwnQdjlh7WrFpXlRgrVE/UG5+Jca9gcp3HPAmmKsIG/ckS0PYlxK1IleBXx/B/r8kkqHgscNs+T4qedzalrmwpMLB7h6NQitXpP77mFkln95zTVik/iBdKRz+5+iBiy+xnxkcOoolis+atTzaIu00+ff3zv/g/A6S3ow==</binary>
</binaryDataArray>
<binaryDataArray encodedLength="1396">
<cvParam cvRef="MS" accession="MS:1000574" name="zlib compression"/>
<cvParam cvRef="MS" accession="MS:1000515" name="intensity array" value="" unitCvRef="MS" unitAccession="MS:1000131" unitName="number of detector counts"/>
<cvParam cvRef="MS" accession="MS:1000523" name="64-bit float"/>
<binary>eNpdl01oFVcUxy+lyEOCPFxlVYausuhiFiouupi6KFJaGHSThchQN8GFuT6fyTM+02trk2ijTv18ii2v36l0MfaLKNYOpbYBu3iFUIIEfFAXUkSGLorYTWvO7wjnZfPnztzz9T//c+bFOefC6V8T9/TvuY8FX/pI8MfbaxhevCvneEKw85vgo67g1KLgrlxw26eC3RnBv38Q3PiJ4I4b4veXn/D3Nv7B9leCwx8IDuHvBvE2fy3267F/4zviHRS8KXkMbai/snYOv5MX8V/F35uSd1i3JOely4K3vhdMDgtuuSp4jvcj1LWzFLzfEcznBOfI34GrX6xh8mhZzvduCv55DX9nBefFX9jzh5xXPhPs8X6MuP3jglvPCD44J/ja54IXqPPxRcH1nP/6UvDfbwQb8LBI3yvuRZcE/SnBCXiP3xN8mXzWwUsH7B8hX/yfgvcr3F9+H51wXgQz4tfOC56EHwffc+jqGPUOnxQs94HvCAbpV9hMXx68K9iaF3yCrh3371yHf/iL6N/P5PEtz5+HD0f+Nc4L+A9TgukxwaIBf/C16QL9ox8ZdvP4C/ocvawcRU/gKPl66l6apT54GZE44ckd8iPeEnrpHrF8d9F1gf9VnhfwFNrwDt9j1FWCCTy+cAt+8dPRvKfRX4CXSerCPqDf8Bb+pi36E3b+HqKDFrxlh+gH/irqzFrEYw8UTZ5Tjztg64/IqyJuH7vA8xp8OPbeGPwHdJLS94L7bj9ziV3VsjosyaOr8TzYsHFy8nTj+MdvQR8dugz4X0UHvWlbd0K8Onz18VNjrxbw7+jTdvZvjzw8dik4ukBdqm/iOPh4TD86s1YvFXUmTWs3gl6GqCcm/zp55t7eL6hn5TT32rZ/JfXUyGcYXeTkmzG3W3kfw19OvRW8d2asX52fjD1fcm+EfRrT3zp+RsnvH/ba7YJ+Ue/r1JscsLrTfZDip358YM+hs/jQwBzgt1D9wN/CrOVf9cSe/N+AvueW70C9JbzvZf9H2nf0kulcsOdS9qbHfx1/Xeziq9Y+BfsTtk4PHyX5xvAUqR159bjXop+j+p64BXk06XsKLyn+vOaP7jPeO7XnXg9dec676Wuf5zl7IMKfa9q5zuetfaXzedTugVznbcbujxLM6H+musSuJM4qc12imwr/1aSd67Q9oKum5VXzVH2qfYs+J5N2foLmgf8Aj574vbbtl853aNrvg/pRXen+7+NnQftLvcPo1jfsHCgvKef6h/a7FOh3n/gd/W4zL8VBu4f1e17X7wO67E7ZudI+bmcfeNW/6gr/PW/z9rrX8Z9q3fAbc+6qrsYtD/pdi3Sf7BuYd92/DXsv83bv6Rw/y2u/3euaTzRQ17Lub29/vygfOs/JuP0/IppO/gPrD/sH</binary>
</binaryDataArray>
</binaryDataArrayList>
</spectrum>
<spectrum index="63" id="scan=64" defaultArrayLength="413">
<cvParam cvRef="MS" accession="MS:1000130" name="positive scan"/>
<cvParam cvRef="MS" accession="MS:1000579" name="MS1 spectrum"/>
<cvParam cvRef="MS" accession="MS:1000127" name="centroid spectrum"/>
<cvParam cvRef="MS" accession="MS:1000285" name="total ion current" value="886002.00000000"/>
<cvParam cvRef="MS" accession="MS:1000504" name="base peak m/z" value="113.07428701" unitCvRef="MS" unitAccession="MS:1000040" unitName="m/z"/>
<cvParam cvRef="MS" accession="MS:1000505" name="base peak intensity" value="247616.00000000" unitCvRef="MS" unitAccession="MS:1000131" unitName="number of detector counts"/>
<cvParam cvRef="MS" accession="MS:1000511" name="ms level" value="1"/>
<cvParam cvRef="MS" accession="MS:1000527" name="highest observed m/z" value="922.01265555" unitCvRef="MS" unitAccession="MS:1000040" unitName="m/z"/>
<cvParam cvRef="MS" accession="MS:1000528" name="lowest observed m/z" value="95.06361041" unitCvRef="MS" unitAccession="MS:1000040" unitName="m/z"/>
<scanList count="1">
<cvParam cvRef="MS" accession="MS:1000795" name="no combination"/>
<scan instrumentConfigurationRef="instrument">
<cvParam cvRef="MS" accession="MS:1000016" name="scan start time" value="0.536233" unitCvRef="UO" unitAccession="UO:0000031" unitName="minute"/>
</scan>
</scanList>
<binaryDataArrayList count="2">
<binaryDataArray encodedLength="4172">
<cvParam cvRef="MS" accession="MS:1000574" name="zlib compression"/>
<cvParam cvRef="MS" accession="MS:1000514" name="m/z array" value="" unitCvRef="MS" unitAccession="MS:1000040" unitName="m/z"/>
<cvParam cvRef="MS" accession="MS:1000523" name="64-bit float"/>
<binary>eNoNzXk4FIgfx/EYWul2rlCZEW222hyllP0wpLsc5T7mZoa5mXHGDB1IrlJSyxAltWVk070zpNL+wqwkusZR7dqU0qalfv56P8/reb6f77bsmFVGzYF40L5da6sXhKjnX0P55CDYnpuYbeEdhEW7q85nZwZh8ouOjUodhF8NIu1tCME4OHjqvaF+MAYXurbQPIPRUXDESe4VDLOA3c3t8mDUGZhcNdwXjNPqZW97moNBcrVyvKUXgg/a0j+XkUMgoGYsO+oVAoeXsuwg+VQN3PqKm0NgZRRVf4cQisTJ1jwz71BMLHX++0pmKDoX+Ck3NYdC4lS7cfqdUJy+lR5VoB+GQFWYyRv3MKz9zW/h715hKGMGJr7LDMPdSJc9LHUYvEPubM9uCYNd51lmj144vqocZs3dGI4t6ZuD52WGY+vqGe0dWeGQHx2QuDaHg+buprdFLwKDK3pGT5IjcOPgxIBDWgQ+M8fKH2VGYLZ9fey4OgIPVGfqH09GYI0ZyeEYIRI7+mrL2/QjcfVkzWiJZyR8rr1oG/KKxMDKU4WXMyMR5usydK0lEnXvwwfjdKMwy/pvh79tohDhJZQ3eUTBt8ayp99zyn0CjrdTo9BcwhSukUWhM3ynD00ehVuif7VLFVE4sVbefVwVhfY9I0Px2iiErlqi7daloOzK0Z1sIgVrrjauYHtScOHL7IMaCgWLK41eDVMp0PsSaHVTRoFRrqx7p4KCqNucPyIrKbB/W0t6q6Jgmcjs2i0tBRy760brdam4/2axnEmggvkrkZO+iAr65KeZJkQqxkOMe51JVLR65BcNeVJxDq9XZkdScSRBdnEtlYpNrgTefBkVNIFDjaOCCnbg8xvRKiq8z3B+WNZPhXlfI7tLlwaCHmv3Gxsaboemxe4m0fBiw5lFG8g09C3ZZXWXSsM0e9aDAhkN5elz0pYpaCCWSCLsK2nYX+JUPqiiYbXkxbhGTUOuSbr+yhYa4ntd/LK0NHDLJ3kV/TS0GWVpXAh0TPj1da4h0SE5fOCfbE86fvqfW545lY53exTGPTI6PlKaug4q6IhOrnhtrqaDHbVnqENLh+e6+rU9/VP3NV7/ZhMYuB7xX+MqEgM3x4q4i8gMJB+9E1dDZWBHj2bsCo0B9ZOYdX4yBkZdphk5yxmot1G1tSoYSD247/khFQOirLo3V9UMTNfL+nTkBQOrzNgBW/sZoH6bflSfwAS9VTfiIomJ19cnxmlkJlyHNFt/oDERdcureI+ciYLem56zKpjoFHLp2xVMzM4lHh5VMUGorkkhNTOR7DNcPqhlIslpeT6RwMJC99DvxoksGDdcSGgks1ArfPqogMZCcVSFqaWchbHhGzfqFCw8TDGZlaJi4cJdmixZzQLrl7zGPf0scGZdYc0kREMaS8+YIEZDOAZdLTkah+vnPtShR+P98Lrdy2XRWO26/3OWIhoODbv/maeKxmVlcuSgOhotxnnfx/ZHo/RQz/pyQgw62wIELcQY1BomTpjbxmBJlaJISo5B2KTmywpaDByuLr82JIsBy9F8r3NlDEwUR3U46hgIWsl332lj4KmYsfCjLhtPcdBqFYmNrqQ00UMyG03KHNcMGhvurh1Pj8nY6Cj8a1qKgo2qmAiBdxUbz564eZWp2SiLSO1cTeDA/L+S2BESB57VVvf3kjnwCc1b+T2Ng0b705M+dA5aRCBOyDm4VOkeu0TNgZ7hj4/f9HNwoKP5hHKIg4tFUU3+trEIt4xhysix6DXlLrCVx+LTSt6/pZWxiK/Mp8aoY9FIIl0zGIiF4sw2raleHBr9fUfvk+IQG5CZ7k2OQwpn3nRLWhw83pPesuRxKGb0/1xdFQdJ0UyVeU0cZlo+dZA2x2G5q9rOuD8Oli/D/RsH4mB6r97vIIGLs/NLxBtJXMwa2t6lb8eF7HINPcyTC3KX18AxKheUzT5cdzoX27yJPpZyLm70iRZ8nGrxyQDfPZVckCbUnwOquPh1eEwWqOZiCUe0WdDMhd73YV3TtVzQhsYD2wg8lDOcdwXb8nA2tHlXtRcPKx0FBpl0HiIPLt59ncXDKh2z9Gw5D+eXb2DKqnjos52XmtPPw08hI+NJr3iY1D98X6PDh4dux3NXAh8XB4np9+bzoXY+YXXehg/rTe1zpjvywTiinPbIg4/jksduZlQ+Ak3MK2cL+Si3X/OgLYMP+83ux5oK+PBRRDz8q4KPK45X/MPr+aC0Ht02/Dsf3ubnt1V28FF1J+TBrlE+Dvw4OvsnXQHyi7Osq+cLUFgfOJ5nI4Bhb4bSjijAXMoXm7mOAsj3suS/ewjQvvXc4zFfAaYF5PFEFAGMjpkk3RQIMGKWzLyUIYDNkfmWXwsE0Ku5uK+nUID+0/au04sFGLQuM+6tEGA82WXTKYUAbo5rrf68JMBuQz+ngAYBvJ+4VVmppv66Kk5em+oP6585+nQK4OM5R2msFcB83Q7TxFEBNLfXEui6Qmh0NsdYGgkxbLC6zYUoxMfXq377zlGIv6xzaCoPIWxzM/fX+gqRJRjfOkIRwrtg0sJIKISDt8v26gwh3r56BpNiIX6eN/ScqhCiNsxK6V4vhLzM/OQPKiEuvNrwQrdTiMGGgZsErRCyrx2DPqNCrMlQa/cbiVA6wsqlE0XIW2xwe6OjCEvFK2fo+YlAZs1NsvcX4c/EYeoMoQgHepOC0mUi9H1uum9XKEIO7/pdp3oRusb/q1GoRIjWE+w82ynC2n2fVki0IogNHNbuGBVBs0DSwTMS422+TlrnYjE4P454CIlinO7ODrAkiaHjs6rP1kkME1VjfIWnGIfOuOcM+Irhpb8zYYgiRhylLd9dIEbKqd6+AKEYj+qyy6UiMVq8y5J2yMQ4oZlokhWKwZ/1MlCnWAzKh8Mu+xRiLKwXB2+uF8P/sjwyXiVGqfJpTVynGLGthqF/aMX4+GqLg2JUjDv9LyK/EePx3be6meHUeFQsHdpkKoxH1Ip5Du7ieFQf6yk8K4vHUPgbqqQwHq0vP12dKIpHrOO8Mdf6eFgkpWreKePBOPz0mLxzyqXdkQJtPAxXeT0rH42HYmybMl43AZuuRFrLCAm4dKRkBc8oAcKWqo+xxgmgvBjY8IyYAN7RPQJbcgL+qltwNscvAfMo28cahAlouEuwYMsSYPL6a5GoMAHd3brbzikS8PrJefat+gQYdgnpP2kScDvo0tOn2gTM1PvQbvohAdRZpF4RQYJW09O6DiQJjrTPv632k2DnC5bHb0IJcMBY9xfZlOtYNFwrlOB28b2CLUoJzMqDjhDUEoj8zdXTNBLo+u3VCeuX4B+mxa5yIyl23NcP+kKUwsp1W4baUQrNt1HxR08pDBZa+M3xlyLHraPWjibFcev3Tx8JpdAGN29PlUnhVZn98UahFIaJ74gqhRSejLkzTlRKcafkLr+vXgrJ2D9bXPulSGW8Jc91SkTZzEPyTr9EeM2t/+JNS0Rz0wkBT5QIEWMGsakwEX8Ojwe5VyZCeOZTxidlIqatM7E6QkjCv/3UHI1REuwKyNYbnJJQpQwZZZGTMPvyij/W05KwtE3aZSNKwsZ9qzcGqJPwJj9HbadJwmVzt53V2iRYmUkkz0endrqfWEcYJ+PRyk0Zi0jJYNtsqksjJyPvgqVynX8yhKSO91xaMrofpXRnyZNh+2zH4N6iZNiJ1u+6UJmMSz7h1gGaZLj+Yvrt9odkrBj5fDSJkIL3v38zKTVKQYuyPOIaKQVNQbfuX3BMQfq9kLoIcgrW+P3i00pLQb4xT5zTnIKsT48vbNak4L/AfbxN/SlI47zVHCClQsbOqZ5BTsXaIk6zZqqXTk23OadMhXOFmWtdQyrY9ZZdnZpU5BaxRzZ/SEV3as2CcUIaKKUGfWpSGr5bNO1QNzkNQ/bN2hb/NLyyXdxwW5mGUnuPpmHCXrj07vtiabsX+QLZceOBveisvuT7UicdDifFx02I6fj1Qf7yAd90nMg66WxITUeBlZ3asDYdZZZDet+a0hF3en+ZrSodzvkPZescM9DA0F9mcTUD6q22ZTtUGTiVOPmzd2cGFOPc8QVPptwk5HCsowwZ9+Y4+XjKkD194bbzjnLYNF3dsoUvx+VvdQZ2Ujn8ltyMjyiUo+RZ4vfCUjnuDHy9oRRmQlueuzV3QRYqSuz+tmjPxf8Ba7rJKQ==</binary>
</binaryDataArray>
<binaryDataArray encodedLength="1436">
<cvParam cvRef="MS" accession="MS:1000574" name="zlib compression"/>
<cvParam cvRef="MS" accession="MS:1000515" name="intensity array" value="" unitCvRef="MS" unitAccession="MS:1000131" unitName="number of detector counts"/>
<cvParam cvRef="MS" accession="MS:1000523" name="64-bit float"/>
<binary>eNptlk9oFHcUx4eSw+KhzEly6GEuhaXkMPQUSqEjqIj0MCebg4c92OLJTDYx2cREf1mNJia1UxubtU3bqf3jRhS3NNVSKp1e2lBEB0EQlbqKxyKDePBU/PM+r/CW7uXLb36/9973fd/7vd963vPf5qvRC/D8zwX/bQu+8+dLdK/fFtx0Tb4H3woWPwkmnwhufC8Y/yL48CvB+5cEN/9OnCOc+1Cw6gS3XxR864zg+jnisJ77UXi8j58p4ndHsXt1y8v92nVZ7/lasLkmWBNerl/y8lrsL14W3DEn2HcBHTJB75jg5SvkCR+PuIMnBHdi15kU3NYRvCR65gs3ZT2Mn6rEdVdyWb93S/DNs+i6il5LgkOpYOMUfIk7zvmSug21BF/5RvCv84Ln0esu/N/4TnAfWKLHQ+IEfL9F/GIZ3tRl9QfBvCF4Z13yuXdD1rvwF38s2E8/tL7AD34HyfOD3wTfZb9Df+ygX9LD5HcUu48E3X7O8T0TO/eYPtkL73/Ia8+XnMPv5K+ClRX0nidfdIywP0KfO3iFxB86Yfs4OU5c/CyTf3Yanac49ynf8T9A/8ez+D+IH/LO0CujT3+GvxN/boG+Hzxl6/Ya+rbws5U8avjJNQ593m6CnOvHzrG/RF/s5t6E5Bks4HfU2u2FhzdBHWeo7zh5cG71M/JnP6BPh9AjHoHHNPZ16kU8n3tXw2+H8x36I07wyzlf1w3rP0bXt6lbjfPxAfLFfwqPDP0S7Crw3ViwvKjT80GG7soPv91hEF6O/HKwhv0y9XVj8Of8Bn0Xj/6/3g14lbM2bsNZ/330Y4e6ltiHI7ZuIXEi/KTEazIfPOz8KZtfwPdsEb7sR/RdiL8cjPAbkWdO3CV08JU/eoToNcB+SZ0K7EqtIzq0T+KXvPqYWwX7/oytX4L/CCzg1UWfBAywT5hL84u2PzPs/qbPQ/rwD97XNnk58q/qPWF+bVsnn0PM9xXLKyPPDu96yj2I6MtS78lEzzzRc8csL82z4FyJ3iX2Mf6qvAvxir2Hpd471o94X1N4FnoP8ZfTDyn8I/a9aatjNGLz1r4M8dPlXGXN3gOPemYjdn7743aO6f32id9F77Bp66t95qHTk5O23xN0zcbsPOlQ15z9YszOOa1Tl+8P6Jd55khKPYr9lv/WZZu/1quo23nYalrehc67ur0Xqkei82XY6h6g5w36t0SXhLg556vwzup2Dmv/6P3+T1/4NJhHHut0zM4Vh10wbP04na/UobvPvgs6h12Pnc47Pa/197RPD9p+0/lX4Z7nrMNJ60/nic65Qt8F9tunbZ/WZu27WEGXUueM6gCfmP70ya9E3wTM4J/qO8b36rz9rv0QHrXnsmn7Xup7FYI1eAR1m5fe+7T3HXZ23qfKr+f+6Xv/lP8lPnnf5Z2Op3v6QvnORM8A6FMCiw==</binary>
</binaryDataArray>
</binaryDataArrayList>
</spectrum>
<spectrum index="64" id="scan=65" defaultArrayLength="375">
<cvParam cvRef="MS" accession="MS:1000130" name="positive scan"/>
<cvParam cvRef="MS" accession="MS:1000579" name="MS1 spectrum"/>
<cvParam cvRef="MS" accession="MS:1000127" name="centroid spectrum"/>
<cvParam cvRef="MS" accession="MS:1000285" name="total ion current" value="812956.00000000"/>
<cvParam cvRef="MS" accession="MS:1000504" name="base peak m/z" value="113.07442307" unitCvRef="MS" unitAccession="MS:1000040" unitName="m/z"/>
<cvParam cvRef="MS" accession="MS:1000505" name="base peak intensity" value="275143.00000000" unitCvRef="MS" unitAccession="MS:1000131" unitName="number of detector counts"/>
<cvParam cvRef="MS" accession="MS:1000511" name="ms level" value="1"/>
<cvParam cvRef="MS" accession="MS:1000527" name="highest observed m/z" value="921.99141920" unitCvRef="MS" unitAccession="MS:1000040" unitName="m/z"/>
<cvParam cvRef="MS" accession="MS:1000528" name="lowest observed m/z" value="95.06418011" unitCvRef="MS" unitAccession="MS:1000040" unitName="m/z"/>
<scanList count="1">
<cvParam cvRef="MS" accession="MS:1000795" name="no combination"/>
<scan instrumentConfigurationRef="instrument">
<cvParam cvRef="MS" accession="MS:1000016" name="scan start time" value="0.5446" unitCvRef="UO" unitAccession="UO:0000031" unitName="minute"/>
</scan>
</scanList>
<binaryDataArrayList count="2">
<binaryDataArray encodedLength="3812">
<cvParam cvRef="MS" accession="MS:1000574" name="zlib compression"/>
<cvParam cvRef="MS" accession="MS:1000514" name="m/z array" value="" unitCvRef="MS" unitAccession="MS:1000040" unitName="m/z"/>
<cvParam cvRef="MS" accession="MS:1000523" name="64-bit float"/>
<binary>eNoNkHk8FIgDxTFEx9YaOrZ0MDpXBxLZ8JiptB0YlfuYGcaIYS5jjHsGCW0ZlWolZhxbdKm20DlGVqvk6HLGdKEiQj9b+fnr+/m+z3v/vKC+92mLVB7wMK8L26btiZXEIO9YsieKGRsO6W/1xIMUtjgnxRMlNr+k36jxRG9A0Mh0ghd2B/roEXS8UF/18JOBkxdunVtkeY3ihf6eTaP1Ui+4l9pEfU31gopi1Teo8oI0++gM2zovdCmcVPe1vdH0xq3pLNkby1ubND5RvCGv/SK4I/XGrpUHO4pU3ig0nybuIPjgCXuJx7StPkiKl9IepfggtWDpz84qHwz/unumzgMfiJFwc7W2L1QGuctO6Pii4uF/ny7Z+WLnqXHPGoovtuQlNg2m+GJFXxUto8YXG6K7MkS1vniquV7wUtsP0/VeSVdT/KD5cqxPf5sf+Nvnv9BJ8YN/mfRcbaofHrwoOWqt8sPTpE2remr98Ny0dwW0/ZFxveBHHdkfcz2cd+om+ENutKioPsUfpb+nh29V+eNyS5mx7Y8pbvQb2ksIAOd98apanQCYF5qSH1MC0G19V7ciJQAlLp1v79YG4FrzH3tYWoFo+8v/zaBxIKJJa784kwJRkd+eUuUYiNNm1Q6vnQIxIyv68n16IE5UfxU6SAKR2MnMOCYPxJGhxu3lykDs4AmTS3sDsfCL/US/Fg1GRDrtiAkN2w6L1vs50ZBZNlZpT6aB5S+uvE6jQbf2eORHOg0+1J1PrktoWOlrsMZbToPBhzmPPRU07GB5z+1R0hAZeKa8s5eG6LU/923TpIO5uzNkpxYdAqrNXlcCHZpbC6yKl9LRojktd9KYjtcXn1itI9FRXEj3fu1ExwKOa64tnY5Wu67lcyV0vNefU/q4gI7N63c37JXTofdu7Lafko748ITrv9XQ0Zbz6eQiNR2nHa4439ViQAOVf2w2YUA2c30xlcTA3Wc7TtiQGUi61Lumms7A5ROalFjJlK9gSUTSKVaUrSIqGLjoJtr+Q8mAWZ0sd0LFwA6t8wmqXgYyDB0VcjUDnyOdq60IQZB3vrUzJAUhJMa/8KRTENq/kA7PoweBtN39zTJGEDRW/yh4JwmCm+ZBp8PyIBRdTXlpXBOEwBl/TLupntqvvG/zp1YwWIuJN/4iBGOTn/5Me1IwdBaw7avJwYi7JkpKogdjqUtmXwkjGMuVHfnbpMGoPKpIeysPxgnN/IZsZTAeDmWvKa4JhoutR072q2B0+FrOslcHo737qq8JgYnIZStpt0lMRGTNezbuyMSeTz36t8lM/J5q7mrOYIJ5rUijT8KEbf7jy98LmFjUWd2yT85ERnbzwicKJp6fGFaa1TAxK92k5E0vEyyirnAuIQQmTftNP5qE4PpYg0sZOQTn/9wwcJ4RgkbThrrZ0hBsZOvkquQh2PRg9NE3RQiavB+ORCin8tEVo2k1IVBJKS4B6hB0iauutGqxYEidv+EOiYX0SxOdhhQWMgn2+74zWGiOZxBXS1iwbltSvk3Owr77VvyDChb09i2uH1OyULLzypU0NQsnF3gczyOEQrS69WWTSSh6rxxe8ZUUim1nlt8qIofiaeT4yRFJKFq7U+tfyENhoqpaEVkTikNlPrSF6lDYGW9M3006gOHCqKJfKAfwyCbbvoRxAOJvl2qVkgOob5hjXic/gDOqxqzWmgPQXDKuQVUfQMChSdt/CGGQqz9u1yWFYXDIw7/dNAx5He6rPMhhKEnNVM1ghMFssYBsVxOGB11ahdnqMCyco5F2+20YFiy9caSCEI5Ee0o9xzQchnee3NhICUdeJtE1mxGO0Iaba9MU4ZinN16wvyYcOgpN3XfqcMxZpbxVS2DjoVFe+BUSG8Zu8mwHMhtx6xxkd6Vs9O9OP2CsYMMo9SLPrJSNxA2FaWTVlNuMfSaq2dhy6nl71Ws2FlntsjlKiED88JWLA6QI6NlsKVjtFIHladLlIeQIHIm5NKIXFAEXM52JMUkEGghnuGGKCIRW9+343hOBCxfyY4fVERibIfDoIEQie9/WY2GmkWhf2dZ5LyQSNm2P1tdJI9Fl9vV0tSISKQ2i/afVkUg8eFl3RJODTqfNP5r1OZio1e6+aszBzhcTqQPmHCQcdTB97shBcHf6q49uHExyqOXHaRw8LBtP/5XHQUe/9nddCQf+4xcrtGQcPLcOkk2TczDLcEjDo4KD03dbhgbvc3AkZ/5vnGYODPoLvm/W4iLmmy6zVJ+LTfuXzrYjcqF+PV/7njEXewN++qnfnIt3pr6Et45cmB1yedbvxsWQw/v1sTQufJ883JfJ5aL5TMvXm3wu8hsitf9O5oK85u/dE9lc0NvUN0ZlXBzMPs6uLeSiY479E/8KLmSuVW2Ua1zosZc9hpKLP65lUdjDXIzlXr2epcVDXuO5l6uIPFhRmxIpJjw8Oe/4r5UFD5OEMZ07jjwsH7j4odyNB6OaF8lfaDzkWpZ6j3J5mCXa+Ph8Mg+NVY/qCrN5SBxpPe4s42HePNIhHzkP3Gd1j/ZU8OAe83nCW8kDRTC5briJh8yzVURHLT5YTWeOlRL5eBmSaxllwodO2XhBiTkfryz7Frtb8PHGpsdhMZUPwRJ2qj6Pj+2Hf7sQIeGj7Tzh4yoZH07VkzVrKvi4PL2wvkjJR68oi1raPNXzchuX9vIxX3Tm8rZhPng5vxWVfeEjJ3/YdxlRgHNsc8NnywRwLfQcGDIRoDtz7tZTTgJwRk5tf+UmAKOOueUbTYCSLfQBF64A7BbbNd0yAQZGPWe5VQhgbWubEq4UIHBycRq3WYCJGfl+lcMCvCqKZUmJUcCwxcpKkyjUmpz2KqJGISH5XuNaXhRur/ibcl8SBe8xgwdXZFEooS82+poThYBWg6xH8ihsKT034FwRBc+F6qUtUzz79622hOYoPB1eaxzeGwVr//BH5cNRWKJxZF4AUYjqruuGJRZCZBYunG5EFmLZsXVnr1GFSB79doNBF+LBYAzPnCHE/IX7a4/xhNBw3d/JlwhxxMbco0QmxA93i9YPOUK85cy8UCIXQjlDVV9aIYTb0bwt/zULEeLhVdbfK0SlONhsdFiI9HY/DwtSNG6azl3VaxGND+37Urqp0eipZ+zJ501x6OXFAVk0DH52Sm1ojoZG6IbvfHU0Pv/P+mCalgjO/1BXJpNEsAgsau2yEEHvU9/Q/5xEMBIJur9RRdBy+DDnG0+EL/G7/k2QiNDF4R0WyUToLS2/5aoQYdpojiqiQoT5RbNOhStF8OMNxruqRRBLimfvGhGhZIGdn7tBDHY1/Lsm0jIGB+2uz/6HGoO8gYTBHlkMun78d85eEYMHfylIhldjILMgtf8ginFvR3PdapIYHyocOiwsxei+Z9vs5C6GeW6aJZEvBvXkW4WjVAz3So9Xcb1iuLTXrd48IoZ9+S2nWHIsyqdHgSONhfO+HRdi1LFTP86sHyLGQW9RY9wkKQ6uVWZnSyzicC+1Ybk/OQ7h3ydDjjLiUKDt9+ycKg5pp4rqd7TEYcWlpgDOSBw+uHFuD5rEo3iT9FIGOR7WH/mWD1viIZUy+e+fxsNuzt6sHlICPE62jn4iJ+CV1ua9b3ISYL4uu7KNkIiwpWPPjF4nwurL0/HHm5OQvTbjsw89CRP02YzZkiTYXTRN6K9MAo1nyFxPTcayPbN6f5Inw+6XzY17KpIhTsrc6K5Mxkd90/vWzcmYUWC459e2ZCjjd3r4OEnQlkSMyfpdAsui5i0hMgnuFueds+FI8dWus85bJkXVeVdqxmkpxhjlm6LkUrRTN7A/NWbh/16pYBQ=</binary>
</binaryDataArray>
<binaryDataArray encodedLength="1308">
<cvParam cvRef="MS" accession="MS:1000574" name="zlib compression"/>
<cvParam cvRef="MS" accession="MS:1000515" name="intensity array" value="" unitCvRef="MS" unitAccession="MS:1000131" unitName="number of detector counts"/>
<cvParam cvRef="MS" accession="MS:1000523" name="64-bit float"/>
<binary>eNpdljtoFHEQxhdsDhHcImAKkSssUlhcJUEsVhCJoHJYWVgsomAhZk3u4qmJ/n3H9xqjRo168YWPEFbRqBhxEV+g6FppuYVIlBRbBrEQM78Rxms+/q95fPPN7Hme57n+N4H399dxRXCsOYPuwktZz/4i619vZb2Qex33BRsHBSs3BNc+ERwcFPw+Luj6BPteCPo7BIN9glGPYMuo4JZYcGBEcLPE5S3hfN5Twfms5xJPUJ/B+e/9ZTPrk59lv3lBcMUtwZEHgl9PC/54LRjjN3vImjg7HHETz+g5wWK34CbyOj4gmEfw0y/4cQx+E8HyNcGbxHd5QnDWY8HpU4KvU8HaB/iEh6mLgulOwUnuT10VnLguuGpYMDyDX+694jykbjH5Rthtp87+JfLFTrlbcOi44Bz2s5rgcvhccEdw/B5+pF4u/yhrbxt1PQm/R9EROIydDfB0Gx4T9LbymeAT4v1N3cK97IPZft4dYI3e3rH/6jn6OIQf/E+ehQ/sOHh+id8W6pwegSfsriOOKnxPsY7gawK7CfcT/KYnBNtUP3sEN2JnPfvBI+yjrw54aWq+ey0f68g71nO571Z/gmfuxej7G7yXiS8j7hJ8hdS/n/0h+Kruon6HLZao10N05t/lPnzG9E/WS7zE4eDF4S8lj7yOPuGxxH4r65T3TfSVbrXxRbyvwF/ayXkXeUf2PMCOz3wqmAc59UrZd+SR8q4d/lL6IsJ+Ozx63H8HP9F27Kg/znPiq/A+6LR9WOF+gV5q9KPTeInTh18PP+3ooQwvSe9/dVHed9v4I9YFfkv0p+PcwU9D+03zoC5xzcafq3/2E/iL+V400GOlx+Z/AN2WG+R1DHvYDeC1IM8YP0uZ3yXuB/it9tn6F9gN8RvXbZ+p7n6O2PvTfGfCmuVJ+7LGd7HK9yojjhb63K9b3eTUZRHnIfFlzE2fewH9lqvuqcMQvGeRrUOovHdbnS0mrkT1jb2E+la3WX1Vztk+CIm3fN72q9ZV7a1hDrQxP/rhs0IdqrzzeNckvgR9+l02Lp0XTdWp8oL+Boewj/4jzQMeQuyHdTtflU/VXcb7Nr6L4U47b/Iey6vynun3V/1ipwoWOn/22/8PcZe9p/bUX4H/bNj+X8m32v8n2vdep83P6ZzbY+eP8q78aJ8EffZ7WO608yfiXav7r2+djUvnuuo5pX8S/Z+lcWm9VYf0fes++z9S661xVVmn1DPssvmrff3fkh+yc2ia76qn72p2vjvsZpxPOqsXnZ8V8goaVhc+cRaRne9tzLulA7bfgu5//fEHf3naCw==</binary>
</binaryDataArray>
</binaryDataArrayList>
</spectrum>
<spectrum index="65" id="scan=66" defaultArrayLength="419">
<cvParam cvRef="MS" accession="MS:1000130" name="positive scan"/>
<cvParam cvRef="MS" accession="MS:1000579" name="MS1 spectrum"/>
<cvParam cvRef="MS" accession="MS:1000127" name="centroid spectrum"/>
<cvParam cvRef="MS" accession="MS:1000285" name="total ion current" value="913438.00000000"/>
<cvParam cvRef="MS" accession="MS:1000504" name="base peak m/z" value="113.07446144" unitCvRef="MS" unitAccession="MS:1000040" unitName="m/z"/>
<cvParam cvRef="MS" accession="MS:1000505" name="base peak intensity" value="260936.00000000" unitCvRef="MS" unitAccession="MS:1000131" unitName="number of detector counts"/>
<cvParam cvRef="MS" accession="MS:1000511" name="ms level" value="1"/>
<cvParam cvRef="MS" accession="MS:1000527" name="highest observed m/z" value="922.00552004" unitCvRef="MS" unitAccession="MS:1000040" unitName="m/z"/>
<cvParam cvRef="MS" accession="MS:1000528" name="lowest observed m/z" value="95.06337574" unitCvRef="MS" unitAccession="MS:1000040" unitName="m/z"/>
<scanList count="1">
<cvParam cvRef="MS" accession="MS:1000795" name="no combination"/>
<scan instrumentConfigurationRef="instrument">
<cvParam cvRef="MS" accession="MS:1000016" name="scan start time" value="0.552917" unitCvRef="UO" unitAccession="UO:0000031" unitName="minute"/>
</scan>
</scanList>
<binaryDataArrayList count="2">
<binaryDataArray encodedLength="4236">
<cvParam cvRef="MS" accession="MS:1000574" name="zlib compression"/>
<cvParam cvRef="MS" accession="MS:1000514" name="m/z array" value="" unitCvRef="MS" unitAccession="MS:1000040" unitName="m/z"/>
<cvParam cvRef="MS" accession="MS:1000523" name="64-bit float"/>
<binary>eNoNlWk4FAoDhTOjSCVGG7cuZrRdpUjJjTqMFsqWFkrMbhjLbGaxNjO0KaFVRTW0XEXSppS6MyO02dLtlsSMUkn1pS5F9fn1Puc573P+nq9+NmHmuo0ImHCw3s04FI3ZpmYcaijW1rjUWy4PxeUxPvxtGaG4+ql9y2VtKD6MeajrJ4TBt3XXH5NGhmHVBBkv2DsMG1ka+WGfMJh7jm6tUYXBRbfeZdy2MJj1HKpr04XBsuRCeFBtGEi1xveqjDfBtNn20RmfTZBkrTWJVW1CYqao+ErmJqyrezH7tG4TPAq5NxwJm7GReHycjrgZvqyasmXUzdh0fWCp1fLNULnc+HQ7YzOWFIee/l23GUeaF/qNubsZD/fa7JxkHI7xL1p/lI0MxzKuP2nmsnBwXWOLa73DwZr84ZvWZ5gX5D8dlOE4OftYR29GOKglB232aMOxNvrb44014biTnxPYZLwFJtWzZhmt2IJ0EeGmWcYWGIUePlebuQW9Ncw+tnYLdGnUeyuMI9BouSHqKDUCcbMrPwanRWA7sWl3a0YE0gfft0XrIjA7vfvV6x8RqMwcKbg1MhKOKQ0jGn0iAYvUuIKMSFycVDNKVxOJ98jkxBFoaNgpdv5oT0NTnLsFKDSE/To65bYXDTblTY9feNMwy7xwdweDhumrDwXMV9LQxTKQ/FU02PlaHjRS09CuW7jikIaGLF5DSpKehreurev0BDqqOadjd5HpkFnfzInypmMR8UZ6HZ0OP0WR6zsGHbbdZnbVSjqu7jVevVpNx4qK0fqQIjoGZqY979bQofw2f6hNT4d58W1GGIEB9Xfr3PVEBrzcd1bk2jLA3Sdp+27PwAmzRRMXURiQ9bs49Xsz8PbEXUtPBgMzbG24lkoGjk9xLek5wcA9zzN/rlAz8InVE+GrYeD7pENNG7QMvJlTyVxiYGC1WbzjVQITZ7+FrlxJYaKjVJq7mMqELKGdsIjOhHnc0pjvDCb6Z1EDI5VMpJbWjp9axMTVW7akbg0TxzMbL42vYeKPvZY6vp6JeybmDUcNTIxa8dpoPpGF6ye/HLGmsNAQtLAg35uF4otUvhWDBQ3bMr1LyUL+gbIw65MsUJ6t8DyoZqG8PglmWhYqei11dXoWqshnr1YZhneqZ2ftJLCR6/DA/zqRjY3VTo9cKWwY53eRaqhsPLphX5bNYOOidmf2TSYbLTbPCpkqNt7XB1SvzmDjTszFJ9ZFbCwqWXD9oIaNEcvLPMu1bJilmdtldrBxzf+jg6eBjfWr9mu6jDj47/Q8/6lEDqbi89wCMgdVAerJVygc/O/B8bos6nA2PxjBYXLQn7V5tEHJwfQnhDUDJzj4y0LqTlZzkO8R2W5dxMFMP6uqDg0HY9y85xnrOAjhiR936Dn4Zh/sPoUYBf5o4wBXShTu050dyqlRkC+59UPOiIL7grTkRmYUAlnj/U1UUSAHe2ruqqNQF7yhWawZ9i8sdmZro2C3x7cvwBCFSjufnHYCF9nPk8LcKFw8Le550UDlwqjkpcyExUUkLc5trpKLmZZuYRMyuFBn/QioV3ORdvDDRNdiLnqEVKOJWi5aOy8fPaHnwv1O4DilgYty1tI7xcRoOH2c8bSJHI0l5lPKCA7RuGz9IiSfGg3OtHOPWMxo1L+jN79XRuOAJPvLS3U0via8OhCpjUaOQ8nDsYZoKFMzW/sJMVh/aHtKCCUGGUMrUy1mxCDL/kPgEDUG5GP/dIAZg1zs8B1QxuDJ2Jf2d9Qx6Du2y31pcQxCFM1eDoYY/LQ49L2bwMPyXE+PX2QeTh8aEIzz4WGOPYW8gcmDaNKHqptKHlqyAvtuqHiY6+94hKPlYUGpxqrfwMNWHy9oX/Mw0jW/voQYC03bmH1pDrEQd0brm7xjMZftaGnFisWGVZFWpUWxMLrZ87JAGwvb/BeXlIZYDM573fWDGIeqyxHnmylxIEULZs6lxuHaxM71xqw4bP3PNPi5Mg75tIh/VUVxqD97lOh4Jg4zbwT9W6Adzub7HrZ1xeHm87IPucR4vPk01v4IJR45iQ8iA73jURaR/b2LGY/Hv/2W9V4ZDw9H910HiuLRgJmv7XTxECWU7f7ZGQ/hxAe9bYZ4mC549EcZMQHl6415Zg4J8Bi9y+2oTwIS5xRu0DITwGNzVabsBMztfG2mUyVg8ZvDM4jFCejasTxomzYBgiWvUw8YEmCT09eY3Z0AzscAxikjPlppD+bWWvIxNqYlpNCej+zlzF5bFz7SXS7N7PTio/uy2YzPwXyYxF71OkTn49V1j0YjIR+bZPaqOgUf5tx5k+/m8pHyMkm9N4+PxWX75o7fz0duhpTz6yQfI9ZQfq2r4CPoQ1zrlb/54Ky1re5t4qPxzQH+nwQBmtvfyMgkASIrV5wqtxdg6ttnrk+dBYj38b9X5iJAEo2l13kJkC+XWnYGCxAqJk9KpQvwnrk/6IhAgJ4r7iGlCgGuaQ8I9bkCVLtXeM7eJ8CBdHuKxX4BCh4Vfes7KcCoB0VOVysE2O5238j9sgDTKiOvQCOAorgs3Kl5uC/33jhPL4CecY0e81mAGX5Tb6URhKj+aZNjRxJC+lFv4kAWwq5+Y91YFyH23jLsuOglRMuLr/TiYCEKaWO/3V4rBHmS7dcBuhDnbUNkQwIhFnlOsDipEGLl35kWFnlCvCVdTE1WC7Fngh/Zo0IIH48NXyI1QuwYuFdCaBYiYsTQbLpeCPPjOxM8PgthIP11eD1BhN027b3HSSKM8r8uzSGL0GLlMl3tLMKbHQ8k5t4ibHOML78bLMK3/skebXQRgt6dax8rFGHe6c7vE/NEYJrmFJzRiFA9XXS6tFmENp+3maf1Irj1Ll8/+bMIIuPy+c1fRChQndztQxIj8PdsvxY7MRbfGHf3C1mME6XqHOICMSymLP6tM1iMueeCshQhYlywXWXbTRdj66rvK2sZYlzpvD0gE4jx76mOUUdFYviOfz7WRinGQb9jWV9zxajGlfn9+8RYNvUa3b9CjFftvBMRGjE+f5n6idE87B0fNPH8LAZJPdTRMEyV2d7RSlIiTp3dNviTnIhDo6J/S3ZJhPeM+zenChMhG1U1eqk4ER+3e3+1UyZiV1mZTe0wI9tLHyXlJSJuTde7n/sScY4X1VNWkQj5yHXLEpsTMQ3S5Bx9ItwukWqTiRKw1Cl10SQJguSDH0GVIMSD6blzrQT/25N05BZDgmed77oLhBKYX4lSRCslyK9/9/VCngRD9aXjzqslaLYKsKupkMBf/Kp/ZIsELza23PxHLwFl45m0ns8ShL+qNNERpDhf6PvQjyJFh+OCzH9dpOgU3bH0WSgFbZC0usFbihz6p5I7a6Uo2W1vV8iQIlBhHfSXUArT3vtJlUopar3Szj7Ok8LZ7vogqUUK1hGzFdYGKbroNrSzLjIopi/ZPugtQ1VXj71FiAxPl0ujehgyNM0+EvpQKYPhT5Z+UZEMFSUv9GsMMpSGpPOi+2SQLbM450SRY8xQaFfgAjku/G3+8OdaOVRDWW4CphzOzV53ySI5zof/vhCJcmi4Cua7TDme8KwKGvLk2GmxrWNtkRyS+20LV1+S43Jh1vkwgxxsk4cyfp8cOQW3rStJSXD9Wcb+6ZIE7cQ0x2JqEvbfpz9zZiahdjorhFKUhPo1U1elaZNwPSV3qFufhHVLA/UCSjJuqHy7IxYkoy8yMDyJmgxx3neCc0gyGhtL/0kUJYPN+HpGokrGUtnRY6eKkuGw0nxl86VkOBEPTFnVkozDi0eHjzUk41Pz21BOXzJkh1sjBkkpYPl9+3KekoLeOtHDay4pqJzQPYJGTYHk+rl8XkgKfIKK6vOYKVBU9h/tUKUgqbjowjVdCiKfTWkIaElBmjVzPMOQgi5+26mevhSQncR3E/8bZnvN/ugFqbj91XlP1qVUWN4m1vYZUrG0pHo8py8V23Wsi08paTB12hbcQk3DSZGZ30BIGtzrD6s7tWlY9yal9VVLGgbHV3IeEdMxZdBEkWuVjqXJvxrm6NIxwNG5dxjSh3/ljcU0xlaUPz93zEu9FRdLuFNmlGzFj6aQQrJmKywdx/3e56xA6LknRS5/KrDY8qDnND8FwsbEOX8JVmA36w3HZ5MC8gc7nEzVClzdL521RqMAbdUHb5dmBVK1VRlsbyW2XPnnrV+SEs2vJ9zZZqYCzzT7oidJBQn/bqcHXwWvhaxSX5kKY7zdQ+V5KvCNJgeMadyN/wPCKuoE</binary>
</binaryDataArray>
<binaryDataArray encodedLength="1476">
<cvParam cvRef="MS" accession="MS:1000574" name="zlib compression"/>
<cvParam cvRef="MS" accession="MS:1000515" name="intensity array" value="" unitCvRef="MS" unitAccession="MS:1000131" unitName="number of detector counts"/>
<cvParam cvRef="MS" accession="MS:1000523" name="64-bit float"/>
<binary>eNpdlj1sFFcUhV8kF+m8Qim2SLEFhQuKKSzkcpAoUEQxEilWKHK2ilxEMCz22tgGj8EJJgEyiE2y+RMjMImjONIk4S+RMUNswJFQNAomf9UUKRbJSKOIggJFSbjftXR3m6M3M/fdc88977517r/f0Z/8/8H1XRDc/8VzjDZWBSd/kedX7gnWPxO8f01w+3nBl4jfeVNw6VPBR98L+u/Ifid/lPX6cZ6D4Zjgd98IpsfI87FgzPvqZb5n//rXgo+XBStfCrbgVzsk+HPyHP0/+3dJ/Iys/8jlfRv+1YuCP1wR/PuuYPGB4OtXBUfmBA/wfR/vY8kXXcpk/eQjeDTh8a3ghVRwWPT2Zx/I+vYtid9H/I4PZb1jTTDdkOd7PhfsfCL4LBa8cVJwk7783hF8gXyb1Dkt+7oV9DotPNxv1wVfRudXyOPxvkM9xbzgP9SfTgh22XeTfP038NFtwe2/okcIX/wUnhNcpo6MPLt5v5f1uRX6TPxf6D50Cjwr6N6F91HBAF0i/DbLPsvoU7xHXvIlrFPJEy3ekfUAPAv6H7CunqYe4qr49lX0SN4XXKMvGf5efwu+JwTLtuAGOuSj+I3neYt98f8G+63iq2JKcIJ6n9KnIXyS8bwkv5slTvoX9T8kD/vH1DmI/tVIsIGfn6K3Tx3BJDq/TV/Z/z71x+TvotfKkuDCV1bXkv3zGfpIHekReJNvD30upnlPPOfblegxvMC80Hrpc6x+Yd8R9k0Poxc8PPRKiS+ZR9kB/Mz3KfVnoe1HhTkUsJ+PjiF9rsPbaV76PMB3Dh9E+Llzyubt8l2ifm/Zuiqcz+QgcePwhZ+D7wjno03/M3Rtq++JT/BrAx6R6g2PDJ3m6Ps8uhZNq6/P/j78HFig6+Blu3bEl+j8Gvr51FnHVw34vKg6U19EXDludVU/J9S/QP0Ov1bg66hngPpz+DeozyPPdMJ+1DN0CR74uBub+8J5h60+xYz1kQ/fnLiSfX3i1heZ9/DqMn8q+DTm+5g5kjA3c3Tbr/cn9aXKv2X9tY1+ZOznaR2T1nchvAI9t9RVPwNv1gH8PHxYwCej/jdv8b5j/wc0xuw+GqfnWue9j759zMkG/q0csb4vwbxp/VYQ32GevcG9llHXAOjgMxTZc5kRn4T2nOv/nho6RhP23KhPAvq5iB+DqR4/TNn7VM+HR16ffiwTHzLvai17DyTE7W3bOL1nA52r5I3QMdRzQ/2VUXsfu0N2npXo4jVtH5bo2zo6B8QVej71HkTfSH2iOpA/mbR+S/V8hrb/xZjtfxza/4t5aOe53kspPJJj9tyqD/V/rPahdtCuo57551FHPm7ncxFa/4Xaj545H3P/RdRZ0XM12lMXvAL09Xp46nzT+1X9mvA8mba+9ubsfNnyOfyD45a/6hk3LR+9X/VeyUbN/66t57UeXnrv+qH1kwfPZMrep+qfjP06Ogc5bxk6Vs/6/wLxCxl7</binary>
</binaryDataArray>
</binaryDataArrayList>
</spectrum>
<spectrum index="66" id="scan=67" defaultArrayLength="399">
<cvParam cvRef="MS" accession="MS:1000130" name="positive scan"/>
<cvParam cvRef="MS" accession="MS:1000579" name="MS1 spectrum"/>
<cvParam cvRef="MS" accession="MS:1000127" name="centroid spectrum"/>
<cvParam cvRef="MS" accession="MS:1000285" name="total ion current" value="956502.00000000"/>
<cvParam cvRef="MS" accession="MS:1000504" name="base peak m/z" value="113.07443755" unitCvRef="MS" unitAccession="MS:1000040" unitName="m/z"/>
<cvParam cvRef="MS" accession="MS:1000505" name="base peak intensity" value="258197.00000000" unitCvRef="MS" unitAccession="MS:1000131" unitName="number of detector counts"/>
<cvParam cvRef="MS" accession="MS:1000511" name="ms level" value="1"/>
<cvParam cvRef="MS" accession="MS:1000527" name="highest observed m/z" value="922.00697882" unitCvRef="MS" unitAccession="MS:1000040" unitName="m/z"/>
<cvParam cvRef="MS" accession="MS:1000528" name="lowest observed m/z" value="95.06355867" unitCvRef="MS" unitAccession="MS:1000040" unitName="m/z"/>
<scanList count="1">
<cvParam cvRef="MS" accession="MS:1000795" name="no combination"/>
<scan instrumentConfigurationRef="instrument">
<cvParam cvRef="MS" accession="MS:1000016" name="scan start time" value="0.561283" unitCvRef="UO" unitAccession="UO:0000031" unitName="minute"/>
</scan>
</scanList>
<binaryDataArrayList count="2">
<binaryDataArray encodedLength="4040">
<cvParam cvRef="MS" accession="MS:1000574" name="zlib compression"/>
<cvParam cvRef="MS" accession="MS:1000514" name="m/z array" value="" unitCvRef="MS" unitAccession="MS:1000040" unitName="m/z"/>
<cvParam cvRef="MS" accession="MS:1000523" name="64-bit float"/>
<binary>eNoN03k81IkDxnEZRFFhk+1mtG3HbiHK1v48ZmiFDlSMe75fM+M2l3GNwQyVooNKtJFBtYpdko3YaoYOHVqKEGpG5ErpXqVff71fr8/z93NjI9vbsNELy93WLwjQ8sbymRFlJ+neKFuU2qXj5I3n7KcnUtK8Eb2Pv/GS0htEATftkyYDM1tfd1G0GTgwuq59HY2BMdnltiuODGjtL7uulDGQ9OXXl7fSGXB+pMgfamSA4ebD3HSTgdHT3dJaLR/Qn+h5Zzr64Pb9H8QsmQ+ouv3jpY0+mLPePKuR4osWQeV1fSdfrF7VMXgkzRfuVmlcmtIXUe2HJbaNvph3q+cfvRu+KJDv8qik+MFro5xyQtsPdj/27qvc6Ie4DS9anOz9sGp67TGlox/23y7XH0/zwxuTn/fHKv1Qcfe1TnSTH/IireY1a/nD/GyX1QpHf5xznCvW3eyP+SNxOV9l/hj7Yhn0MN0fe3yuV3kr/RGbbT063PRNG/e2cK0AEG31fp30ABT+Pr1pNCkA2mvvcNrTAtC2xdN5eWMA1MGJJVOUQPDn3wqs0w7EtsVv+rscA9GvdGJlpQXi3e9L2puaAlHKq9sRoRmEjRPSYy/NgrCZXNy8jRqE8/enLtQ7BOFdofb1J7QgfOZbl94jgnC/t3nIVhoE/soI8Q5ZEKblS+ax5UF4uOK6fb4iCA2Lv3c5qgrC4MvHQT2aTDhdOx4SYs7E0ns1+1fQmFjgVJdjS2cia7vbp3omE2WjPz57QjBBuX+y5qqUCdchg5e/yZlYuP2m2L+YiWWzP795pmCiI7D7TI+KCV+KRLZVk4Dfk6iXLAqB8z3vNI4uIXB8bzP5wYzARl/rU5ZUAjrcg73T6QQyc+0r9wQSUMSpD9sSBORKQ10jKYH5a88tdJEToLheGIlREFgWmjJAVROYQ9UufTuNxIacK92XNEnMSipvn2ZOQjL7ycytVBJdl49obKCTKD/YG9dCkBgp2BW/I5VEzcqcYrmUxJalEQ7WchKm+VutrIpJ5FVk6AwrSNhnZO8ybiJRl56Rv19F4sBdl7paNYkA3ujkekowrs1uoq6hBsP2wM71e2nBMDiT5WxKBGPQwOvmZjIYP3mumv1cGozlXqeYmfJgDDh18inKYLiaxNrdUwdjd/eut86aLCy1/Ke1hMJCVVP1UmsqC833B5YNOrCQfiZp7Q06C6dl97IOEixs1dAa/5tk4Vk5z8VGxsLA6OF37DQW3is0mlVyFu5gQWVeCQvb7MZXnFKwUH8wfuRvJQuzF/n0HX3KgqTX4NJqNQt22YShAYWNdfbPIiqobHzwemhzlM7G8pvPA3aSbFCzN8c/k7JxSv1z7OvTbIwNjeSw5Gw8120pUCnYmG1aH6JWsbH0UEDuHAoHQ8zVWW/MOfC2Klx8msbBk8GvydV0DrgXUgYsCQ7Sr3uykkgOEr+XmL+VcuDTWzF8Uc5Bfdnsf8oUHFAuDJvmKjnQsTP5bamag44ZZzf9pxmCQ8pZhA01BMk0n+QKeghe1b01NAwOATNxiYe1NATd7IV7v08LQczZsH1O8hBkXp29aHpJCOJGj1kwlCEgXnfe730Wgp+fR607rA5BNPeo/W1KKFJ86P1T1FAwzo64nKKHghj7sIwkQ1HR6Xu+TxqKbQstre7JQ6Gev7qPqwzF0Kj+yBdVKB5MNntepYTBTThFelHDYKK/fSXrhzDkCxAzzTEMLoHn7HaQYRB2XiCGpGGwF/+YdjstDLsnEz16isPgN56V4qIIg0dl+Kc7yjC0ldcqwtRhqNvLli2jhCP3j/dn1ebhqAif8Zygh8O92q2UToajvO92QFBwOGi+bdFPZeFwUWm0bCsJx7XvTn6BMhz7e/44/FkdDtGdJsmZgXAUJDAy7lEiML7OL5dmEYGt42ZCMS0C2TWCnMP0CJztvHlwzDECK2c+23asOALzr581mKeIQPm9k68zlRHweae1bY06ArZTtkJ2fwRomyY8X1AiwS2+aFJOjYTnIpurm+iRSBVqcC7LIvGqM3hVhDIS2e7n24f6I7GAZ3E3ixKFwtzAsjBqFH6ZvDduS4vCoUf5OEdE4dHqOMO3ZBTWrjFdukAWhVUi49Wy4igMLz8XZK+MwrWB6pCpZ1EojrlmbNcfhUBd064GSjT2pZq1GVtEQ2+Bk3K+YzSUHXq9ZsHRiH4sMk2RRSOBayaXqaOBA3HussFosDnlsU+mcXFhi1v9e0MuJER79kkzLsyLT/46YsmFIutxR68DF0dm/d1k48HFieS/pHuYXCwocH9iSnBxN/VA0RI+FzEU03PKVC4+30j2WpXNxYwDkxWcIi7uM0aufP1mSe+PS7yruKgv8kyvvc5FXar5sHXrN/e+6p07wcVPbiynDZo8tGQ0/tFgyAN36oogy4wHHeL2LQNzHvR/3U0dtuTBeh6x5F8HHhiWxr5v3XnYcnTkpITJQ+hMYWk1jwfzjvXx1ak8HBG80q49wgNRmkpxyObhj0gLB8McHjZ2jJ0fKuJhqD4hX6uKh5+9Gvd9+aatrauGQzUPYtMvcpqCBz+nwv3urTwUTiubtFTxYOH20jRygofIZbmfSE0+MmYbP5xnxAdprem7wpyPra4lV0Kt+DhxdyfrogMf5TM+6la782FU2G7/islHs82hog88Pi6uWXfoWiofx2uXTK85wkf3ktzfiWw+np/VLhPK+VigmF61poqP93Wmtp4KPgpNVOunt/IxoGD/7zsVH/1zpuaJJvhQuZ/4/pSRAP6fHl05Y/ntXItvRvKtBLg3q/F/ow4C7Mr45eR/TAF2DLqaafAFqOlLSbfKFkC946NNi1yAnrmbXrCrBMjoXrSqTCEA1ae9pLpVgFsJg4uOqQT4dU9KXdiEALXtHxq6lgqx01K6Q5MqxCqzotMbrYSwoPU4L6MJceoyrfKxuxBPH+ZF7eAJMUyveOQnEOLBpaufm7/JT5HcdZMJkTP+593SbCHqvgoUekeFmJo0NNleJcSt1KPBkQohNF8+1eK0CnHuyMJ31yaEMC5+vDDUKAaZ/x2sUnnEYE7PbyI2PwY/2dlttxJ+62OeC8nsGOj3Sc68z4nBDcbKkT55DBp05abqqhhotvElDYoYlJjUjYlaY3Com5KVoIpB+pxD2/s1RTiotqr1MhKhOaAwcy5VhIY3HUkG1iLkmU7sqqOJIDpRkma0U4QQkcWch3wRJoPK87hSEVxIj7nHskWILnhdo5SLoN98+VF3lQgj3iO/PFGJ4FHgs141IYIgqbYoRzMW/fp5gt3UWMzdc2qNjXUsIk/mmx1fF4vuhuUZuR6xaL1d1KFLxuLB4H108WNxJU5Y2JwdC5nrxE7X4lhw7F/VblbGQuRRo6uhjsWWcYt3O6lxSOybUn2mxaHMtvFPbc84zIirrjYj42Awmtq6RBAHycoNFxOlcRh23rtWpIyD/+erZ9jqb7ve6FkT43gUUPN8jCziUWTUtW63dTzuDsrO93jEY2zj6u2uZDx+OKad1yWNh1/ZspjP2fEoff+X/1NVPHp1uqv8KAl4b5G4NcU4AdpZt9daWidg3iKP6V6eCRjUpLvqCBIgcFdfO61KgJad+K6bOgGnf5nrZE9JRE1tPPGDcSKuyDNGHamJ0A/XtWwhE9HZH52wRZYIevKl8zrViXh5RxBw7k0iTHRJvRyKGEkf3Y2djcSQnunMXGssRqn5cUa9lRid4uP2OXQxPt73aRc1ilHC8Hy9sk2MfRLW79YPxXAYDg1NVIvB7ds6afJejDdT7jUt1CRMtS/kVVonIUXPZpEzPQk3I58/v0WRIN0nbPcXqgTvWzTs/qVLEPixgdPoKUGlpn5EGyUZa54qU7W+S8b5P0taH1gng7LvkbxLnYy3YWLdD3YpIOdq1JmUpeAvjwltraoUzGseCBmvTYFeYL3rfEUKSldHbl24MhVlUzr7zT1SMT6rw5lQpOJDO/Z506Q45ywP8/KQIsBUzViUIIVZAhnMMJdhcsvAzElChncvEp46cmWQvzktF2fLIH74wmXWg0z8H5RKraQ=</binary>
</binaryDataArray>
<binaryDataArray encodedLength="1432">
<cvParam cvRef="MS" accession="MS:1000574" name="zlib compression"/>
<cvParam cvRef="MS" accession="MS:1000515" name="intensity array" value="" unitCvRef="MS" unitAccession="MS:1000131" unitName="number of detector counts"/>
<cvParam cvRef="MS" accession="MS:1000523" name="64-bit float"/>
<binary>eNpdlk9oVFcUxq+uIgQ7UJFBLB3aLmbRxWxaAu3iCbMYqcgsuhAEebiSYpM3kzFOo40vybRGbfW1apy00T6ttilq+vwDjRDsU0RCu+igBd35KKWU4mIKYl1I0c75ncLJbD7uue+ee853vnPuOPf8t2rJ+w/cmi8EH8c9DF+51cN08Y6si3y37bTgmz8IXvhc8OG3gu/cECwfF7xzTdAdED8/sx9OClbHBV/7HvuM4HvfCL57UnBgXvDVRPClHwU3YX8buzcsGDV6ONd6YUNv3fxF7H2Sn+s/I/jiFcFWW+Lb+ZOsG7J21y8L5kPBeEywSVxnyb87Cn/XBSvHiONj1hcFV5Ln2nM99KaFX/e+nAtbN2Wd4XejxJO+dVfW01+TB/EVjggWW4I+9iX4P0Wem+Q+1yGu8KDgHLz9Oyf4G+vHnHs4KzhPPXLT4FHBBeLx9mD/jDzFX/jXbfKpy3or9X/0QPAMerpKvq/DT4N7+9lP4XEB/5fQ1Rj7odb9U+ozIfgEfloRfNX4jnq6DwXfSAV/JY7yKcFB9FLlvD8l+DI6acNDH3wXdgnuwF6E726deND3KPwW+K5CH+Toi/YnrMkr/yX34C8hj52c305976LnbD912Qs/8NKlXm3tP/KZuSc4yz0h53148rBnQ/QBvJXhpQ+M9qEr+O+gi0ecv899RfS3gjlyjLpPfYR/9Nyh30rw020wD9BDW5H7MvJy2OfPwh/3HqaePvlFuwW34D8M8IM9O0Q87Dvq0flAMGBdAhPqHO629pj4AuKfgtcUvqrc26864ntH/in+7nOuSv1D9JYNwju8lgI7D72mjTfBT8K6qvFoXzTt3Hv6FbxR99+JMyWfEvgUHXhTVn8+/KX4bZ6w/RQTbwp/MfYn5/GDf585W8BP5TDzjrpX0LnP9032PfhMNJ7I8uqh6zz1XkSvA5rnsNXZFuJP0GkMT0tgE3vCO+FRxz+YVwPo70/6N9A+G7H1q3JfXLd175K/O277tIR9+jviYI7ExOv0HUO/F5jnsegm/OcW/ql3edbyVCC+Re7dvAAv8BzBa4Auc/DtyDcdte9llzxj8gq0vsTnhoxuw795x9ehC0fdA+LLk2cBvhPtA/ytn7H60XtVLyVdE39Reb0Ekke+Zf8PdHQuaF9yX8Z+Rh0XVHeaL/x4rK8S344J27+qe/VbIr500PZPxHer0Vllctmcqdn329tn800PMEfIO6rbd03vTTQ/9FAgzpB6+cM2vvpp++5oXQJwiXy7yh9xuZr1m+yx8yanc1jnxqj1H+u5ETvX9Z64Yf4vumBkWR35vsp+CCZN24eqP71P1znmWNay9uK4/d8S1Ow7EA0vyxPefa1H3fKjfZ7ttfNO56n+j/CHbN+pbqOarUdnlz2vcf3/ntVsvto/UWD7tsx8KRKPP+k9A7CA+kY=</binary>
</binaryDataArray>
</binaryDataArrayList>
</spectrum>
<spectrum index="67" id="scan=68" defaultArrayLength="383">
<cvParam cvRef="MS" accession="MS:1000130" name="positive scan"/>
<cvParam cvRef="MS" accession="MS:1000579" name="MS1 spectrum"/>
<cvParam cvRef="MS" accession="MS:1000127" name="centroid spectrum"/>
<cvParam cvRef="MS" accession="MS:1000285" name="total ion current" value="993105.00000000"/>
<cvParam cvRef="MS" accession="MS:1000504" name="base peak m/z" value="113.07434033" unitCvRef="MS" unitAccession="MS:1000040" unitName="m/z"/>
<cvParam cvRef="MS" accession="MS:1000505" name="base peak intensity" value="261216.00000000" unitCvRef="MS" unitAccession="MS:1000131" unitName="number of detector counts"/>
<cvParam cvRef="MS" accession="MS:1000511" name="ms level" value="1"/>
[truncated: 16,815,077 more chars]
