# Supplementary material for: Implicating the red body of Nannochloropsis in forming the recalcitrant cell wall polymer algaenan
Source: Nat Commun. 2024 Jun 27;15:5456. doi: 10.1038/s41467-024-49277-y (PMC11211512; doi:10.1038/s41467-024-49277-y)
Supplement: Supplementary file 7 — Supplementary Data 4 [file 41467_2024_49277_MOESM7_ESM.zip › 41467_2024_49277_MOESM7_ESM.xml]

<?xml version="1.0" encoding="ISO-8859-1"?>
<mzML xmlns="http://psi.hupo.org/ms/mzml" xsi:schemaLocation="http://psi.hupo.org/ms/mzml http://psidev.info/files/ms/mzML/xsd/mzML1.1.0.xsd" version="1.1.0" xmlns:xsi="http://www.w3.org/2001/XMLSchema-instance">
<cvList count="2">
<cv id="MS" fullName="Proteomics Standards Initiative Mass Spectrometry Vocabularies" version="3.48.0" URI="http://psidev.cvs.sourceforge.net/*checkout*/psidev/psi/psi-ms/mzML/controlledVocabulary/psi-ms.obo"/>
<cv id="UO" fullName="unit" version="1.20" URI="http://obo.cvs.sourceforge.net/*checkout*/obo/obo/ontology/phenotype/unit.obo?revision=1.20"/>
</cvList>
<fileDescription>
<fileContent>
<cvParam cvRef="MS" accession="MS:1000579" name="MS1 spectrum"/>
<cvParam cvRef="MS" accession="MS:1000127" name="centroid spectrum"/>
</fileContent>
<sourceFileList count="1">
<sourceFile id="sourceFile" location="C:/Users/bqz450/Documents/20210610-JAR054/No__RedSediment_BB3_01_5687.d" name="analysis.baf">
<cvParam cvRef="MS" accession="MS:1000772" name="Bruker BAF nativeID format"/>
<cvParam cvRef="MS" accession="MS:1000815" name="Bruker BAF file"/>
<cvParam cvRef="MS" accession="MS:1000569" name="SHA-1" value="ba81875df9a1e5ff69f836b1d32fce0b420ee7b0"/>
</sourceFile>
</sourceFileList>
<contact>
<cvParam cvRef="MS" accession="MS:1000586" name="contact name" value=" BDAL@DE"/>
<cvParam cvRef="MS" accession="MS:1000590" name="contact organization" value=""/>
</contact>
</fileDescription>
<sampleList count="1">
<sample id="sample" name="No__RedSediment">
</sample>
</sampleList>
<softwareList count="3">
<software id="exportSoftware" version="3.0.9">
<cvParam cvRef="MS" accession="MS:1000717" name="CompassXport"/>
</software>
<software id="instrumentSoftware" version="4.0.49.3245 (4.0.60.9 49.3245)">
<cvParam cvRef="MS" accession="MS:1000692" name="Bruker software"/>
<userParam name="AcquisitionProgram" value="otofControl"/>
</software>
<software id="recalibrationSoftware" version="CompassXport">
</software>
</softwareList>
<instrumentConfigurationList count="1">
<instrumentConfiguration id="instrument">
<cvParam cvRef="MS" accession="MS:1000122" name="Bruker Daltonics instrument model"/>
<userParam name="InstrumentDescription" value="compact"/>
<componentList count="3">
<source order="1">
<cvParam cvRef="MS" accession="MS:1000070" name="atmospheric pressure chemical ionization"/>
</source>
<analyzer order="2">
<cvParam cvRef="MS" accession="MS:1000081" name="quadrupole"/>
</analyzer>
<detector order="3">
<cvParam cvRef="MS" accession="MS:1000253" name="electron multiplier"/>
</detector>
</componentList>
<softwareRef ref="instrumentSoftware"/>
</instrumentConfiguration>
</instrumentConfigurationList>
<dataProcessingList count="1">
<dataProcessing id="exportation">
<processingMethod order="1" softwareRef="instrumentSoftware">
<cvParam cvRef="MS" accession="MS:1000035" name="peak picking"/>
</processingMethod>
<processingMethod order="2" softwareRef="recalibrationSoftware">
<cvParam cvRef="MS" accession="MS:1001485" name="m/z calibration"/>
<cvParam cvRef="MS" accession="MS:1000747" name="completion time" value=""/>
<userParam name="RecalibrationGuid" value=""/>
</processingMethod>
<processingMethod order="3" softwareRef="exportSoftware">
<cvParam cvRef="MS" accession="MS:1000544" name="Conversion to mzML"/>
<cvParam cvRef="MS" accession="MS:1000747" name="completion time" value="2024-04-15T12:29:34"/>
</processingMethod>
</dataProcessing>
</dataProcessingList>
<run id="run" defaultInstrumentConfigurationRef="instrument" startTimeStamp="2021-06-10T12:43:55.421+02:00">
<spectrumList count="2995" defaultDataProcessingRef="exportation">
<spectrum index="0" id="scan=1" defaultArrayLength="126">
<cvParam cvRef="MS" accession="MS:1000130" name="positive scan"/>
<cvParam cvRef="MS" accession="MS:1000579" name="MS1 spectrum"/>
<cvParam cvRef="MS" accession="MS:1000127" name="centroid spectrum"/>
<cvParam cvRef="MS" accession="MS:1000285" name="total ion current" value="505821.00000000"/>
<cvParam cvRef="MS" accession="MS:1000504" name="base peak m/z" value="113.07421191" unitCvRef="MS" unitAccession="MS:1000040" unitName="m/z"/>
<cvParam cvRef="MS" accession="MS:1000505" name="base peak intensity" value="206767.00000000" unitCvRef="MS" unitAccession="MS:1000131" unitName="number of detector counts"/>
<cvParam cvRef="MS" accession="MS:1000511" name="ms level" value="1"/>
<cvParam cvRef="MS" accession="MS:1000527" name="highest observed m/z" value="283.26209029" unitCvRef="MS" unitAccession="MS:1000040" unitName="m/z"/>
<cvParam cvRef="MS" accession="MS:1000528" name="lowest observed m/z" value="95.06298016" unitCvRef="MS" unitAccession="MS:1000040" unitName="m/z"/>
<scanList count="1">
<cvParam cvRef="MS" accession="MS:1000795" name="no combination"/>
<scan instrumentConfigurationRef="instrument">
<cvParam cvRef="MS" accession="MS:1000016" name="scan start time" value="0.0172167" unitCvRef="UO" unitAccession="UO:0000031" unitName="minute"/>
</scan>
</scanList>
<binaryDataArrayList count="2">
<binaryDataArray encodedLength="1332">
<cvParam cvRef="MS" accession="MS:1000574" name="zlib compression"/>
<cvParam cvRef="MS" accession="MS:1000514" name="m/z array" value="" unitCvRef="MS" unitAccession="MS:1000040" unitName="m/z"/>
<cvParam cvRef="MS" accession="MS:1000523" name="64-bit float"/>
<binary>eNoNyW1QkwUAB3BlI14WalBCwFmwOGkFhRGYCPu7DQREChXY28O259nY0FNABUwEYmxnJ3V4chDmGbQRULIEUSEIKJ6N4CCkFGkQHrAAzXUKsoOD48xPvw8/znb7lIs5HWecXXzOMoUoSahMO8kXwrNvie0RK0SMa5CjSCeEL0HXD9FCpONCtRdDBMvWXH9XZxGC7bZt4Ikwtq009YJAhEbrxfz/4kRYLSn44l6ZCDW1h3WrehFq31jOOU2LwGJGljpbRPDqmLJzfxNB5uL2cwRDjCHiAKeHKcbZBxJ3Ll+MULvbllqBGJNNBzbXmMWwe755opshgdjnxr8EX4LBQ6Z5r1gJqqPfj+/SSRD1xJurNEuwIhaksvol+FBordrDlOLqkzZrXrQUe47tLKjgSmGqT7T1CqRosW6semmlCA59NWJOJ8UGZ+H4l7QUu5oOcnMtUqRdiX2li0lgLiPPZWscgcWQFcpVRyDBynZM6QnE5N0wjdAEki+p79/qJ3BZ47MEZgb4JzsizYIM3GE9S+vXZaDVHGK4S2eghl7imJxlCCeaJ/oFMoR952Ft1slQt170R5tFhqBLz/rVTnI0djewEgPlqEoceShky5G176/sv3lyxNt/H5gm5cgvVDoHaeVoip7bnVYmR/bGSjnLIEd392JQeZ8c0d6dtbWzcnxd2PjtdicF3ksZHZ97oUpd4ZYTqMCh2pszeTwF7HFPX5olFZivuVU5qFXA54N36yUGBdzLf7CM9ikwTIUkDc+++CL98wInEnlbagRHGCTum2+P+geSuDfhFvk6m8Sgew6rhUfCr3jS81gsCXdHNTebJFGkX9/VoyXBodUdRgMJS9O0o6yPRHB/NKNllsRnk78k/OREIWU6tLghkMLy4RJE8SnMHPk1sI+kwD2zUKjTUmgnPIx3dBSIpLrgFAOFwZn1ULaRwuei1c5vaApO+/lDzbMUVB7n94czlOi+fc4lhK1E8RT/tQaeEo7YdVMcpUSy+Gjkda0Sp9o7vQcMSlzjkJUBtBI7P94rpG1K+PhVPjUxVNgcUh3nx1ahtZmcWOapsHJ3YLyNUiHqeVSYT5kKD/+Mn2cYVfiqtzCwmVbB/3tu72mbCrGpdcYudiZGFi4/budn4tw/lZtOUZm48ihUMVyWiY/GyLVrxkwcXNvXILdl4nrcCdMWthqPqz7ZzXlLjZSIvr09fDXGHZ/W6RkaGHbkv32cp4HsagXzZaUGA+L083laDTYFsASTRg2SRItF2TYN6qW+ZDKdBWGMZv3RbBZ+3BGQsMY/ikLeGHExNxfvlIY/yK7PhW9rlT7sZi7+B7D9utg=</binary>
</binaryDataArray>
<binaryDataArray encodedLength="540">
<cvParam cvRef="MS" accession="MS:1000574" name="zlib compression"/>
<cvParam cvRef="MS" accession="MS:1000515" name="intensity array" value="" unitCvRef="MS" unitAccession="MS:1000131" unitName="number of detector counts"/>
<cvParam cvRef="MS" accession="MS:1000523" name="64-bit float"/>
<binary>eNpVk80rBHEYxzcn4jAHf8Ae5KyUmxrl4OhGSrnZti1rsTt5HS8rL9FQKxTGS2whI5GDNNm0Dg6rJDd7cHCQtjg4Yr8fh93Lp3lmfs/z/X5/zwYCv7/PR/MPgacTsfqoSLvyXsw+iB0ZvbdS4u2pmHPEyJYYtMTNPdFbFxtc0TkXn5OiOSkeX4gt46I/Jl4fis3MfbPRsS3WrIlh9HR74g1+8lGxK1ak1VjRVHwuDKnemRWr8NGifnbKF8vxHUJvOi0GhtHfL74v429WzJyJtbuiTQ6H1MM74gv515PLHTp8+fQPeB9Zof8c/dDvTpA7OTrkl4fWqvixL7ajs4y8rri3VnJc5p5cfASZc8l7ZxSdPJdvUJ/m3IAYjaEDfQVozrAX6LA4l+TePHwWFpkf5xx02Qt/EN3k33aJrnnq6DDQH2JvQlOl/r6pB7nf1yXyxafDnPZ/H334W+Bcr/jFvnnsf12CPsyrQ79BP7OH/w/7WcV+G/HSusE9GvjJMS9IvlG+99CVp68/wp7yXSFh/gAAbKiW</binary>
</binaryDataArray>
</binaryDataArrayList>
</spectrum>
<spectrum index="1" id="scan=2" defaultArrayLength="128">
<cvParam cvRef="MS" accession="MS:1000130" name="positive scan"/>
<cvParam cvRef="MS" accession="MS:1000579" name="MS1 spectrum"/>
<cvParam cvRef="MS" accession="MS:1000127" name="centroid spectrum"/>
<cvParam cvRef="MS" accession="MS:1000285" name="total ion current" value="504755.00000000"/>
<cvParam cvRef="MS" accession="MS:1000504" name="base peak m/z" value="113.07417273" unitCvRef="MS" unitAccession="MS:1000040" unitName="m/z"/>
<cvParam cvRef="MS" accession="MS:1000505" name="base peak intensity" value="206571.00000000" unitCvRef="MS" unitAccession="MS:1000131" unitName="number of detector counts"/>
<cvParam cvRef="MS" accession="MS:1000511" name="ms level" value="1"/>
<cvParam cvRef="MS" accession="MS:1000527" name="highest observed m/z" value="283.26560659" unitCvRef="MS" unitAccession="MS:1000040" unitName="m/z"/>
<cvParam cvRef="MS" accession="MS:1000528" name="lowest observed m/z" value="95.06335598" unitCvRef="MS" unitAccession="MS:1000040" unitName="m/z"/>
<scanList count="1">
<cvParam cvRef="MS" accession="MS:1000795" name="no combination"/>
<scan instrumentConfigurationRef="instrument">
<cvParam cvRef="MS" accession="MS:1000016" name="scan start time" value="0.0255667" unitCvRef="UO" unitAccession="UO:0000031" unitName="minute"/>
</scan>
</scanList>
<binaryDataArrayList count="2">
<binaryDataArray encodedLength="1348">
<cvParam cvRef="MS" accession="MS:1000574" name="zlib compression"/>
<cvParam cvRef="MS" accession="MS:1000514" name="m/z array" value="" unitCvRef="MS" unitAccession="MS:1000040" unitName="m/z"/>
<cvParam cvRef="MS" accession="MS:1000523" name="64-bit float"/>
<binary>eNoNxXtQ0wUAB3DYhoCgBBSnkibbjiLCwBICAr+3sXjI47wg9mCv32MbnIrLSsUrYhsezCIJObMEcwTSkAXEAfFSN5BSnqlBHhJsgdRQEC0NL6jPP58Cj+h1G/uyEZrv+XcuS4jl35cr8vlCPLB0feMtECIsKItrNAjRc90ttscmhDP8cUkkUwSvhr+CnrJEiN8VTlE8EW5yG0MqE0TopsfnOvQiVDGo5afFIsTJr4U7+0Q4YFyd2TsggvrTmg1tLDGOlVpH5Hwx2D6Pu4d1YpSP3hp/v0+MzB+qu39kSvCytZiXxZdgJGXdrKtAgrePELZagwRfNrPkcX0S/HrlqND9qgTPpfhH8Fk5CD27Gn8pIQcRX1y+7DTkQH5iW3ebLQce+0P8ZP052Hd4nt/GkqKmt3FxTSBFcZTjRUexFP7f8htd+qRo2zuw5uyXwk9zOymMJYPN8pqtLEGGjKu9P/UaZNj+fOAN1XEZmpLr6hZsMtyZWf9qm5sc2S0BRdMJcnTVh2+uNMhh/sglr7NfjknPsVElQ4FsQ3tdJluBgA+NiXs4CkxmcmWTPAUGWwK8rxEKpBpCGgJ1CpwaemNBoFegaEj0cbRJgXjZ2T3lVgVkj8whOrsCw29eWBplKNG1Zc6oZitRWeGXf4KnxG5Z0bPThBLE9O1/O3VKmD/bf22HSQndVH6atkYJr96lY7NWJWoPhm5usSvR8Ut5YjqTQF7T7CfbOAQmm/5YbOURYMsn3KUCAgW+Y2NmgkBUumDQU0+g0N632m4icIhit+ZbCWzvzpq/bieQsbFoazWDRP4HUymDQSSC+2nLTj6JDN+oTQMEifq4B5dO6kikXdlQkmIicY6X/FBvJcHUJaQ7bSSelJaOR/aTWD4ubqi3kygsOP/6aQeJmFJPSzSTQk+l5G4Eh0LMdxqqkkfhmZPcIA5Bwcd4qjiSpFByiHK7qaPw8AIrddBEgXH0TMeclcKImY43OyjMN/0WfJFBw3vxhYV2Jo15Cy/8FQ6NO7HiMFc+jXdLh0+XEDToAweTo/Q0zj1qXls10dii3LnSY6NRNZrkleWg4VcVk7aDrUJ8nsfE9xwVHF8PWDr5KsS+5PQPEaiAkvW3uKQKCVKft87oVQjcNGsvM6ng15RUmFijQnPtLq3NocLK1ilCz1CjbNIoy2aqMffzUmELX41h3+CqZlKNBcOQmK3/f+29pAybGn5xLsZFhgbClep2M0eDjn/uPbGRGpyv+Mq9Wq/B8MDF+3qHBrVHMn1cubngmoILVLZc3L/7OXvCnovI6sq0Px25cOsUqkXcfXhnptjnsFaL926kRs5VaOHT3rywu1WL/wCwM8rk</binary>
</binaryDataArray>
<binaryDataArray encodedLength="536">
<cvParam cvRef="MS" accession="MS:1000574" name="zlib compression"/>
<cvParam cvRef="MS" accession="MS:1000515" name="intensity array" value="" unitCvRef="MS" unitAccession="MS:1000131" unitName="number of detector counts"/>
<cvParam cvRef="MS" accession="MS:1000523" name="64-bit float"/>
<binary>eNpV0j8sA2EYx/EbDCSGSgyVdOgoBukgsRiOqeNJDB0bk0TC0aoipEIoQUooIjhExL/4E6ESkSYSEQwNBmPHjp3EiPt9K+ktnzz3vve8z/O8Zxi/T82H+YcxdyYbj2T3i/zOuSbaHxU3rcv6S3mVkrk12bYve3D1RhrDsutWFonDcenl3NCK9Edl56707ciGY1l7ISuuXEPNVa1unX3Pep9cxA3puVcfpw+Kv6jPGaOOITm5JAtJeaD8RuW2jOLlnuy9ltWOq7n4xrkZmUpLa0bWvTM/+rTmpTlBnSPSHmd9mnlsykfmdFfKe8L8mdMn/Sa4J3tLLtNXkDwtq/I1XX6+xbnOADFzCU3JzCT7ufcn5tTBvXh57++nLr43iR3u1Rwl7mVO7PPdlPdvs9+KEVNHiu8L1BNgvbBQfp9J+grPch7GS31igP8wTj5/6f+02XeIxCYazCmHHvIUqc+MyHPqyw+Sl/sI0J/NfPLkycbK4yB1Zukrwftz6vCQt8h3JnkDrMcTrEf+6/8BnKChxw==</binary>
</binaryDataArray>
</binaryDataArrayList>
</spectrum>
<spectrum index="2" id="scan=3" defaultArrayLength="126">
<cvParam cvRef="MS" accession="MS:1000130" name="positive scan"/>
<cvParam cvRef="MS" accession="MS:1000579" name="MS1 spectrum"/>
<cvParam cvRef="MS" accession="MS:1000127" name="centroid spectrum"/>
<cvParam cvRef="MS" accession="MS:1000285" name="total ion current" value="482238.00000000"/>
<cvParam cvRef="MS" accession="MS:1000504" name="base peak m/z" value="113.07418516" unitCvRef="MS" unitAccession="MS:1000040" unitName="m/z"/>
<cvParam cvRef="MS" accession="MS:1000505" name="base peak intensity" value="195856.00000000" unitCvRef="MS" unitAccession="MS:1000131" unitName="number of detector counts"/>
<cvParam cvRef="MS" accession="MS:1000511" name="ms level" value="1"/>
<cvParam cvRef="MS" accession="MS:1000527" name="highest observed m/z" value="403.23494077" unitCvRef="MS" unitAccession="MS:1000040" unitName="m/z"/>
<cvParam cvRef="MS" accession="MS:1000528" name="lowest observed m/z" value="95.06338776" unitCvRef="MS" unitAccession="MS:1000040" unitName="m/z"/>
<scanList count="1">
<cvParam cvRef="MS" accession="MS:1000795" name="no combination"/>
<scan instrumentConfigurationRef="instrument">
<cvParam cvRef="MS" accession="MS:1000016" name="scan start time" value="0.0339167" unitCvRef="UO" unitAccession="UO:0000031" unitName="minute"/>
</scan>
</scanList>
<binaryDataArrayList count="2">
<binaryDataArray encodedLength="1324">
<cvParam cvRef="MS" accession="MS:1000574" name="zlib compression"/>
<cvParam cvRef="MS" accession="MS:1000514" name="m/z array" value="" unitCvRef="MS" unitAccession="MS:1000040" unitName="m/z"/>
<cvParam cvRef="MS" accession="MS:1000523" name="64-bit float"/>
<binary>eNoNx3tQ0wUAB3BvG6VCiBCvTIKNKxAqkk46E/qyDY6uQwUlGNvY9nuMR8ianjy8U2objMc8yeBQZAUD9UqbhCbCkMc2GHXg7qAOnIY6QsiATmAQB5z51+c+/TO6ak9rOlJM37pnszIwRuojZLwMuB/dvLojIQOWVp86rSYD0a2hkt8sGYgNDnwWwxRgwSfkPstNgDMRBWc/5wqQlmJYu8wX4IGa02ZTC7C99a+GHeUCVM1NqmmLAIXONzxc1pdPtZsP2QRgRYW77rIyEWW0TwTwMnFHodW/pc6EL2u9r8qaiVeGdqaOMIUg/HqVbjwhGhM+07+WIMTFtz2fntEIUVCx2RFrFcK7ZTLRf1CIVmbuYixLhCR+0IlevgjF3uNrKxoRGg431ZZaRND+x+YeGRBhyLAzoI8lxo+RfK0/X4zsfZULWxPF+Gk5K3JELYZEtbg6UiZGvkpzY7dVjK7usKsrzCxYFK9H+CZkIeh6nGJak4W2L//t2GLNQmpNku4pUwJ6Js7W7iaBPnC9zMqXYEtDz/CcRgKP41fKTAMSxAxW3yQYUvhsuF9OY0txylKymcyRInzbpOMRV4oCqy76GSHF/gC/BYFKCvbDkZBdBimUMY1Lx8xSiPJqHx9wShHT2GR9xJAhZGtaUzZbhqb4r1HNlcGUNyadJWTIzDXa+lUvNS6tvGOQ4e9P5tMFLTIM7f7I57FZhiuO2oVhpwzBB27uyWUQqCwqSBQxCWwUVcg/ZBPw2vCcf59DQPmzKM/IJXD7jxeXxlUExuKmakYNBHrrJH2VZgJ0W6yp00ngzfKRI20MEs1K/qoHmwSjnvJO5ZC49L256z0uCW6Qlo7lkSi8UJF0gSARXRMq1atItIkcoxMaEn3eh/tFBhIXV5/v4bWQ2PRKmXCZSeRXTNnCBkjoVKqDGieJ6sbvjPuYFH7RjIbt51A4URceSHApfEE1RxURFAr9Ld88UVFIxz8qh4HCbLAmZruZgkPkTiksFChqjZx3Ulh2nVfWM2i4jjNszUwaVcOn2X4cGnr63fkOLo1PJXfXdASNcj/H4sdqGpG37nudNNM4bT/a3W6hUVjlKv1gikadRL8RxJTDPl9y8g5Hjuld609u8+Q426l1/52Qw9Tb9WsPKceDuQL7dZUc1Q/pazfUctzzHX813yCH5cXBvUSLHMyv7IHJU3LoDkVM5DOy0bnXNNDBy0bv867QZE4OTi3HmwbJHHj98Gf7kDoH4cX84m5zDoyjno57hlxwh2c7FZZchCyq+1y8PPQcK7Wem1HAlJq+dF6pxDWvekv0LSWmt8WnmKNL8D8fl8nA</binary>
</binaryDataArray>
<binaryDataArray encodedLength="532">
<cvParam cvRef="MS" accession="MS:1000574" name="zlib compression"/>
<cvParam cvRef="MS" accession="MS:1000515" name="intensity array" value="" unitCvRef="MS" unitAccession="MS:1000131" unitName="number of detector counts"/>
<cvParam cvRef="MS" accession="MS:1000523" name="64-bit float"/>
<binary>eNpdks0rRGEUxt+FUEp3YTFZyNKSpVld/8FdSIoyy1koE8YMMq7PKOTbmMKQRMTks4QmG7OwmGItC2kWFhaysJJ5fndx3c2vc+55z/uc57zGGJMNP9vm76u8EGsOi3Q7c+JmXvmWezGQEoMnojUrptfF1V2xdFsMpcXmS9GdErNnojMNo2LTqdi+xvlBMb4nvi2J1dz/fiwW1N8tlDUV49sH5b+W0Ue/thuxdV71Fcz16YqpAzFJnJujHt3BffGD+WrHxCrmP7hC50aRWftJccc1fdAfmtH9L/j7mETnpBgeEV8niMfxkXl+dtC5IN7h2/kGfm2J+RXxiL0Z/A7Qv3xRnB9mL/LFRDwm6NONHs45+BFm/wXyNn44xN/45KI7Tt5i36EY9/eJmTj7YO8W+Ubei41O2zsPW72+/f4+9dS/MoczBEfFOs5lqXf5n+9lHwn/O3AG8LFLbOBdl+CXQW8+5teX6eG9eMTP+qi/n7cvi//Ov3lNhPPUuz3+eS1iw/uN4IfdZf8CGrihZg==</binary>
</binaryDataArray>
</binaryDataArrayList>
</spectrum>
<spectrum index="3" id="scan=4" defaultArrayLength="122">
<cvParam cvRef="MS" accession="MS:1000130" name="positive scan"/>
<cvParam cvRef="MS" accession="MS:1000579" name="MS1 spectrum"/>
<cvParam cvRef="MS" accession="MS:1000127" name="centroid spectrum"/>
<cvParam cvRef="MS" accession="MS:1000285" name="total ion current" value="501315.00000000"/>
<cvParam cvRef="MS" accession="MS:1000504" name="base peak m/z" value="113.07413397" unitCvRef="MS" unitAccession="MS:1000040" unitName="m/z"/>
<cvParam cvRef="MS" accession="MS:1000505" name="base peak intensity" value="209605.00000000" unitCvRef="MS" unitAccession="MS:1000131" unitName="number of detector counts"/>
<cvParam cvRef="MS" accession="MS:1000511" name="ms level" value="1"/>
<cvParam cvRef="MS" accession="MS:1000527" name="highest observed m/z" value="411.37007809" unitCvRef="MS" unitAccession="MS:1000040" unitName="m/z"/>
<cvParam cvRef="MS" accession="MS:1000528" name="lowest observed m/z" value="95.06328004" unitCvRef="MS" unitAccession="MS:1000040" unitName="m/z"/>
<scanList count="1">
<cvParam cvRef="MS" accession="MS:1000795" name="no combination"/>
<scan instrumentConfigurationRef="instrument">
<cvParam cvRef="MS" accession="MS:1000016" name="scan start time" value="0.0422833" unitCvRef="UO" unitAccession="UO:0000031" unitName="minute"/>
</scan>
</scanList>
<binaryDataArrayList count="2">
<binaryDataArray encodedLength="1292">
<cvParam cvRef="MS" accession="MS:1000574" name="zlib compression"/>
<cvParam cvRef="MS" accession="MS:1000514" name="m/z array" value="" unitCvRef="MS" unitAccession="MS:1000040" unitName="m/z"/>
<cvParam cvRef="MS" accession="MS:1000523" name="64-bit float"/>
<binary>eNoNy3tQ0wUAB/DYhhhwCUQ+LoJkhp0IBDFein3dg9dIjwthYxv89vv99gMbGA+tw+6C2wYnD50Sl6BIOtKEIDME4hlsA0ZaHpzg1JAaIS8VPIQsVOrz/0fX0z7obE5GbXvd9GGOBP+GXa1lBBJMmPuanUQSWPq+1hbrJIjcEptpNElQ6Fe9fjdbisbJsi43eynOjbT8QfClOHalu6xeKEW94avQWa0U9ybu5r9ZLEWR2HQs1SSFp3PQnVf6pcgT5n4nGpQi+sn0O0ZOChhXFm0nSEFP4AkHrTYFbb6La3pzCj7ldZ3pYcuw5PVrkItIhltZO39q0slQUxseEWuWwT+2Me/VARm0cYFeSRw5rOPqmh6hHNPNMqc5nRw3skIt7v1yuNlkH/VyFBjcXbPOLUqB4/k9j0eKFDB0h3TNmhQop83PXAcU+GwfPPdwUuH9MnhfijAV0iLf5A5dKpzbfISLplTsXRY9+tk+DaPkfOS4MA2NEc+2FejSkBu/91JzfxoMH3MmGBaBpYSBX6K8CVyseONxGJeAZq3h7jifwI9xMdE2koCHf0i7l4bAKd7ZSrGWwOnoPIIyEIipLLlVbSTAevCBtdBGwD3j+qKVpYSAsayqvJVo7U4UlvKVUKfv5f1OKrFDrbNv1yjxXuf86gGDEm8nck4l1CkhtiYdGjUq4RYh7Ru1KbHq+lQsYZG4eqjpvpxNwi/o2kIgl4R9wM3SZj6J8Jm5PwkRie2OVf8EkiRmfAjFsobEyrnJO20GEj/IP+z3N5F44Ws97zlJ4kx6ZksHi4KvhPxmdiuFqbEvxua8Kegs764PE1CoaD2/9QFJofjz41V6DYUtYUMZD3UU/E67DHsYKPBodfjrdf+/pbkTT40UrHLNkSEThZEdyZ2EjUJrb/H7wWwaCxUhjjwujeeXYrJ2kTTsVq47bKZoyEtXCsY1NHLtPWmDgYYuU8NPMtIQb7ii9zDR2K8PLJyy0dj0vMaiYanw8LUXTifZKhyJ3dQr4KowUtHUOcNXYaeSuqwnVRgYDhi7QKmwMVvtEKlVgX3UMNdgUEFcLT1rMakwG7fwJGBShejgmSFnNoNvXyZ5t3AZ3Czp3SPgM7BFuYjuCRh8P5UNIcVAnf8b+rUMym8f1RfXMQjdcDgx2cygMnE4oXaSwSdR8cZyVjrub5soD+Cmo+zA8pcNgnT4KLJN7uwMXFx8y5XhZqA+8e/tVioDziUXLsebDuJRx8b9f9kOglM1sM7dpEap6+bIgpwc7PJ3vMG7loOINbvb8y35+A+K17J5</binary>
</binaryDataArray>
<binaryDataArray encodedLength="516">
<cvParam cvRef="MS" accession="MS:1000574" name="zlib compression"/>
<cvParam cvRef="MS" accession="MS:1000515" name="intensity array" value="" unitCvRef="MS" unitAccession="MS:1000131" unitName="number of detector counts"/>
<cvParam cvRef="MS" accession="MS:1000523" name="64-bit float"/>
<binary>eNpVkz0sQ2EUhu9qEatJB5FOwiaxXJtRTAbDHZnUf6mfi7a5tKT+moq/oomGQf0lDcu1GSqp6mAwGI2NuYO47yNyuzw55zvfOe9571fDMAy3VjWN31/3jVi/9Gi3lDy6sbLi5ied1/bFBPVNjpjbhSdia05MHoqv92KG+sqtGF4WA6NiqiAa3DPoUyd+yItd1+L3lcdguqHHi1+elbeojzxK/zn62y7Ed5t5c2Jhgb7oy6DvIyNm98T+O7GqPe1h/GsvisEtsRz3aEbfFB8ciZ9xfIwyd0kMraCH8zp9TPQOEnfie+OZ6KY5hxX8L2/gA3uVtpl7LHYkxaLjr7PmxV6+i4W+PPFAAp/WyKP7FJ3VTfaiLrTOdxxn/xHOI/TnfmFC3OGdBPHBHsMX9AWIXd5LdtZ/7qziG3t8xdjX9tebk/RBhz2FXnQMOf734TK3yLuw2KOPejvE/4F+LvkAddlFYvJmGB95V6m/PZhTwzdrhjnT3GNOirzxP/8HoUykWA==</binary>
</binaryDataArray>
</binaryDataArrayList>
</spectrum>
<spectrum index="4" id="scan=5" defaultArrayLength="121">
<cvParam cvRef="MS" accession="MS:1000130" name="positive scan"/>
<cvParam cvRef="MS" accession="MS:1000579" name="MS1 spectrum"/>
<cvParam cvRef="MS" accession="MS:1000127" name="centroid spectrum"/>
<cvParam cvRef="MS" accession="MS:1000285" name="total ion current" value="500618.00000000"/>
<cvParam cvRef="MS" accession="MS:1000504" name="base peak m/z" value="113.07422943" unitCvRef="MS" unitAccession="MS:1000040" unitName="m/z"/>
<cvParam cvRef="MS" accession="MS:1000505" name="base peak intensity" value="206318.00000000" unitCvRef="MS" unitAccession="MS:1000131" unitName="number of detector counts"/>
<cvParam cvRef="MS" accession="MS:1000511" name="ms level" value="1"/>
<cvParam cvRef="MS" accession="MS:1000527" name="highest observed m/z" value="283.26905122" unitCvRef="MS" unitAccession="MS:1000040" unitName="m/z"/>
<cvParam cvRef="MS" accession="MS:1000528" name="lowest observed m/z" value="95.06343978" unitCvRef="MS" unitAccession="MS:1000040" unitName="m/z"/>
<scanList count="1">
<cvParam cvRef="MS" accession="MS:1000795" name="no combination"/>
<scan instrumentConfigurationRef="instrument">
<cvParam cvRef="MS" accession="MS:1000016" name="scan start time" value="0.0506333" unitCvRef="UO" unitAccession="UO:0000031" unitName="minute"/>
</scan>
</scanList>
<binaryDataArrayList count="2">
<binaryDataArray encodedLength="1292">
<cvParam cvRef="MS" accession="MS:1000574" name="zlib compression"/>
<cvParam cvRef="MS" accession="MS:1000514" name="m/z array" value="" unitCvRef="MS" unitAccession="MS:1000040" unitName="m/z"/>
<cvParam cvRef="MS" accession="MS:1000523" name="64-bit float"/>
<binary>eNoNx3041AcAB3Ddy6KtWZz0SOruPPMgW+RhRfO9N81U2lqP+7nj7n6/u99denli7fFW47n7KU30YmIey8b2nEezVRR5GY87hwhNpicSh5RFC0uePbX11+f5JF9q1jlbY1G6trLhS44c3VuJy8kSOf64OSxYLZPjUb9oJ8PI8cB1YU2zRY72J3dr32UTODXvLnDiEhj2qxlNFRPIq42ILJUSSPTw+bTFRKDsiiDZ4SSBu+PLE8csBAwZDg4vrQSIJDdxMycOfJ+dHQHSOOgFvROMNQ4xPnXF9WwFVMVFB7vFClROvad9S6bA6DH3uSJGgWK15zW1VQGhtGfM0aZAqpQujOIoUctrciMilAi81bu5VapE/tnPj08ySszo3T/LsihxcWWOc1a7EknWkT2NnHiM7J3+iRsZj+m3S8J6TfFwc3EaG8yOx3Xu+r3j7fEo4kVcE3ESMFPv2TEnTcDxM6NPB5gENDTpUwYtCUizy8xLbBWCeC72Mq4KnnX5/9yRqlCW+3DHb4wK1t0R/TfbVZhe9zzPwFIjtFPN/kKghs1lZNu4WI3zu0IiR0g1Dh5qkm0xqiFKvPffbpMaFTcEpV+3qZFzcm3qabsaZrP8x/ssDWxFLUG0QIOArL/7CbEGYdX+nHFSA17Zs/CfjRqYas/mrS/XYGGZt0NboUEXEe4/1KbBls4wr8d2DVamWG/p2ST+2hWc4SYg8cTyuMpXSOJk5sRUq5hE38uNi2kyEvtnM07lkSQ+2Xfo9zkjieVFtkdmOYngFC9fuo2E7+ncP7+ykDB38blX7SRiq6O2F7AoNN7RFQ3xKbhvjNR+JKRQXajKC5FQeLX1+6grJIXxM53meiMFcZsHf5ahsCLmu2i3cgoFP4RXbKh48wHGXW+h0N/9QU2hnULktv3c7WwtunyDSgKFWuQGu3iGSrQods0f9qK0sElcFx8YtfCbEl2aL9fi+dGl+X0WLQI06Uw+S4cCb6+O62wd0kYXf1kn1GFyDdPTIdHhYXRq7FVSh1eDBqd8kw68YtvQbYsOF3w2eftN6HCfGTixxKIR+ojH1AtpXEyY6flGTKNqVQ17RELjhiynSUzRWP42+nCfkYZ0YbKiykRjoE52Ob2CRswB0YpAC43XjaNjLRM0/B0/vuDO1uNDkWHuhUAP/q+vG+oketzuPvfMRulhOXGutT37jf/21VQKDXjn8JEQltaAEPOmF5PlBqTXt5Q4Ww0Qx+o2b/A+gKicPtYqJhH8o5lP771/BCFjbbPnk5KwOtvsuKc2Cf8DnD6uWg==</binary>
</binaryDataArray>
<binaryDataArray encodedLength="512">
<cvParam cvRef="MS" accession="MS:1000574" name="zlib compression"/>
<cvParam cvRef="MS" accession="MS:1000515" name="intensity array" value="" unitCvRef="MS" unitAccession="MS:1000131" unitName="number of detector counts"/>
<cvParam cvRef="MS" accession="MS:1000523" name="64-bit float"/>
<binary>eNpVkz0sQ2EUhr+xEoPBYDAYRYQOZrk2Y2OSELmThcSlxSUt9S+I0FQ0IVU/iaRp4vofNILJQJAixkYMxsZkMIi+j6F3eXK+c75z3vPee40xJnrxbJm/J3Yk+g/E3EORVvmT4vdrsT4uXqbFwpLoJsXePdFH3t4SX07FjmOxNSo2Z8Qf+toRsXtfnN4UG9CVOhQD//FQkU5jWUsxvr/lHv0M80NZ9rgRnRnyzPEPiFUxsXZOrGPOSQp9y2Lltpg+F5PsbeFn25kYXhO/cmJTAr+YY4+zD3pa8bN6A392qVsVgyf4vyN+s2eG/N06/tOnkznt8+IHdZ/oqppGd7/oDROjq8bFryFizguL1HPfhV346VtAH3sl2LsiUvqeLfp6YfGV78Sdon5QfKNPinMzwf1JcQX91hh10OY8wPv1D5b2z9PnyhF7+A/yxA71Dj4ERvg+Zpk7Sj4Eg+Ij9/P4mY2X6rX68JN+hvMC9Tb5AvoNsUdfD9/soPULFdGaOA==</binary>
</binaryDataArray>
</binaryDataArrayList>
</spectrum>
<spectrum index="5" id="scan=6" defaultArrayLength="1173">
<cvParam cvRef="MS" accession="MS:1000130" name="positive scan"/>
<cvParam cvRef="MS" accession="MS:1000579" name="MS1 spectrum"/>
<cvParam cvRef="MS" accession="MS:1000127" name="centroid spectrum"/>
<cvParam cvRef="MS" accession="MS:1000285" name="total ion current" value="2126307.00000000"/>
<cvParam cvRef="MS" accession="MS:1000504" name="base peak m/z" value="922.00498702" unitCvRef="MS" unitAccession="MS:1000040" unitName="m/z"/>
<cvParam cvRef="MS" accession="MS:1000505" name="base peak intensity" value="267267.00000000" unitCvRef="MS" unitAccession="MS:1000131" unitName="number of detector counts"/>
<cvParam cvRef="MS" accession="MS:1000511" name="ms level" value="1"/>
<cvParam cvRef="MS" accession="MS:1000527" name="highest observed m/z" value="1161.02934292" unitCvRef="MS" unitAccession="MS:1000040" unitName="m/z"/>
<cvParam cvRef="MS" accession="MS:1000528" name="lowest observed m/z" value="95.01174235" unitCvRef="MS" unitAccession="MS:1000040" unitName="m/z"/>
<scanList count="1">
<cvParam cvRef="MS" accession="MS:1000795" name="no combination"/>
<scan instrumentConfigurationRef="instrument">
<cvParam cvRef="MS" accession="MS:1000016" name="scan start time" value="0.0589833" unitCvRef="UO" unitAccession="UO:0000031" unitName="minute"/>
</scan>
</scanList>
<binaryDataArrayList count="2">
<binaryDataArray encodedLength="11700">
<cvParam cvRef="MS" accession="MS:1000574" name="zlib compression"/>
<cvParam cvRef="MS" accession="MS:1000514" name="m/z array" value="" unitCvRef="MS" unitAccession="MS:1000040" unitName="m/z"/>
<cvParam cvRef="MS" accession="MS:1000523" name="64-bit float"/>
<binary>eNoN13c4lW8YB3AZTS2rQknIalsp1TeroonsrHOOvc5whn2mg0MKRVF2g4ZVNFRGi0oh/UIJlYoGaap+71+f63re+/7ez/Nc532v6wyWT/rdvOkCvUobd4VmF9wwy62IkHXFXPnxUwwrVxy+a/ZHwcYVTiukzqYJXHF38E7ZzSZXeBXcV94h44brHY17psi5YYv4vDHJ0g2+3P4YvrUb8MPQtZXvBrK7po+GyA2vF1i/DGtyg/j0txOjzW6Ymt1SFHTHDS1uDaqT0u4YZlU73pZ1R86nu6OaVu4gC5OvXrB2x1Fb7byaRHfsDXd0Yza746HUzGm3ZDxgvkdx6hQbDzxvNbGttvXA46/HLp0ReMDuYYzFvmYP/DqqfPxniwfIEv1vNrKe0Flvtr7PwhMcM428RmtPlHyUT9XheWKviceHcYEnPHft8fZu8kTL6S0T4hZPfO367HVH9gCWVLfJTZ92AIYlxXVC6wMgOVfWz7Q9gG3uhtP+8g/Acyyo7LbwAJK7HxQYNR8Af2W6/ZeWA6DqnZ/ImOIFQ+bfPYqyXugLepAaZ+UFmcMudJl4L1z7q/KJxfVC9NoZBeUCL8y5v/uJfLMXnHZdtim+Q/jnvlaVjDemGwWoVcp5IyvOcc5Ta29oKvHbawTe0LeblVfd4o38Eb3w8nve4Jk7qXpL+2CwNi/nt6YP2HWuj221fPDb99PgK0sfpHaQbj/z88GBlbNHJ+J9kGSrwwbPB/x6h8UqRT4w+x0cZFfsg4wjeStuNvjgfeDqNkajDyz/u6d/ZcAHh8U+lFYpX1StlH/aLe0LTs+jeUHLfLHTerWshrYvLp1aFMe29IXDVd6LN36+aDLxuXeJ5wvvOQuVZAp8scP/xAfnIl882Xl6nXcp8Vy81bWn0RcXhCvq5F/6ojC6dc25AV/kLc5x85P2w3qDG9qOMn5wukrO2qnhh3MZ2n6fNP3QvfJnqrmWH7wFe8+ctPTD5hbTjCAbP9xZPpS2y9sPyYUPAw39/LBvknbyHckP7c8f9dXx/KBW57bkTYEfcrudWDrFfojQq28bu0nk6dgdC2r0Q0LiYUQ0+aFY39OUN0Csn9p85rI0CSeVTUoMl5Kw75d05T9NEm4ceHhLU5uE9XFaGXssSZBa4KxrYUVCSBl13pAfCWK/39dnJ5LgeFv7OI1HwtmHXxRT+CS0y04aPRaQcKWotWRtAQmNCWZaFsUkMNsuHhm7QcLeyfkFB26R8NJ3X9uTRhIkKnrTXzaRsLqbbq/TQoKRDO/8vH4Svg7wH+YOkFDoHqpYO0jC66XM3V3/SAjv7U4ylyGjeUvU7Y+aZLjN01i4VYuM9MEdq09ZkpF5ghrg5UtG90bFxVUkMla+WyJ7l0fGlA3NBaf4ZDj+5kwdLyJj0wrbU/olZDxUnD/jcyMZ4c98GIwBMpg6SRYXhsiYGk0pPyZNwa4vnmPnZSj4qK4SM12Lgg0TThQlHQpGFG4nxoOCB/MGJudaUdBp+e+dqg8F1acFwRl+FNiEqvc+IVEQVqya5sSnQKC04H6pgIJ3JnqYPElBz8VTKTOKKWjPPUpbWkLB/l0l7PNNFIiX/+4/3U/BWsVXFI8BCmishvm7Bymot+Q1HpP2x6/JkgCJjD/2ntuv9VLTH7yOdPXLWv7YbeMk76njjxc3w19NWPqj293MnULyx7nm+dnlZH8wY/4xxHx/HBxpaTkj8McUh4jmJcX+kH22V9+01B/6H30V5Jr8kb/Aykm/xR9jvW36wYP+yJ2+Xr3qtT8iX7avTZcJgMb5YNlOuQB0MUcUK5cFQJIS/G9AKwC7Xb/rblkegEX7FX81WAXA9uiJZ+tsA9CaczXvKCkAXA7TpqsoAI0S3g3NkgB4jefVzWsKwPmop+7NgwGYpue05fxQAAYstScTZQJxrt6t/YNsINzcz7BeLgvE9djIy7o6gYhxnHw6YBWI92THi8OkQNyrWfW8ghIIVpj8w0Z+IC5eKTZvEwZi6i/dNXOKA1EzEFEmWxqInQlXD403B8Jdv5fdPBiIVe3VW71lgtAe20mpnRoEm0DdH7nLgnDqaeldDe0gxLx8t/6IVRCiuAou4aQg3COPPagjB0Hn4dL2ZkEQfiS3OUkXB8FupUzs9JIgRGyIvLSkNAgDOlVPGpqC8OqnU/rmwSDcf0UOan8dBPt5pmsH3wRhHs4pkmSCoX+ogXlMLhjZQZyNj7WCcaWJ/HTN8mDML13f52QbjNEzSoxnvsGYZVV0MZwcDIOad8LT/sEYiZsZZiYMhlqtofs9UTDQGaL2rDAYhj+ONrcWB+OW/o+/1Y3BcP2X2viwKRgFH1ZSOQPBkBz7wbUaCga1x2ssQjYEwjslg9LaITBdpvxviXUIjE3aRT8JW3e8HBSRQ5BZ0MvnB4Rgu71kpFIQAomo8dN4cQigoXvrSwlR/zLgnn5ZCOYw38ReaArB9MQAv1W3Q5BxVpUZMhiCiv55ltVvQtDH3rX18dRQvNkU+OOBdij2VX8uWqwbCgMvk+B7NqHoGN3yw3FbKIRWHk9VSKHI1FvvxyaHYif1lkqBfyiuznlsWh8QCtPaG0Z7BaHQn/VQiy4KBa2CJ323KBS2z6TVJ0tCMVeVb3aqJRR19tq2yUOh4Ha5z8iQDYNWYiZjztQwGE+VlenWCkOSu9/blcvDcI45f6THKgx6h2Rql9qGIWeDdjtjWxgWFy2z4lPC8IrrvNVVEIbWS4p/zwvDsArGabXFYSh5mv7H7FQYVMcbfPbfCUP+lZBA36Ew+PiGXcx8G4bEG5rmj3XCEaXzR2aNXji8As1UymzC4aagYr6AHI61Dq1LsijhmLb5pr6tKBz7BC6z5pWEw1plIMqpLBzZXc75J5qJeivhtbChcMj47Kw69SYc0j+qBW6yEfgw+aD5k3YE0m9+1HquEwFzu8M1y3UjIB45Tn9vHYH/opcG7NsWAYrZ0MqjvhEYGlOdbkCJgOxMcmZ1QAQW5cztu8iNQEP99ad+wghUtu01up8UgWmCqd8ul0Sg+7RWreHpCDzrUD9j3hKBfaZvF6rcjYAP1Xmm91AEsj7tMFB7E4E32yPS0ocjsEm69DFDOhKBr0aLd8tGYuzlght/5kdiYc+vGQaKkeCdcQrjL4uE861ew2VGkThQ8vhKtWUkVAKcjUMdIpGZalYrcYyESJdjzPGLhJz2/ay/JCJHcPPwaVokhkbH/72gR4KtMabRwItE2fwmkx5+JOJcX8XfPET0LWNu9DwciQ+K+bXKWZGIPXH+aFBRJHYtytfSLYnEteP9eFkZifd/1QNLqiJx73XhTM+aSPxaN9lztTESB8OWnPNpjsSWTKX+7U8icQXPRp4Ttnnplt8fiMSqmYGq44ORwKy/XuwxIk9jKunqOHHeMs/0PgUqRvUqjyUpUpHkE3s+chkVK/U+bD2/jkr8Pg/r3Tei4ljUlrR8Syrc35DqPzlQ0WgxtWqBExU3DsZOf+FHhfrTq0UGZCo8Vl7bcIRKxZRZrMg6GhUjWxfN8mRQEb5E36WSS0XsmBL/II8K/XlnVvgKqBhn53uOHaYi+Zmt1+9MKnI11vZMK6aifP23GUdLqMgQz8y5X0XFrcJvK1fUUOHSIDr2qpEK+3XiY0VNVEiF6/ntbqZCyYCadOUJFdtnqpu966BC7wb9We8YFVsPhsk0jVMh+9Cu6oM0DRUrIrPVZWm4cMU82E2BhqF/u2WmKNKwPfT+oKYS8fxWmej5MhoaqldrrdOmweRxn9bMdTQ4PLwXrWtEQ9+5w5cOGNNgtfq/bRpWNByW+7LDyZqGFvr1yucONKgtGXqV40SDo/Hn1Q4kGjYu6Ak7SaaBn/3VZQGdhiSVM0ldDBqO159p+8ujYad45sRnAQ1/Glyu6hymQdve9djrTBr0tC6zfhfSINWt4O5YRcz5Fxq2toYGoy/ZoqBGGt6Pa5nvb6KhTKnc2ayZBpWUh7s3PKbhwH3ObIcnRN408qFPhGqD5iXzOmnQCVz2c9UgDT9OnFNJ+EKD7OF23osxGt79ZNlYf6VhxR2Pu8+l6ZBbVLN2jywdpguiDw0RnjhvpxU7n45vH3L5JQp0RAhY5ceV6Lh8dkn5GW06yvMNTW6tpUNDJ2X9GiM6KpdywnuN6Rhdds1TyoqOHXEvv/20puPK55+GMg50RF58f2CDIx27HLYWbiLR8SOC1DNGpqNg9aBXBI0O+irB2CUGHbuVNm6+xSPqZOeUPz1Mh+0WxSBqFh2FszcioISOqp+cfxNVdJxevHTZ1ho6tkt5+2U30yGR+a43rYPYf0/zXEknHZQ5M2cuGiT2eUVTVWWcju5WQdvDr3SwOvrLXkozEHiydVJZmYEnrazmJ0sZSLrJ7FmqxcCgAdNluQ4DP4Y+bepfw8DR9EoLBSMGZlra77Y3YaD3XHzPKBi4/Xib5SwrBn7fth7YbsPALJO4rbscGbiyvY9GIjFwIFX90VYqA59CuRe96Qzc9dq4VpHBgNPos7+5hImrHLzr+UT/Wj/yHQEDta7vfASHGVD9UPGpOJOBG/9tullTxMDo5HE/UTUDhv3XyZdrGDCI2FGi08KAxqNHi8sfM6Cz6sPrwScMmD/b+m1WFwP2g2qjOweJc33MbD75hQHozNkxe5yBGDsfOE4w4PuaJe8kFwXlreRzjfOjkFby6ANNMQr37v3ZaacchT3T6Z2pOlFYZv+9p9AoCiT24cxYkygEFzgz+Y5R6DjvSSM7ReFpdxL/DDkKtdYzDjXTojC5fSgukx4F7aBtnlcYUXiRkH81mR+FT/OiW+YLoyC53Mc4dzgK/f6npr/PJOzeuGhtdRRM+Zbz3WujkPuHdXZuUxRSuRoGHi1REO2553KsKwq3Rvrn5L6OgsO/YcuzX6OgriOvNF2OiVu3yawQRSbMg7wkW5WYuNQQ836uMhOsodof6UZMyFjob841ZuL2JZnNLCsmKleVrptqw0Tmp8fDVQ5M1OT6qa9zYuKs/PjxTSQm3qx3nD2dzkSrQkqSPoMJ35KHmu08JtovcN1yBUy8lZfJCctkwuBT+qxT2Uzwx/4eeFRF9FuXCGVrmbjzub/6DWGBtmxCRwsT0wufDM59wsS9A51Fqh1MGM9OveLWxcT27227egeY0O3LmTZ9jIl9db8vBo4z4Tf0ZSJ8golpeK4aLsfC7nxW9SlFFozW/BxOVWbhv4SCz7O1WFjuptxL02Hhovez+jvrWEhXueA5aMTCZveY++omLEjCSUdeWrLgF/gNhjYs6GT4HpN2ZKHOs0I3wImFnXP/rTTbz8Kq3tX1wSQWci+/aW2lsyC3mqXXFkXUa85OU8pkoams9Jh6NrH+dN2ZeUdYWGiYo726lgWuu+2IdRcLFyrtJra/ZiHbP6rTfoyFyYS+btcJFlx+31Q6IMeGpPJSTI8SGzuUvx+PV2Yj60nrqJ4WG4HkRmGnNhsGAd9pacRfWzd57pp2Izb4rpuNjU3YeBTxa+8pKzbq3m/b4GvNBjW2ujLQhg2a3hxWvyMbNhtFb6Y5szHrqpFCOpmNE7nDFFs6G2vm0CqLGGyYtT65FcYn6rsN1p8SsHHD9HNWXhYbjZOl9FfFbITKxiiPV7Oh1P2m9U4tG0E3zN6+6GTDrmciomuIjdYQ54xHr9koeZZKcf/KBrdETZ8/wcbwH5NmdxkOyvkdJnQ5DjxC8hZUKHIwf4oglaLEwbsP8t58ZQ72+16pWKfFQePS2etnaHOwsHOhRFuHA60riyclRhyk2I/d0zfhgLvnVpiFKQcWJC9VeysOap/S1VfbcNBUf+2ogyMHB6sGkpScOHgsVaGzeD8H1V9aTiTQOdBwNadnRHHwKP7pT38hB0cWBuQ1ZXGw5PZI3c4jHPwZl6VvLeWgvXjGr/AyDowvhlFkLxF1kddktJs4SP2Wwhpt4WAo3UvpTAcH2evZNrWdHAStT9pNfs0BLU7B+OI4By0fk/bHfOUgZ94Try0THLQNdmuvlI2GUqCDaYRcNGTNeG83Kkfj5k0z43ydaJySKi/IMYqGKXPBakWTaKzUlXG4ZBWNqv8K7E1solE438CBaxuNUD454KhjNCpYkn61/dFQUFlzL5sUDbP9XF1ZSjTU11WG34+KhsEUJafHgmg858gLK4XR2B6xpvdtdjROTiuu6y+NRt4/AUmtNhrXXd82WzVF47ziMNWwJRrOrSbPLndE43PRjrhZXdGQnkyzSHgdjYKWJHu7r9HoW9DduXEiGq8XZ1ndl42BWfAmg23KMVjnPHNk6oIYbEg4a2OnE4O3LoutrxjHIOnkkYEqkxisKuLt/UWJgY7dQQMOPQY/Op5MFUXFIF7yYlqoMAYbdU/f8xbFIH1dcph+dgwivhnGLi6NQWp9Y5NVdQwcbu9xuF0Tg18Nga/P1cag/adkpKElBh+lKt+qdMVAaCHZsvRpDHK26lw9PhiDTbeKdySPx6A4cpSVNRGDs/chPygTixNLvNtz5GLhINndpKcUi6cH5+27oxyLXeKL467asdjBP/Hio04sfCsmpe6axELl/bjvZudYOKkZ/pdFjsVN2fYKKf9Y3D1/5JF/VCw6ebn3qoWxKIIbLyc7FpKeHOuU4lgsXn339JSyWFwz5BR21xDrVX4qk7WxkN1Pc7nRFItfB67Pj2+JRUQh2TClKxZmcvsiagZj4T70w8vydSx0NqzueT4Riwn3aa9K5OJgSj3lPEspDt09Bvcu6cQhbuzGz1umcTA4+Utb2zYOmbnFD386xsGZnvOrdX8c1p268OIxJQ5GHzesXhkVhymuFfRhwp6Oc0VLhXFYv+7LdwNRHJifhvxts+Igd5GdeCs7Dua7yg5JlcThwkeNLK3SOLzYUTa5pIboyxXS4mvjiO+vuLuoJQ7WkQzt5V1xOCrafbagOw7L2KN67Ndx6JoX3+gxEYd3nl36674T+05OKatQiYe9hWYaVSceGnUBha+Wx4P5tah8nmk8as6LmjjW8VAozbH4ZROPBdQ1NT+diHWSXOWP/fH49+F2IJ0SD0eP2PxY/3icHjcij0TFg3MxNURVFI9FasM6yZnxkHnISSrLjkftgPWsP8Xx0Ek/YdJWGo9KNVkqvTYeqtp6yw0uxeNjb0+HpCUeyjn039G344FN/12gdcajIcCFcrorHm5U423nnsbDL01uYP9QPFZKSb8Mm4hHpHPsl+/f4mGgtthTc1oCcrfw0l1VEjBvVO3x+gUJuF6y97mWbgL2eLPvNpokgJKdV37ZNAGrXFjDUbYJcD5cMTvYKQHbL9zPfrM/AdsmXS4MUhJw/nNuH4uWgDr5VblhvAQsj//rvl6UgAmjuf3zDydgfeCUpeeyE6BuM6pnUJqANRNN/rllCZhxdPbl5ssJSBDfjz7WnIAbHju2vridgNOC5YOnOxMwlGrq4dmdgLxqb7b4bQI4D+O2bf+egO/aVpp2MolY4tFH8Z2ViKHzd6clKiai/UWZpkgtETNWWumpayWC5bd2QMYwEVPcZj+MW5eI9NQ15w2NEvHHTidMfWMi5jztmFptmYig8imUGLtE5F35c3SBfSL65G3cThGmhX9aVOKYiI45HotaPBLxvPCNawcpEfE7mhZmhCTiiAhS0nQif77yYBnhi4Al125FJ4LSuUUQFZOIzdlXgn7xEhHsp144wE/EwawTkzmpiWjYxTvhm0nMC9Hv33g8EYVd8hYWxYn43flFz6I8EX5vg+ouXCXm26muWNOUiOsD+N1F6LJBy+Z9ayLMyCUTox2JMLaqvefbkwjVs2E6zwkvFOg38AYTsfZe/CLxB2KO/uVYrZFEVClOjhePJULZ5ObRteOJoCfN4NQTXuI7/Fz9OxFzB0Mb+wktWpgpu2S4sLygNJ47i4suvukLW0UuzDc6/jFR42Km0dHyZ4TFGRzB72Vc7Gnkd6sacpFWNDrcTyguLGjwNeLiJ6/u1wjhjUVzpXZs5MLWrltNzoKLDQuMXVStuXARjd6rt+fiQuEDvX+OXLxQ65qV58HFf14ji9r9uAgMkcgISVwIdlZmrgzhoqhx15Q/hJrcpB8kOhf7FlNC2wgDPzs5/ozmIiGt4sMSPhcBul+z5FO5OG3/+HIu4Z1S322LMrmo0xuXDTvOhdxIkLVUHheVdS6J3CIuRMOvBd8InerCdrGLuUjtOnJCt4KLrc7vpxvUcJETwxpIvMrFoVOTWWuucXGmfMrDs01cVFy3jVdq5eJ15nvXg4QtPqF2c9u4MD3rwn7+hIvyYzPU7DqIc3oqKvwhNBA3tev0cKHwM/JxPiG3dsqirYNc7C08FNFJKPqua+D3gYvpi0ujuONcxGh4qof95qIzfNk7xUkuNlvo7Fsgw0PxV/JeqVk8NCmkUFfJ8+A+dnHPQiUevN6LluSq8eB8+VqXpToPGQ+ub7fX5kHe3nhvjyEPep1OX3pW8DDsepzlZMQjvgvbPNoJO5/PU4k05mGndvst+4086BhpF8614OFVkzVbYsWDSc7kGn1rHjasP/Quzp6H0+1eCU5OPPwKftOj4cHDpwMHDsl68vDsWrB0JImYU73izZkQHoyVm3KW0nkQP10fcYzQRGf9kpkxPEjXSH3Ui+Xhn13CBTqfhxjVQx2BAh68b0WvspfwYF/00PvTcR7YkZ4dx4t5WG0bXelTwkNyXInD27M8NIiT/G+V8xAaRL796CoPukGBaSubefjGjrPXb+WBeSaAqdnGQ+D45TqPDh42Pwr0/P2ch4Ubn16y7OUhS0Mm22yQuJ/0ov6UDzxsXKHIjP7KQ+nV7n0Rv3l4+vfj7d2TPNSPltvVE6YlBTzYJcOH/+WtaxRk+bh4xaNjtzwfv1flJ6oo8eE+nDK0Wp2PdU2lVCltPt5Tbyl8NeRjumzB96R1hIsXHmQb8dG7nDJDyZiPW3P4c5s38rH4D8fH1YKPkaGl2/Kt+FhVc0ey1pqPDQvHK6vt+VjRdW6KqyNRN6asl+PBx3ml6Ct5gXzs48tDM4gPmwoDR5lgPvRrpmR4h/Ahs8j8yZ1QPij8v8fzw/go/NTNigznI1uys8sikk/cJ83Mis3H/YYY5lAMkdPws21bIh8e+dqHwnh8FFiYq1Ty+fC1fCO1S8xHWD3GLqQS55ref0BXwsexsyN8cSYfIZZhhTpZfGx32pb/q4gPp54sVZUSPkwfk0ekyvngxGjmsKr52DSzzE+qho/Xpz/v07nKx1qtvvxOQuIdeR3bxMebHX+23mzl46OOSeGmDuIcB1tK6gg3CHssm3v5mPf98mGXIWI/xvnbnN/zMa6sKQwfIe7xoXPLGGHA8aZLwq98/OzQfbVRRoAl5crkfsJrD7fIys4SYNGLq2rO8gI4W6xdt1xJADlacehWdQEc2eEjs7QFeKWnt11nhQBBJt2fKowE2FZQkGJiLMAe88qMhI0CHDrRfbbMQoC9Y+nUaCsBym8FOQ7uFODB2FdmoacAgZZLYjpJRJ/Gm+OVZAFC6uuaD9MESOjdKU1lCDCt4b85yrECFErNyIVAgLqz1S6/UwXIbdeLKJAI4PnNO3R9lgC75C717zxOzFl3b9GGPKJffCpctUSAbpV/6TMrBEgn5RQXXBVg+Kf5jYomAeYxruvntArQWbNE4tspQHv0/mFKrwDyT9dcmj0kwMl93Z5fCQt7z43PHBHAxcRKnEa4QbTb0O+rAF5/95VP/BZAr2lKafGkAFWuO1ttZIWQj795wl9eiMqSyGAZRSH+aG96v1ZJiNSB3XEe6kJ8XJu+W0ZbiOd/+cxqwrSxHSuWrxTi/bwm1Q/rhDhsdGvyvZEQ2/tqV73dKMQsBbsqmoUQD7ZV/WyzEoLdLJTvtxdirthtYeZOIU6cW7F1s6cQj1OZy8LIQqj9TbGThAqxfO8nVjRDiLLnoa1RsULifWbkKwiEmH80YXBXqhAtFQLmTIkQvVXzgvoyhWDtu6yqly9E3pcbi19UCFGY+txheSUxf/8p7/IaIT5fnlKq3yxEa8WrjgrCA1/nBvq1CRFwY+Gbc51CjJYtWJzRS+QEKagcGRLCX/dt2PUPQhRHbD2XOSLEyaxjhcyvQri8nscsnBTixZ7+gNWyIvRMT2nLInxs/ll3s5IIx2Q2dNwlPP3iW9NpdRGsUzNvdGqL8Idl+jzPWISI5fJ9sBDB/5HKdqa1CFMpJ53GCGVq/mv12SmCt6yOR6WTCCp3Liff8CRyFueuPkUmcs9qpdFDRZjueuOiRpgI9Wlr2tYyRChzMh9VixKBYnSnfD9fhF7rlv4GiQhvF4mGg7NE6Ir5YKqRJ8JLcx+fO4Sfxp8nZ5aI8C5rreRihQjLOzVHV9eI4DjTfKCYsOGzx71FtSJo9R+UXLxG9D03rL/dLMLDF9UtnW0iJNxJPX6lU4Sa8ruKhr0itLYnamjMTsL1y5vvlqknYX0pmdKknYQDckutelckobhlJOG7cRLsLDmmvyySMKVzcmW+dRKOPTl05ejOJCz+EkItdkrC5qk6vs7kJKTTTJMNopKQYXQqoy82CUE7pD9/FSThYIBm4GFhEozUutuiJEn49N9G6gRh8LrhjMtZRN9/934xspPwVqXsmn9eEga/GbyKyk9CTO/w+emlSThb0NCiei4JsZmnl/bWJCHx3zTJ2LUk9EU1T+4ZTUJy9u5fQRNJ2PSt4+ivySS8D85Z8VxWDJvRXdxsOTFmcR3izWeLMa5WYb1cWQyGQc6vDYvFiFkdsOiLthjY+dvn+gox3p++qrBjpRguxgdP1BuLIZNzbeGyMDH+yH5pXx8lxrTYbWpVhL2jS8ZWxInxS/LA2F8ohvm3XXu908TomXrpb0aWGGdVswKVs8Xg/7t+rThPjIPNg4PfSsRwOs7sDW4Rw3rCIz72gRjRfedXcrrE0DW3VVR9Ksax4UjlQ31ieFUsrxO+FuOGd9WjE6NiLCoZ5YknxLg5Q2o6848YFLO307pkk1FX8HhqtFwyJiz3qb2VT0Zg+hPxXOVklD2yvJ6yKxnP1IPNGpySEfr+iunw/mQYjqnMcfJMxpy0EIWMA8l4GT8WqOCVjEf73j46TUlGscOLXHFYMu4eb+zziEoGx81UsV2QjKrcR3pB+cmINXfjD55Lxs7CF5Jl15JRv1Q1Tbk5GbtXT44uvE30u7R/HHmQjOHXVwLmdCVj+1N7xyeEcxbF7jzalwylXWvZvq+TsY52dcvO4WSYx5ec1ZhIhugzs/H84hS4X1NMnrs8BVf3OtBFKwmvftPXMU1Bo+FuqWmbUxBPS7vy2CYFsl2M1vD9KYi5G9e0lpKCjFyDPNn0FOwtzTsafiQFW27G1J/NTwH9t4tFT20KNPJ6LHxbUhCSuqPpxIMU7ND0bet6nYLPLP/kx3KpsAy/5vVxdioaG/tsXuqkgpEelFZvkgrFGqsiV/9UGDyRnel0IhUzn5zeZ1mWis7Fb5yoLalIs6byf8pJcOaJa7yPigTPD3X9W71EgpI7WjbByyX4HbnUIPqIBE4xbzevaJJg7lF6+IlmCbwLO0StLRLkJ+qZ72iTwIVdLJf+QALNJ0WmM9slWNzvW2/YSeS8zeyc/0yCsaIC0sUeCXrfmDaV9EogZox/Uu2XwLnMq9j0jQQaW9mf9IaJ/LPbiqyWpuO2qLVyOCkDb78NecyWZMBT+ur00YMZKJXZr/PtBrHuvL78T1MGzjwqeHTjUQZypBYx5cSHiO/U1+I5Sw/jfet8+SXah/E/t6TV7A==</binary>
</binaryDataArray>
<binaryDataArray encodedLength="3676">
<cvParam cvRef="MS" accession="MS:1000574" name="zlib compression"/>
<cvParam cvRef="MS" accession="MS:1000515" name="intensity array" value="" unitCvRef="MS" unitAccession="MS:1000131" unitName="number of detector counts"/>
<cvParam cvRef="MS" accession="MS:1000523" name="64-bit float"/>
<binary>eNpdml1oHXkZxgcpEkqRAytSRNZzsRcRi5yLgkFEjl8lwiLnoki8UA7LugRRO0mT9jSfk++TNnWn3bSbaq2za91mte4et1mNpRez0IuoCx5llSiFDlIlYIUjeJELL9T+f0/gmd68nMzMf97P533edxpF//vXbdX/L6Ln3wvyt3eCfPXWE5kc//UTmZ/4ffi99U64fvx7QT77M56/FGT0/SA/fDPImy8HefsHQf7x50GmM0EOzgf51U6QR5eC3FsMsjgV5J9+FOQXbgSZZUFefynI1vUgv/IGdvCe628FWYufyObE+z/75Hc8F/7+jZ0gj60HOXQt2HkHO//2qyAb6L90L8j8fJAvvIa+nJdOBdn/0yCrwS/Zc39Hb6438MvHt4Jc5/0b2N1MgzyMnf3Ycyz8ztf+EH73zgb5L85ZfjXIvhfDfX0hbtG3fhhkZRo7Lwa5sxxkfZTzRojLCnrh1w/i5wI9L/8Ye8aDXMSeTxLH5VeC7JwmX/BfPhnkI+UFdp68jH7nsJP7szb+/W6Q93hujDyLxpATnEt+xCU7WuTFM+Tt0YR44e9BZIQ+7RfxC/k3tBDkIfTsR69jnHsU/zz1S/INfbsx8Zzl78SrzXkDP8Ev+Kk3635IyJd67P7bRP+cOrpInje5r0JcO8S1wD9Pk0cN4t+THdg1jH/7yJcmdu2S7130HuL3IM8XZ3gOP1a4b/gKz2FfHbxpLLp/N8CPjPxscH++4HmWYH+TuFb4e4Y+e+TN0+Rhhp3JWY/fNn4fkN2L7te7XC/GPG59+HVqk3O5XkWvAc5JiWO8Sv5TNxnnVMG5Bvi3ccPjrHxMqb8qfovJi2HyuIr/P18E+bG3qVfs3+M92YL768vY1+b93UnXT3pE5E/EfRXsTdDvo7/gHOyL0HMDv2forz4zjD8e4fdB9Euwq6rzie8H/sxzb+Jf/l4nTl8En2vU+8C650s/uFx8B39jTxc7G9RXj/o4Tt8qOL8S6is/DY6m2HGCemtfDXKNOtki/x6AI7nyI+hRfWaP9+ZBfh0cfR4/NVW31HVP+CE7Zr1vdrhev4D/+d2Y9bxRn+pyfpvzpqi79646fqT4Kac+r5JXu8Rvb437As4ln6Afbb/Oe/Bfl/v3wetc9qBXin9S4tWY8DxUPcmeB9fAH/Sv44dh+s37kN8El++l7tc38HcnnJs89ZDf6FMId+7CN8DDI+TVMHbFZx23h+ZL12XnpPfXGJys8tznbhEHzr//isenRh3F3P9Xrr8A76px/gPyL8FPO+TDW7d5Hv9uELdI/RZ+cRg866B/Rv/Lqc+r3FdR3eDPLnnawa4Weh+l/3V47yHyrM35G8gTxGMYfjeFXi3waofzHmPfGnWS4d+NC37fLvZ1iEeuuhf+TXq8UuEd+NEDD5I1OzdZvI+/b3gcdl53XO7Te7H3HjjdFa5xPcKeo/i9oE7q+G0YHvcOvG6I6/3k40lkfsvjq7irPsQjeuTP5gWPU/1sKV8VX/V14lvDL3v4sY++XuHvw+edV2QTzk+FY3X0qZAv/SuOO8KHffyQw1cKztm74LwKXI16015fKb+zOeeDTfDsJPW2nfhzTf7e3KCu7hiPj26mro/qJaa+v0a8+v9JfnL/IOfdwZ5t/PWYc3dX3D/izffJ9+is41kuPrnsuC7crmLPNvYPoWeT63Xi1sffC/KnB95WeV8/vxOe2+U9Bb8r+GeffK6cdryTHcM3HQ+yZe/DnTnnF7XYef0+1xvEtaK84fya8EK4tez5K/8tEofauVLekRcV8qTOuRl4kY84T6mNO88Q76mhb3XUeZTmQp2v93VHvY6iSe8rD654vWiOONAn9vqtn3F9dlXvy86rM/KudtrjHfF8Qh2v/QY/cv5deERtzPUZWHK9xTOVLzH6JFxPzzlf2U18/tScmsOnBtBnG9zbAlc7Y47njSXHB+HpIPlT1dw34fGozPi8VF12HMjQf2DBcVP8X3aIhxbzjr/5hPPf2/SR3qjPt+JNwtlixf0nHC3wQzHi810+7/VdG/U8qyk/hMOa+/mdcj0jTnvoU58o9ZGLjnuVlvPrQ/C0YfyYoVcT2Vtx3tWcLuEPfm2QR9tvep7vXPL6z1c9j4RnTcU3Kd2PPY9T30c9S7yb474nqXL/Bvk1UMoj6Z+SZxn8oaK8mHVcFD6orsTrxfs0J1eJywb8ayf1eKpum2f8dwccqQrPVt3+E7c8/3bgXQnn7JN/ecvxcpv4ZTN+XiZc1J5H9TbjOLVJPlTHnR9oDyCeK/6gfiUeLT3UJzU/V7Wn4fxey/PlXeplc8HxO55yXNQ8qL3jMPFOeX8y4vWj/cDgmuOR8icf9/6p5/fa3pfUN7aIb3TK+1qX650pn5vaK17vqmPNheq/8r/6rOaPJudkI45/wmflT9Ly+Ajn373s8da8IL6k+tfeRu/tlPpkof5O/jXkB/xXtN2P3TPOE9JSP9S8r/4mnLoHLm2Kr17w/Y36VnfKcUj+Fr6LT1axP9K8Xp73Tns9qf89Rx/9NHbGC847xGvV53tj3nelj+pX/PzostePeIDmGfWpHP/9hbnrIy85fmkPpr1PNOd7tOyM8+aueMlZz98ocVypaT+46nsO9QHxomTV87EjPo/dR8CvrauO+13xgJbnV7PE6+rjzrd0/4G/eV9yyvdDul/4q/1Sg+camvN4fkz5Rv42Jzw+2t+K9yr/O+X61B5J+1HtEWc9f8WTI54fmHfciae9f4mfqP8Jz9R3/nPJn2tM+hwlP8hv3XM+H0hPxVf8WfeL9yqf1O+19xf/bi54/2klnv/iJapXzbcN7KpPO19XPqg+xBfz0veQdMH9FfFclvj+oZjy+lKd1ycdPxtxiWePe5/qTpfmjFLdH+z/5/x8zVXay+q7xkEerTrfEy4KR/V8TD5FS85vGsHejW8ffvL9LP/SQ+9Ln7rj+Cuc3FlwflC0nLfK7jW+N3S4v0pf6ynubd/Paf+m+aY37nghniw+Kj5YTDsvFh4Ir5QX2j+Kvylvesveb7t6/4zvw/TdQnE+2H+Mej9SP49K82eztD9RXA7m5jHn8+vXfI+qvf7Qotef9hH1GZ9jtPeptfx7jfBA30vjyRLPnXRc2GEvtgtv7o743l68T3t0+UH+zoXX5/y6eIj6SVG6ru9O6kPClZQ+e2jd+XtRwvW8FH999xD+H/Al9bWp0r5sxXHgM685fh9hXt1f9n2heEQ85lLfDSqluVm43FTfmPXvctr/fEh7ePh4bc33COJv+n7aLOWf+HRa4q/au2puUV8SD9Dcoj4pPrzOnjNlvtpZcd4vvibc1v5O522DD/+Gb7WXvF/mpfrqlHir8jw75fGuluYszd9Z6buL4veIfUxvzvc7wlXljXik5oBkzvvUbeyonffvhfJDUeKbskv2iA8pXzX/9i34XkJ+VJ4Jd9PY+Vyu/ljKe/VD7a01vwlX9R7ho/yp7wEHezXN7fNef3Gpb2+vOB8QPzzYm8W+J4qwO1nw+NVLe9nKnL9XOJOU8F9xP8DBUZ//ZU9GvPaTUv+N/TntF2Wn8FPfGzR3qb8fzL/IwcTnU/Vz4b/4hHhuo/R9SfvY8t5DfV1zhuzZDnV1pFEJ/0+mGvZS+e/+4XOW9HmYO35oDlb/GLhS2j8JP/Q9d9XnJsW5/fIBnv4X4Bes4A==</binary>
</binaryDataArray>
</binaryDataArrayList>
</spectrum>
<spectrum index="6" id="scan=7" defaultArrayLength="1860">
<cvParam cvRef="MS" accession="MS:1000130" name="positive scan"/>
<cvParam cvRef="MS" accession="MS:1000579" name="MS1 spectrum"/>
<cvParam cvRef="MS" accession="MS:1000127" name="centroid spectrum"/>
<cvParam cvRef="MS" accession="MS:1000285" name="total ion current" value="5317271.00000000"/>
<cvParam cvRef="MS" accession="MS:1000504" name="base peak m/z" value="922.00473148" unitCvRef="MS" unitAccession="MS:1000040" unitName="m/z"/>
<cvParam cvRef="MS" accession="MS:1000505" name="base peak intensity" value="582985.00000000" unitCvRef="MS" unitAccession="MS:1000131" unitName="number of detector counts"/>
<cvParam cvRef="MS" accession="MS:1000511" name="ms level" value="1"/>
<cvParam cvRef="MS" accession="MS:1000527" name="highest observed m/z" value="1194.80127309" unitCvRef="MS" unitAccession="MS:1000040" unitName="m/z"/>
<cvParam cvRef="MS" accession="MS:1000528" name="lowest observed m/z" value="95.01015735" unitCvRef="MS" unitAccession="MS:1000040" unitName="m/z"/>
<scanList count="1">
<cvParam cvRef="MS" accession="MS:1000795" name="no combination"/>
<scan instrumentConfigurationRef="instrument">
<cvParam cvRef="MS" accession="MS:1000016" name="scan start time" value="0.0673333" unitCvRef="UO" unitAccession="UO:0000031" unitName="minute"/>
</scan>
</scanList>
<binaryDataArrayList count="2">
<binaryDataArray encodedLength="18452">
<cvParam cvRef="MS" accession="MS:1000574" name="zlib compression"/>
<cvParam cvRef="MS" accession="MS:1000514" name="m/z array" value="" unitCvRef="MS" unitAccession="MS:1000040" unitName="m/z"/>
<cvParam cvRef="MS" accession="MS:1000523" name="64-bit float"/>
<binary>eNoN13c8VW8cB3AZDZSMJBGFVCqVVZI+ZtMoZM9rb+699rjuvu61SSUto6VhNX4pWWloES2S3aIymuR3/nq/nuec57vO697XOSK8+SHldx0hwfOPk212RGRUP3XNHCesNC/qCxB1wi3lHG6omRNO86pCF1g44fXEaE8x0wlX84b+PG1yQtYR1VO2Is44aWxeIy3mjAM7rHQCTJ1x7464rJG5M/QaTM9/pTlj502631ymM6769wbNZzvD4LCzUirXGa2+GuGRTc4giUis/djsjO675NeuM86o/K23dbmICzxXv/51XdQFBwbm5xSauODSiMcTUTMX7HQqcDlq7oLUweyqvckuOMtMeZVGc8GtP8PfNRkuUJm0/FbLcoEkff2jsAYX/N42M291swvuj17kZgu5YtzlW8BlEVd8LOG5/TV3xX9nJWYPW7ri7qv79uVMV9RX5QY4NbtiUZPrz+EWV2hfratWFnVDh1a5DW2HG4L31XTeMXdD3tXA8AGmGyqFdtnHNrnhebemb1qLG+ze4FK9qDt85m0rkpznjsMWLq9LTNxB33ZtmmXuDvXiPtufFu74oGlOE2a6w2Sh2KebLHcw7Lcu6Whyh51c7fPSFnesP90ykj3HA7uWxdXfE/GA40bzpj9GHiBN/ti2f6cHdDaEXYkz80DxmgfKEike4JOLOylpHvigsL2zhuGBv//ZOmvUe8CDF7HsSoMHhN1JyWLNHqhl1P+X1OqB6dcrdD7PeEB2XnzsIxFPjESkzjkn5gmxhZuv9pp7wnHBt1aFFE9sGB7Mv8f0xG/NpLPXWzwxvDtQO/OBJz54nVGJEvYC/4Cp3eRKL+TmifrIqHnBY83L8femXrhePTnk6e0Fz2XLinp8vPDyxrr/+lK8sE7NrXIDndhf8TvJneGF2RVWC7TPeKHfWL9frcQLB28+9W+/4wVRQ/UXlo1eqG28t+pwvxfcMkU17w14Yf9RfkaHkDdOf5Umtwp74+B5kmLIKm9MMsJ+m6p7Y6n0HQVHU29Ine/V6/fxxo8G5tHjJG8UF99+e5PujdtfE8OkT3njyd2yiXdnvKFRNnTYucwb2iTNdR13ibj3h4KjGr1hSPYIdm/xxgbT3Uvn9nqjbUnb3eR+b6S3vLwaNOuNPqOpWN85PrD8z9iDLuyDn+FO1BgRHwg/Goulq/jgj7LPpn8rfTDbJ/ufoZoPbgcLRo/u9MGgwak9VaY+mDM8wgmx8EFWbtytNE8fPDO5lGPl44PfUrq0tFQfRKxY2VRM98HTn4Yt70/54L7iq3KdEh+QSk3mizX4gBHScJXS6AOK1W1/134f/DMIu9sy6AOPE982HRUmIejx4kZJVRLuXW8M7VpJQoFsTUPTKhL+fF61ZJM6Cacyl5ac30lCZljzdwMzEhZxaOLHfEiYpx8zVeBLQhfbjSJJI0G0USEsj06C1tF7BU+YJBTlGdNUTpHwJNzZbs0ZEs4HXZ3ULCFB/+YpifllJLxsF5kYryfB8NxnLGwkYXldveXyJhJGH3zYKtFCQkZD8Bnx9yQkbXMOYvSTMBNvEZQ/QMK7hNefXsySsLPdftUWEV9cs9laM1/NF6TQZ8G71X3RTy38nmXqi2/C8nM8vH0xM3NvNd3HF993/Wi5SPLFg3UN2xrovohdbsRsZfhiz6vVTvKnfJHD9F35+Ywv3h9zc15X6osWB4+mL42+KJjHHt7b4gvLFe/I/v2+4J9uyC8b9IUYjDeyhf2w5IiEwk0RPzT91MnqEPXDq6j83OVqfsSc3nVv1vCDTk+obTb8sMOR3dRr6oecA9yNT838sCYKnVJefuj9+zDglI8fbOY8LmT5+mH1etkboTQ/KCSef8Sl++Fre/r4UYYfTIr7B36f9EPrgM+a7jN++O+xU6TVXT/0r3BXfdPgh6GY24sLmvxwNenO96z3fmAUyVJJA37gSNSfzhLxh7EiVPtW+qOOWz4kp+YPRurBMW8NfxyOfu+iZOqPjdlHD4iY+UPyi0yetYU/mFJrd1NJ/pCoMUq/4usPb4n0XXEMfxypZjm3Mv2xznT3Fe9T/hhzHJSKKvHHM1256+vL/DHz6KW1eKM/DFnOizc0+eN3Q4PQoRZ/3GrWT3cd8EdIGLf86pA/zipKhWjOCcDWUIdeQ5EAnPnbV3RfLABtQlv3vlwVgL27bzQ+UAtAaNo+U+PVARAqFEqpNwvAxKnFaustA8CUy+ipIQVAve9S8DZGAGgbvBmKJQGYqyNL1yoNgIn4rMicpgBci/wrvbc5AP+Vx2uEDwRgc9gT27ODAZjlSyemigSi0DFQ8z/RQOTWOfIDVwZikq9UPbwqEI513JZ1GoEIYAReDVgdCJU/w+niJoHgH3rkPWAWCNXHnFMdpEBE++z2ueoXiB0HYk0eMQLhbrmn/wErEDufRn6yKAmEn+hJT7GyQLQ0Ttm3NQYi7ozJ+wUtgSAXKx8vHgjE4oxubtJQIBQotTpkkSCMhVi50ecGwdUz2UdcPQgHz5Et3pgGYV7vM9IV3yA4SfyRXcoIgov17omXTOK65w7zRaVBGDEwkNMuC8LnoG6V541BsHCQff2pKQizTe7Jmi1BuPVdv8dpgIij1/XtwlAQevonNxiJBKNV4m/vLbFgvFGWN4hRDYaGZ6H+c7Vg2BsteaizOhgG7BKjcNNgzHht9x43C0aLtumLZRbB0DmS429tGYwfZ0c2PfUOht1aoUPfSMEoLnwz6OgXjOfBF/sq/YOhLvY7N4URjGhOWshOVjA6NTMCW9jBePXg5Nve08FYQLXJLSsJRti+gIix8mBc/1XoVtIYDO+6b1oLm4OhVTYxOdYSjJDLpscO3A9GguGPA+n9wci4odmlNxgMJ8Ha791DwUiW+yn8TDgEG316g2JEQ3ClUKlQTD0E+9eTT6mbh2Cw8H5/uk8IhDxd/qT7hqDxAtltlh6CZdsbPlYzQ+ChpMm8WhoCtwJIqZSHwPrZ7vt1TSEoC9l50OVeCPauHL+V/j4EA5WerfYDIdg92Le0ajgEL2+fD6KKhKKWKi1VJBoK12ijb0/nhmJ1xf7IHvVQ+J14PH+ZZigO5RYXPzYLxdTSMb9Gi1DkpKQbb98VigfzK7HNLxTWHxuyuAGh2JfXfseIEYrA61e0HzNDsYr2tJjKDgUdqkpbSkMxIXJ5rVxzKJZrPDV42RKKvbVhMaxB4rrPxSSOaBgu5AbVyc0Nw9b9LfpdamF4OXHJRms1sd6nETJsFgbrkJ7un+Zh+OSkPY/tFwakTgp20cMQWXwHu5hh2B9QVJzFCsMJshvrfUkYflqaNWw5G4b1quqKr5rCsHH95Xn2rWFYvaBvvvdgGA6poow+EoaiZ1d/JoiGg3SrejlzbjjCVlEdo+eFw2rkhmqyejh618iL9WmE4/cFzg1Zy3CIln1fq0wirmt82VPvG47Ucyun9jHC4RKfPnSKGQ7Jk9laRuxw/FtU+eVzSTjadNb/WFEejgfkKvv+5nB8rG5bEdAXDgt5+kf3wXCMCvdmCYbDodW8WMdDNAJp7gs7XqtHIED2l8o/jQhEb/88qqQZgZO8EQ1hiwiIIOaM9q4I2FoW/jF1j0CYw4edDz0i8K+1ccdJ7wi8XLnoVKxvBOqkzoYu9YvAgXNjGtUBEVD11/VsSouA5tJ5wYqsCOzy8+9+zInAyiEn8eenI5B65NTZqtIIdJnfZ0ufi8DN5QV/7Jsi8OOb7lrplggo+Qb8ErsfgYTs9f7qQxG4/XG2978PEZjjVBlhKRwJKXpJ90/CM1oR3yxEIzHw+EnSPJlIcMKfTl8nPJFX0nVILhITXN2MS6sisSh2d9k69UhkD52M2rklEj8vL/ZW1YnEpva8ikpTQoMqm+iDkXiycWD3UbtIlDt3LK/xikTXWxWrYJ9I9K5oszsfHQmlcZ/WLnIk2I6F2xbSI3FZvutmNaH9S9bFt4xIzApKnwTmRsIjynFKIT8Scs7xEh1nIrGgzm+pWmkk9E4s0R2pjMTKxhih/KpIsHyGug/URMJu97n8xsZIHDGQuVPdFIluhyAENUei9Nvbr7rtxP77Iyu6CV1658YzXkTirfS72Ip+ou/t1nuGByKh2nhe1nU8Ev7zFp1QmojEDvkzBj7CUWhxI00piUaB3Rv+1UY6CsZbJQP7ZaJQeatVNE82Cimrfou4r4rCHt+BnSfUoiDUnlx1ZEsUaku8Tj/RiYKwr/DkadMomP469Z/1gSj8sBSs+HwwCqcTLn5eYh8F3WMUgw8+UbBKGeKq+kZB+to79vHoKMy9diPBmRIFG4kcleP0KER/PLDfhhkFQ/nnK97lRuGgvd3vhPwoKG8u13p+Jgr+AXl9yaVRCGg+JjanOgoVi2UljGsIT73x6GmMglkI/crj5igsvLwh7m57FPJyw8lDHVHoa/jof6s/CqnPnZc+H4hCz73V/16PR6GcSSZ9EI6GlvVf+SWi0dh4+435H5lo9Dm6vFSUi8bJR8/rX66KxqZAsRxl9WiQ7O3tFbdEIyJ3ulpCJxqlHxI5jrrReFwxJrfBLBpp8tceeJtHIzwieUXXwWjsCFFWOGYfjT3tj1yDfKLh7WE+rkWKRnBivVi5bzRSuIbTttHRiG9lRCqRo6Fk4hT1lhKNxV9/Lj5Jj0aCbfuK98xofA09Y6WWG43OrPefv+QR+Q5eXLiiIBqWaybaVp+JhnSCquttwmj7v9JJpdHgFdeGm1dFY9E98+ui1dF4VOSivaImGv0xu+/zG6ORaL19d0xTNA51HV8Q1RyNXv+xf5bPiTgpHzabtxN+2MiJ7oiGsoph3dwX0TirojXPtS8aY8ucUtcNRGPmx6q70d+JPN8/5ktORKNbjWbnOBmNo9zVQ/Q5ZCzaIRrbKkzGa8YJq1eiZLhs36wfK03GAQVzuUsyZLB+r2A8kyOjynzin99KMq6J08TrV5HxLPG11pAaGTf81u3oUSfDPqh8tHwzGc7f5wdL6JDBKd7n1a1LhuTCl1E8kBH75roMw4QMy5g14tJmZMgv/PnzozkZF3PSi8QPkiEVUWjhYEdGO0lL6L09GU+t52tZk8gwrnE+J+ZHRpz5Psv4aCKvd4qEIoWMV0OPVjfSyTA11XdQYJIxmndn51vCA6eFnruwyFhCVnw9kENG1xebm2H5ZDh8P/F78AwZ5evWFfNKybh30n/1VBUZmXsXe+yuIWO9xs73XxvJqFjQRsppJuOTYc7E3A4yfnVt/XH0BRkrhudyVQfIsF1fIZs1SEbUmrEPWd8JY4pjxSbICKVkzLRMkqHr668yV4SCuCpV+TeiFOhcOLtnuywF+xoVv8guoeDFwH+klUsp0Dp4sKJmGQXH5FilU4oUDLP8xuqVKZALDm15rkrBl1dxidvVKHhmo9e1VoMC0q6+6nebKGCp/ceS1KHgrfOVZR56FOS2jdDegYK2sEcRYmYULHbfcMnXgoJUiS6Nr7YUpN1h7bA5SMGpLpLETjsK/AJLS/aRiDz61++3+1IwL19eZE8UBbtJ97u2RFMQvMBFy59MwasFtR7WFAqkLNffDEujIOJq3C1NBgVzfJqNrZkUTLt8dnueS8FZ8oatg3kU3GmRlL98hgLjBdaXPUspkJRsrDaqosD2wpTjNOHab7NTL2ooWF2l95DaRAHdwKLwQAsFj4eaDcqeU3COfjZEpYOIk1oovqqTAq4UeWNjHzGXrwciNw9QMPSgY7veEAWDOyL+3PtO1JE/lLtugoKxhgNXHKYoyN41/DtjDhWV+rfWyIhQoV85Iu8pRsUN+bB9XdJUnNwktLBKhgpHvfMJ12SpxO+bmuyyhIrguOyjOmpUPLDYPF9TnQq6ST4rVYOKFxoZTKstVJgePuugqkNFW06bwzBh0LPTvel6VMj/+iWoNiPua3/xRMqOihPXNKNs7am4FnXZuJhEBWftp3+8KCp+2NTy08lUiE++cVFmUFEd2VL1k/CJD+OjIouKW04ON87mUNEl4zZzMZeKQ5++n8nOo8JFzUxYo4CK0rHDXwbPEH0NBTzZVUqcT056cLeSioerPOesqaZiNFjUxb6Wis7Ihvx1TVQk/LN6ldxCRaJteT7vORUzZUvF9ndQ4RthlFrQSYX2+fvGcQNUcEW+fC0ZIubRaDdwcIKK7zd0ci5MEvt9spI1U1TsGfsm8U44BrH6EukmojGwFfovWEgsBgqha3fvl42B19lAswVLYtC8W99KVC0GhkMbhprUY9A6O8fnkEYMGh7XdB7RiUHvrp9RNN0YvLNYcyncLAakuqeqxuYxYLW/PC5iEYMHQjMT43YxKGxe7zVjH4NZ86XXfXxiULM4p5dDioG1gfgXY98YPF32x45GJurY0StfxYhBwvqFlHxWDCZm+L+1cmNwm37u6qu8GIyoDSw6WhCDI7yDzedKYqBTPHvCrDQG11V3Fp4ri0HB2NKbL6piUHzNZMvbWiKuve6qj40x6H5zZ/pJC9FfhO0qzfYYYMJx5DPhwVZ1slNnDH4+fdwz3h+D3YapmucGYvAyvLO2foiII0M2UBgn6gxvlSudiMECk/cDDpMxkAqUlfWZisGKD7jze04s7FrhsFkkFkrqkwb2orH40W1z10EsFoOVv7/qzI3F4adLvNoJvYp4s5IysZhXs9D0vlwsKhptnz5cEgubrPieI2qxCPhx1C9JIxbv8k+XvdaJxb0/r+8p6MUiNTRroNs0FglHVY2VzGPxNHPOi9UWsYj8uuXNertYiB2Zt0nWPhYP3O9XKTjE4o0oZzibFIumyhczGn6xYAiarQejYnGnuvTwxehYyP6K4UWSY3Fp/9qI85RYMFvHrzZSYyFweqDSmRYLGav7RaOMWMwf+NjeworFr5N2XrwcYp23f7wol4hf8pVnkh+LpQ+vb/hREIu3e0Ld15fE4m4OzXamNBaLbi67JVtO1PP9gkV8dSz8C90Gv9fEwvELvdr3Wiw202I1jJti0dEWV23VEosR15keoY5YJEv+enyB0MHpTcXWzlgoUk0aUwZjcYa2VjVkKBbRByQWO4/HYvdTkTWNE7EQulgRbzUVi1NFyc6aInFImpU1SRGLQ/FsuB1HNg6/rq1oeycXh3/VF68nLYnDxVhdJ6paHFyXe+gs1IjDjqEkpXRC7V0zUvt04tA6kyEnphuHa5J/5eX14pD/TfLpevM4fBKWfRRkEQdf2Q2cbXZxOPfyRZ2ifRzGQqfXTRDqCRSUJx3i0FxFk3lOisNrq9jAbeQ4JGiXmRdS4hBrqB7nxohDPyMy8TozDl7DBnncvDgYfq/xvZ8fh5ljm583F8RB89dpo4iSOIieyrJsLY3DvsnFzvLlcbh7rEY/opqoY2K4uL02Dn+zmrqkmuLQLZFwbnVLHOaIyxe43YtDhO9Cql1nHHbvXTlJHohDzMzppqHBOAQUzN5+NxSHqJTd0mFTcThYnzW3SCQeO/1mKgtF48HqiU6liMXDZ9Xr93zZeJxNH+i/JBcP+XinnLAl8ThwX6d0RC0eJn0LEkw04nErMcpw0ZZ4rDljPDKmE4+O0OPJ+/XikWw3OH+Hfjxol6RvBZrFw7NJRuabeTyc+RJdAXbxsCE7H4mzj4fM9l/KBx3iMSa6NDjuUDwW3IsdfUeKxw3X2Igc33i0bZizkeIXD/85j46aR8fDmM8jF5Dj8VjR75w4NR6T6clvS2Pi8XJej+NxRjz2WzXsKGLFo1BxLEsvPx7dNgv5Iofj8c8x6Sb9TDwWuovrvS6JR/UPQ2HbsniMD11W7a+Oh4jjuN6/2ni47x6hH2mKx7y7vmctW+KhESBpPvdePEzvaxQ3vojHimMnkvYNxMPJPWInfSgepFhW2oOJeJDbVivrTcUjc26kjJVIArQ/umRriSaAVTA/YJNYAiInmwwDlyRgWXylqop6As7+sApYpZGAlfcp13J0EiC7X/rHcr0ETB8t2PrMLAEn7jhfULFIQNz44cNFdgmoDs3+vMchAU8bukdvkxLw51C66ElKAo6WbbW8Sk2ATWX/aD6DWEup2txmJSCEt11VNi8BQVuWz60nnLNy5Gd/QQLGuX/H5pYkoFlF+Nym8gQMlC06NVaZALW6ZFZ9dQIe2jQFf61JQOqplydu1CbAyFSd87shAZsveWVxmxIgOtTuMLclAdtcvgk1dCSgL/LUE/HOBMxwUiruDCQgQPrIW5OhBCycigs3n0wAp2CVjtZUAg5blX6oFk3ErZArUnuWJMIkw3KN5NJE6Fmu+2OvkYjCISlF6CTiVIVEfbFuIoK0E6q2mici1npOUaBFInQ2f4s0sEzExXnva/bYJeLngidRbg6JSJbr2DBOSsQXc7tqef9E1MY9KowlJ4Km0Oh+m0rkMzGqy2AkguN8TNWamQiLvT+3NbAS8fCjlhE3NxHd873/My5IxK/K606BZxJx31Nl60hJInxPJCrblCXiytzC6KbqRDSNXrhmX5uIgLtz5k42JSJLI2E6rCWR+D/n7ZS4l4jvdcH71DsT0V4ZZMgfSESCyVrVpKFEKPy6zeyfSETibg9KxlQiSv6y44rFkhArHLk3Wi4J8obbU3ctSYL0nivp3+ST0DW1LVygnoR45gpvT80kBI/V3dqpmwRmy29yuV4Spr+/XtGqn4TXw6TFJuZJUPXeFL3QMgnNqjdbXOyTsMGBqpztkISgymFDO1ISVsYso5z0S0JZX//mOv8kDMrM/fGUnITuA/t8kqjEerbuwW9GEi4O3/kWx0qC4vfcP6N5SVAQt0J6QRJ2b7hLfVeSBK/ehJjGsiSMyHl6ZdUkgZ2vYMipTULWQLn+r6YkLOi+fmdjSxK2bXM5396RhFne18jaziTEiNqznw0moaLJV798KAnvmsrNJaeSELbNPcz8RxIkjM4skRBLhifN69pP2WRMd4wcWy+fjN/noueoqyfDj2G3bkYjGR6mH3S6dZJxZnzxSrJ+Mo7Z9s7TMU9G+juzpQGWyXB5GvDqh10y6lkjCjcdkvFz+q91JikZOaKWh+/5JaO/mf55GyUZcaGfnlhTk9Fedcd/kJGMlTNqFzawk6FrSHn6IS8ZzVMyLgkFybCydXstU5oM+8qirhtlyZgItypYXJMMqVuJ721rk7GKMsVbcC0ZYv6tjy+3JOOD9cCmtM5kKIYvnE0ZJOp1G/ibPpSM1ZmOKlaTRD1Mt+ydP5KR/y7wvItoChxrJ/9bMzcF/maKj27LpWCM8praIJ+CyBmosNVTcMe1aPjE6hRYv9sQr6mbgn/pvFd/9VJwqPaDb5N5CjrCRL7IW6Zg1/t5zSn2KTg9y7sifygFdvpDy819U2DZc57/xy8Flz/+JU2TU2BLOiKXTU0B77Jalg4zBWndJ6vus1JQYJPdW1iQgh83QhJulqWgd41tDbc6Bfdzyl9cqiXiub+KITWn4M2zptWmLSnoOyp1M+IFUYd047BXZwra5BQ/JnelQGa1OStjMAVCpj8PrR5OQYqH/z+fyRSsidfdq/gzBYaqjeqLRVOhwJ0/kyKWio2yvh2a81LBtLvzcqNcKjJbL1oqyKfCZUsqbd3SVOzbmbR2RiEVTsLT/xTVU9G5PKIHq1OhLXYpWFkzFa4RBbp1uqlYYkDyuK6XCqlVBefXW6bi53wLEYpdKrzX2tXutk9FNKeIdsAhFTc0HksYHCLixKlouvqmws12WHKLfypGt73KDIlOxbujYXPXUFNxU8lBspPweQJTuYieirUn6uqozFS0Rx0eW8BORe+jbXM9c1ORuE8ysKIgFa+0HfczS1MxtMPStrIsFfStW46crUmF6kBl6/drqbg98VTzRWMqOqTcsx82p+Kxw4Dfjlaij02j7bYvUrGDvvr5oZdEXeqXq6sGU7Fo5C2fMZKKyxITm71+pMLun+PNoJ+p0J3cmJQgTEPMs7F9VSI02JzcOyssToOgXKfJRoKGqDxXhzIZGjxXqgRpy9LgkHSEyiAM0RV3/72Mhre0Z/bfFGk4Erp3tdEqGp71uhlpq9FglFbrLqNFw/HNx37P30Lsf3U/IKpDQ3XZBvGFhjSML7Is+02oZ1BtrWBKA4V9Q6yBcNOPqM96e4k6qtNe/CC8IlLmeGofDSKfVtPXHqTBQ2l+D4vQXMSYedaOhounpyDvQsPW8dfkO4R5PSMb21xpeNd/VlrHh6jTWiPyJaHX62WGHSQavi6mJc4G0fBhdFtgaAiR/9nmq42EB2elXldH0zC70foElUz0n3m6ViaBBv7a0kNKiTSoRLmvqqDToGHIGfRnEPFOuelap9Mg6/uhX4hPg4nHMl42odRd9sPZHBqcly7sf5JLw+SnadGIPBoyHlpI7i+iYY/Txji9EhrklMlJiy7QEH9JRrWQUNl6VNHoIg3CRR8rbhH2P896+K2KhvudpxXr/qNB+8QnRuMtGs7sb3U810jDyekf4m1NNCxM754+2UyDt/fpe7EPaXBLuznQ/4iGz1rL+0zaadhxsfX+lw4aSlUSN1m+IZ4TpbGi4C0NjwcPPjjeT0Nt2tsI2gChU5PM6U/EvAwSwld8pqFHn95JJzy5S+/rpgkaVt7gHrpDuFNnkbjgDw23g+vfmfylYShM3sRKJA2Fp+4Fb5FIQ8GTERV72TSINGr2HVZMw/dtG45oL09DYMCm71cJlV59mNFWSwP/4b9D39alQXXrqq9DWsT9Bjs4w1vS4DcSd9JLJw2TRUeFRgmDXrx43mSYhmDLtHARozTM+e6/jmqahhvHbpRImadhXHGtXfLeNPyt/bJydl8aZs8ZfT5yMA0fP1R8krdLg0HPtO0rwirx/B6SSxrC7vX9WOdK5OM4BB4n9DWgd0b4pGFuw8VjZ0lpIG2XHdsSkgYT7u3fAkLdvV9e6kYTeXS0/umT07D3efL7asInd89VURPSsJX35oNGYho8szpXlBDebpIa2MxIwwmJPdNm/DToxe0MHiB88s45ejw3DU02054ritJw83jxnFlC3+dXj3HPpCH61hs9SkkarF7H3lGuSINx+sslF6vSkCHpfnltTRqeH7A7c/O/NAhK3tmL1qVhvUTEAsvGNLSeOtB/vykN8x8b3uI9JObU8uP7pkdp+BJprvyAcPv3vKqhjjSM/XVtL3+Thl1Htzhlvk3D09wog03vifXou8VeA2mwP3jtSi+h5PMhj0uf0vDnR02Bx+c0WCfb67wiLAzeY6EyQcxFSSblyZ80xJurdJv8TYPROs3LStPEPMnjXWIidIg5Lr86LU4H667FFQNJOhrtNGy3y9JhLpajpS5Hx6U/89f7LaPDeknr5PLldPDjwh5BiY7Ldyey7q+iw+jW4Bs1NToiO5rybdTpmL/44nn19XT0Jh17VrGFji1LtxXe0KHj6EC72UZdOs5d018RuZ2OYXrwuk+EOprL1IXMiXXHhXfn99GxJOvLa3tbIl9CTEjgQTqmf0yOjNrR4QNXS3dXOhYvHsv1dKND8uVmVxKJjpAB8/j9IXScJZ9QW0Gm457rnadqiUQdmqMvtZPouK2xdlaUQcfdiAetCUw6mmLijT6k01HhdOnLIQERdyxsf0UuHb8/1fQq59Hxbd2NwKX5dGSuG2iLOEYHt1/0Z34RHe+FPE+0niHm1UnOHyuh4/S8L4LDF+lQFg9VWllB9LE4uCS/io7s9JD+O9V0cJZ3x125RYf2ycAPws10nNfT+OL9iA7BFz2qUhsdN0vEztI76Gjx5dxpeUPH1+aQwIS3dOxbEuhi2k3H5wtlW/cNEHPb3fJ2/yAdNMac1pjPdGzzjr3i9IWOwjVVoroTRH1TDsbDf+jQqoq2OvuXjmvOsSKZ03QcV70TOF+EgdRrEd+KCe0dnVeTRRkw+Lnm4KA4A2IXKgPeSTCQSD40fl6GgaQTPV0JsgzErWWctJZjYOS997zy5QwMrdTP0lFigNeeFrZAjbgef5M7QLiqbrzisRYDQdZlE8e3MNDLbNz9R4eB8J8li+y2MzBDFa3+S3hD7d7e02aEU+oep/YycFfIMYe/jwE/m44tZDsG/DuHnzJcGJCSjfaIcmXgv59LN9q6MTAcfnmRKYmBhdtqFqf5MjCq/1NGyZ+B5V0rimYJfT+1mi4MYqD5QPvtCcLO875J8iEMHO4YmM0NJfrrnJK8EsaA5pY/atfCGcjXdSEbRjKw17b23EMKA3ONqlqyqAyUK7wn2cUwECl8QiAdy0D2sUPVxnEMbK2Xf7A9kYGaPU5VpYSPGr712ycx8DN/lcXiFAZOGf9zsKQxcDI7c9tWBjGfzIHCKsJWg53RVlwGYiQi/GvTGbDYnhi7WcBA2FKtCW4uA45r5tcq5jFwM+2F4Zp84hw3OPdMEQMNloUJWqcY4GzZ+0y4hAHhRTdiZEsZWHDhUB6vjIEr16olzC4Qzy9ZalTpIgNfHJofWFQwYPZ+ju6zagZUP8kEf7rFwHPFQt6vOuLcm2a1/CYGdEeWfzn5kAHnwtScE48YqDb7NWTbwYA+c+fMLUKJxe9Nj71gwCha6y7eEPUJRykMEN4jLW9qf8vAk2uivMpuBiKaVNcP9DPQYTHnXO8AA/OjHwsODzJwKPlyCuUTEWco4sKJzwwM/qZyWONEf5TLXYYTDOL/y/Pk5kkGTDYM1tv8ZeBzbXOt0DTxPPVuujIIHeYWkHYJMdFKmy1bKcLE/OMSRS6iTGRFbBF7JM7Ed+kpdw1JJkzXzx68TLgt98SXY7JMPLxxerOJHBMZ2vVbFigxMTUalP5tFRMqNUJ989WZ0Ny6sOinFhOvXgd+ad3CROJJWtF5HSb6Kyqf3DBkYkFr9ccT25no0z6hU27GREl6v62WBRP+2pl9x/Yx0RDHCt+ynwmtD19SegnJt+WqV9szsYdSa/2L8OWmuZx7LkxUtE59CHRl4vzTR2t83JiQ9T/KbyMcdiniryAxseSJzefXhBHM5Y5ZvkzoxnTa6Ycw8fykffwgYZ9wrrJrKBPTLh9WVEQz0bZX7O80mYkgM/JAHoUJhzJxxfoEJspU3xq5JDHxaKvq0ko6E3rhZW98mEwoUL4e9kkn8ogdrugnbJUsSPjIZ4LWnXyULWDCXvfW5ou5THQ8/ym5Op+JesY+2tYiJu5JWjviOBOSif0Sk2eIuYq/NP5XwoTgneGu7xeYCGeIary7yITfViHVW9VMmITR/hbdYmLXJc6anjomrrnJ37G7y8Qg12J5dhMTfxYqvvnZzETCV0WVs4+YyDT++jCxjQk8I2ls6WDC8ahPocsLJuK6g3ase8tEE3XJhFE3ExProqTXDjJx5FG//ZdPTOROig7rfyHmIpr54sw4cX3ERiRqkolysYksyWkmPKKK4luEWbBIyHPaL8rCUR21f13iLDSXb7i3S5KFZx9W7lWSZeG87OgBQzkWFHErfFCRhbDjWsHSSizEnY9e07iKhS9fzmp5q7GgLHmuUEydhcLs973ntVg4d09mI3U9C4sHtn002MDCNMPw0NQWFtboarkU6rAQcFR7bpUuC95OA3PctrOwt7Oq+6QRC93L2p9ME54vFU58YUbcf8VhwXlzok6PtuU397IQbj3vy979LKQdHpYPsmOhnG9jEWHPgka1zLIsVxbSQyzqfd1YuGUl7UsisXBx/po1DF8WAteI5dFCWQg9aJJxJ5qFz5sm1pMpLNwemDsalMTCO1cjr0d0Frihm54bMVloX0muOsBnYbKwxm6GUN65yiFCQNQ99Z38Po+F/Oy9fSH5RHxt4/J5x1nQshp33lXMwvUrXIsnJSwEN8++jyll4U9P8JU3F1mo/CNV+66CBTml6o1KlUTdFYp+c2tYSNrSdPIh4fEG/2uaN1l4Sqc+CLrFwn85+qKGdSxkhFVEPCbsT9K58KiRBfJR7a3ezSwsOtf/3qGNhfpANw+RDhbwwu5YxAsWfOxHFzZ2E+cdms809BNzETrakTXIgpHeHOPcLyyUqSu5yk2wIKJ04A99kgWVeBOB01+ifocmrvk0CwUInJcswsYdFZGNc0TZeL/K2SmNMOpDw4lP4mwkaMqljEqw0Swl0fpWlo2nM1y/Djk2Wm5d2f1KkY3NZ7lW8kps4nshPvgjIbOmRnipGhuX5txoHyN8lLLEakCdjaINGXL5WkQen/UyfuvZKC9SVcjSZWO0djCUbcRGoH6133wzwhDHv77mbCyT3tEuZMEGbXX7Stf9bLz5apLoa8eGgWdl7RV7NoR+Dkaed2Mj4itunPNio7HySgzDlw0H35V7L4SyifcwWVVjChtz3otuyUliQ7QxZ1UPgw0dXxWFFiYbcufD9mgK2BBsMH01L4ONMuvr/5nmsVEn/kR7LJ+Nds5oofxxNjJiXDc1E9aVu+Ykl7CR+8Rlz91SNnSFW799vMCGLHmx0pUKNkCtda+sYWPdhlw3oVtsaD1MmcyrY0N/a8l5ehMbVmQZs4fNRBxfbuHjNjYOPPDMEu5gw6zQuaH8BRsFS5629b8h9reXZ6a9ZeP0YPUxdjcbIsIKVwWDbLw2pjye+cLGk9I8n1WTbJjc7+60myLOr11TunyGDen5yx1ERDmodJ9KUxPjwK9jkXS4BAc11n+MZiU5mNGbEejIcpB99IxAWI6DRv6E0y/C20cqJa4rcbBv/tgoX50DVnnKsS4tDk5JJv04u56DYzcU7ynocBCofcJgQpeDOuuSK6e2c7Ch6d3zT0YcJMo5L3thysGiw+tc6s05qDJZeVJ/P4f4bpZWbiYc9fmUy7Xl4Hxe10cPOw7axizjGPYcPA/LizVx40DUPSzMyIsDQb6sUrwvB5svhm046cfBaamecNUwDrYRL8Agc5BTfNGzmsJBw9G/XzdTOZDIPuTbRfhVcQuQxIFYn+BKcDLRl/Mncx8GBzYGpOAJQj515twMk4O9pf6DdwQcuP69XVKZT9Rxn1+gVMCBnl79vo/HOfg5W57ZVsKBy4e0QNkyDpJt1t2UusTB3SQnsZ4aDi4rPeqtruMgShCvfLCZg/79Ic3zWzgw18yKzX7EgU7uiXXhbRyMnyh7UdXBwYOhuWllLzj4OyWRy+3mYM+HOZxTgxys8b4yQB3iQG2zCzaPcnDtVWLd0QkOyrccuZozyYHQhRG/xVMc1M4zmj5C6F/llKM8wwHvRwM9TIwLoVfBnx5KcnHX/dHR1Uu4+JPmbaOvzAVVoGK6WIOLx2b8JdPruYg+NzF6SYeLXPuDv3p0uai0ND1fp8dF08L37LNGXHTyPUl3zbmY0EaQngUXBZ8iT7vv50J6NlBD04qLhhv3a58QHj+gEEO356Ld6/PdeAcu8HqEv9yNi/38W0t7CW+cUw7M9+XiYh45dp8fFx5nn5sH+HPhNKZQaRTGhRGr/shCChcaF0jS9lQuLh2pN7NI5sKkNn12L4uLvTmB4/szuGCHX5BTKuBCTqTLoO84ke+i5ExLKdFHw6HOCxVcWEomdr6p4cKecvZoay0X9VkD8xVvc3G2Qfj3/WYuag/s8ye3cGHzMPd26mMuYnZt9T3aSei5b+JXN5F3VUIBd4CLd3U7EruGuNjniCLpUS5GgqW8jhN2Hp+mxU1xMbTsaKn7DDEHpaLiTaI8nM+VKf5C2PJZieohxoOe2Pg/rYU8CBk7ns6S42HT5gXXtZcQUl1KRZR4KGS3z31AqKVb9viyOg/dpj3DyRo8rPZcN9C4nofJV35jJ3V5cCvStPbV44F+ayY5xYiHmT37Fxbv4KEr67BYiDEPxR4Mgw/mxLmeZ/atFjxMb+Vfoe/j4fH2ea7brHgQ/nnnfYQ9DzvfOlU2O/CwvEBNptiNB4PsqhkhDx7WPNgxN9uPB+/J9msqoTysdzJXZIXx4BKUVSdK5SF1unLJxmQeOBEmeVIsHtat39bWK+Ah7vXuQcdMHng9UpdK8nkoMOjNv1rMw7vmkRRaKQ+KS9lmj8t48FAYfPb6Eg8PU9wiNa7y0Nq3QkO8hoeEttW7dWt5OP3YcNM4YTPH1kuqjohTmLkm/jYPJU5b1oo38zCe0TUpco+HZaIXpX8/4uFHm5Da+TYehjze971/zMMjVk/Q1hc8SI79Ip3vJOp536ab0cNDhGB076EhHsJ7j/3d/YF4Hn4FckWjRD1p/X37v/FwO9hakj3Fw2+b4/yL08Q8mZW12jM8TFyt0RgTTUf7Ofo0VywdU1nt659JpmNF0OPqloXpMH2+cdeIXDqefP5TPLwkHS4RJ1dyldOhuaiTNUX4SSK09qRGOv7t05QpXZ8O9ZGvSlc2pOOah/oiFf10XJbRVCw1Sgd3vEe+dkc6lAYX2QiZp+NDWsiCSot0KBzYG8nen45WI1eph1bpMLtz17bUPh1ua7VfBzikI89gSDvcPR06TVrlpzzS8X2Hf+Q6v3RcXa55Vz0snfi/TA66Quj0ZM4iK2o6khala29OTsfTaOeLDFY6tpRk7HDOIPY5H56KZaZjTsi3UHJBOt45aE7/I+QtOJTsXZyOlTXFUj8IQ99d8xsrS8fXS6b8n5fS8ebA4MVXtenYuG+xfd3tdJh0SR/LaiH6kXnc6fE4HS9S9PCM8OvN+y6OnenEe02W69KedJBKqHZvCZdKVvVxh9JROuq5gTRKzPd0z6/5P9LRBcvvwaJ8pP5Zp1Urxoe71qPxyLl8KP8pueG/kI+oFr0HevJ8sL2Xakcp85FfHrFVZwUfaJ8/+lKDj4wDtp49G/gg2Vf4HdPjY95JpkHtDj7qbmbItljwsdHY9LqMFR/6/LS3Jg58hGyfMo4+xMfH3RO0nR583DLeQx7z40PuMPQoYXy8UZgolqHyobhLRbSecOH5Jum4GD4cxFfde5vER8J6JmVOCh+f2n+r9LP4UDuZcsqWzcdKBVajeQYfJxOn590hdBqx/7A9k4/0+oWqEoeJeAEtCstP8LF95IpqWRkfIg3KM86X+BgzUNyndpkPpbeVUum1fPRUFNxZc5sP9e93aicJl+wJTlJq4SPgYdSZhY/50Bs6RIkhDLb0HVPp4hPvqyMpP3r4EA4v8ro9yie+52wXN0zxoSL8ObNtmphX+IQoe4aPiuIhm11zBaCZ3A1WWySA2Jo98yeWCHBix4OlUisEOKJfuVpytQCVDZfuvNsgwJChVECUngB9jTYbmPoCdF9VScrbIUDd6jYFrrEA9ePPHmtAgAtL9pifthBg+qz8FVFrARTl39t2OAggrpNRH+RB5JNNNO/zE+BF6dInkWECkEnZ43vDBYj3XnB+WYwA+nfiTZAiQOK56U9CbAEefTtoqpUpANfN3bCyQIAV5ACr7mIBIq5KCk6VCWDgK9n9rVyALBuDkLSrAoQx5a+tqRVASqcmUOOaABmaGHpeJ8B9xembvDsCbN1bJrWjXoDyP+yWhLsChJTdnHVvEMB98xrvtY0C/KyQMRkizJ/qPn68WYAHq4SfLG8RoCeSsX2Y0O2XnMnyVgFuzfnlZHtfAMuo/9p+ET433rts00MBftvy29XbBLD/usulllC6i7TB+bEAd6VkNjURehacu7rgmQDaqc/eyL8Q4Nf7dr3LnQIY/15nI/1KgNrkq5mb3woQl9TyNaZbgOCu8lfRPQJ4fN+0QemdAOGmcl/l3gvwOn9dfsugAAc+mb2OGRYg6PruQcUPAhT/XlqR91mAzOmlSZwxAQ5+5u0S/SZA7I2vEcMTAuwKnauw9IcA/47sfB3+i6iz57/ab9MC5NSObFr8T4Co4625ekIZ2NpWKRAWy4DUjWMXjhGOKd0si5mbAatN4stez89AWZxUX45kBga3sj/HLsyA2I5HN1qlMpDPmmHGy2aA/ypPwJHLgOFK5Y+JSzLw2E74l//SDEyYjLvmKGTA9IH1BFM5Az+fHXm6VyMDt38lPpHaQOR7OnzeUi8D/cut96rqZyC+bynNHBmY2vrJw9MyAyy2RaaEdQZKp19WcA9lYLdw/DDVIwNHA5WTVfwz8NKjSusDi6jD7+Fu5VMZiE3XvlZ1OQN1L979VbuWgcyb9k619zKwp/IJ6XNnBpa8lz5yrysDJaWOGYvnZqJbskD4I2Fj6P79x+QzIZrH6finkome+i6jN6qZ+DTntcKG1ZnYln978v7GTGw9dmPykX4mLHZpBT00zsTKig8NBZaZeJLRPLzTOhOpmF28MTMTZbfq7iaXZ0K+TU9E4komTuz3lr90LRPzHpW2Jt/LRPTT/VPPezLx0tyj58bcLFz/2/mldnUWcjT+iNjoZ+FoXn1dbkwWCjrO9KZxsrB3jXbLv7IsYAm5Nv5aFq70UqaODWVhpK5PjSmSDfGY/Osam7KxZeO92u+MbOw2PnXch5MNk7wjq/oI059nT37gZ8Nb5RD3ZVY2yL8PKw7kZcN6zIzOup6NtVEtir/qs/FXzOXN76ZsZJzM5ivfzwa3JeRk29NsjA1dymrpyMauzQmMey+zsTPgydvugWzILTcUF+PmIK6EG6Z+Lgeqe31dFn7LwWiFx7TMrxzseFddL6maC5XP328uUM+FiPm9dVJrcnGvcIymezEX/wO/wMeJ</binary>
</binaryDataArray>
<binaryDataArray encodedLength="6056">
<cvParam cvRef="MS" accession="MS:1000574" name="zlib compression"/>
<cvParam cvRef="MS" accession="MS:1000515" name="intensity array" value="" unitCvRef="MS" unitAccession="MS:1000131" unitName="number of detector counts"/>
<cvParam cvRef="MS" accession="MS:1000523" name="64-bit float"/>
<binary>eNptm32MXOdVxi8oKtvIiFHxH1PJwBSisEIRjIpFV8gqt1KIlmiFBmTCgCw0ag1sKyse22t7bG+cu94Pz9rr9V17Xa8dx0xtJ9m6rjtJnXSSmug2DfbGSqtp4lYWDekIDKxKEENqhVVkAcXv71npGbH/HN259773vOf7POfdKPrp38zp+P9I9id/f49GydZA33gp0HWX79Hkn78fnjvww/B7dC3Qt74c6F9eCfTxLwV67mKgjd2BPsjv654NtLQt0HefC7TI730nAx1eCPTFZqDt44E+PMf9o6xzCL7TQNMk0IznKrsCHflKoE19l+vpFwK9cCHQDy8F+tirgX7um4FOfCvQePs9Wtv/C5+5dznwVvh9Dfz/S9hncvT6PRqP/CD8XoDP8plAX73MvmcD/QjvF44g38B/dqQdrjefYD/wnz2B3D/6mSDvryPnVvj+17+D/Ku8NxnozyHPFvL7C30Xuf/GV8P7uSxcd/cE+snwXrb8o3B9BvlOsd5jX4PvwGf8DfbdPRbo6fOB/tKLgc7zfpt9ZOy7fwo74fnuFwM9iX1t4L2H0Nc72N+P0GNpJtBF9vWPfxvoN9Hnp/Uc8riJHVzAvgrIK/8Ucgv6jv4cfQ3xe5ffC6yziH7nA7/J71/H3k4hl6fRN88vIZcq37uM/FL8YQE5DJ4N6/3rt/E3+G/A703WP8B7t8ZZH3/LRgL9AvJq8/wI62Q7A11/lftn2VeQc/zyu+H6dogT0Vr87AGuC8j7DL9HQZ/Zybe5rsMX+65y3ZhAPthhcTrQAfQ5+1X8ne8MH0Qu0LtPm90mn15iH/C/jHyq2O819v8W9vrC8+h3b6CHscsE/y9jd0X0tAS/MX64NAY/2O3rPLcW+ij2F3G9aR67wX6bfDePnqvwXWK9AnGz9CR6mXa5RfBXZl9bsfNHiQPXnuF5vtfl+0X0PYT+P3wt0DvYS037Js5Uee+Rvws0R3xdgu/1xOlD8HHmuueRJn5xrhHom8ijiB2+dsHtuMt+1/LdJdkX773B/trIaQU6o3iCfie4Tnm/QR44Thx5BP3UlCdq92jxe/8Vrv/su4F+mTy3Cbkkp02uyXX2W8aOh5Hj6/hD7bDrrXwAORBv0+Cv2YdvezxsEW8uEweL6KvC+5ux7xW+s5m4dJZ4tv1coB38JSFebQl+U/z4+/DFegvEjXnW+xn2fYd1byP//kCzf78JP/C7jD1Mkfcj9ruFfFfCD1d4bgA76kIXkF+efFhEzkWej3h/Bv7a5Kfkb7DTsI/KjR/DJ/55/I1A/3gx0F97weNldcrz5ExYL30qCnm1yjpV+Kx/n7xDXTBFndTguUv4XQU+N+EfGfYc1eAfOoB8yzyXoI8m+52l7ngIfQ6ihxL54gzxapB9rKDvRxR/8cOL+FkDu1ob9JJ9Fnl1gh6Tz/O9tcTXG+izvQ97VTwing9ix0fxu5Q4tYK8bqOftuoW4t5N5JFhH1vYVwua8HyuBX/zHt8/Qj58/5VA/4c4NsI+v4sfdth/O9h/8gn2twG551jv/jsez1vo4SniQJu4+Rj287uqd7CbCHu9Dz7vI0+8Oe/xZxk7uYX/ptBRnot3wDfPFbnegD6mqWN+kfz1WeJhFznHyHeB+Lbl5bDvR1/zPHuX725h/2vC+sk/4VcxfvhJ4s8D2MHvhfWi6/Cxjrhdk59wvQV5zBNvl1Tfcb+MfIZVrxGHq9hXF/kXkPs67n+AH1SUR4k/x+Bz+ITZd9SPnR74BnGdPB/jpyXk/jZy/By0dsrt4QL2soRfF/CzV8hr/fjvGu7n2Feb9e8Sf4bRY414Vw/rJPdTV38pxJXkefLtpdNetyfwN4Aer+IvTfj77Zc936r+/A5+8gc3sFf0WyevvQ9/Oda9jX0fwV865IfoGbfHRb7fJl7FyLuIfCro4wZ6i5DTJvjrY93WYfeP+VOej/qOeT7K4U/XiOP5htdn27nO7ec++7qMHfQd9X6jD3uJsac6dUu80+vEfuzyRlg/+eXXXf8F9TP4V4l4VCIfbjzn9UKX9zp1z+u3jnpe7ZC/O7udH/Uh6qPlN4qnGfrNn7M8qX4x+YC6eTNxoEvcrBzsqVORx7LqYe5H8JeEeJ+8SN1QQW4N+o9kFP5DXC/98P6QX38VOxsIcsoe+164/kP4GGBfD5HnGvhVEX6K5KUV9vXr+EcLv6vC54PEhxzvbeR+G70PT7s9rHAdo4cW8abFelXlv0m30yY04fffVN7mOxH2vo79FbDjvgMuT9Xh6tPr+GGiPIw9FZ/z95uqq6QXnqvyXhX7/CJ+0CW/DCKX+lHnN1Meh5/3FN+EvwhfOOry6CduPsj+43F/f2jO6/Q2fqp6q8x3G/SBseIG9lfnfoJ9lfj+aerfQdZJ4Xt4zOW3iB4XkVsOuUTcb0pP8FvGP2PyU4vrZeR2m310eL845nak+nYN/Beob9qsMwA/OeJyxPPZLscJ+tDnBvjqPOl6b1JX3kdd9sJzLs8Oelk45Pukb48K474efVFUkX9MeHw4y/q5qvPTxd+zae8bFxKrN6MR+FzAH5bHvd4jjmb3/QNxR3Jn3QtXvf6Vv1zBfuvqN7SvXV5/Sy5LynsnvP9tCU9kP7ewpxLXFfJeXflLdotfpdhnRNxeqXsfUOe7JeJsBC0gx+Jxj+vyj5Ux53sjdWmdffar78JO7uAXM9SNKesNIOc77LvBepHiJPttKB9BC3w/Zj8r7L/Cey3s5D3ql13UgQvEh6GTXr81j7j/NBTHnvA8nCKfinAS5FxFnrm9nvfUTymuKz5/Cnm9w/UIct4Iv9UZl0//Wc+fZeF5in91r3PLyGMGf0/ZdzLj8bDMdwdZt4ZfxWMeb7rYY5H9Fee8T6kljnepDlEfIjnlD7ieY+mJfbbgq3rYcb014HJFnn8dvq+ix8Ip92/F1wbvN1h/4LDXycTxZJH8VmHfD1KP1lm3PedxWPjbFtXjiuNcd7GjCPnF6C/d5/j1LdUT8kv84wP6p8oO37dwKvGhflP1SDbrdUb/jNuHcP5st8unix0N9sSj5mRPXam4UXdcpDLlehU+m5JXO9y/oH6B67+mL2js8Xr8znnHrVRPlRLH3YQL3Ux9bqM4Lrv+I/CSjeddfur/1Le2jrg8ZN/CibusW4Df6IDHvYfRT4O6OFW9Nus4ztwVx72u8t4Az6UnvM4oz7pfCN+Lxrzfi3l+RDgnzxd4vjTl+xLeeXfB51iZ6rEe/GnTWZ//KN9pnY1f8/qjdtLjtfqsjvB39anczz/t+K7w/mXVJ7yfQusn3W6Ko5431U8l4x73VA+UkMOZp73fUX2Zqh646HORh864/C8Rj4rIoYF9lXZ7v6X8tMz9Gvu/cML7FvWxwhFXxh13Vv6sIsdbyqf6HXs+tujxt8Dvy/OOqy1QJzfP+NxJ/WsJ+7uEPgbGvG9sTHq9uAJfK+xvIfX412Y/y3w3lb0g39J+72P6Tngezo/7OiXe74Of1qT1e1G82+2uixzewV5L2EnjtPejt4Xj7fD8mu72fqA76X2q+vt4m8+Jm6yzwv0+1muy3kDDcVPNE6WPGLvPtru+N59y+1GdlqhP3un1+X9QtxZGvI+50vA6WvMJ1SfCT9fPeb34wHGvg5vwlRAnW9hPbdr9UvFMcWkFf75zzOWuuZHqvLL6SuEk2Eusugu+ytyPkFfEcy3yQY71u+cd75Q/K6834L/DfpK641jKr5pHVva7PQgPyaGPDcIfsd9N+Mda4S+H3K/ln+orswM9c73wveTdzOX7Oxe9H8of92vNX9R/D+t76OkOem6oDjzsdeIAdtwe8Tn0VdVdfGdhwmlHeUn9Eb+/qTzO70PEoybrrGO/88wRdL5jQfkL+y6mjmcnqk+QS072fcjz3aDm18IX2NcS90eFm7NON/V67pLsdtTze8Lv69B7Xn2M8Df5Bd+p7HYcfuAZz6Oasz+g+HO0J46y3hL6vMV1yvqlg96fqv9W/Fg75/PgjLi95aTH15h4sWHe52XCD3UeRn3DqNZFT0uTPXGfuqsx5fWH8n8LeeschuZ3fYfc/oQ79007TjyB/protY7dXeL5Dee9f8yzr9y4469p1fEt1TGdmtfrt+rer2fst7LPcaEqcq7DZ5730z0+NxGeUYOf7ITXs4v41QbiYLrL66h54Wp7XM+rdUDd8Qmd31B+lL5k17dmfZ52R3k+0OTffiXgrIvYQxm9dnfbPC8t/sTxnTL61nkF8mHy8+C7Ovei+mO94vVWr+vbu3w+sHDY66iY/f0V/jXEOrkRn5sNURfonJDO4QzOeD8w2nD8pq14Wff6Ueea4q3OR2HCcbYEuZexk/aTLuf8mOc/9ek15NPc7vG4pDhQc7xR8UH4x5vIPZ72PkbxTXV4Bz/42YbHNeW1KzpXgRzTI14fqI7SeZNCD26nvqB9wL+nODU47Xiz+mXhmYuT3rd2Dnn/o3pf8yydG0gUd8Uvcu1Lva7LId/NqfelimM/Pu+4b4YdNeH/7mm3A50XUbzgPEA0rHqD/d3ETmvwm5vwekN4nvLBqp0dcnxVfq9+QHWm5vzCl9VPfAw8vJg4DqW68OGnvG7rP+r4kOZHjZ46RnWO5gTCE3ReZWnc87fOLQm/XDzuc0Lhn/3jHm+FKyrvddS34Y/5k47vKU/8J/PPjz3rON/Fcz4fUz30cOr9rvKb4m4OOcToeTFxv1Rfp7if4Pd96k9rbpfKu3nZ+07vo/tOeZ1/e977UOGILzOffuVZz3PvLTjerPmA4qrqSfUNOpeguq2633F39WWrOPa049XCu2UnmhO1J7w+VN5RPSH/VJ8QKe7x/qeYT+s8rs6J5U/43Cjb7/FWOKjqesUT1Tc6v6P6WbhAfNDnJ4O63ubzYp1TlT7rsz7X+AHzsqFnfe6annZ5R8ivWfe+RPtp7vN6XbhVbo/j4d0Rz1fRLu+PBnT+LvX5kvpJ6VN6vvS891v18y63Zs/5C+HfCfcz9NSa8nmu4qxwCuUz4VOa0wtHaY35HKaxzefM2TbPL6r7BjT3OeJ4m+ZYqvvmiBMvnXfcWXO2rvCHMde34l5xl8e5Er/nRh1f1/nhbMLxaOVVxRP5t3D0Pt7TeXid674753iX8Ic89toZ8fid2+l4T3uv4yyVnrlIvbe+T3x/8hv5uXAa9W+pzhPAz0vE3SHq3Nup41DCvzW3Kmq+WPM+Sn1NbtL7YOHMwpdW8eBjjmcrXqynrk6E8404v8IDF4Ufa14y6riQ8rvmBm3NQfd6H6X8U9zu8Un4XrLb607xr7pQ/h8f93qky/M6f6w4kCee6hyL8EjhdKs4yg7Pt8pD6qN1DkU47WodNeJ2rzmQzudKD3mdZ5/3OUaq9ZRn2e+Q5j465zXVgyvKDnf6vEDxVXhZUzio+rEePxCeIJxc8wzhpDpXJDl3NEecdXxWeVTz+WiuJ1/Ij1SPHvZ6Vvla+xI+oj5wVe87vb/Ien5X/ab6pLHX58gLM95/qK7PhE+Oex7Xd6R32a3mR4p/4jPe5/mvw34i2csTXrepjpA/qZ9W31qe8/y9qk/Zq/DIHZ6v9XxF11sdj0x7+FTdrfPFw4n7gfy2P/G4IJyme9D50vki9UmaK3aF8253fFP+2N7hdqT9rOLgjztfqpOzJ3v6655zHdURz1Oas0g+yk/CSVXPNna6/Wk/nZ1eBxR75sw6f1na9f/zIT+Q3tTnaH/KNzrnpH5Y18LZZCeSX2nccWTVUYobK7Pe7xU0B8H+F7h/N3V8TPjCSqDHbnwi4COv6v8BwnPxn/63z+OWD7ufUM/FX3jb46fq/3nFze3en8l+9X9G6kubVZ8rKP9kOxxXUZ++it9U3c7kL+on1K9LP8l+j6/iI7fP9SM+s8c9jvXmi67sS3ZZ83pWdYvqudU5iuLrqNun6kT9n5ueV32t/yNSvtY6yq86rxT1+KXOgUvOoqqz1K/K/lfxxW09drrd9aF1+b/AVbxqtd/XczrH9YTLd8NznlcKs85HHPhIfovzwNfO+7w8P+P4lfJjQ/sd835NeIT88iecg7mSel3+U//9XwU7VXk=</binary>
</binaryDataArray>
</binaryDataArrayList>
</spectrum>
<spectrum index="7" id="scan=8" defaultArrayLength="1670">
<cvParam cvRef="MS" accession="MS:1000130" name="positive scan"/>
<cvParam cvRef="MS" accession="MS:1000579" name="MS1 spectrum"/>
<cvParam cvRef="MS" accession="MS:1000127" name="centroid spectrum"/>
<cvParam cvRef="MS" accession="MS:1000285" name="total ion current" value="4934592.00000000"/>
<cvParam cvRef="MS" accession="MS:1000504" name="base peak m/z" value="622.02865658" unitCvRef="MS" unitAccession="MS:1000040" unitName="m/z"/>
<cvParam cvRef="MS" accession="MS:1000505" name="base peak intensity" value="438630.00000000" unitCvRef="MS" unitAccession="MS:1000131" unitName="number of detector counts"/>
<cvParam cvRef="MS" accession="MS:1000511" name="ms level" value="1"/>
<cvParam cvRef="MS" accession="MS:1000527" name="highest observed m/z" value="1161.01233982" unitCvRef="MS" unitAccession="MS:1000040" unitName="m/z"/>
<cvParam cvRef="MS" accession="MS:1000528" name="lowest observed m/z" value="95.01191746" unitCvRef="MS" unitAccession="MS:1000040" unitName="m/z"/>
<scanList count="1">
<cvParam cvRef="MS" accession="MS:1000795" name="no combination"/>
<scan instrumentConfigurationRef="instrument">
<cvParam cvRef="MS" accession="MS:1000016" name="scan start time" value="0.0756833" unitCvRef="UO" unitAccession="UO:0000031" unitName="minute"/>
</scan>
</scanList>
<binaryDataArrayList count="2">
<binaryDataArray encodedLength="16568">
<cvParam cvRef="MS" accession="MS:1000574" name="zlib compression"/>
<cvParam cvRef="MS" accession="MS:1000514" name="m/z array" value="" unitCvRef="MS" unitAccession="MS:1000040" unitName="m/z"/>
<cvParam cvRef="MS" accession="MS:1000523" name="64-bit float"/>
<binary>eNoV13c8le8bB3BZZTSsKJKZQkWoSPXJqoSGVGY49uac49jOto6SVWnJLCmEhlBWKVpWKUpGpDRIKvn6Pb+/3q/79Tz3dX3u6+F1nkdDnrar6cFRuJ4zGl3SfBTCZx2ity04BvUvHeUBgsdwcUx8KN70GD5YNK0TMz+GnrwlolfZxyDbU8B63HQMLqYz1sEC9ggxYJTNC9rjlMGXtggTexyY2vqQbWaPE/prC6dY9tC4f367BNceLYve9Tol2qNJwvRNbJM99tLqXYab7fH+RJWv45w9tGJ3R60TcECz9/xsjaADYnu9GrjbHeCdqX3y5i4H3GUppS8xJda2/+75mjkg3CQhcEusA7Snqi3O0R3wcnmSkjDLAYo/9+/icRzQcWu1qWODA9x4gbVrmx0QtXMzO3OBI0YXav9sEHDEbYONcXzmjigOyREtsnCEa9x5uyq2I/xdk8QYDY6YF6Fmk5odwbT8eOF3iyO63kdw5BY4Qf6Qtbe0oBNOjN18/M/QCe+UJljCxk6g7V7xl7PdCdtzJ9rvmzlB/T2phnrACTYnxb5uYzohfEsjbYBN7G9fnUptckJbQtIFsxYnNNyipNUJOiNicbDvkoXOsL1M/hi2yxkaXST3eDNn5FYz98hbOIOW7mD3g+WME0fkhe5znNFud3N1ZoMznEL7IdnsjANGIpvKWpyx9Bm969QCFzgXOhv/NiKsVbAU3emC6/dI6jRTF0geCBS22++CVJWTIXOxLtgdn6odynDB1Bfj2TqWC7r5FUXv17ugadzU8m+TC9Q9jk3yHrnAYpGVyt85F5gyjbblChxH3ELdoFtCx1HKk+X0mh3Hj3eP5sYZx7H51v3AF+zj0O3TlShrOQ7llb85JY+Pw0HpTXMMvys+Hlhi+VvZFesjCvUNVF1RbvvqX5+JK57GR+ySN3dF9ZvnB8LcXOGR4WD91t0VQe7ugYNxrjB1Vr6vyHTFy055RSmWKz48HlI1v+wKJxHLg/55rghhaS58Ve+KVc2SZgcbXfF55HHRmUFXcBZU8j3lc8NuhbV67/nd8O/dfXcXFTeoLZau9VFzA+20CHxM3NBenfvjnbsb+Ba9tckkuSHDJcKwnukGBWs2ST7XDaJm/svO5LlhUYx8xcFCN/RzjC9ubXRDw/65D4veu6Ft7/GtJYNuOD2+9qnhvBvkm2NbyQvcceajjls8vzv6th93dBRwx4aLGqGs1e5QmT/ZI6ziDjtnhaWGqu6gqI8qn93pjpT9b7emmrjjQN3Xfi9zd+h+7f0RddwdCSLsIwfd3SG78YjzeaY7MnmB0v257uht/e/88nx33EuNquFvcEfPysXm8Y3u0PAJrDVpckeozg0H+0F37G/9lPJ0mNj3Kboij58Ep/N7/6xUIuGl6TKFYWUSWn5VNWeqkP7///RFT42Ewv8G2+N3khBIvzy82ZQEvseshJHjJEwZbyGdcCehb4/eF54HCYaaF3+J0EnITYsSSGWSQFI1PjLKJkHvb/SwYi4JnTsX5DnlkTBunbL7dwEJt6ybV87cJ+Ej/Z7Y7wYS8j7/fDXdSMKxLJvv8i0kfGawPPgHSOCKO528MEhCQrsr8908CdkNH/8aC3iglcF161/tAWXL4mNfVDzgvKPCMsDEA0I3qn8HuXkgglepFOjugf8KNdk3SB6YfC5eWMH0QHnON6tilgeMctNzF+R6QM/qxZKRPA/kvCkX1SrwQFHomvKPjR64PTBClfjgAfMa1d++gx7QT/A7eGPYA9nDl4+s5/PEmgyp1uv8nvBtKNR5IuiJPQpvelyUPFFp4L33rYon7mw+vG2DuidWZq17TYcnbveeernQ1BN1cyLjS1w9wS9UdjPV3RMUL08fnocnCsmvT1DonlCv+1dJZXni1oHVX0kcTxi66WyduuSJQ/xTXqN5njClHX8s/cAT338YHzzR6IklzpvNHjR5ojr0QmPOgCf0Q359TR/0BHnd5vGUIU/EWt7c1zPsifHl+qYnBLywhnGqaljZC6I/TDJlVb2QtnxZM0ndCymHlkkuMfWCEJs3dNjcCw4XUs+kuXph3KPjVDDJC6uLvbvKPLzQYh4U6cPyIs77MLqM7YVMI53hrbleCMyoTozO94JIyweHjYVesM2r3+38wAtPd5e6CTZ54W7FcKFNixeGFKNKMOAFg2jbRsUhL8h9sC2sHCHqlGsFF/J746r7GQs3AW8M6xyMeSzkjaAHDptLVLzx74Os1qSqN86/6QjavMYbOYc0F3828UbWTsWfOy28UVSw3jCG5I3Tfg479Jje2C7rxYhgeYMs6Hb/XZ439kefN9Uq8MZEW8/keKM3pN22V9gNemPZYnNKwJA3dgZGlFUNeyNVo7yl4j9vGEY0VBkL+OAv5dbWK4I+qDFRth4T8sG++a2uoyo+yNj69Zamug+GLpH+lO7wQbbEAtPv8EEbX1XHgKkPxF8+39VJ8gE7VszhuqcPUsQzm9pZPnBckn2+leOD4rKNwkn5PrgWerNBqNAHk3XXjJY2+UCp8YO3TIsPpuA0YDjsgwsjpPogAV9MdF60pAr7gt/89j8tNV+8+aqmfN3EF7ptvjF/TH0xJhre403yxYEFmvJlHr6wHDLvOszyxbt8yaFHbF+YXGnz+Z7nC1OHKWHhAl8UD9XzKxb6Yn04492HJl8oHwxkq7b4wra/eJ3rkC+eDV7cVzvii7vMU+XaAn74u/xsbKWQH9Q55xIrVf3w0V0Iemv8oFRz3XOtiR/8NfZuLjP1g9hdNR9rCz98/lkm+sTND/H67AYlkh9Cs5wd+wiD6jJVy7388PPrkz8RTD+4evSpR7P8cN7Ib/gYxw/8Vu83P+H64az8f7/t8/xQfujir+p8P7zK0IjNKfCDgf3Y/s4iPxxUSCvMbvSDX85m9bkmP5js8qp40+KHtauf8aOV2N+lYxY66Ic/im0JNsNErszCzc38/qhtObaCKuiPy4t9Mxep+aNdYsMTBTN/vBs/tlrC3R8H9sm5pXr4Q6M3P+Q62x9ZJ1rHFxT440Zb/mwdoc9tyuM1Rf54lT/cVdvkj8wzzM97HvqDL/yRFG/AH9La2qRjQ/54XbTlaMVHf3TZ3kvTEgjA2sST/G3CAbD0HnfsUwuAal7ZThmNANhkDIcsNgmAIv/+0UnTAHxf5nXjuXkAhi/0VD7xCMDezYJfb3sHIJVi+2kzOwA1Md38/twAnLltwVxdEIAfRy1VB5oC4OdJmTzaEoB7lXcWnxgm9n3cHnJCMBBbF9bEKAsH4pPnqtx+1UDELsns0VwTiAveFya/mQbiwBKxNgnzQPgHzKpyPAPBdClydWYHwmZdy3gyJxD6j7o/vM4PRL9j8DeD4kDsp19WeN8UiFGZfQscWwLRpBkcvPtRIJYK/PyyfzgQVA0p8TOjgWhPqXysKRgEj/WrQqcJe3gJX92Fg1DqK2ZLXRiEqcfGzcfVgjDr2GvwWD0IK9P3P/pqGgSNE7+CllkE4XSXjY/p3iBU09OqSjyCkNn7bvQqOwgvZ4+utuQGQV980dNDBUGgr7r2bk1REM4ytud0NwfhTuNssOCHIGTJzL0IGA6CTMNX19yPQXjVbU28zwZj7RXFY9LKwbjF2jr+US0Yd0c+X3+tHgwLv71GahrB4PvyIfWbWTAUmnx/qO8ORrhS4vezbsEwlB0e1vMIxraPk6WbPInrlQJzFd7BuFPcqPGcEYxgqbrdipxg/PvnLPk0IRgiuiV/zPOCYR7ezCwvCCbeKyYeiV4JhtK5SL/JxmAcuV7brN4SjLB9s7orW4PRFFt6SHMkGOTLLwWyx4LxsOj354P8IVDeEzo7SXiBPOR9SDAEjbrpNWKSIUibj6bdI6x6++WTl0oITt67Y2K7KQRnLft8lfVC4Lrzq2GFSQgcuze6R5mGYCnD7HLwoRCsne5anmcbgjK76o+3XEMQa2s6fdotBBP+XjWB7iHo/uYtXhwWAh+58JEucgjcZg6m59FDECym46rJDIHo8zmVMkKKjETuZxaxb/fYR256CHZ5XKcrZIYg+/KyempeCEpXW5ZqFIRgoFn912hFCB5PezZm3AzBweIUkWNVIbgkMnr+RmMI7lzXSbNvDsGPmrgMmY4QLNKITX5BKHdWdwe1i9gnrj9/eTAETf8cl40PhUB+b3vm1Umir66UgDd/KGa2j5kZCYbi2s6ND49LhOJi5i/Ls5KhCOnMzkqTCsWw/pALSSUUElZHxndsCgVNN371J71QnE8OsS42CcXoGe9lNgdDccezZsXgoVBc71wXJnE4FGUCRuh1D4WdsnCftEcoundXbEoODYV+7ptH58JCcdjgxHNbSih4Rf7BOcxQpJ/QuuvGJnJs33DnbXoo2vfHvidlhuLekVV9D/NCccTyQyKrIBT7NYUK7G6GwkQpMnWK8Lrt4WDjqlDIFdS0P24MRYO+ZUptcygKFZ+wqjpCcZSl4jzdSexzEvNsGgxF2H9NxU+GQrFpR54c80coepTi8HYyFCs9klZM8IdBrV98WF4wDAtlRrlfJcOw7ND01pXSYdg7/kG2RyUMW5drGGuohUFVJt9VelMYrl2+771YLwxXHjTK2OqHYXu78AoF0zCMSAhLeZiFwZpPuuTYwTAEpjTo9B8i6qzQupp+OAwDDc9n4R6G/nI+F3FSGCYrio6c8SD61rj4jISGoaOl+IEiOQzDH+JnuilhCLnmcFyFFYakd9ZJY2yib8NPfYX0MNT1G+0azAjDZXaH/63MMPzL1A34mBeG+xsqavcVhMHsqDDP5iZxX07TtkFCx/gHf9ZWheGc3ljSpiYih2qSFbmZyPmf8K/9L8NwR+iJpGdHGA7ObJ3z6wxDwSuJG3xdYYj499rN7ANx3dn48YYhYi5VjKPOP8KgI7e/6eVkGF4GXWK7/gzD7QAB95MLyGBvkL/2ip8MnUI3415BMn7MhIvSJchYOhHI3SlJxu3cnqI2wi+CB7e9kSbDQynMJEmZjAvRy7acVyHj4ALH26/VyBDp0Y2o0CUj2unJzkV6ZEi8NbR4o0/GmqoZ90wQ933I7Xizi4xknwCJORMykvQKX70xI8OCf42xoy1Rf8Ltz/Rh4r6d0Vqr3MmwP/+TpEUiw7rXNnXOg4zpmUbr1DAySm022KZQyHh6oFz9LpMM/SAd+3IWGUwfPx1JDhkq7QMlTwmLw80/6meQsT5NK8Qtk4xDi261/ckjQ3vJudzDBcS5OqzuLq0kw3txL8+mioxXPWHhXxvJWHbnsyG7iYwX7w/JpDWTMcp5e/ThSzLID2ijQp1khCqMD1zsIuYwlLFz1RAZS5rrI7OHibwU0XHZKTJ6Rf7k9PwkQ9Hm4TNxAQqurfTJfClIwduAKmV+SQrWGUZF7JKi4K5BCFlOhgLHbaSVZ2UpaHheqXpzBQX5zjduNq+k4BuKb29QpKAxQ3D2L2GKX4NShxIFEUpKenqqFIzk6CzQUqegQKdgYb8OBXEyj4ck9SjwN6yPPGRAgfqSB4/6QMFnsWyXzyYUXHo74u9qTsHPyPGlnw9QUDU5+HObLQVG9i9/7SRRYHB/r6yLBwXNRXWH3EOJvg7eMhZhFNwMn1I9TiauB59wXUehoPTLS31/BgULqxbQlVgUPN0j7reZTUGGpfp0cjoFJx92963OoEDinfWCLkIb1oRuThYFR9Js8iryiNx0ztT2AgqY32zY+yop+PV3sKCuioLrB9UUVjZRMFnKd8eqhYJXiiEzZS8pePy8aqN8JwVmZhnDUt0UJOhtc2/9QEFQ/jvi75uC8KyBNdIjFNjniSaX/aBguCO2KWqKAuEPfUtspymIbLWVpC+gYs/++OXrBahI0pgLPyxERVGV+JVkSSq0E/7QI6WocFh1poslQ4Ve8XxzpDIVpJSXr06oUOHVsiHuhioV87mBNLY6FXVmpFnmJip2/fy68LweFbQoU+0TBlSwpaLP9ptQkeGVrHrRnAqnne76KrZUPLd0lHI4TIVsawz5KomK6rqrPW0eVEyY1+8ik6nwqH1yu51FRYG4nJUkh4qoVeMOZaeoSKi+nZGdQYVrT26kQBYVC7iLZ6vyqSiPVas8XUHFyd01urqVVNw8/WOFTTUVEnOUd0ZNVHgL3N7m3kLFeMfLsP2dVDQb25VldlPx/s+GsIlBKvxObKu9MEKF9d3r7m5TVPzSCbh+4ScV+5T2fH85TeTXLThTwB+Oci1/7lGBcJxKErh6Tigcd/ZdHtwoFY5CziWDjTLhuHlU8/2kSjh+a058slELx999Ajph6uGIMW5mTOqFw3DT2GSafjjeWM/PLzQNx8/lD+1EzMJxIOyG9idCsWdGSiqHw5FnHOK4jBQO60f74wQ9wuHzPNM0mRyO1vXUb/dZ4dhwoObf8oxw5Oy1F3pFePZ95HpeZjgMJm1elWSFIyPx4P1V+eFYIhwtcaYwHN+2/TZpuRmOx5sabzZXhuMRvaj1fXU4apq3LNdsCoeGVWewXTORv/ELc7iFyK9357VcRzgGrpCaDnWG4+JbUz+B7nCwntqaZg6FY4G8q/DZkXCI3//FXjdJ9Av5uDF4KhxJWtEX3KfDMSzktcZagAYtbznZIEEauA2b9HyEaDh4XLy6XZgG9F8ayZaiQfu82vUGaRrMIjILZmRoyPmUvG1IhbjPetkZHTUa4nWufAtVp+H1tTsrKzbR0FTmsrVRj4Y2gWZNOQMaWpVDmwd20bDm4FuFg6Y0qJcfqVUwo+EcT+LqGnMaVn8xeKx1iAa503GvN9rSUP7u4CLDwzTQAo23W9jREK7/wJ9EokFg19W10h40eGQ7lst50vC10m3Dy1AaZJfpWeiTaehN088/RaGh5KhnQTOVhsjT3d+4LBou7ZlQecihoXtio1PsKRo051ftl8+gwWmzkplNFg3CoV+WimTT4BM6vzn/Mg1Wy0OSKvOJczL6H2kU0kCaPK52sJIGleDPh01u0ZD3/vxzxyYaFroYf3JspuFH9YrR5500tDxeeEW9m5iL0vVtu4dp0I1806EzQsMihZ/cY5M02A3US8dN0XBymebHg9M08Dke36ghEAE3lKuMEP7y3KOeIBSBSLHs1GKpCHjp7K3/JB2B0UJeU6RMBGKqC2QCVSPgZJjl+0otAjJTBQ8O6Ufg9x1+Y02DCBx8sd1RxCwCjJZFOGQegaLMy3wc2wiEuh5rdzxM1I2LmLc9EgEd9qL/PEgROLznbNAvwt/H1uXFkCOQdI2ncIESAUP7rl3WrAgsSfMeLWRHIFrECdczIvDo9U6jC5kReK0moxKSH4ELIurhfwoi0Ba5LGNpZQQatPpyNldF4NghI985QubNwOpH1RFQs78uqtEUgYIKPosxwkwulXW0JQLKd2OitLsi8CxYf7NBN7HGdu2jQxGQTVNUKh8hco3L+lv9jMC5mXt/YqaJORUvWxUrEImTGek1TkKR4HZc4t6SioS+p8OhKOlI/Lib48yQiYTaquzfZNVIzKztUZBVj0Td7vdatXqR2LxnbM9qg0jYvFPRO2caCSWHW8py5pHYcth1Tsc2EofDDB7UH47E6bZzx3yORKLvl/MOEikSt6sT/5h6RCLi4tkvR8mRGORLF1KhRuKCn8dQMysST1MEWVs4xPq0+INP6ZFIMZS/JZ8ZCUnTssdLsiNx9Q474FN+JPhfxU9pF0aiNImvNuQmkefXhhi+qki8TIhZElIdCYUzCQtNmyJR7yFYL9McCeHLVZ+MWyLxT2/y2jxhGo+zorkrEqZht2YODkUiKutpR9VwJF5Fv7hqOxIJDJ2tqZyKROaWzkPEjyVOzy+TXDIdCadJUtIioShc0u67lSEVhUqFnvkT0lHIeaxxmyQThfEEWnSHahReakdG3deLgs+q/1plDaKwPtqzeNw0Cocfe/erm0dhz300PrCNwlhPplOAXRQU6l8/LSdFwUFKqf8TOQqBHzRfllCjsLvlFO0qKwqLGXL0MnYUTnaUPKvjRCHumGaoTlYURtJmbd4Sulpduh2XR1zfISjYWkBcX9pYJlIUBU2entKniijY+Q0NzFRFIfVq3PPDTVFo8FzBFmqJwvnwQ/vfd0ZBrFksW7ubyBM5cmluKAo/Cmqe2o5EoURHR69kKgpWa14e/fszCkHFe4YvCEYj9+TBRzYy0fis2ClMWR6Ng9uadvSoRmOtshz7mHo0Bo5GBIzqR8Nv6eZ3n0yjIa1+c43q4WgoPLZ7Y24XDeWUVQ0uR6Lxmm2+8zcpGq3WtM3wiobbJZOUJHI0xhSYNrGUaPCs98V+okaj7t/lkRJWNGiGh/n/caLRPlNyvCA9GkleazSNsoj13n5p6/xohEeanz1WGI3x049E4yqJ/ZbxkXFV0ZAv6VlwqDoal0+UC59rioaImC97rCUa/6g5i7S7o0EVXfiIPRSNIa+2mbyRaDwooVhfnIqGzYD7nxPT0SA38t2IEIyBnp+oxlmhGGTb5ZUYSsfgw7qrqaEyMVgfcK5LXS0Gl6lb1y1Vj0HF1FFpZ/0Y5AXwlRUZxIBhcsAmziwGm28u3FBmHoP+rljLCxYxWHdjyineNgb1PlnFI3YxuD4bn/eGFIPUFMsL3R4x2FRwj9ThGYPvH3RmU6hEvwOP9+VzCMeNjw9lxMCdHde8PysGO5Vqpe7kx8DNez52QVEMVsv9t7ivKgb3bhZYdjTFQIH1kRTSEgO1c/ZLP3XGwF6ZyX3WFYP70g/3/O6OQeKTia/bh2Ng8clD48RIDGS1pc/0/oyB6biwzOnpGFQXJcy6C8ZimXn4+W6hWLjuvyomLx2LGb7hb7LLY/FYxPrHrGos2q7ZyDmpx0L4db/IBKGz1X2TDfqxcFTrOn52cyz2XrCU1jOLxcBcfKmVRSzeOuwt0rMl1vaGXdV2sTBs7Iof84jFWZsPu554xqK16wDfU69YdPxaXbOQEgvRogxGLTUW6WuKOZ9ZsdiWmrZSlhML+QcVYwOErknd12QzY9G8MyanLCsWCk5utYoFsUiU1D/3rjAWTo7/7i2sisXn4JqTNtWx6NN7/bG0JRah/V/iBLuI/j+0jr0mnJX3v3avOxaHZkyLJ4Zi8UI3JWD1CJHnDDvN9mcsNogYSDycJupZpm8aE4yDjDvvZodwHCI3/eVMSMUh4s8Gv8fL47D6Q/enJWpxmI4T3zK/Jg4OY3qN0wZxSG/9N3DdLA5X4qvW/zGPQ4Mw67j+4TiE/jH4qnYkDirOYnftPOLQnRd2JdUzDoaj1xYXecVhb51NZT01DiXfzzibs+Pwova1fDWH6HvmUtqNjDhsm9fu9c8k+gk0eldkxUHzpVHptcI4tJ78szqpKg6TJ76OLbwVh97k9WszmuLg80z8YVNzHFZKBImeayH6majV7OmKw57z7nW+PXGo049j+g3H4ShPpXv3SBx2zjvU+X2Mw8vvNTtrR+PAXdQgeudnHE6vbqdLzMRB8mpnW7JgPNbIltKbhOKRqi3apr0wHiSD+kXd0vHwYqvfVVseD4ZndYq2bDxUczRvCqjFI7ifp/aFUNawq6FlTTz6P344KrY5HpfdlH/4mcfjvI5WxCkLQrUNB9YdiUfK0jxNX494qPTTXnz3jIe94lO+hLB4WN2aUAiixiPHqdyIxIyHkMuQfjQnHoP1jssMuPFoO6lrGpoej8zj/OkfsuKhLvb++/6CeBQ2VJ1rLIwHc++aHYLVRO7O6aTRW/EwvWAT+Lw5HrFHW4SkH8Xjzo0L7wJb45Gm+eRHQFc8jgv9xzZ9FY+V5fU9e4fjsc8w1cfoYzwcP1vRg0bjsSWOPBrzKx71ppOP7Gbi4bn11G4I0PH02IrrrYQZvTUbt4jRofnv78+zknScMeX3M5CiI6rnzsM9K+moEHtQ+IXwRMiNBKjSkT9vd2FyHR3zPt3CzzXpED9vsGJ+Ex3e2/cx/jOkI8ZeUZFtREdn2pZOlW109O4SYb0zIfaF0I7/saQjwDn+zpV9dGQnrclPsKVDQ+A29ZADHddePcxvdaRD/YHwtK47HT2+OnwvSHTMUcvijvvTITzSuqmXcKPVu1+Lwuh4efSn/B0yHaM9W3q0ouno4Dl68Jh0VI3yp6qy6OBrs29MSaajW8bnDl8KHUHri1+uz6BDp3/liv6zdGjR7h08nkPHaqfHKTvO0VFvsZlhmE8HV/4kubWEDklq4MyGa3T8HgwZkCylw05refmRSjqGByXLemroOFTNVai/R8fmHysE/BrpWFARPrqoiY7wFedZHwmP7r3geewJcZ4/3d1NhPPYQ//URkea0o3ajg46dnNTokY76Ui2613b8IYOfoEF7cy3dBzxvCDgPUgH6dHXMzFDdJzcdeTUkXE6Gur299h/puOPvu9JpUk6frhvfF41RYepk2OJy186LjS9uSA2S8e9vQIRmvwM3Pmv6Uzl/20RfpkowIDa2Bb1aFEG8Tuawe8vxkC13OkmAykG1Hf6rjGSZ+DFgv0jC1UZMN098YNPi4E1HqV8HwiVWHmm6noMOItk7ZonrOS+Ciw2YmBDm3W9oDED8kbNY1kmDPwnm5sgYcZAX9ikDdOS8KmDYdQ+BhKfRZskHGJAZ/jtONWWgY231KomCYcu6flYOjDA2LS71cyRgdOG20uM3BmIcR2TySExUOPtZuTnx8DoqvqoNH8GDmyf67gVxkD06YoCbzIDq7WV18hFMdBqUqosH81AjrDdB1MWA28np8oHkhk41dmrG5vCgLBg+o6XhMlSUj2SGQzQlFMP+OYQ8+BvLZM/R5xDVemWwHkGUjNMgt/mMZD9T+mEbz4D9u7t3R8JhTzX1iaWEPORyrT8RhjramSnUcqA042y1L83GbjZ65u9oYqBb3fDU71rGHB5MKKkeI8Bg57StlZCT323sp5GBqq8RN8/b2KAPCgaZNTGgIfTF8rpDgZWuCX+0OlkYMDw9/MJQhr1Z1j0WwaoSUp87EHieYVqi6wfIuYjaU1Z/pmYW0z+s1jC5YfSWdpfGJi6bmluNMWAHJt6cc8sA00DprVzhMpP1vXW/mOg1/dSiLEAEz+F5eZ3ijGxKj6LYSrOhNjYxLadUkyobrw4ZreSiYF0RV0DeSaYS2rPQIEJcc3TUtkqTHwdzF0RrMrEtOtZ8x1qTHweWFVL1mTC3ltmi6IWE11rouYyCDtVRLWMtZmo0kv4+1uPiazGTKN+Iyburrs8Vb+NiZzZjgx/EyaszQ1pB0yZaLX/tOgToeO3+tIxSyYSGXWZRfuYyNZh7HY4wMThrdRqTVsmHgaNj0wTZlt9PibryISdrqBaKSG/xCqXUBJRl8oZt/RnYmfyooUWZCYWLvgR8SeKiX38vJMqLCa2Kl1R02ET/XK+ZDwivObcukErhYkpy+MTuYR1j/accOYxUZDCHSpKZ8KHVBSZmsFE5L8iacVMos4TC9vt55j4RdPoHSLsmdnh43KeiZPv1wbczWNC6P3LzTb5TEy2JuutK2DiWEbhu9oSJlIcrUxeX2NC3qvA8dtNYv72yQXFlUyQQs0zN1YxEXvjXWDoPSbCgrOzw5qIfMYL8uWamRCO7+i73cbEm/4vo1vamYgI1HPO7GSi9/XT7fNvmDBdFFIT/5ZYa/46aNjHxGLli6KHh5g4b9JQsmWYifpg9kjlOBMSUnF0p89MfOsdErH4wkTtuhwrrykm3MgPJtR/MtEudqrv8l/iecxtkFz6jwl3C5vCIMISy94UQwEWkqBpVkNoV9KURnwSQW4ZtVhcjAWJ6QPRfYSXmQ4V3lIsaOuu+SAtzYKiVqbwHXkW1tzYEiGnwILh7AtFXVUWHpSVjM0TXvzjmrVdi5B7K3iO8JZ8tGjgJhaEm/pv79ZjIbRTK9BQn4Xwujv39m1jIc7e85aOMQuv9+3fnG3KwgfR4CuBZixcZ+3rvmPJwhctOaeOfSyM2T0v4tiyQL92LNjZkYVnwytW+jixMPPnUZ8giQXynYBkJuENp32LlT1ZyFs99YPrxULK+727zbxZ2NSfocT1YeF0+abCPb4sMMUsD3/yYyFfRlKn2p+FMKfzr9YFsHBwU8eV+CAWZrOtyo1CWLB++bGBSSbO3flt0zcKC0O7fPJjqCy0kxfcQAQLu2Z9NJ9EsXCXd212RQwLqxunT+2ms+DY8pbuzmJh7tmNoUA2C/9NLCebJRLzCEoTLU5m4Z/sO5vcFBY+vvWOPJHOwojzwYUuGSxMFO8l3reJ+brw9LNziLlrzr/MO0ecyzRo93weCws+670xL2BhB9tZVvgaC3vDI3dsLGVB7fDSAkYlC363LIsHCM+9s3EzuseC9yZQvxO2OXcYn2piYTknczazjYVIrxLvmnYWYsuv133oYCG57XBRVycLqxY2iOi+Jeaawrczr4+F+b1F7deGWJgye/E2e5yF4MIuJ6vPxP0zFYl7vhDz3btm1z3C4o/1NgGTLMRo2olIT7HwcMBbKYtwxd9HLfY/WWi1qEzoniXqvu2QNvrHwjuauskDfjbmrJNfbhJk49qVhY4NomzMC+7emS/GhtLJuVl9cTYKIz+pKkqx4X/gr+4VwqVXpEuNpdlwnVnkc24lG2N6flV7Fdi43RgZ/VeVDce7cjFC2mzEnmMF1G1iQ/XrfF2NHhv7526dbt/GxuFfhVLrTdnI+je+7jPho8grnwWt2LBdNJvRSRhmo/rNzZYNj4SMH8sPs3G9fTgi3pGNRZejkmKdiLzP6r8Yktgon5FNWObBhh9f5pGj/mz0fVAMniAMWH1HkBzAxogw6XtVGBtr+ceXpJLZ+NOkkplIYeNVFPPgzWg2wmdf7bZks/HNBAHdyWxEUJW3VqWw4dD99cEaHhvLzz8wrCeMDRoV0cpk4ys1M87wPBud/E9txAvY+GTqJv7iGhtXRQenn5eyQW7Lfvaskg3necNF4VVsrKNcsb10jzhP15NbxbVs5G+7Rl5Sx8aVx8kC2x4Q+bQ4mkVNbEzWnz411cyGps9Ea1AbG21D+u8V24lzbWtj3O9k417++tPPutgQEv5XsKOPjRNh+948IBTdqXUlZZCNlVEHb1GH2ahKv5w1ME7MZ0ZuX/xn4jz6y3WDvhDPZ/TPlqlJNnSmu/qjf7Ihc7WCHTHLhtxHRffd/9goqRP1sRDkwMFCbOshcQ5k4623SElziPcpSVKDPAdWT9YN6ilw8I//HnufGgevzy/L/aPFwd2YR3+uaXNwtfVqv4weBxw1rL1BWFfF3ETS56BzMNfPeBsH+VYSXe8JK0vODhcbc/DeXkmv15SD4j3hzFIzDoTozjbyVhzo2TmfLbTl4FVt1Cn3wxxsk5sXX+3IgZr2pjCuEwfHh79KZXlwsEv3wEkZfw5SgsWYHgEcOBcet19O5uBA+4JSXwoHFy/a5/vHcKC1b5HeZyYHMnXmW6TYHJxYX69uw+PgTY3YdqkMDmpmPu/6Ttj4NCwm9TwHhUXvvWwKOLBvv2FfU8rB9KWvyrIVHDBE/sjqVXFQLva9vJ/QdKYoRecuByHLyTkHajmQlqlJS2ki5rZvrY5nMwdTeUv01rVxYNFjlb2/nQPx7i1XCro4MB/b63mljwOu4U3Tk8McKOxV0n43zsHzzLekrM8cXBuf0Uj5QszBabNb4E8i/7YjWPuPg+jFb7a8IEz8Ro3MF+DiIN8vDQ1BLiTMKNQl4lzUyq+1/yvJxdq0O4vHpLg4eTdXYYs8F4/31NcfUeDi9L3qJ68IJWXag6vVuBiI4ffs0eKit7ulM06bi9xUk4hd+sS6JyE6w5iLI5FWXatMufh284PJLTMunqs5FdhbcdH5J0+gl3Dbfn5UH+ZiEf9+0/8cuPC6oTlf7sTFtdR8zUeuXKSUzImf8uBi4a3nPqEBXMSVUicKA7l4m2Hy+zaZCyPqNotTFGK9QNu7lsVF0VREjmMKFzOmzffneFzE7GJNa2dy8bAMr58R8g1Z7Yk4x8XRGo1FZee5MGaofGwt4CLnwTPm01JiHmT30slKLhweXlJ5WsVFCGlq1fNaou6FmXudzVysEq3mPWsn5nKybldsJ5G3Mz/xVRcXWtndpMo+Luocvl+iDRP1Xg5fevOZC9Im2j2Nn1w4f/819IKwrY5y2+wfF0uH0x2l5rjE72mplbNgAvYOB8e/IFyZa9GcI5SAA73LlyaJJ0A8ZsOCOULZy04GHdIJeNAWZRGvkIBnFo9kpwgjNxn+G1dLgPmWp9LW2gmoELj3bYTw75PDg+P6CTjDFyj2aVsC6KKzE2PGCVh65jBv2CwB399r7DlmlYAtDer7xwlnTbePxh9IQKxpPbvxcAL6KEqj8U4JUPg9JLDQMwGH0sSXLw9IwAuBb8ZLAhOgUaHzvjgmASTtDo/1sQn4vGLTdSY7AZxoAYoCJwHLs96yPvESwEqQkzPOSsDA68lrEhcS8HzXwn0LCxOQW/jnivT1BKw3GDPhVSXA/+qmIanqBDwNszbSqiN8DvPrzQl4/YOrt6uF6NM88OVQewLeyPvEuQ8nwOL5DRXZkQSEPtvpKTCRAO8BcynZnwnQNHbbrTydgP+u7JMu+5cAncj1xrpzxFx2qFbsEkqExiaRq4sWJ+L0RUvSaplEmJ9cHnpkVSIsPZgfhNUTwT1d6RmtnQjJTIsz5/QTMd9bPXDOOBH3ZP876WqWiCcuMkvvWyficu7lO2mHE8EXOe68xS4RhsHr8v86JeIOX0LCYpdECN79dcjLMxGRJMPFgYGJWKwfUZxAScQ3Q+3+q9RE+KUfc2yLSYRbvblBSmwiKmeGGvZwEgHTYTmr1ESoXLg+tDsrEeN9zq+ELiQiMXwVp64gEYMWy1g9pYkgBcyipIqoV39WOa46EX1vhwzKaxNRr7HgtF9dIg4oHxuKfJqIZ0PRd1ldiaC9WTW5pzsRTVdjbMz6E+Fyoydk7XAi4pNfmZ4eSYRSRXb+8olE7Oku98wj5AtJX+M/nYgHKQH8D/4R87kk3mM1R9TVLnD+I5iERTZKDIp4EkyuPwvSXJwEvcTFUb+liTXX3jVVIQn1noFnRFYl4U/v9jkX9SSICTq/fbo9CafnW1wqzJNweb/Av0jrJJColit/2yVhZa1X0XPnJEwIf7ya6ZmEmQDBMwMBSeAJ32i9GZiED15VH7SoScjrylV8F5OEUr4/c+JxSbAwCk1y4yRB44CqzcrUJCiQ3wU/LEyCU3V6T971JOxN9lp5szoJyX7XGEtrkzBdF5vMrUsivusGMlSbk1BHPmAr8zAJNa7XJazbk7BlpHmB3dMkiGTG7hsnPD9mxb7cnQTuq2lNWn8ShPpClTnDSYiyeSSRPZKEg0nDMlZjSVhxO5cWNZGExDq5soXTSVhQpnOpe47I03/zi4hQMkQV+J/xL06G8vnNd1cuScZXipfHTelk9Pxqtw6USQbZ96nBOGG5zgxdRDEZhRW7Jh+qJ+PGytvK1drJCEnX1728Phkfe/h0uwySsXf5SRNb42Rwrv782rc9GQcc3y/rMk/Gk9dHJF5aJ0Muo3LHHrtkFG2W9dVzTsYQr96ti5JMfPe4llGpyUg5c+T9l9hkpJseHRbmJuP6tjc0WlYyah+RSPrZyWi7J7Z58kIyrpgrzr8tJPLfsD/w5Xoy/Mc1f6E6Gaz6kcu6t5LRZOw1N1yXDLqZe1hqC5Hj6b+9Sk8JKZvfuXcTOa5WLpXpSYaYZWAAdSQZBTmxyb+nkyH7av0Qn3AKci5HpI7JpOCPjs5a9TUpOFLZPjGzPgVextGtNwxSMP8uTkp8Rwo2qvuskzBPQbaqxLUSQpO1zuVR1ilYfNdA5pBXCl7Hv8qMDEzBmT0hwoLhKeit6p3si03Bp6ZHCXu4KTgktsTIKTUFDz6lb5Q8kYKHvNz6n1kpKBnU+rL1Qgp+DfG+B19MQb7TbEVJYQoE7RqCVtxIwVmNhVzbuhSUPxPd/7E9Bd90XtrYfEzB6RuDD79Pp2CN5/wqYWEeEiTsTO2W8NDxK+eu7nIeHgn6eV5exUMwy8XukCIPAd5r75xQ58GGy+DbZs5DM0Wb7e7FA3e0prIwkIeKu2u354fzYNI4MdGWxUNMrICzeiEP4SdEWqPqeXj4e0/t/iYepj+ODQwQ0i3yOqRbeJC5v0de4CEPv/rdP+USknaKhz9q5WHIJ33+2mMeFtVIlmm38XBUYnuhaTsP/t2jkplPeQjpTYsVecHDXmpLaHknD7XZawd3d/OQuitcR+o1D76donen+njQM9byiernYc2qHkuZAaJuyUWNLcM8bF2/QtxwhAe/a7VmP/5vgv23lWM8SIlzH8dP8BB58XZE8Vce9oxq3ln5ndiv/f5A6jQP71iaP/x/8aB0/tcXKeFUXBjenH50cSreDK/PW2mQitwDpb6e21NxI6b/+q4dqVgbdGWCH6n4coTzZplNKo6FKnxJpqZiieCV0wkPU1H2/eeWVUon0H1OuenX5hMgcUY0g7NPoE83J0ZW+CRIirbdsjppUJsPeyHBTkO16l7DsYQ0CC6XiljMS8Ol2q5SvrQ0TMdJ+/y9n4afZVcGZ5vSMFlknzH+KA0nlgaMtT9Pg/k+gZiphFOw3HdTftmVU5BcFppnV3oKSsUname+Ed66kSeslA5Vi+d54mrp+B+1pvzO</binary>
</binaryDataArray>
<binaryDataArray encodedLength="5428">
<cvParam cvRef="MS" accession="MS:1000574" name="zlib compression"/>
<cvParam cvRef="MS" accession="MS:1000515" name="intensity array" value="" unitCvRef="MS" unitAccession="MS:1000131" unitName="number of detector counts"/>
<cvParam cvRef="MS" accession="MS:1000523" name="64-bit float"/>
<binary>eNpdm32IHOd9x4ciypEKukmEexRjFuOWQwlkaQS9tKpZg2gPoz/WwdBrEMkmMeUwQp47nXSru5U1ejlpJd9JI+kkrWXFGbuyc06uzdpW00utJhNXdg5HOJs0L5vUTbeKKIeRk01TwkUVpamez/fgu/fPj5mdeZ7fy/f3+sxF0W/+2s+U/58kO//jLo0qE+F6NA/XM/9wl+Zn//0uze4LzyWX3wy/f+zlQL/994HWX4B+MdDzXwr04b8JdOR4oL2XAn2F5yfPB7olDfTkq4F2nwj0v5uBXj8b6FWeW5sNNDoYaPNIoHf4vXA40D9hvepUoKOtQP/tK4EuXQ70o6/w3N4g5yPI+aGvB1qeDPf/8i2ug76ieMrWv/adDz4U+BpHH4H//NXvh+vN8DPwfFjvxrcCHf5huD94NNCJRfhDf1suBHrlxUDz3ejjNPKj3x+zTjSJvI1Af7kp8JXvCde/+9VAX/qnwN/A933dN69wfRJ8oKcN8PM2cvzV6/zOew+9dpdWp38arh+Avz9Cvw/+LXwHefIP/sTtszHgMvpt9nkQO+1YCLSFfrr7A23MgbMs0ORSoH8M/1vB4xJ4nbgKftDLNPx86Q3sxe9L6Cc/hV3+LtDOsUBvg+8OdAL9VGL4gs8B8D2HHr7JPsnFQN+BVlj3GvLndfAH342lQP8L3Dx5LVx/98uB1pBn8vOBHkUff8H7JfzkQfjtct0CT7fxy6/zfIr/vPYN/GkaPfN8a/4u7Q7dDNfv+wL4xP+GsEPnXKBZsG8+9yPkRR/dea7Bb4Kfr0LPwM9R+CuB6zH2uQndyT63ng36+Qb6eRYcvcPvMXp+mPV+Dxw/ThwrnIBv7t9+Hnxi1yOf4zn0V8VOf/4cdiIObcWuV7HDLfS2Ezw8cCbQZXCyFXlj4toV7PgAuO/it0OH/H6G/lbwg3vYb43nNmLv/SGeR+8R/+4Fr3eIry34TvDDkaCP5E/x749j3yJ8pcS3cng/+fU/e9weQb5Y/O9CTvC7F/sUea6F/FvRz4bzrq8UO9yPPRP2WeX3NvaJhKtznk9GpW/0+yjPnUQfEeul8Lv6FPwR1z6B/v6XvJXzfMy+j/w64Pu9dpDv2+jjAzw/CG4mAy6SGnEgZp+Hn3c8V/HnIvYYRD+9BP3w3Cbscf93Pc+WsddI8IdoAXxuxp824p8J+FkFNxfBaQP89g4E+pOg9/zTP8M/2GcQPt9C3hL7XUG/Hw76TP7zbfBaC3QR3K/ib0Xw2CaufwB+rl309zrEpRp8L4LzxgnXUwNanrH8kTwEn7fRRy28n3/2FvyS3xvYYxp9fBK9bSZuDOJvJfxg6OlAD/0P8oQ4k+/HLueWWZ880p3xfL8ZXFfA7Xb018HeVdZfg5YaFn+SCfz0E+CtzXO7wffal13fY8F++eNt/AF9/DXx4irvv/dT13OX+Hkh1A3RNt4bkl/yXAH+KvA/yP0V1v04ebm0j/oFPaRc/xZyxOh5CH2k5McmeloFx8vEr0eoFx7j93tVFyg+YP/FrwW9babefZf8OsR7l/6R59lvU6DZL94DV+ghRZ93VtAP+emr4OUmeCnHtk5Uwn8z4k3Edcq6lSd5D5xvwc83UQc2qMuayLcRud8HHUUv/4r9v4dcReGJuPZJ4sTj4PNT4CjBDzP0/hh54hb2KxPPsteI38SxRPyx7g7iZo38uv0Zl2MbfnrqZZerxe/VOddT6bDX96296AH+msSfO/B9Cz63od9Hn/Y8cI067xX8oweeb8LXNta5TP26Bi4fJV6lPLeJ91LqxTLxcTv5qcxzY8SzHaddvgHs/jb+lynes07piOWb8g+pm3cFnCa36VfuJ241wd3D6L/H+jHr3kEvvwIvc7y3HT33iLcfoQ54W7iA343wf4j3RsDVFvRzHf95DL1X2K+D/FX1b8SFSPjBnzaqzjrvuGmAixLxcxF+Pwy+Szwfc90lPl+kn9rGukvg5YriB/w34PcGeJ1MLU9ERexxVfmT9UfQS5E6rYu9RuD3Ojgb5rrMcz30mF/y+Fg84v1Eh/plBT42SL4TTuXfReJQF/8YRb+3X7D6fT2+qr8sX/Q41CGOn33V6uDkd67zO3YpkCdXieNrxz0uDMJ/mz4im3Y//A75JILfhP46RY6YeNgM8o3+WSH0sz/r67/q/0I9Qj56HHy+8bL7ZZd9y8S5XcjXAU85emxf8DiwHf0sYace+SpXXFK8wh6j2Gkx9XpyDb2sCTdc19Rv018UiGeXif8dcLGg+gx9tdkv4/oWcpRZdwtxOha/4Ggn+aPHfqPQRdbLqdvb4LyC3YZf8fzeIu5VlWfAQZn9tp72uLrE9QDyLHE/wi+rytvwn4Gfm4qbR9wf3k+eq57x+qhS9/43BhdF7D6GviPkTVmvfNT7oXzK6/1F5M7AZUSdvCK7cZ2rnj/lOB7Cv8agw8gVwW8P/nPkWUPeBritgbeS/ILn4wPeN6jPHgX3bz5nfhS1eS5D7mXiwgh89YizqfpD+OuyXgd+Lr/g+s7RQwJfBekLvF8DJ6PwMyb7INcQfLQ031Pe/oHXc4vw1WHdTy97f5iCn+2aD4CzNvsMHnN85Kq7yH9t5MyEE8nDcyPw1UZ/+T6/TlWfcN3mOgVfJdVjrNfe4/gYYb+EdSOeGzvhfeK71FsF9qnMeh9RAYe7iNMvvuR1bAzOUp7v8fwC92vs10RvmfCYuP7ULy7y3vuJuzl6bBJPc/Q7dsjneSl4i4mT7Sd9HqU6qTXt8Srj/ZZwiZ2b0oP8kHx1A31VsUMBvlJwtBW81Imjg9j/Bvmkd9Tr+NF5jwOyd0dxZb/P0RY1P6p53ViRv6HXLjivkgcrc55vVNd10dcKdlk943FqPV7B94ry8YueBwfgYwi529RT3TOeD7fIf+GjmvrcpQcfTfRygvzTRS8TxOEy+nk0dfyW0GN0yvlXXSp7LGPnOc2Rxj0/rLF/hr7fZd7bg+8O+aaGHh9oej/ZRd/JYY+Pdfj9w8z9MoUOK343PM5kml/Mup8mvNdB/rXE50NXz/p5h3Cg658rHysenvdzEc33yvDTYp+Y6y77tLDfML/3Zr0+qoCfYub89ua8z1+UnOwbHXc7lPZ7/VCdcTnbdfeDHD5+hd8uq15m3WX5z6G+uRL3lzUXg6/VxO1TnPP8ukwcXDvsdUb5kM9pVd/mqvc1/5jxfFgEz1fP+zxZcTkB1/dd9rwn/I7O+b7Np3wePHzM81XM/U2qA5O+uKU4gPwbnvW+X/11LfU8JlyWlSeRq8Tv5SnPj9fxpy5xr8J+zyNnAzl3Nu38LRrQfK3mdWJVdcGs98U59k54f0x1KXz0FhxPmlOpvq0oDqt+Un2Q9Mm11+ulsuIN79WQq0A8rpK3By54vzvX9Dl0YY/PBTei90HkHYCfIvobkr/W/Pxn41mPf4PoaYR4uXjS7Sf/y55wnGuOpTyvfrU44/Ny6fk++utizevce895P7KA3D3N4+e8PtU5kHCqPnDlsJ9ndvd5X5sv+LlEPO319RjvpfCXnOnDEet99IrbTecpKzqfS/08Q3Wy+gbZt6k+YMrnm6qDKugzwt92YreBsx4fRw56Xan+PsEOI8S3Fr+XkbvIe0XizzB2/APkyyb8vFD4HnzK59o6L5MdVI/qvHcIuSq8X+P98m7P26VjLrfileZgRZ1DHPM8eu1Zz4+KzxXkHWF+lbLuVzKXR/11DzyXsM/gcX9O/ZbqTtWROscfUt910M8fCn2/l086/1nd5+bqmzQnUp7ccdbja4Jdm8S19j7Pi4vkwdK0z3cj8kpywP2pxf3hWe/nJJ/6i/X8ctz9oDfv599V9FgFp/oeQ3Mr9Q3CWRt5uvA1oPMa1Y9PeD8wcsn5U17QOZ7q3QQ9lmZ9PeUlfZ+h/lnzQOVj1QHxjNetqo+UH6+d9n5H+TnTfOcprwtV/63nrbrX/6pTNadTP5fGzo/OfRXn04bPI6Oaz1+VlxQPVli3sN/1mB9wfOkcPp73Om8RHGxKfd7Qq/u5THvB+/GK+lz5DfytJB4/lEcUL2vHPS4Kp3Hi+JZ/Km+KL9U9in/CQQQfPdYdPuH1mvhePulzPfVpqfwL/Bdi9+v8nNff633+Xp/DtvrmaNKj+sVhxcvjHk+W0P9quG6+8fth/lle8PqW+VNxlnPaZfkpfL7+uu+r+qh21PmV/TXfzqf9fLZc9779nhcdJ8MLnrdVX+t7GOFVfdedBZ979s+BlZ9b+70OL2H/ds3jpOb5cV99mu72fKXzVc0JNHdR3y17Ko9r3rCOn8N9ef+Iz6cKwr/OLTSnZb3J0+4X+q6sDZ/5Xs/f8bj7gerszlHXg/qu4rjPtVp9czzFgXy/xz/NZ5O+fKJ6UPO6Q5nP/VUf5TPuB5ovRNx/5xk/71U/nIqvUz4XUx5QHFQ9IPuLH/WXlXGf87UnHN+aW+g7Oc23Wgf8923MNXeSd7adcX1UD3ufornhOp/jPtfSvEf8lCc9nq8S38fQp74nUjwXziSf5nfl1HE7dMLtcJz5+DtN9wN9R5X11XmK36Upn8O1JEfifcI6np7wunN9btVXT+n7AJ0TKP+8xTlsYdLXuwHOLp3xurhywPvs5IjH73TC53I6x9C5kuJMYZ/n3+JejyPqm+R3w/PefysuXuf7jpznNjzncpQWvO4scj+a9v5beV31TdaXL7J9fXl0xn9vz3p9oXn6APKsMf9de8btIr9rq39UHJnwvJfFrs82+7SmXH/CT9rXn+h8VPyoPho54edGirevf8H3u/y0z03Vb4iPbI/3zd0pr0dLE67fYtx3XsR6Awe93o2O+Jz7M8wxBxe8Pmw3XF7to/m+6vYcfov7HM+qB3ROpXpTfYW+Gyzy3I4Lfu6ofK55XDbjeMvGPd+oLsknvE9Tn5upnq67vxTUr017nzqn70Q0V5P++vKo+hJ9x5HovHePXxen+/iq+zmC/FJzb/Vpy6or5zxfFuqe/xWHFbf1HXRvj/ub7guHWd98vTTndXfxpOcB1Teab2s/4bc35fjQea3wHIOH+ue8j5EfDGlupvqs5rhrzHseWs9Pifcxir/qP9brjb3evwofwo/yiuYv6rfU90QTHpe7ifd/6/OOee+DVEdE0n/s60kO4abE72Xlo92O3+GDff53yPtF1XXKB/oOQ/jTdwyaH/aE47qfq8aqf2Y8PuXjLofika51fqm4rHysvNbuu684qvfjmtePvXGPf5r36VpxQXaqqj7pr8P77K/7soviqPxEeVD21v2kr15ar4+gnYNe78vPFBf1/XoS6orK/D3838UFi49J/Zden2lutvUtt4PmuPL3FdbReb9wnMlPd7v+1+uVXY5nzSmlZ81RhVflUcW5FriLJxwH5b58q7nT2Hmvk7V+g/9j2El+Lz7p8y/5gfojzb2EA30v9Zu67f8AMQFcxw==</binary>
</binaryDataArray>
</binaryDataArrayList>
</spectrum>
<spectrum index="8" id="scan=9" defaultArrayLength="1203">
<cvParam cvRef="MS" accession="MS:1000130" name="positive scan"/>
<cvParam cvRef="MS" accession="MS:1000579" name="MS1 spectrum"/>
<cvParam cvRef="MS" accession="MS:1000127" name="centroid spectrum"/>
<cvParam cvRef="MS" accession="MS:1000285" name="total ion current" value="3400097.00000000"/>
<cvParam cvRef="MS" accession="MS:1000504" name="base peak m/z" value="622.02833690" unitCvRef="MS" unitAccession="MS:1000040" unitName="m/z"/>
<cvParam cvRef="MS" accession="MS:1000505" name="base peak intensity" value="304802.00000000" unitCvRef="MS" unitAccession="MS:1000131" unitName="number of detector counts"/>
<cvParam cvRef="MS" accession="MS:1000511" name="ms level" value="1"/>
<cvParam cvRef="MS" accession="MS:1000527" name="highest observed m/z" value="1161.03710932" unitCvRef="MS" unitAccession="MS:1000040" unitName="m/z"/>
<cvParam cvRef="MS" accession="MS:1000528" name="lowest observed m/z" value="95.01096112" unitCvRef="MS" unitAccession="MS:1000040" unitName="m/z"/>
<scanList count="1">
<cvParam cvRef="MS" accession="MS:1000795" name="no combination"/>
<scan instrumentConfigurationRef="instrument">
<cvParam cvRef="MS" accession="MS:1000016" name="scan start time" value="0.0840333" unitCvRef="UO" unitAccession="UO:0000031" unitName="minute"/>
</scan>
</scanList>
<binaryDataArrayList count="2">
<binaryDataArray encodedLength="11996">
<cvParam cvRef="MS" accession="MS:1000574" name="zlib compression"/>
<cvParam cvRef="MS" accession="MS:1000514" name="m/z array" value="" unitCvRef="MS" unitAccession="MS:1000040" unitName="m/z"/>
<cvParam cvRef="MS" accession="MS:1000523" name="64-bit float"/>
<binary>eNoN1nc8VW8cB/DMhrJXUpml+DVEpfkxK2mYZY977XUn97rGnUYoGUmLjBAto5KUjAYaZkNDZimV0EL97l/v1znPdz3n9TrnPHfumJ2orD+EFHb/7YVNhyBTabvFV/wwbD6TtWPNDyOVXPFkvuVhiGpcsjzJP4xnZpnxjxoPoy1xV9hBMWc4tTJCRSScsTgvTjnWzBlZN6+bsyycUWDw1mOA54yF1/ohGe+MtE/bNgUkOuPgIuXrsY3OEKvsoj5qcsYHStTyVWIuqHPNi7sh7oLvQV4G1aYuuPaZ8VfE3AUV9xeU8S1c4FS+SLOU7YKeg4+YJJ4LgtbphuQIXLDk4bPXwfdc0HXI+NCSJhcUXJ3p8p7jinqx2tC7Yq4oizJSXWPqCmn3ebnzLF3xtuHx3uNWrtjlMJdcwneF4E08idjkivMTVp2fm12huffIoS0ibuAnK2gvFXfD0cyfTu1b3WBwZEfF0HY32B7vzrlj4QYXu9tlBlw3hOhzyd/5bhCR335X0OiGr0NrFgU2u8G4zj/xprg7YupbKApz3VF18Dk31dQdiT/esdIt3JEb8o6zzModDZrljOsCd7xIK3w10+gOKWv3/uvN7lAv/vfjuIgHdmiuT/291QPba46F2O70QNT+p3WR5h4oORnwRj3WA17SOMHkeKDazPvJZZ4HsrTzpZ80emBOesitzAceeHzxg5bGXw/8ll/46qeYJ7ZazV+WK+GJUV6qxCsL4XX9r6y5XE8U7xZ86+V7YjefN3ml2ROl1vbvCKJemL9kv94iLS8kRUtt2qrthcfUr/aZOl5o1XXQ7TPzQu+oyLlMby9UMC/GDvh4IeJ0VcVorBcYbov/qHGF8UMVXEOeF06PzL7dmu+FvEmlR313vCCZa/LKrcELp+4bep7r94LVpYMlT+Z4I/vC4t5not5Q/mLr66zljWVsJxLDzBsPblldfOvjjRm9F873uN443+QgpZDnjdVjflsS8r3Rbrto6b4ib7jGztff3eCNptZ1hyXfecMl7NHvS/3eSP47n276zxuja9brRYn4YCC75CdH1Afv9iSvdRfzgVqk5S775T4wl4w+oqDlg2G7hfJG2j7oF429mLbTB12CwtBQMx84Z43Cx9IHg2tqjtM8fRBY7LzLy8cHmu3bPMu4Ptjx8q/a2zwfVItMfltR4APS2xGpefd8oLL0LNW40QeV8z/u9un3Qfzlf8Vdgz6YE6t9NU+UgC9VX5ZKaxAQ2L/Vrl2TAHkxKk9LhwDKrFVk804C6raFnTAyJ+BUdlj/oCcB72UnlwX5EHD3t3WtFJsAO0+50QdcAgyCTuo85xNQYrTvq1YeAb5nIGOST8DXvESRz4UEmGr4bvpxl4D5OXmTH+8RMC3Tb6DaTADvhq2xTB8BR82VFmX0E5D5XamEMEDAplx61vt/BLyROpgIMSK+3XCJXKxNRMINf51eMyJG1E93e3kToSBnOVBKIKJSl5nayiVibIX8Ee08IsIuu+0ZzCeCfbAvy6CQiIiWxsXDDUR42V451N1HhPn2zA7/fiLs/N+aFwwSQfrRG9Yo6gtx7bynERq+sPvm2Nmk5Qv2KWPjBPiipqK6Z6WZL+Qf1Y/+FlpD9nsh7eWLD3V1d075+OJ0lcaCCKIvQt8NzU9l+2Is4+s8F64vLD/+dtvL84VFncH6oVxfhMf8efsx3xc+fwxv2xX6IvvF+LHV9b74xGzlH2/wRcDGjQtfNfrifV70rtZ3voic/KSR0ecLo1POZN8BX9hnjXBKxfxgvkv6zSdNP7B0ulcu0/bDH5XHD511/bCrefv0iJkfJA6vzg609MMqu6VTbgQ/9JTddLlE9IPaynfrI3l+aFPyvVbH94PBoReGJfl+cKq5n61X5Adx62jagkY/PD03Wb212Q+qTz+tkR/ww+XPlqvLhvygGaYPTzF/MFZKyHyQ8EfOc0HWTS1/hIam56vq+EPn6XPW+hX+qOId2NBj5g/NrWINteb+2GHTmSS3yx+JIdwzpT7+aD7V//EswR+9SaI6njx/bP7g/Wwy3x+li18+1y70x6yuVUZHg3Bdck7YoQF/BPHphGuD/rjWHPPIVSwAnr/qTavEAzC3wepor1YAVIu923R1A3ByjXr6e/MA6DF920YJAVDb9XP/Jd8ASOK6hCE3ADbLH5eX8gJwYjNz4oEgAGcnkq5SCwKw/27dY5GiADwdPZp0rSEA6z0q7eWaAvA8YOUN7eYADJ9VtakYCMDSjQu7HIcCoCTOJieIBeI5s5RwTjIQwbdenlbSCcRD5RtfSnUD8dSDmvzMLBAqry9UzZoHIv+JWVEYIRCnk+PGKoiBSPgx/W41LxAT4uSRJn4gvC8cP/w+PxDfvv5796MgEOIXGt8YFQWi62HHhyuNgRjY5bQ/ZCAQBvOuypQNBWLxQqXi7WJByG9b1XdZIggpjNWPGrSDoFMg57h2RRB8pdPzaGZBSG+4bbLQMgibomI/2lkF4YSFYugt7yCw2/fcNyAGQTJNdm6FXxB2ZvzuPcQLwpVD3G82giA8pFoWPYoPQrvp173i+UG4Nj65NKUwCBNJC5/XNAYhbuWmH3YPg+BCMjeO7g/C7jdn2EsGg2Ckc+siTzwYRSbrHObrBMOnzceJbBaMqCO93UoWwSDJkhyTiMFYuefHyYv8YNTllTx/WxCMK6UL5TZdCIbaxYOS9xqD0ZfmbGJxPxgefWoJxIFgLKxNja8aDsZ/iz/xtMRCQGe0SPeLh6D5ne1kq2QIoqYW2nbrhCA+MbtDbWUIND9kOoWah+Cz5m4MWIZgR8/jGaldIXAvWOYg8BGu+1LP/SSGQEv5mXO6fwiWlhZ8+M0NQajMeUE1PwQkz+cPneNDcED3/fSyQqHOb3/PbwqBvWWyfOpgCG4/tDzCFg/F34xHDHnJULxxaNr0STsUH3K+sTatCIVWvn2oqEUoXKERvdAqFNNr8CDBNxR92ctadvND4ahV8+usIBRpdXG9gwWhEH/ck7ehOBSq0rlz5jSHQvZCUMvuB6HQLGovXz4YiuT5RRYpI6HgiY6sNRALQ4ryKTwUD8OnI2+35MwNQ87gV08rnTAkJPq8bNQNw9JDBOnVemEI36T39o1lGJiBqRMLdodBkCLzWH1PGO7ty7/ZQRTmrRlc2MUNA0FvRetZfhiGD+xTMYgPw/Na5wt3C8OE56HqlkdNYbjZ23Mm9H0YHFedZngOhkHufvW+a8NhYFQlZduKh2OJZofbaolwhM68X/xSJxyq3zazZnTDUbxm8rjGynAwtWwlVpiH42C52lcpy3DYWKqFbNkVjpY9dSG53uGY8WHGmvqGg5Rx+WGVv9C320lPOeGoc5DYnM4PxwvbjLDOhHB0a5/MbCgMR29cSq90STj4Hk/jjJqFcZbtKUoPwjFfbfH2m0PhcOvR18kdCUd0/OLGHlESxvvfqNiKk6DuuGV9sjwJNac6wj9oklChfzj0ohYJX1Qk7Q4ZkkA+ZdqivYEEXltfTpkZCcQjaQZkOxJkP69/lWhPwmqP8eJSLxJ8W7aeCPchYd4xq9uKZBJMZGbflVBIGPzoLPqKSgI9Y9I0hU3CqoP6sVe5JDAXcVJe8Uiw9yg6751OwsVxhQz5TBKO3nMsqckn4cLo9nMGhSQc0y46/PmasN5dmabMChLCjjqXHqoiIXh5suetBhLKl5iG2DWR8OL5WJNahzBv0vBjh9BXk2VlHl0k3PnWdqWgn4T/HlckjAyQ8M/G8b7ZdxKWs/Y90J4ggfvJO9dClIw9DrCsESPDpnzHmzx5MsRFR6pTFcj4lSShRNQiI3xCPtDKkIyBC8eft28gI0fDOqTAjAxV9vgrW1syLNpc7/bbkRE3/pkn70CGbqbnwTc+ZPzUjCpWJZKxxrB8TgKZjNjk3Hd5FDLqraL3udDIGPS8SU/jkvHHO3CBA5+MdPF+n7vpZDC3v6iVzCRD6cqWa/n5ZGx4+mY6tpCMoPrHrKkKMlxzXFpRRUb+RiWT1w1kiLrXZbc1kVG7gtVytYMMP+O+6J/vyViXs03vTj8ZO9VOHWgdICNl7UXD3u/Ceo49L0dEKfgxdp26TJwCo1qbq2MSFOz24iR+ladAKuu78TJFCpYO2F1+oUXBl0s9RCkdCqYUJyJ/G1IQrDWybJ8RBf2/65KVzClov2563d+Cgm9Z/p0v7Cg4XFiTmuFAwZ9C+0FrAgW15wJniokUcEhnzhykULDjyLGrGlQKtjWUlnbRKKhK1pMf5lIwcED/5xiPgq9Hs4be8CnQ7tTr1EqnYOPH6dfvMyi4ULdqIzufgpWyam+9Cilwoam27qugwJ3Eua9fRcG7kmsXuQ0UrG2pqfRvFK5TTMFsouCv0nSAZTsFLT/3feR2UDC9c9taz04K6rLmTGsPUJC1W/WI9zgFttZy0mPfKfhUtmXGfJIC86TbmztEqXAwCn7yTJyKMAcj0Ug5KjbZ/TyzU54KaohE1wuhifWN1uWKVGQPvlp9RYsKHeachUU6VPh/NjlWvJ6KseGMgYUbqNAd3if+0oiKgz+J0wWgovnRrVJRcyr6vyyRfW5BxeRX1x9VdlSoL8Jroj0VU1/6txY5UNFr3X7ImEDF2Ur/rrm+VKyWmw7gUqgon5teWUmjwvjqeEY3V+jLjw9O8qh482Xsd0K6ML+rpfBWBhVOyZz9bplUeFxZWbC4gArux/yCjYVUPFXBHrVKYXycxGqbKip++tc8SWigwuBHGpHRKMxr8XTNaaLibn3bS4lOKrb98ClK66KifW6FiMwAFSMPya9PDgr79nRr6nynYuURuwKNCSpcIzrXPpyk4mLa0b1qYjTIv1I99FCeBtNbhl5/FWjYxXpRpqxEw5ks/4oiFRrOZ5+ftl5ME8ZbrA1Qp4HlQPEcXkrD6YWhbP3lNPwItWxq16DB7KPZVxNtGvo1D9us1qWhkDb68/U6GmYt0soMN9AgnX1UcacxDevstLRGQEOKrXLFenMa0vREQjwtaXghuWh64CANXNdlktvsaahJT2WaE2h4TZU+t4dMg/i3Eo2/VBqsbHdU7+fQIFqzt9GEJ5zHcB1xBZ+GJcZPBpUyhHG6+iFv82loqOHqdxXQkP71jdpEBQ3JLyXk8qtoeEBWOeDfSMMVRuXArmYaQuJNLe+0C+eam5n8uYOGc6+YT6W6aRBpL4qi9dPg1rVIymmABi1L/dePx4XP4brGW88JGqTmbwx3nBLOGaD0pVuEDlL61kNiYnSEn1KFrwQdF3KdI2rk6MhMLZk6JE+HauPMOWcFOmp/lc66KtJxk8e95aVEh1bm9fIj2nS8rE/Q5+vS0WAp2LDVkI4aHVc+cwMdGk+1zlCM6Ui0Eb220pwO/mXp7A9CR+4S/2y0pGNu0txyGXs6ysfn221yoMN0eUZmPoGONYfIW58R6Ui1UOx2p9Jhru50r4RHx9r3VAclAR26qYqyx4/TcfGuR9TtdDqmflg7FWXQcSPfxEY2S2hE8PSnfDpC5aSq1Iro2LD4Y27rNTrizFpbjSrpwnPBis0G1XRUrTvqtrRROG9/m8XOJjpmVua1mDXT0bZ827huJx1G5DU+D7roELOXuJ/ZTceOUEPrtQN0DHQTnI8N0ZGWbZ+D73RcN3+uNCX03+FT+1gTdOi82hmkJhaBDeYb2EflI8Bf5ZF7TCECJioSMhNaEchZeaslWDcC6dealz0yjMDZa1+CrhpFIPCjg5+xeQTaOysVF1hGYFZ/rWGhfQSmFy8ONSRE4L/PYf0riRHo0dzG0aVGYHhQOe01LwKx2+M/G2VEQMK5STYzKwKqFhdZ7gURKDFOu9JbEYEDlVq3Nasi8LHiyem+6gh0bOxhKzRGwLw5735NcwSGzu5QUuuIQH+0zGGRzgh0TVRG7e6KgPo36sbs/gj84RK/dQxEQO+f50u17xEYkQusok1EoHluws3QyQiE3KxO8p+KgFd6SpC8WCSk3/nRW4V+clLWDpGIhJ6t2cy0ZCTsGbZPNBQiYRp69dNrxUis0rg1IqkciZ0Lhr4oakdC5FWrUaPQESOb5w66kWD0PzvWahgJXo6HS++GSEycqLCRN47E1IUfO9TNI+GVfX/HP6FSlBMvDS0jwTbRCl3lEAmHpWoico6RCP6v8ok9IRJdJ+aXLiMK4ykVZfuokXA8r7kzkxaJsYGmDX30SBS87x0O5UViXt620UmBcP2L+LOY45GwpZXuPZoRibK5VcpiJyKxwowRdLAgEj8jNZZIXohE5bWNr0sqI2ET0jn2X2MkJHt6Fjs1RUKQPmWW3BmJhIyVqz50RYJVlnm6tD8SpW3rk6oHInHyUbp441AkitLOZJh8j0SfieV716lI1JDy+ytEGegnb04+I8GAZee0HUGBgXcm9/5VKzLwYlO4NUmJgTITkPS1GXhcuJPzVIeBJ07BUzG6DFQc0fZbs4EBKXlGs7QxAxHOT5pkzBggNKUv07Ng4GHSxR9cewbUv57/9saRAZ0rbQZ3CQzk+P6M3E9l4GTH+65MGgNy71RDDvIY4JoKmq7xGehpzGqSPCE07GB/SgEDNjb0uvIKBgzC+UX3Kxkw2bI7JLaKAavRJeKXqxnIlWzUm2lmQCDvX97UxcD4lz7KvwEGnKOqbyQPMZDx6FP7kwkG3qpZ1rOmGHhz0+OsrhgT6mKDIokSTPxUPpJor8CERr2FcqgSE4KhqO1j2kykzSuOM9RlYjhA8t3YBmG8jkKoiTETalZqTmEbmXDpjvb2NGfi1wWTRk1LJuwW+AW42DOxL9NtbrsDE0MKayyDnZhw1Od1nCAw4RyntCKFyETCr1siq+lMEKSL3nJ5TLhNzShmCJiY7zfEXJXFxC5d0fduJ5iYkC17OlzABLVSzzWoiAnFO1pDOyqZOOnu/GZVFRONFqvG26qZOLSmniloZILnM/N7czMTFrHWM9s7mZj9uklqrEuYJ7AcYw0w8U09+eO/QSYcDi33vzPBxLaKXYp7p5g4YRU3micWhb6eUoUv4lGw9VWyvakQhcW0ziRHpSiM/1lNVdSJghwn7a+mbhTO3vWdq2wchd/pyy+JWUbhdV5A0B37KESMJN/wdIxCddhxS1FiFLY+OGDxQOjaBTOLflOF9XqexXDpUXhB33+yhheFVO6C4i+CKKiUZE7nZ0ThKWfZZoWsKHDeF7wdETolTdwxWBAFF7vQR0uKopC+yVVf6kIU5r7YTP5UFYVf89IfjlVHQWNHSfeaxihYtB8IU22Kgp/mGt6q5ihslHPGR6Gm1gnnEzujYDL7WLe6KwrT7nev1fREwWZEyZoyEAXLKce/jUNR4OXXPI+YisIVvVtJR8RZqHBWrP2rwILpgTjabiUWznTuyInVYSEhwT7UQ5eFeZ+6n3ZsYGHJOrPaw8Ys7Lo6OHTQggUW9+9NVQcWPnIeaBs6snC72Jmy1YkFm3uz678SWJB9NyDS6svC9sw12xuoLIy857s8pLOwk7Qu8TSPhf0fJLAungUpiZ6/GeksxA0Xr5zMYOG02HCJZRYLS226iNcLWHhQ6Gy8t4gF0qW6p62VLHQHDdfHVbMw38LHOreRhTIl//Wbm1k4wDKw0L7PQsup2BNGXSwc/P1ChzLAQuu7941ZEyxk28arpU4J4zZQyuhi0bjyfXTzaYloFLxw+DOiEI00kVv2TYrRkGkyOi+uEw05k/9uHtCNhomc9DIv42jMmntOdJpFY5mgb7bFMhq2d84rJDpE4z3hAJfnFI2VogXsTcRoGD6utR32jUbUX5bKsF80GhxIr25RhX22dD5OpUdjSvX5+du8aJCatcQLBcJ+as41uRnROBguapCRFY2rC6xHLAqj8Vp3ob/YhWicdXu0ZUFVNAJC1k3UCb1uZUxaej1a+D4QZNsao3HA2LDGpzka/6VNWfl2RcNJpX5Tbnc0VKxU7bOHhH2zg/6wp4R1/VrydkvEAO0RQ+OSMbjaY8CfoxiDKs648xKlGMyTlDquoRODqdnz4za6MSiOnp/gayS8r3N2JG9jDBpcPY4FWcSgWzJId9wyBobdXvUfrWJwmDPeVuMYAxFi3g1zYgzKGZ3DR/xiwI+dDT1CjUHLoXWjprQY3JAsLymix+DJL63obn4MDjWJ/raKj4FLQ6fN94wYzF7umXTPisHE4nWWioUxcIo5X+lYFIP2t5IxTZUxkA3ReJhSHYPEY9u3L26OQYg5UbuhS9hXX1JNqkd4TdxdThqMgaPUXBGnoRgMvpR7If8jBldcOtR6xWKxbfj8k1nxWERorPetl4jFgj2+Hw0UY6F/P8u9QikWPk6RsreVY7FfeflvQ91Y5L0aNfmwIhanypf37DWKRfetf2FTxrHQzrrwxtgiFrxNaud9rGIhKj7yk+MQi7QNedmvHGPBzVFebUCMReuJt7+s/WIxb+eY1mFaLFLnFg4H0GMRnWBdmB8Ri/VLDBSp/FgkDFG3FApikV8vOsnKjMU+J7R4ZMXi3cEb6WtPxOJLchu1pSgWMke9P0hVx4JdNaszIXTaX+zh3aZYrLwne+Rdcyx0Y3ae3tcVi9G99CdfeoTrHfeLdw/HomFJ2HPxn7GYe+Y/iTlz43DL6kKynWIcVrSr/1yoHIebyy7Ojghd7yjyx0InDpT/WhLXr4wDiy85WLcxDoVv7pB/msehSWJ636hFHGbUmv6pWcWh+Unhy9uOcfhPcUv4BmIcOvs+rNzjF4d3Bc6P6ZQ4MIJk/3bS4nB5Xn7EuCAOp7xKbgnS4/Bxr/3ci1nCvgoZ0s8L40C8ap716Xocoo8uEn/5IA5f/9EUWM/jsGtSMlNlJA73fE9/4fyIg5zp8jTBT+H8c5tU6kXZ0LBojfQUY6NdfNu310K3/91X0rqAjQgRTsRBKTamT7+KLZFn41KIS1abGhuLnJccnF3CRqPEdDBBSxiPVTd1tNnY+Hu49PRqNi6meD2fNGTjjvmK+Xpb2Kg3FiFYbxX20R69mG/GRkvO8P3l5mzk5QUSSvay8VdrUumOPRshPVaTT13ZYKxouHGDwEaO1vwDtsFseBowHWuE6kiPTlpR2BisN1h7nMrGlNygSGQUG013Fxd7sdjYzbT0EOGx4eQaZXxO6Lwgu5zVyWzh+xKTtjeDDU7Zjs1Rp9lwiXvosb6AjR2cu3tYt9h4csDKcWEtG6MeWQb3hb6QW1ZT1sDGwtN7Arsb2eiezclJbBHuR1p36XgrG8/Oh1wb6WTj93S53pJeYRzv2gvrATboCqrzX4+yEWU+fzLuExsBUTP1xt/ZyBgbjtaZYKPhXkDnuT9svF3XfWfRNBuOx9anJohxUELt+LVMgQPrzf2poWoceM90CP5bwsE2rVSfOqHtPIlUY20OunKVngzrczDlY7RdZBsHuuM3fNaZczDvcPTkjNBn8kFWJXs5GFSoq4y05+DcZNi3Jy7COhGkey6uHHSqabb/FVpyyTvancCBzY9NSTJEDhqk3hftDeJAZ7ZZs12oWbRo1r5gDtRlJfvuUDjwz7xqUUzlYOCHesK/KA6U6B+73XkcXF1KlvpxhIPpm67TU8kcxHKh9yCdg9dip80bMzjowxatt6c4uGQnqyh9RtjXQdTzaD4H+38GbmIVcBB3e+a7djkHetTTv5dUcZC+fPR4f62wruH+7O5WDiI4GRbXOjk4k3xX+2wvB7TpXZ+u9gv3sdWH5D7AwVze+119Qk1P+dzif+KAV+5gqDYhzHdfd0VlhoM2y5OjW8S44BdkUT8Lnc0aUl69kAvXowvirBW4sPjF/a6gyMXUMtOQ3epcUPusnax1uFig2mDPMuCCbXkxNWsDFz96E4xSt3LhMRM4UmnOxf7OETvWXi5+k9bvdz3IRfrrO4q5dly4rHkpfd2eC327T7SHLlysJXWQ5Ny4OJMjLeJA4CK4MOK3fzAXGZlL27KpXESuXiY5h8XFhuetuSt5XAyqlA/rp3BRl6I5apkprKuo0jD/DBe3+kJ+bynkwomUc5lcxsWKD46rvlVyUbmbf/JsFRenzulv863lIt/vacU/oS+2rv7FbhT6dDpOs0lY5+vajiVtXGy32HOzu5MLiQ+XHyb1crHz6J8or9dc3E9Uphf3c9G2/kZV4gAXx7pPq279xEXc/rF3kTNcbBX8q7UU42EoWXqetRQPX26t8U9cwoP0YZUvldo8WOYVn6Xr8OBwLEv0vCEPbScaeKEbeDhfpUzVMuLBbKKT27uVh7Fnaz36zXnwkdWrmN3LE/5/Fb/02vOgr3nnT4CrML6XlJTlxsOJvXaVJwk8/PXZ2/PGlwfiuRvbqv15qPYur/II4CFH1kUmNoiHZ0v+mmoF8/DtQUefRAgPO6psVI4J5Z/zvWkRysNFP4cx6zAerhnNYdwXWld1bd4WEg9FfZAuofLwr/fSPnMGD0d+zFSrRwvrMMis3Wweit+YvaBweZAvyVF25fOE35uFPTaJPLyvRe7NIzycs2zbdT2dh8ov+eUymTy4ZS8PUCrgwYkX2WxayMOmgMvPpi/yUPumdm5cGQ/b1HXFt5XzsHuphbpWJQ/7sjoeiVbx0GUYepnQKNy//AO5Vb08KM/d6xI0IJzrvTPx0GceMrSzaHGKfJx7s9zzkDofjOj1td+0+YheUft5Vp8P267Gv/8M+Ui8Xj9rYMSHyKagZicCH0urorYNCiV/dbIOIfLRPPAo/wGFD6UO59wYGh+stj2LZKP5UF0RVxDF4+PzUYNcFT4fnSsq5mul8GFB2vDvlNAxzX2XTTP5yK3sfnfrNB/upqXn3c7wwW7Nfvown49vxqfDlQv5iMgWsyio5WPJh45J23o+pHfrNbU18mH/6diFoNd8eIk9t1Md5COnomG84bMwb9h3ePckH7Vl73xlZvgwyTPb1yoqgEOwGn+XuAALP07+m5US4EoyPS91oQB6Lj/V9RUFUE1PqlijLoBszVUVmf8EUJcZkhk1FGDxxjObVbYKEPCzPJKzTQD+mk7ZV+YC4X9He8sWGwG8175ay3AQwP6KlhHLTYDWZlp8ClGA1Kx7EkYhAgwMusuGUgWQSB00IdOE9V42sU5GC7D35Ve3z1wB7n1bl3mcJ0CP7NgZU74AQZS69U6ZAixav/TSULkAxP5naluuCet9ytpa3yjAp9vS49VNApxdc79rdbMAERMZ+9O6BLhhX+abNSjAyh1LnpR8FqC4aEbRfVKAddkVeUPTwjluj3rWGcUjeY5zddS2ePiH1V8X3x4Pw4eMvfYW8Vh67nDelNDc8Mq+cpt4aMxb/bfRIR69L+VrbrnFI6bMKjGDGI9jawrUQzLjMbDY6TKtMB725Q5to+XxoBnU112qisfqO6yMBXXx2PdbRe9RUzw+WLbK/2mLR0tapKthVzxKXxJ3DAhdM4/qcEgpAf/E7BoX6SSg7GYP77NQmnIJ9Z9RAspXxff0b0sAr1RD6rlFAi5khiqkExMglnO0TTE0AfqqC8QXn01AoprO0c+FCThv527DL0vAeHL2RYVLwvvGdhf/VCUIz8lPCeISieiZrxJ2TWh+q4yv+6JEELLLiw8pJaJyUYPXT51EBG09oaX/XyIOrNfErtBEpFmqnzlDT8Q8duFGgiAR54JvBDxNSYTTycvbZYoSIfZBzKN2KBEm7SoV58cSsT712ELjqUR0WynNWfIjEZdW/xn5NZOItxIjupeNk9B0TuG8vFMSbP/bN7/RPQktjwVZ2b5JkH1+brCYnoTasUsH5G8n4e3pH3clmpIgraXp0NOchGBm3KOtH5Jw1+21UpLjESxbs9hwvOgIbFIrU6hDR7D843JPt+YUPHwjXyHzQGjP++6lD1PwMebMM9WWFFw++4uT3ZoCu8yZt9y2FIyu3W3r8DgFDImXLauepGDgd+lpqWcpqLv6Mv1idwostfi5ci9SsF/Nfa3e6xTck4iwUe5LwZ1fMdlqH1JwX9H1r4PGUVy2/eLwJCENIT+5NdN307BYR7fyb2MaisdrDVqepmFv89pFvQnH8etqT9js8nR0Rs/809VJx//2Sz18</binary>
</binaryDataArray>
<binaryDataArray encodedLength="3896">
<cvParam cvRef="MS" accession="MS:1000574" name="zlib compression"/>
<cvParam cvRef="MS" accession="MS:1000515" name="intensity array" value="" unitCvRef="MS" unitAccession="MS:1000131" unitName="number of detector counts"/>
<cvParam cvRef="MS" accession="MS:1000523" name="64-bit float"/>
<binary>eNpdmV2IVOcZx08hyBokTIPIYqycioWF5mIuJOxFoCd0W7ZlL6Zgy1JSmAsDS0j07Pes++HZdd2d6FpHo3ZjTHLaWnfTWD2aTbtRY09aSTchham16TTYdMAmLEXCYG3ZCy/a+v7+Q58zNw/n632fj//zf573Gc/77+/c8eB/InrikwfSm7/m5N+uPJDp1lvu+T/d8+gvv3PPPz/n5Na3nLz/YyefPetk7SdOPvK6k7kjTr5xycmHee/MUSdfedPJWz9yMjjm5GLZyWSY+yPcf8HJ4oSTjUWu9zo58HMnvdDJL7Dv2ktOdiTOnm2/ddcz7ziZ7n4ggx1Vdx3xfezW7fjao0+5+y+670duoM8vnLx0xt1/5n23zvN/dPfLs07msbtxHj+gd23OySp27fgDdvciSw9k13e+6PZP8eejv3L7LbPPLHb6h53snkb/U05++aJ7/7u/IS6sX337gSxO19Fr2cnd+HHDy7y/39lV/qu7niZ+HT9zsu2gk+3svzJJ3Ihjbgx/nHTyLDjahh++jbwLHjoWnL6b3mU97t+sOHkNf1b2ObnZ+d97Ff9u+KmT9SknO/luxcXPu4pfhtB/4LST18FJQvzP8H5AfFKXN14XduzgOu/i4W16A/8fcPLcvJP/4H5h1MlT+LeOnz644ORzC8QRPN8WPsF7DTsPfIy+rL+RvLmDPh1Ib9DJP4HrGDs89GiAkzVwVZOd5O8mcHUTPyyi7+kTTj6Tch3jh4j1xAPE9Tz2lXj+EfF/lu+ew58Bfr//qpMfYtdO9o9fcfIe6y7BGzuJbw9+nz+EPuTfBr5b5DocB/8DXIOjNeyv8DyeAT/gepv4DpzNIG9gRxt50cDOTuJ54ip68v1G3gux6/QvwR1x6ESPOXC6BXyt8t2dis23kO+6yFcPf3aB5yp4aid+88Svh/zs+SH4xK+7WD/k+cfkiQ9f5cn3/eBjq7Mz9+d/uet177MOdgfyI/uusM4q69/Avhb06yFvnyT+AX6q4NcW9o/68Rv+yg1ae+cju8466liwH7+D0xbhBNx1wetL7LsFvX2eR+xXBzcbHX+kF2/jN9Ur7HzibexCjw+df6Mvwcdl8rCIHilxTtC/rHiwr8/7Payf8H4RHHjXbB0DF8Wv/91dPwav7gaPj8Cnm/HHCnrscOtGP7ib4XGnR/TOB+TNEt+xTkp92c16reA0IN9S/NpK/PPDlveE507hF/77Kng6R17cwy9b4auDZy2PVVl/6Tp8hr2dxHHO2RfsuoVd4C7Fnlvk7xZ4NoeeDeJeQPrw7XvwQIX4V4mfx3d18HqZ96pc++y7nbxtg7/uad8hJ79JHVyD56aP2bp0/jLfX4SvwF2D71teoz6Bl20XjH3+2U/BDfm6SJ5cwu//xh9l+PQh9m3Dz93ErXXG8mrIOh55FEof7Hia9fwEXqVeLrLf9AmLqzbqewq+12PvN6hHVda/j392oecpeOx5/NgQb6BvTFy+R/zHqFP3T1hchVzPwROlKYvHOvGLsS8H/mP8kKBfF/EtUMeui2/QNyS/2+U39nkdexv0Ea30Lyn6JcTjPHmxiL8S9gvgj+3s0wmfLk5b/MXo0wKO2+CFOvXx8TO2btd4Hrv3088+gl/w9+Vf2/eF2/fgiQvEv8r60+j7EvevEZ8CfrkLTq6A84j328BTCv4WwX3C+zXikojPiH9NfYR4dtTmwxi8E4PzHP5KqFt58nn5iK2f8msH/BMRz+5jNr6dvPc5PBay/zK4WWWfq0ctvhL2DeHPjfhhC37v5vt4zvaHinMrcfP22roTw2OB7J20ddgX/5W4j98K+DGPft18VyMPltAvRu9O3quApwucz2rg75MFa0fUBw7Zb5m8qO63+tWJ70byOdoDLpB17M1hZ8P5u7L5YXfeuqf+1MU98Omjb4IDH/3uEK/SrK3PeerdhM4rR20/8yTXFfQogvsG35XBT3XE4i3PtTdm+bQH/87znT9u+4kcfmtVH4jfI/z2LXglz3sx+OuCn0L6q3jY5mkAL+f1HH2Oxbaur8zYfrOBHkXwk/JexP1O4rgybfu21sjycRt9gr/f5m8yZf2YjFi8JuC3RF3ITdn+stFr67byrcJ1B7xbmLTnzbjPni84xzf704T7Mdce19U+218kB61/VE97ZiwPt6hvQQ9vwq6n80SCf9sOWBx1gMcidqXst3rA2tcYtDwX4Z9u9CmgT8K+K4dtvZP/dZ6VfxWH2iFbb6VfddDyScB6ed5f9/vM3IR4z1+w/FDHzkR5tteeF5Qf4oUGdSQ/ZPNW8w6dh4V78Yr0E26UzwHvhfirGNrvfeQy67bo/EM8WuDhAjg/R361gENv3OJYfVc7+bLlRds3Vcgrj+fFSTt3K2Hn2QUbh7YXbP8aii/wfxhaHBZlf7/lR+Giea7jfmvG74pnil3tOh+o7zpp65fmL4rn40ft82Dc4kB+F//kQ3u+U776yGjUxk/rSR/xg/yl+pYqHuIJ/LPEud0H7wl+yGH3GnW7wfMIPWP0WWO94pTt59bRv7ZT71Pez4/a81gsvIcWbxWkT52pD9p+qX02kx/gJ8Su4LjtayNwVRiyeFvVuXfc9guaw4X4s2fW4nsxsrzUBt9UWD8uZfrNYYs78a+v59jpDWXOe5onEJcK761N2nXlh3bqZQwf+KobE7Y+RhO2PrTCZ+3gxMfeGvvMLVh9N7BPccz2q+LBZn1B/0Kf7Rflt1h5MGTxG2r+jp47j9s6JPyGxKHC/r7my9M2/5U/yqv6hMVztWT7Es2rlBcF4RA7ypHFcy7TR/i8V0CPeq+dC7Xi5wZ4DkYtP0vf/D5zrvEqwkUpgzP0i6dt314ftbgtHLLzlGZdFS/3WfyoH8vZ/wWa+av87GG/Qq/NA9khfNVL9jypvq7Qb/0knlL/prlGYdD2CemQxYvmFR56p/izOmbzqr7b1kX5X/UzUT3UPBc8xBnebfbJvRk8i8d67bo6VwXD9nmKvt6srd/lDB5ULxv9lk8Un+2VTP1gn55JWy81Zxae6jqXKG79ts8u9lm+jvfZ+ZJHX13BPwn5VdfcTfPRfbZv96i31Rnbryi+qttBhm8lCyXb14kP1Q9ofjA/Y3HdxJPO2YPWr+qj45dtXlZDiw+dB7Vv8/+tfptX4vVI/fi4fU9+ET960k/88JqtS7mK5fNGn637qqPqL+vDVh/NZ8NeG6emfcOWD/Q/qHhdeaB+u5KpZ+LTHOuuEIfVw7ZuaI4e7LF6FIatnrovnlN+iI+qGV7QfeVNsNfWmbXI+ruoPAit3soHrS/elN/SUdtH65zfnL8OZs4bA7YuhaXMPHaPrXt6vxBmzglh5n3w0zljeU39jHAq3hFfyj+yR/eVV8Vei8dwwOZ5k4c0f4os361GFp/qG8Xz4mH1Z8pPzY3VB6puNvOE+tCYsn1fkfpXc/fLp/j/vMXVp/TpT23er79iz6uyo3PWxlP4VN/+0En7P1hywM5T5H+dawtTNp+Uh6qjOs/qnKx5cz3TH8tf6veU/6qjzbq8NxPH0M6FhGP5u3meKtt6UM3MhcQL/iHbb+n8J/20rvQRL8qO4h67TjSQmUfpPNSb+X7A9pnqJzSH0DwqzPSZlUnLV+rP8pzn/AkbZ/FbcTQzZ+q3/JVm8lb1Vfm9fMyej5rxxU/+sNVL/x807RvKnFuO2v8d1Y9Kb/VfhRFrh3hWczrNV4U7nUObc4w+O5/UXEvnD+mTCy0fKW7qvzWXyJdsPyo+Vx2WfzWnUd408SKc6f60zVfNFdS3qy/S/WY/mJnDiv+Ex1y/jV/jiI2L8FAcyZxb+y2Pijea/cqwxY/mc6pHPZGZf4e31z/1//tFb31m+8yv8L+Yd9jWbeHq+wv2/wr5W/Ukf6J5jvwPAQb04w==</binary>
</binaryDataArray>
</binaryDataArrayList>
</spectrum>
<spectrum index="9" id="scan=10" defaultArrayLength="904">
<cvParam cvRef="MS" accession="MS:1000130" name="positive scan"/>
<cvParam cvRef="MS" accession="MS:1000579" name="MS1 spectrum"/>
<cvParam cvRef="MS" accession="MS:1000127" name="centroid spectrum"/>
<cvParam cvRef="MS" accession="MS:1000285" name="total ion current" value="2496493.00000000"/>
<cvParam cvRef="MS" accession="MS:1000504" name="base peak m/z" value="113.07416743" unitCvRef="MS" unitAccession="MS:1000040" unitName="m/z"/>
<cvParam cvRef="MS" accession="MS:1000505" name="base peak intensity" value="283541.00000000" unitCvRef="MS" unitAccession="MS:1000131" unitName="number of detector counts"/>
<cvParam cvRef="MS" accession="MS:1000511" name="ms level" value="1"/>
<cvParam cvRef="MS" accession="MS:1000527" name="highest observed m/z" value="1160.01468048" unitCvRef="MS" unitAccession="MS:1000040" unitName="m/z"/>
<cvParam cvRef="MS" accession="MS:1000528" name="lowest observed m/z" value="95.01155452" unitCvRef="MS" unitAccession="MS:1000040" unitName="m/z"/>
<scanList count="1">
<cvParam cvRef="MS" accession="MS:1000795" name="no combination"/>
<scan instrumentConfigurationRef="instrument">
<cvParam cvRef="MS" accession="MS:1000016" name="scan start time" value="0.0923833" unitCvRef="UO" unitAccession="UO:0000031" unitName="minute"/>
</scan>
</scanList>
<binaryDataArrayList count="2">
<binaryDataArray encodedLength="9044">
<cvParam cvRef="MS" accession="MS:1000574" name="zlib compression"/>
<cvParam cvRef="MS" accession="MS:1000514" name="m/z array" value="" unitCvRef="MS" unitAccession="MS:1000040" unitName="m/z"/>
<cvParam cvRef="MS" accession="MS:1000523" name="64-bit float"/>
<binary>eNoNl3c8le8fxsuqUN/sNM0WLaMdV0Z72nucYXP2dKwzRDSspFKySlrf0K9pE0llNaU4SPGtCJWo3/nr/bqf+3Nd130/zz/X06Ox/ODDSld03lAvVq51RfKp8rNeCm4442naxbF1AyEzVG2WvRuUh009M8VuUHTgT9TUuOHVnJnrDsu7w2gyyUNZ0R2PHNTmUmzcsWubVVmBnTvc9gnl+0TueDfVGfhb4g7/ZsU5nAR3PN80n02vcUf5KSO9T7Xu+J6wIdxC3gPqvxvy7yl44MU1xZoT2z2wrlU1ytDWA+cSiKtO2Hngwes3v01FHpiVM7WqXOKBVtOwv/uqPNBU+jDdt9YDDpcf5m6f5omuwjdB7fKeaD6cXFJn44m7n4bJk3aekLatDL8o9oSbUfn3sFpPrH11h9RX5wn+huUnTBW8QOLeX15h54VlOpmP+8ReOGcrnBlZ44Vfe9WtT9Z5YZBh312p4A3DbXF3NGZ441n4kbSTdt54a/2DPmbvjXX+aZQVYm8wD1AcqiTeuLObXvS+RsYF8y98rfNG/xdd2xPTfUCp3fbQQsEHzPM/9vla+0DpcZEh39YHgm1d7sFxPsjPIbk1i3zw81zTBa1aHzybCtnm9scHXwtvLZ2S98UV51s1dxR9MTXy7UuPnS/inf23XhP74qF286Wrdb5YUXxGv6TRF+K6yrdEOT/8k3T3spGBH8jMBB1/Qz+sDHGe7LLxgwbEE2n+ftg6vWVohOCH4Hty1puEfmhyaPIYveiH59IvTxzz/MAvm+NrU+2HXxff1ET1+EFVM7iqU+qHYr3Bta3T/JFMnVR5L+ePgUefBXQDf9zZM71zt5E/np00oTnb+MPbdIzUQ/DHHLXAzxVCf2SZ3qiZmeOPwkX3lsTm+mN2z/113gX+qDd9ef9YhcznZvy5e9X+qLxe67yrzh97txaqKb73x64F6xZn9fhD8vWv2qG//tCavFxXPJ2AOgs7skiOgAyfyp1+8gTsqiVnKiyR8T7R7qc+AQ4XDWdYGxIQwKmfc8OGgIpvWeme9gSEb2dT//gQIDdEuGFFICCtwv51pZCArZM3p97mEGAQ/6nULI+AiIZy1uYqmb7X/GVwNQHbL1Xd2FpDgHnly5Y9PQRITGf+VyZHxC39GWvV9Iho/q7n8kKfiKTgrtXVBkT84Z95pW9ExPrNs/ewrIk4Ga2x2cqWCDbNFycJRCw/brpHOZaIvujjOXwhEe1blh3rFxNhvX6VmlkOEeVPE98RcolwaRycUCggwviaxaPxCiLs0nOdf1UR8bShSPV2NRH3Pw5xBmpk58j6mPanlghvG5eJmR+IqDbm0Xy6icgcvHPtXA8RK5wf2MVKiSjjtP9+/1eW9/yLzkZ5EmpWt9zQMyRh/HLRvEwbErpfDUoP+JMwp+K1bSyBhJPKmxovE0ngb29rfSwkgTRiUlcvImGLbn709BwSTm3YazmUS0LcywVss3wSPuq4qvdXk+D0RpB+6QMJaXcXbQvsISFgx+eDx3pJWFn05dLd6WTozDp0/JUcGSXBD7OOypNRdz1xdasBGe2lvKt2xmQ4J0lOikEGJf2z+oQNGdePbHg+y4+Mkafv554mkKF71iFVTCTjv8nkZ+GxZFxceifgkJCMPu2gTcEiMmjC1o1jF8j4+td48edcMl4MrLX+U0HGHEWhe3I1GcZXK91u1MhyR50Djn0gYyqhZuYMKRkuoqpZAvkAHLtoSR/QD4DZkvJp3oYBmC14c5xgHIAN+7v6VtoEYOqUxYshGVmlYxpH7ANgfWarnisxAMmGOV43SQFI2qGkwBAFYOIknheKA7B+wVdt77wAiDcyDm4oCMBTG3Lc7JoA/J04pGxdFwAPOWlNiDQA9Hcbbhf3BUDz4as9XLlA8GnTJcnygTg50CF/TTEQXaaLK54YBCLku4X1X8NAXNXZ/1x3aSAKLV8Xl9kGYpd9Tp8GIRB6vozMOGIgkiwNxt6QAqFlssI0UiSbj1S06cgNBDWjd49ZfiACvNY4D1YHYs/oK49FtYFIbVxe5C4NhHQ9mBd7A1GrnOCVKB+EBxsNF382CIJSb76PnnEQXLL+JnbbBsHUaovcZ2IQmu3rVt4gB8HSq/fcU1EQCnXShtolQSj70+mUnReE5c3YrVgQhN1T3YnfqoMQpKPeqVsXhBCFBcYt0iBMTctNFskHY9vD01vWGwXDncvclWQbjLBFYR4sYjBquxtHSknBSOn+deOwKBipLnFX34mDkcTcVyyfF4z886tSvsrYPPFfr0FBMLopD4xLaoJxudogN1AajJIUl9yKvmAEy6cpbpMPwW210d4XiiEw061yaDIMge4jjue6pSEIn23FuW4Tghd9oUFfbUOwu/rPJZsdIZC2XLha6x+CAXFKvi4xBOKLQ+wlJJlP1XqLWwEhMOmeK2cjDMGcYkZooCgELjvcrCEJwd5BH4Wq+BBMdl55nJ0XAoPr4maz2hA0LL0mPVcXgt8aan7rG2TnaCRFbe0JwT9vCWrrekPg1z277LFcKBbWuoqECqE4dsilqNwgFMHUdxozjEJhYJ/cpWYXitW3LzawCKFgqq1ZISaFgt87n3U1LhQVBx98uCGWzfUtmTaZF4qA1A8mBoWhUPQc/nqnJhSZ5n9KLepD0f036JudNBRd29azSvpDAbw/nyEfhvKZp9xbFMLwa98Nl6dKYdjH8qT5G4bB9M2hVa1GYbDe6lY9d1kY3t6q92u2CcOawyVHXtiFYeU775tf7cOQbc/sPU0Kg+0niUtRYBh0PrYMXRKHYZ3HtyxGfBimyXvf5RwJQ8sTcvS2/DC87NY70F0ThtS+hYeTesOgOJxrylEIB0uLzVRVCseJXT5P+g3D8Tlgk+uGpeEwWzarYtg2HPx7MS+E9uHoK04qCyWF40rQCXU+ORwqO61uMsThqB81L7goCcdibd2z1/PDMRI6mGFxKRzxOe8KZ9aG40XqjoPOj8JR7vXN/q80HP8bNE1L+hiO3/LvjVQVIqD55NBZxxkR0LkdmJdnHAGRe9+3BvsIfEmr+zeOGIGOE5wd6uQIPPVz+pYujsDppN0zNOMjkM3I8fmWF4GAj/dfD+RH4JG95Z6DhRFIsana11wbgZoj8Wc8emV+M69Pb+6PgNVx3a3eChQ8CrYbGDSiIEn/5u13xhSMP2zsWLCMAhXV5p2jdhRor/G22r2TgiNVPlEZ/hSoJpfKh5Io+H2tu/dmIAVz5bjZ/8ZR4NQwFXVfRIFrT/ylUTEFMxZ/pFQeoYDh77/MJo+CVw7rgu7kU/A0d2HzcCEFCxkPHRZcpkAypEdcUUeBUt0DI5MGChbYl9Ee9VLALf2zfkM/BXctbc66fKSgltd7P2OAgr7nqpor5Kj4+kNq56BAhTrd+vVpdSpyE/0K0w2o4LokODqZyei003yRORXZu5SGimyosN7VOj3GgQqf891B+X5UJJ/sO0IlUJE2+0pZBZEKh5Yt8lfoVBgda3DsYFCx9lmi4mQcFTsdWcuuCGX+pglub0VU0KjGyw6mUjHdUbRKI50Kedq6A3G5VHSmbC9anE/FyqbhKOm/VFS81rmacYuKi+sW1zuUUuFuMGVcUk3FSS/N3cRaKrwaP75UaKXCUyc4vl1G99xW62c9Ml+LrDO9Uioqb535hzlCxU13/6uNcjT83FzR9I8CDeI36W9PqNMQ0vS0OUxDxh5SAtuABtunevqxZjKqa+yrN6eBWWl2ItOGBo7H5GWpAw05/TMXLnKioSLzw4O3BBqG5xsYLSHRoHBg08IkGg0GRyQ1J+k0GC4Wth9m0rDE//GM00IazFef4iWIaajubrd6nUrD6TOnsl/n0vAqtqs7MZ+GF1umH+u6RUPR7tCjFqU0iOonnkiraeh5enHa/loaTOfnqd5rpSEvcei/az00bLw/0NkppUE/SmjfOULDRK9K7YAcHd3pVD8tBTqe1e68/1Vdtl66xkZPk44sq+bCtwZ0HJu7uMrBiI4rgd4WauZ0qK9/YHrIgo7KotmbtGzpKNvpo+FrR0euHPf7Wwc6kt0jPDKd6DgxOt1/P5GOReW89nwSHRcOkPfMZdCR0GPV9YJJR+TZ9LYDQjooaZd794joePK/2okOMR0mdeNzNVPp+B7xwPBhGh0TGWZm8/PouORwJYqfT0ePXp6F8y06jKum/bAspcOGVbjcp1qW77/vrVUNHaUOz3aY1dIR+rfUcWsLHVW8ox7EVjqgEnJJ1EbHj8+d2guldMRy7Zp9h+k4J/ZM7xmhY5Nn2hz/UTrYHe2+P+QYoN4qLHuuwIB+zOFTwWoMJG9Ms7qvzsD59CVe9ZoMXDgcv+OFAQNTiVPfnY0YuLkiKxfmDBz76WH20oKBeKLw0hkwMNxV36Jty8CfjdIT7XYM5Dp+bbvlwIB1ROItV0cGnrpy3VMJDFxTO/I4lMiAlsbHeWMkBoTX1Lqu0BloctTwSGcwEBkybCknYuDGqrW3TqYyYFPYXXM/jQElknDe7nQGWNml66dyGTggL3ypVcKAkchRZ3+p7B7Kqp+ENQwsTpGona9loGSNPH1GGwNd2d8fJLYzIIl52aorZcAga5H3su8MHM789Ob5KANO9x6HP5djYrfVdvnLCkz0dzXaKKkzsf6bpXGABhPZztZrtLSY0B4zLqLOZyLt5ofzLXpMrFDJ1txjKFuPBWYaGzOxz/nfq11rmZimeGSFtjkTagMjDtssmTj4omR7D5iwPtREtLJlolh1cehBeyaur1xj9PMQE89OFTlsc2Rir9eK82QnJrqWDC5wIzIRvKXk1i4aE1n95jFCOhMb2jM/mTKZ+F+x8ZfXQiaSTBvL7ouYcPUeIlemMlFv5ulgl85EzPiW7NN5spy82kc9+UwUvkvTTSxhwldNVdhYysQr54EOkxomvuU+LVtax8TLnp+bb7Uwsa6gMNWzjYmqxkNXFnYwYTj++tN2qey9zNv8TqmPCdm3Uro9zIRC0Qndbd+ZaJFeLXcak93D+27tpBwLG1TqwvwUWXCVNsZMqrHAWvqlIEKLBYUbbY1CYxb27hijZpmzML4/UtvFggXz6eplTEsWfGodXVbYslC19G+AtwMLxDWv7BwdWej9PdQ225mFIZKpOo3Igsk/uoVPSCxoHD6+NYnOwmiicvxxhux5nUnR/5gsFC4IphWJWNBfVNSnJGHhxHLHhMspsvzqxHX3UlmwtGMTldJZ4MYquFqUsCAsOLeFUCbT3xY5aNawYMayH7dpY2FyTcjKzA4WNrPThnP7WKjssQlY852FZxf323WMsnDnYIlVvRwbcyk5+m/U2RiJ9944U4uNqjMpG0YM2DD4Fal72JiNovOnlOzN2bg7vzGAactGkII2n2/HxgKDvvqzjmxIO3JZZCc2YvkK5YlENtZHvEnYRWJj5bO8k7cYbFx7vbY7TsgGwfx4boeIjWdfGMU3U9l4NXfVVGEGG62zF/O7b7ExkUmdbCtjgyhJ+f2hjg15wwNDK1rZiLeocNIYYeMHW3LM/jsbzb/PrfUdZaPDtsly1xgb5y9/9p6tyEGSydvyPUoc1I3tafpHnYOi+NBBUw0OkqsO/2jR5EBgsOnQEy0O3H7YtBcbcFDJttvvZ8SBa3TR3n3GHHxJDNs9z5KDSNJZnw+2HOie4hittecgcLzt3ntHjqwfWJ5c78yBhDDgsJLIQSzRU6+OJvM/pJbuw+AgIaNwfhuLgy0qV9WDRBx843m2paVwYN+W8SExTaYTjKzrKOEg3sUke34HB3O/aWDPCAdT+wp07cc4yGqKN/ST5yLtRULjPkUusp/YXQnT4MKydrLhvSYXkvE3Z6wMudj0/VzUlBEXPwXbH3w358L45PrbOpZcZG2pb31ty0XZtJDNhvZcFHZe4+505MLn1aB2lBMXBw3uVBm7cNFf/ebQMzIXufTRHwcZXNgdG7TPZXIxbUZwl5eIC2dWGfWCmItA6j6l/jRZ7uDWqJg8Ln4dDmJ/ruFi0Obn4P52LrY/vms/ISOP+6hwp5SLVcu11FT7ZDlnGijT+rnQqtj0NmCUi6crgqadHuMiX8Xuw0IFHv631rQ+VZGHxyqufHMNHnrKfmz11+Ih/X2mgZMhD33TPaK2G/MwfL+FVG3OQ5fvUNASSx5uuK1pFNnyQK7VP9dlx8Oqpr4v+3bwYLJsaaWbIw95G92kTGcenAQTGwKZPCg+JFDsWDyEvD5NWZHGQ/Ayu/Yz6Tx8tPiibJnBQ8uj4b/bTvFgZFttv7yABw1mi9faQh6+HMzU6i/h4d+z7BF2GQ/jamuyHGp5+K+ndehvHQ8VkZldD9p4eNPvmZLTzoNCf89Lnw4eclKXxBGkPHiodk3/0MeDZ0RFx4XvPJS7PlqdMcYDj7LIplSeDwWVaZHainx43bmiU6HJx+X7yqfOafFB3Bxlf8uQj1ecl7UR5nysDp6xVNuSj22LosscbfmYdiEmxMaOj84B3jVjez6OL403Fjvz8e7ACfEgiQ/7Wcajvkw+FqdGT1ay+MjanjKvWMKHc538Rvl0PrIziVETMibVm/m2ZvAhmP555ppCPqTzjTepl/FhQakwV77Nx/jgz0XDtXx4cjIKu+pk+7MDwoQdfDz6dv1mtZQPnSV6IRv7+JhIMq1W7udDWyVs4fB3PpbKvdC9Ix+JuWy3LoFCJDT1r8zx1IqEUmcxbYVxJPYvaHfeaBcJq6NTR44wIrFVRfVwLysSatfDLUWSSFwPmvgYnhoJ/aC9X00yIqGn/LzGtDAS7fuzjYPKIsE+4246JeMdlYSXz2sioTje8HdOfSSWr5MiQxqJkI9W2k59Mp3gnRxxNBKbF3h9ThmLxC/y1UV35QUIoTy6laIowPSI/wUMaAgQ6FxheUdLgHe6U51ndQR4/d9+rS+WAth9c9EYthfgKGvSc7WTAMxy1xVpzgKMXz7VVkAWwGM1yS4iQIBlX54vHmYIUODmbubIEmDhl5gcFbYA81ZyJs6IBCg/3PXDSSzABzf2ynCJAH+/Gf2ujZf5rdSYtjVd5j9DIe5whgBKfu2i0jwBZj5IuqRcKMAzsod+U6kAGmtPJ3mVCZDjdIUTcVsAlvfn4vs1AuR2uzI31Amgpn+0b1+7ACe8g+RK+gR4NMPIqmBMgDz9Z7s2a0chZI1Gh8b6KEwsc3b6JKPtvdZp8TuiwMq7H53pHIX5Gdfv5rtEYZ4kZ9kYOQqraA98NzCjQOA2jGiIoxBUmKfeKInCkSyCFSk+Cod0K13jM6Jwo5In+3+KwvGxjnJOQRQ2H9lpKC6T6Wo7p/XVREFha/zuO3VRmNFs8OejRrSsHzjEXdSOhhN//4mvhtFg9vXPSloaDZV/R80vW0Zj4K1Vb/H6aEQOnqPp7ojGpY99Kseco+Et3zJWFBCNtPUF2a7MaDQpPlj4URSNF0oen6LTo1Hw2HRddkY0cgIytToLonH2ruH0dXXR0KxaWFk7Go2j28YVx8ejQXtSs6lLKQZbMudld82IQZxG+aE12jEgjygfMtGJweiP/84OG8Xg/MZt83KXxqCRQ9XQ2RGDezONLee4xKD8IcpMyTFYuups3dyAGNh8sbumEx+DQyXivVcyYrD1FyNRqT4G7Li8G9kvYhD5902rz8sYFJ7DqdyPMVh+efGXaz9i4EHdPDtBPhZuB1+O6KnEYmdE7y4vjVh4pWwI/iqj/tOmR6GGsVg63j/Pa2Us1k5muK8zj8XMXlq1dHMs3nLjP7y1icVNl5fGd/bGYtuMibbHnrHIrk+70UGMBcF4kyghNBaG37lq08Jk+xY/Q4IZsTBmjM8akrHwp/7ivaJYnH7fPvODjA5Dwcdy02IRc6/9kvfZWDDo/mY2ebGY9+uopm1xLD7FGKXFPY5FOv/q7f+aZLq5Sd9+vI3F4qEKLX9pLGgXPyXoD8ZiKiKAx5WPQ9HOAIq1Rhxi52vOW7kgDmMG22e+NYlDwrekBaNb4sBMyVMdt41DTkIfxWRfHJLjQy8VOcYhKsWPaeYVh8rrjx3Gj8ahMT75v63n4tBAtFRQzovDwh4NOlXGFmPPFJPiOOjJ139WuhqH1oaEL8234rAloeSOSmkcgjd3C/9ti0Og66J0H2kcBlTed7XLWPkh0sh9VOZb8pm/W14IwSVf9/4FQgw/WnMmbKEQbu7BMROOQlxKvcBaThQinT3t420Zf2pA0Y8hBPeff4rOFQsxliW0dboqhGqjpeLiUiFI3Z+0hu8J8cdulv+NaiEc7wW++VkjxIw3h5+PNwmRJiucY21ChJzq/32+R4jpd1Q3KRiJsOT2lNZDExEc7ZypyhYidOh4qTfYinBsTar1wyARrmdteSEOFmE96fzElhARGsqVO7/LGH+imRUUIQLvzpzyzVQRSqn7z/YxRfgUd+DFBZYI/KPuZCuuCCrSRMMxvgjf2nYe2xkrAiGfEL8nQYSrOpkH+s+KYNhde9owT+azf/N/pGIRCuOD7zWWiBBqQl9AfCCCyPNV8rUaES7vfvnV9bMIr1McF+1WFSNjJJy4Q1OMXWOJt+WNxDApvrkqly7Gy9wLuUyxGB1zqRYu6WJMrqqJUDgnRlj81g0p98XQbor5Xl0jRlPaJl/CqBiGr5veHZwUIz9+WLpFQQKGnvtnZ1UJFrorqqlrSuBo86z0hq0Emn/P6r3bK8Fa5VDJLpIEswTucsfCZHOiFekJTAlYqTYpYQIJWo97oqZdAp8FlSrXOiWyfiaNT+mVQEe1ODt9SIKxeeWGtFEJnBUaCZMa8YgWvPlT7BSPUye0XQRe8bhwwvVrU208NiXE1UufxKMiLE9+wOKIrAcWGv/ZegT+JcNOf/KPYPz3cdqia0cwv//tUYFiAqpCyA99WQlo+O7suleSgKBtsdeS+xJwMvZ8d/hYAoS/lAquOSeCqh+ftulBIub+ODey5VQS1gu7bR7UJ4Pj/HPS53Eyslf/Mvvfk2SU9q9W2dCcjJYy48+qz5Nx2OOhwfz2ZFyqKK3SeJWMhumP7Bd+SEZOTbW31kAytD8OtoxUnERKUtkaxdqToKwLmPmPXir+D5GT7nc=</binary>
</binaryDataArray>
<binaryDataArray encodedLength="2992">
<cvParam cvRef="MS" accession="MS:1000574" name="zlib compression"/>
<cvParam cvRef="MS" accession="MS:1000515" name="intensity array" value="" unitCvRef="MS" unitAccession="MS:1000131" unitName="number of detector counts"/>
<cvParam cvRef="MS" accession="MS:1000523" name="64-bit float"/>
<binary>eNpdmW2IHWcVx8fYwmJbvUo/LFLkIqtcJMggRfZDPkwwlFokDrIfFlEYRXQ/BDP7fvc1s2/JutnYMY3xbtLUabNt1hrTW23rDbQw1KWuiHqtsaxowyAiiwa5+MYiQbT7/M6F/+yXw52X5znnf/7nf84z63n//+s9G7xj8gd/f2C95IfOrv3Y2Td+6+7/y91Pbu+4633fd3bwR84+fNnZu1vOvvca97/DusPOVl9w9kPsU6w5++mXnPW+4WznHL9POxvOO9vit7/gbPMZZ9vjrHuV585y/Yazf8He+5qz77vp4nll+8AOHH//0XdscPzX7v6T33P2znPuubffcPbKz931iH0/e5N9Ljl78Tpx418P9gM/c/bBJ5yNRw5sunbvwb7eZYdHsuL28Y6zv1/HnyedfZ44PvWKs4d4b+ZtcF529ovcP2Z4nHfPPbPrfveuOHuL++1vOnt/Cu6sk37b2Xs2nN1a5H3iv4FdapJf3vsl15/Fj8dfBDfe33nW2Xya9yb4fcXZIHb2Ld7b/i484Lkm79XhyeZFZx/JnK2Yv+TlBPjtJoK/d/0C65KXpZedfQr/6vh75FvgBD6dp1n/KdabcfY/XL9LPRT8TllnjfUfc34mp990v/fNj3XiIx8N4iscHsnvfopf5K8N3sUseRvFL3hXPels7Qy4E/8f8WuRumuwf436iqnDKte/BM/Tx+ExvEhYPyHer7KuB357xP3YprMD4PyV8+wDnn1cHzQcyE8KDi2e+zC6s4efQ9R5DX8jdKK2xH7wO+E5j3U97u+An2d4rWg996Jn0XPUx4buNwiuGby8xHO95Ll2WfWsB7/r6F/KOlv4dwdcdqjzXp6voZNV/M5Zr4ldB78qfofobQCfglPgjZ8+cdet3ubAAfwK/DlkeeT339D1I40DG36+436/gG69m3pfpV5C8PGxl9D/Cnh7ptPTmo94FT8mWc/FndyXk0943mrwHO9tg9+tTHE1fl/n+Q7++cR9wd3P+26zv+GB/n6NfKa8twdPelh/g/qI0K0qPGvi1xDv7VI/IfUa2n3qssHvBs97xL9nOBL3bXAeQPdC1/+Cf9DHU/Zfx2+fev0COnoHuwM/jrj4k//eIR/mj7PJX39CPPDjTfpTH/xo4qdH3j5DHmqsXxnDL/p0zvUe+J9Q5znrT9NPGtR9xLr78G8W3V1lnV34NEL/XabPHwMfnzkkdesFs78hT/h9gvfeQzx34Utaqot7WC8ijg44b1GfzXHNq0999hPnLvWbUNeH0JcG93vA7QHy+xY6sIFefAJeF6x7/nlwcbxKfgV/K/DTQ59T6uvmq/AbHv2d9Zrsv35R5zCrjz38DrDV09ofU/Qmgdc9NkeYH+Tpz/SBj17T+SKjbg7TpyvgvY7ef44505vVOTAgT5vw4fYNnQ9M51ro4pdZz8eP4Izi1Wbfh66qzpsuGQ4V8p5j98l/DZ7uYX30IZ/CL/J7jPhvwbc/gfstcNsnvkXuD9FHXuL9LeqzWNf5OCGO3nXFMTuluvQoeBXMLaHjQ/Dxtvv9OvVwjvlrnzhepf+l4JeBcwofW+jCLHFsgdcFeO6j/4eJYxCdGyDv2+Aewdv2ktbPw8arGa2/wOaec9pPqsZL9KeNnnvky5/R/rGKLnroUUYehxa1z1+/qPqfwt/WgupdgR6k5PPfN1T/ffz853nVV5vPA6tfroentG8OsV9k/JpSPRwkrggcYt7vsf4KHoeZ2z5yU3Hcpz5b8K1KvTTnVF9C4s/Acxpdyr9+YFub73LnnAB8ffTqF8wNA/AgJi+b8KGNPnemFI8L+OtzPV7U+TQv9SP88Hz4kszoOdLOAx145I3rOvG49oEOeSuw7bNaXwX79YN/hf0++APus08f+lWNlV+7V/TcUCVvqc2r5DODZxF57PD+YKLP5dyPl1UXQngeoRcZcRZTOqcdszl2XPPss3++oecOq0frCzHx5aP6XnNY8xOAZwLuoeFr9b6gc1FBvF6i63h2TmS/kP1i4rr/idJ11k1Yp2nn0eHSOXVO+6cXK847i5q3Ar4GpkPsf2Kb++ThUdNT1k3QPX9e+zdznlfBjz5wD5Z1buvud1J521gr6RO8iCb1HFZln6DU34N51Rubz2090+POvOpCBd342NOqz/Vlxdnq3PQ0Ao/qlNah1Vk2qefBfnQ04f4qeW1P6O+srvOlzW0++EVzmg+bu23uszwkpfjtu4XxLh/Tc2k3L7HyOJnX83pGvJ1hnf9Nt+Nh7evZgvLYH9Z+F5jfhu+Ufjfb4ntNZOdj8vMQuhxMqW7Zdwar56LUZ4sx1T3P5g/8GzqjerOzoHobTWgd277pqL5XMb8WVA87Yzp3RYn6Yefj/nWdY6yf9C7pedn2zedUl+z6J69qPdl3FtN1443x2vjGd52uPpqOta1u6sqb2L5/LpV4Nq7zuj+udZpOal2kszq/BtZnzb9Y+4lvfo5pPRjPzM/KhOpHtqL6k3C9OaZ5NZ2oluLIsOmE7me4tbmfx/od0XQvHNVzQ/d8UvoOaHyyecPmGtMli38v0XVtXgjRyXxB47C+Zd8RDLdwUnlodVcZ1vnC8mbfFex5473NYZYnO2+ZbpkepSU9Mv5a/bZntZ/Z9wPTTfveNFiaSw0X6w/GJ5tHbB3T7+qYzjNdfTXerej3v0qsemlzg9VlPK263U9/ayzp/G9zgfHCeNTt41xvkq9mXfln9We62dW9ET1H2TwTleYC4113boy13uy8Y9cN3/ykno+7/WNCdaI9orprcTZHtE9b36rOlPRyRuux6vysv3jfUflO0nb7Bz2F4l99Wee/Ll+ndW70y/weLulCrHF4uq+XEU9tQes9nFNcTIetL+XL+n+oyrjWV3ZS69/OCdlp9SsY0b5i/y8x/QhKuNv35LAu3zG7c0xh8+asxmG4dPeN9ft1ZVT7SFTihc2dcel7ZHtM+ljrD4eOynePB8jrNb43+fj1yFWNo1gM/gf0vXAa</binary>
</binaryDataArray>
</binaryDataArrayList>
</spectrum>
<spectrum index="10" id="scan=11" defaultArrayLength="735">
<cvParam cvRef="MS" accession="MS:1000130" name="positive scan"/>
<cvParam cvRef="MS" accession="MS:1000579" name="MS1 spectrum"/>
<cvParam cvRef="MS" accession="MS:1000127" name="centroid spectrum"/>
<cvParam cvRef="MS" accession="MS:1000285" name="total ion current" value="1915978.00000000"/>
<cvParam cvRef="MS" accession="MS:1000504" name="base peak m/z" value="113.07427451" unitCvRef="MS" unitAccession="MS:1000040" unitName="m/z"/>
<cvParam cvRef="MS" accession="MS:1000505" name="base peak intensity" value="253000.00000000" unitCvRef="MS" unitAccession="MS:1000131" unitName="number of detector counts"/>
<cvParam cvRef="MS" accession="MS:1000511" name="ms level" value="1"/>
<cvParam cvRef="MS" accession="MS:1000527" name="highest observed m/z" value="1161.01093130" unitCvRef="MS" unitAccession="MS:1000040" unitName="m/z"/>
<cvParam cvRef="MS" accession="MS:1000528" name="lowest observed m/z" value="95.01458219" unitCvRef="MS" unitAccession="MS:1000040" unitName="m/z"/>
<scanList count="1">
<cvParam cvRef="MS" accession="MS:1000795" name="no combination"/>
<scan instrumentConfigurationRef="instrument">
<cvParam cvRef="MS" accession="MS:1000016" name="scan start time" value="0.100733" unitCvRef="UO" unitAccession="UO:0000031" unitName="minute"/>
</scan>
</scanList>
<binaryDataArrayList count="2">
<binaryDataArray encodedLength="7388">
<cvParam cvRef="MS" accession="MS:1000574" name="zlib compression"/>
<cvParam cvRef="MS" accession="MS:1000514" name="m/z array" value="" unitCvRef="MS" unitAccession="MS:1000040" unitName="m/z"/>
<cvParam cvRef="MS" accession="MS:1000523" name="64-bit float"/>
<binary>eNoNl3c4Fewbx82mllEqRUaR+lVm0fhyUNRbimSPM4zj4OzhWMc5KK/eShqaMqtXMjIab8NxtBQhKVE5aJCKkKJ+56/PdT/39/4+9/Vcz7ieHd7LPw3e3QcCZdrUOXX7EPffgllkNW84adrd4hO80XWrUnO2szduBQxvyJJ4Y/3mza8apN7QJLhv3qbqg9oD8sxJNR/kLjV54efogyekDUvYTj5g6m7j/xD5YOdAxMwXYh8svBwimZvqg18TMU+c9/vgTI74NV3qgytvTGbL63ywyr2zZrmqL2aObKLVqPkC1+czCxx84RLSYXLByRf6EQP1h5J8IdtRofcj2Rc3o+rDDqX4Ij5gSM6s88XT82WtFap+eKhJT2l39MM3drqrhrMfpgw1hpRI/PD1qs36sDo/5H4djZpe7wcB77SbtZo/yj9tXKq60R9lVXN1OJv94dne9fGukz/GtmrW9Un8YZL+W5oj9ceLgfaCDJk/1Iv6AyrVAvB2w+lFU6YG4N0ek8eJDgEoCNNaOOkcgN/pmwxKUwKw0zljUq8uALq/V+OmLADl//5ZeUQ5ELmmq0dmqgXifNeAJJ4QiOjfGv/EiwIhk1Q+NZUEgqBuvcC8LhABYzF3RapB2Bhxx+Y/9SBoN/ySv3IKwkGnsIUvJUE4tXOaabksCFVpWd3RKsHIZNmMaRsGo6hBlutqFAxhS6PVG8dgfPlSeDk8JBi27Q+FLcRg7DkdRluWHIwDZT0yc3EwJv2I5nq5wSCEa3OjaoMxPvTK6Gh3MAqmLfZrVApB57eClW0qIZhuYNrsYxgCeltxh7dxCHJLgr8RHUMwy/CdrI8Ygi1PnvPvJ4dA7Zf1o2U5IfhRlx3zd24Iyk01SP4FIUiozyA8rQ3BpLnrFLU3ITjmc1qprDsE/1b1maUoE/Gk0zU2RoWIG7ZemsGqRIT+F1jzbSkRZ74Qfn1YRsSd9r8mTY2IyGFWZlQ4EqFU5R/FdiaidcbaE52BRDgXvPjPhEjEb+V7weeSiWhLp37sziHiFlf/P408IjKe37wz/R4RA29fkVJqiZANUWx1pEQ0De2Y79ZNRNdeb+tSFRJeDe3Ob15Ggrp0leEWIxJMPwlPGhqToKcybmNBIEFw70J6ZxAJZ09xpgqJJCysVDauIpNwaKh6gWYSCdVSmVVBMgndE+6unRISTpT8vdk8h4SCCxrtrbkKv02cnd/vkCA/tay7+x4J/kWHlnyRkuBsvMJHS0ZC4KMAZfO3JNh9u3f3TDcJYx9d516Xk2CZpXvs9R8SKMerDG1UyYh96rte24iMz1Pr3ZMdyTg+3uweFEIG3zFIfolERmav1ZbXyWRUz9LNWppDRlXgG6XhXDLEH9NOWOWTcS6ae+VXLRm9V+Vfp78j43z1rEp6NxnmhhUX03vIeKDxVJKtSoHhWJfyTwMKKmauM3hrSIHvr5dG+0FB/9lt+j8dKTgwa5maajAFcvHT9TlECh4bUEmZJAoYu123UZMomLfFde63ZAr+ph0x/nSegvj5t6525FLgJXzGKZYqfC8eH+t9Q0HgyOBFSzkF5091LOerhuKSwOTB+2WhmGTyiXlGoagMODPubBKK3Y4nR1c6hkIr53KSFSEU8tVbJs46haJ1heWDBFIoaCG5h2rIoRB63L9hnRyKd7cIpHBxKBrfHCt9LAmF6kanyobcUHyZJyyyKQhFxJYHy3Skobhvb1UdVBeKVPNdGQHyUNis8fCt7A2FiiXbWaQShh43vnaUahhOOmmpXFYPQwmLsP6nURhCGBq6xsvD8Pnd+WM8hzCMP69Ou0kIw4WVw/HHiWHwq3vtUEEKw1LbkydDxWE4fuRN97K8MGzgrr1rkR+GDG/u5GZpGMzsWQ815WGwjRpNre4Jw6u64q0ZquEwcTvs3aYWjuBVaqM9huEYSRxPtjVR0J5wvJsQjqOJK7oGSeGIvV53MY8SjvyL/WcnReHwZpStqhOHY9WWZa9vpYTjm6GyqDQ3HJHiKZ3qBeH42ypGSKwNh9Idu3FjWThUwtbNM+4JR4Zk3gFf1QhY2iyBmrGCXwXlvY4RSO+K9J/mFAHbeJO5pqQIvMvUmVJOjkDou8fNuuII0DzMCG2SCJhfcCn6lReB5KxwiXlBBLJU9m48JY2A9+K2J5ayCPwwqB2lyiOwLqop90xvBE5ujwnSU6XC9lNEoZchFcxzu/vLjKi47fh2iuVyKqqvBggyHKnYx875uNGJiuu3M08SXKgoVrr2qT2EiqlPsh2syVQUhmbf51GoWLhZ+XJ5KBU/GKOni5Kp+GMbecUjhYqIKb/pzalUtD7dN7gzl4rXfmaOVXlUbE5cN1qfT4Voif6eSSkVrKHShQMyKoJshqwtH1AR5i5s9OqmYlPMr3i1Hip+xpYd/1ctEjfvrZZNGkUilnCiZoIQCT2H2gAd50j0nkjPySBH4k7m2QNVkkg06gTOUs6PxF9N+kb6hZEo/PG8pE0aiWnagdMnZJHwd5ucHJZH4oHnSZvyvkhc0uies12VBk8r0q4+NRqKtZfuaJxCw9m9K//qNqahrqDNYfYKGsKsAkxKnBXjZ04vyaXQUN/wT2VOGA07StIECRIatsqFoTtSaRCf2rPOO42GWzt2c1XzaFjWY2/knq/wt56ILiik4VhbZW+DlIa1O0weintooKxdxLmsFoW+ObtvbJ8ShVLxO9EHoygEBjHWr1seBW4XTThIiMJIgm/jeucopNCa5vxDiYKWUv9NviQKsZRT/rSUKPwqm8pblx+FjU6lY9ZFURD+V8jprovCn4XzbdzuR2F7Rj5RpycKa9iV2sffRyHPtV39sFo0Dv/PJcjVOBpbacEnnplEoz9ja7aqSzS2JbTP+kKOBsvjg/4rSTQKL75/vCY1GqvGym+O5UXjbVyE1ryCaHBey/tr6qKxQJdAanobDYc0WTWpJxqqswqft/dF45VuyKS7Wgz09DJveKjH4NzalBeDxjGInCT9NFgRA/ubF3OGnWLQ2WP3x2ZrDNJuBvAuhsTA4fMGXXVKDJY3FnuVhsVgzZUmlauSGPhU2xY9SouBtG6VdX1+DNx2pE2suRiDqgfyABVZDPrWfZ1ypD4GlvZbx3Y+iEHw2o/XvfpiUGh/Md3xQwzo0tgiHzU63Oe6vdfTpONFxq0RFS06SuTbZ4kN6bA2bXOxsKBDvd+60ciSjhXz5a3ljnTFPXyOQN9Dx6OAIPV8Dzo6384+QSfSQbf9VlTOpEOt/27oSxYdRyoN35Ql02HXXCb+IKbD80Cuv0cmHc6zCrcszKLjcAK3pyqXrngHLyeszKej7xrz5IxyOlqtzl/IUfBH2ZpfftfoeFB/4HdBLR0Tohi9y1I6vnqeaybW0ZF0qzS5u5kOwunFWwe66Rh1+D7yUU6Hl/bAqTff6Mj5NflIaZiOPYm0mWQVBm6vNbDRVGPgZW6IqHseA2c21NZc1mTgdX/HRKQWA30/b5y10mYgzMvMQmTIgMOQm8nfFgxUWOc65joy4PljQr2doNAfpoR82MOAFWXPCx1PBvL1wt0fEBlozk4SbiQzFOt6LvkfBgP63Y5/spkM6NyJWBTIZqCIW+RwNpmBD/0rN7hLGDh4X2hVlMnAtJADRmdyGfj9mbCXm8/AHS2Na7nlDEwp7HxkUcFA2bGZg+evKfyoOySWUgZq2iavljUzULrXr31KKwN6tzIOXuxmYBvTaGhAzoC2m3dg15CiTv5l5jcVJn5Qb/roqzGhuTHo6aAmE1sr7n1dqc2EH2lhYLshE5QOU5GqBROm1h1X+xX0NXPv8LFiwnCkscOAwASfOhm/y4mJ6w/CPTv2MPF6XtDn455MbL+35uY+EhN6ZOeG02QmvK0evNBlMrGaZ+K0jKXIGytpt7GZGP9UIhQlM+GSOb62U8KEmZPbS91MJuoYR8u7jzKxYoupkJDLxP73m0/45Cl0bfMepuQz8epIj05IuUL/XcPS6xoTh7fWeChJmfgfS2To9kzRf9p2ncwWJlxHvNZoyRXxDfa8mG9MGNgkhHYPMTHrxfyxvd+ZiFtAuNKmwoL5RrJPvRoLv5ScZxDnsVC2SKPRR5MFn+xJCkGLBf6STxeqtVmK/TUQfc2QBbbOZvGldSxcKo+c9duCBdohVkKPlaJuR/PGdLCwRrudNuTIgkMW9JqdWNjdZE4+uIeFimudKykeLAz6ttss3ctCineHrh+JhUUWe1iWLBaOFMzgFLBZKLpb8uxjJgsiUXVVQJaivriGNJjLQsImh22h+SzMTX0h/1HOwgzVfSu2XlP06XFKMFPKQvyg/b6MOhZyfk9XVWlhQefDDou8VhYmur3SlshZCDNzujFrmIXUlpcJVd9ZGODUmI6psGHethIlmmyU6c9YFKDFBvHv7Q91ddho+dyf98yAjTNWF1z1jdhYoeKaPt+EDf/9nl1v17LRr3+h1ciSrfivvHIPtGYj692Fk9/BhkHx2etBzmyYWZ5Z9cOdDW3lHoHVHjbSv9gsc/RgY3li6UAAiY20rCFvTwYbwdMuzrZjsfHRbU3ZOTYblxfzz8nEbFg+oR7PzmTj7vuy1VlH2WA4jQeaZbHhGPU9py+XjbZVzz/Z5rPhnHNmdF0FG91OPxfdu6bwW3l191opG3+RvfUdZYp5LEcWlj9jw/Bg66oZLWz86r1nr/2cjSG9c4sD5GwcaZAFPfum8KWFNJgNszFhsXhn8Agbo+PE3H3qHCy9v9hsgxYHWqqjFIEJB7mVlXcbLDnIVpP+5llzcL9touywBwfy1ye+PyVxYH/vbelzMgeZM+3m8sUciGh7+6encPBnada7m5kc9FFqvIezOLDVXGmDCg7Czy9+TqnkoMN0dKqOlIMRAnH9WDMHwW0Wn7Kfc3DDPMK9X85BcxyN39HLwbbWQIeP2lx03vvJCjTiQid9ZZfEkovrs5sX21tzcYtk8ZHpwcV4yfqFniQuHn698m0LhYv9z11yclhcMH26v8vEXBDPff374DEuZptHOr0s58IupyPoUSUXJj9n3r5ey4WjuUuKRTMX6rUbphFauPisxI1fMMTFsw03HTgjXBybY9p3X5WHAanVSKIWDy3uPnb/0+Eh+5Rhn918Htbzqv+7YclD+903XbrWCl1f+dQmAg8Hh9Ufmjnz8Kx79jVLTx5Mt+7y2LeXh0drbOBG4qF5NZMqIPMwLvA4OMDgQTLJN9Th8rDda9FIlJinOFfjovgjPPTduRfTfJSHl9VHJx628qCi/HDScUjhZ+5iGDbMQ6Tq7YOeIzwIG2h+T1X5SKVfPBitzkf07mHqBi0+jr5v6H6qzceAYX2xpw4fS4JmxJ4x5kMp5/7QXCs+HP/QjFWt+XAqqG1IIfDBNmheYOXEx101peEqZ4Xu4BLrGyQ+wgdv+G5l8eE5P4J/hM3HywVJ2RckfIhMIu4Ij/JRcKb638t5fJSkxG1tq+Tjzd2rVbbP+aCcGtbfKedDV0dXuaeXj6nWjiTf73w4768eSRnhI69mLN9IXQBvg5qr/loCzJurt5urI0BFyMm2d0YC3Pkz9fpCEwFcndJuX7cUYH1rerG6tQBlTRuuZhAEUNldPsPeWYAXw+6HQzwEUE/QE7R4CnDIq7op85gA5I5NvKt5AjC3rtK6UinAGLlyraNUAEKTxZ459QI4Pm48suS5APdPUwz8egSgFa7rfTgswNfl3gOj3wX4J6U4aJ56LKxKjaapaMeidWnUvDidWPDm3577wSgWadkj65ZYx2LqktHd6YRY0KeY/LZwjkXQLksPo72xWPDvuZZTpFhsnKL5zJccC+LRGN7VY7FYtfSHdH1hLG7pjJA7K2PR67erPk8ai4y1g5n7ZLGQbfv1bkF9LLY39VbebolFKVf/6cvWWNyZ79Lv0hsLjqr1IhM1IUZM/KUW6kKUGDjLduoIMedPyGCotRAu0+xMznOEuP3WtZabIgR5jodQdEyIYvEO14cFQnQVf3JgVQhBGWtYJ5cJIR0idBg+VzDHfkWiXAhZe7VO+ogQdpqUgEvqcXhDqzxeZh0H/eVFZGeXOLw/zZtr4hWHjHenpHacOATcmJr2W8H2Cn5yw9E47PQziw0/FgfreTWNyoVxSFIqKqmTxsHeafVbF1kcFtjMzSrqVfi0Gk2eH42DTcvrxbtc4vHJKSvLwyse6Ysriv8Njcch+rmXC1PjoeyuJIsviIduxMcdMlk8KivU1IfnJ+DVtIpb95cn4EhOc/IH6wTITo2Me3kloDTdlro+NAGbd5FLdY4lQMPm88NrBQlwnmn8r8ZYApwOXD1jOzURg18bjZQWJMLWvbWp1iQRza5nvgtCE/GH1WVFZCbC95TVdpcXiciRfV1WOZoIYX3is/tjidCIjvvyQDUJe8Ujn7ZrJWH8Cilki1ESWMvT1hpYJsEi3Tr5h10S6mxG3rc7JoHZeWDVK78k3E65efItKQk82mz3QFYSCj+pm3CESXiXtFpcJk5Chrz2AOtoEnIXjQ5YnU5CVNLtuL/yFPER+v7hx0m4xQzoiu5IwgDVev5VeRLcJcZHqlRFgIa3q4OWCMXkpiDzxSJc25k97Zm5CMbcuTOVNorwYcbcsDEPEY6aFQp3sEQ4xDA7uE0swseKki1BeSJQ9brspxeLsOtz71OfayIM1px9Wt2i4G/7aWK5CL31jfYt/QpdDqXRfFgE/5mU4b+0kjH4X1uVtV4yRtgGwVM9k/FbZpcfRkqGy8m04u+xyWA+zhr48G8y3FonXhRIk5G+CeFXW5KxQ6hFtO9IxvnZLy4oy5PRSwnUjlZw9kKtL7utxJh6xPeZ/UYxAg2LleoIYqScT5hbHi7GylpjncgIMfjDK1XfK6jzyLq5lSoGO3/4wW+aGPohxceTo8TwWTRTZBkjxuDPSEN7uhhNylf8B5liCOYlT0ayxTicOlBvyhWDdXRJgCNfDBu/nyVOSWIwW9yktvvF2NPzUOVbrhj7JPq/31WIUTP/bZ+3ngQXt02NvmskgSNbS6SfJQHh6ZvArJsSnPbapVwhlcB7W9cNlVYJ6s0ckDCgyOu8uB7wXYIM3qaNa9VScPrdmvZdGinIe1NBPEVOwaK/PP6hsFNwKe/tj/y4FGSXrR/zkqTgSu3ykOyeFAidphNiB1LwM7+TRv+egukfv4eXeqZCVlvCbvJPxR63rOtPyamQr2aGv65LxSW7J3aqT1JxLPCfzlarNPhKhw8ZFKRBMr7lRC9nP868F7o97tyPA5fWqTXsPQCnSAue0a0DGF/AuJD9OAOZ7d6P6Q0ZMHdqn/j0JAMPNgWraTRlIPae/tjw8wy0vU8VarVnIHfgxeMFbzOwRmf1hNqHDKy7Vq7efegwNh/xrVa7exj/XGo69kl6GLXVi7rnGWTCzPHoupnGmfg/ZwOB5A==</binary>
</binaryDataArray>
<binaryDataArray encodedLength="2412">
<cvParam cvRef="MS" accession="MS:1000574" name="zlib compression"/>
<cvParam cvRef="MS" accession="MS:1000515" name="intensity array" value="" unitCvRef="MS" unitAccession="MS:1000131" unitName="number of detector counts"/>
<cvParam cvRef="MS" accession="MS:1000523" name="64-bit float"/>
<binary>eNptmEtoXGUUx6+l6iykDq6qVLmCQhCRQUGCLXIjXWTRxa24CJLFUESClOYmmUknTdrcmIeTGuttm+pYo719Wmuko9YatNYL1jpIFqO2OlaRUVRmITiLIhG60Pb8zsAZnM2f736v8/ifxzeO898vGveuQ9j//Q10bnpP8I+zN9C7+LXgXE2+P35RsHhEcDPrt84LZk8I1ocEew4J9oH+TsGO04IHyoz3Ca76kP3PC1ZmBZvsq+cFq6Hgx8cEj5UE4wnmkcPl3g2fCD68JPhsIhgG7BP0fl3TdR2TXtHbWXyNddyz6kvBa59aeR78SHA19qiPcT/yTJwXXBF9vKl/ZPzzKcHLZwR/Q97kZRA9Np/l/uOy/44fZPwF+9bIdyezV+aPX5ZxaUrwfIydI8El7BfsRv85wfnXWfeqYO9Rwdvxk7NdcBm7nOb7negdDyLPYUEPHmx9E96gz9ZXkHcce72A3+DRPfBrA/uuYZfaAdYX4Rv2LSBvmXMehV8dykv80bPb3rf2oOAc8jwFj1yxo3MbvLwVXqbhywL3VfH/+gr6sW/lRc6fRA7kfOYz1iF/dRd2GGWMvbpZ7zBfQO8aciRt+0P8/Oe7gif3EDfIO4/fs/jtSfyTKcAH9DyDvWLWO4HhreONMD8j+Df8XTuNXtg15P4QvX56A7mI6zJ+cHLWnxew3zz+r8Drdfs5L7R+rMLHvgXB+98XbGA/l30ReqaQ+7G3kRd5msxXXhLcRLw7yN9Ev078meL+CvpG8L6X+5Jhy0flic99K8i7xNjdITiGfzLwNWLfFPYriX2SuxsyvkIeWijbvOtyboicPvpdOmbjNMKevvoVOfrgk5ezdtY4WiSP1tGzRr5Kw5NF4mMBHqXwxzl4tgSfG9jTR56C+MerUo9i9CnD843wu4RepdDybz3+TzSvI19CfmtqvmB9zLlN5SH7quzzON9F/zL2cT6AP6qf2Mv78VsZb8EfOfJKgzzTgRxl7muKPeNffrfnl/FfF/5dQzw8QB7v5pwMeri7rF/L5NUA/iYD+Al9Yu4P+f4dedlRvuLHNPdm5y1fAnhwL3m/Qbz7YIU4u7yMXfuJK+65RJ3pVn4i70l4l4M/0ZitEwF+cYmLYNLy3Z22/jyFvRzlGXIVWbcMn5JFwavEXwW/XiBePJEzGaUPcoinkPq7lrqxjn1p5E0PWT1ivof0MxG8SnbZfK/5QPm/rPWUeniG+zz0rs7ZvHW1bOtDmvkaeWcbfujDnw21m/Zb+P2huC1PwZc08m9hPsV890xbX0VeyeJ/H31jxhHnNNjvI28ncZpCrtKsrUdPc2+CPTr2WB5pnu7FTlfJO33U5Qznxxo/2LnGvgg5KqEdp/H72D6bp7WvdYm/E/SJX+G3jW/ZfqBGnN3FfIXv3fD/ucO2D9R+V/Vet2j7jPuQJ8I/FepQgbyTDNl8kMHe9VGbN7IFm/dr8KYjtLwv49cl7LiBeA04twb2aB1ifTBi61qMvOUBk0dbdTfSfgj/z5+w9ojhU2HS5tUO/Bow72Pv9Iz1V1btsdPW8XpbfdwUWf6nVF/qjcu5XmTriD9q5apvs/k4J/1ToO+Bovaf1Md3eKf0wYMi8nTut3VK+40053oaH8hVxU/p0NYLR/WZtPVd31seceopP4bsO0D9EwU2rrKDNi+oXO6I7fvGjtq64bPunNabcVv/s8O2vmu8qT9P4mcvb+Wc2mvt53CuyzndxJHHOMu+6qDVR+tKon0R+vh5+z4IdZy39ao6avNZwDnpUduHhWM2PltyBbZuN0Ibvx2f277+7BG739M8lbN9gNpRMQuPk2m7X/Vraj7R9fCsjlzhsNW/gP0jfZdst/YvaR8+YHml/tN3TFP7U/iRhLa/UEwKtp4EGhfIldW6s9/2zT72qExYuxZmrd00P2bb4q4lR1sfqXoWZ9r8OWTf43q+8k/H9YI9v2UP7VOp+2HO1s+4YPONH9j+LGJ9adryXP2ocRQE9h0QtOnroEcVu2aYj9kfKl9mbByo3dLwPdxh42LloK2/zrC1m8Zdedj2EcrLYKfth1UOT98zeevnDOdkuC/J27ylca18jwMrfyq0eb48aO2l79IIe2fytg9U3qjfVa/utnea/q+ivNU8ru+onklbX7VuRVPWflXsHQ5aXjqMnX5br/0Je67yJNn2//szqn/R2r+1L2e/q52Vb2o/9YPmP6d9PGDf2Xq+5rOw357bytP91l+KQVve1/ytemm989rOdYct7/GX+80tXXL+rO3vud8b4f+8v+jbs/DDn7L6KN+UT4XQ9uPqf7WLxpHmH/0/QvVIMx9p3BRs/6PvBuV9k++dczZfJv32Xaj1WeulyqvfW3xpq6PKn1acyn3eI06XsfvNVwSf0P+Pi9avqw/ZeuFPtt5T/wI+QZle</binary>
</binaryDataArray>
</binaryDataArrayList>
</spectrum>
<spectrum index="11" id="scan=12" defaultArrayLength="589">
<cvParam cvRef="MS" accession="MS:1000130" name="positive scan"/>
<cvParam cvRef="MS" accession="MS:1000579" name="MS1 spectrum"/>
<cvParam cvRef="MS" accession="MS:1000127" name="centroid spectrum"/>
<cvParam cvRef="MS" accession="MS:1000285" name="total ion current" value="1491389.00000000"/>
<cvParam cvRef="MS" accession="MS:1000504" name="base peak m/z" value="113.07416917" unitCvRef="MS" unitAccession="MS:1000040" unitName="m/z"/>
<cvParam cvRef="MS" accession="MS:1000505" name="base peak intensity" value="241292.00000000" unitCvRef="MS" unitAccession="MS:1000131" unitName="number of detector counts"/>
<cvParam cvRef="MS" accession="MS:1000511" name="ms level" value="1"/>
<cvParam cvRef="MS" accession="MS:1000527" name="highest observed m/z" value="1160.03090479" unitCvRef="MS" unitAccession="MS:1000040" unitName="m/z"/>
<cvParam cvRef="MS" accession="MS:1000528" name="lowest observed m/z" value="95.01083673" unitCvRef="MS" unitAccession="MS:1000040" unitName="m/z"/>
<scanList count="1">
<cvParam cvRef="MS" accession="MS:1000795" name="no combination"/>
<scan instrumentConfigurationRef="instrument">
<cvParam cvRef="MS" accession="MS:1000016" name="scan start time" value="0.109083" unitCvRef="UO" unitAccession="UO:0000031" unitName="minute"/>
</scan>
</scanList>
<binaryDataArrayList count="2">
<binaryDataArray encodedLength="5920">
<cvParam cvRef="MS" accession="MS:1000574" name="zlib compression"/>
<cvParam cvRef="MS" accession="MS:1000514" name="m/z array" value="" unitCvRef="MS" unitAccession="MS:1000040" unitName="m/z"/>
<cvParam cvRef="MS" accession="MS:1000523" name="64-bit float"/>
<binary>eNoNl3k4FNofxjFCt7qp0G6NtGjDjYiXQcttRfZtVmMYszMGWWaGkuRSKdQvuyQSWtxKDKXQIqJV1vYUuVr5zV+f53zf9/s+3+c8zznnOSM2B1KrbnrieeeqX7ObPFFuctMrXNUL1IqYYg7RC6+fWj/RcvbCaSvx3TSpF+xsH5u2yr3Q52q8K4DgDS9Z9laVad6YV3K/juTojQyznB0nnbzB/Tuu8Y3EG/GS1oG5Sd5Y4CLKe9/kjdUzbt8j3vbGdj3t4BpVHxA71IcrHXzQmrPgyR9EH+hwx50fOvlg/oKS62fjfUBY59W+SuKDVZQAl3yZD5KWEmbmNPlA6fEcn6sEX3z3+mpLcPZFoYWyqELqi66Lvql/N/kiPuhyudotX2z4rKe6UdUPzIU2ZUs2++HEEfV19U5+UP+z/cuo1A93N7ckHpL7gX8jzaqs2Q/ceQTidVV/PJ5W8vSnmj9y6tec+OHsjw1uy1YaSf0xWf27vVnmD5/p4qgpuT+eMIpi2pv90T9HxyxXOQCHzM1Xb1YNgGZU6EA0MQDduv9ecEsIQFjDxR0LpQGo3Pjq1Ad5ABwDsn5aEQIhEt2bf31aIE5rbyh/7BQI/ysalQXSQLSqBw3caA4ElxVaxFIJQp7GhkATwyAo73pe0+8YBJ18SiqbFIS2y9u5beQgmIXzz5gnBmGGqMKTnh+EskUG5w43BoGkdi/nTH8QZuX6NHcrkZC1iB7Rp0JCl6P5/nF9EnITLCgcQxJCa7MX2S8jobnS1HKfIwkuYve4QTIJL4qUoqsTSdgwmffYM5+ElJWNphYFJBzojiENNJKQ87R++pxeEprmbNt/uZ8EYgL1D54yGU3b1DPFKmTcWF2t5k0gw6Hy2tR3XTJsJudwhg3IeKbk+tbKiAxHy50jZx3J6Px8rYHjTIbxwT8rfgSQ0X/92m4imYykVLffTYlklAe8m9Nzhgw2iTimWkAGk8neqtpAxtCBnvecRjL2JjRs2CYnY2tXlO72fjJ8WUW08yoUmFw7TtLUpyj2afztBwMKLL1SSvYYUVBa2x1mTaQgbnhfawuZAsnCR80z4ymwHkRLSSIFM7v+HX8kpaDDQZ6ueYYCvbrYwL58CgK+/qP/tZ6CM5c/jJs1UsAyrTf/s4mCOiXlRW8U3DieUzXrFQVFSzsijvdT8M7xXVrMAAXRCaNFvVMUaDhojtsQqGg5d5zy1oAKrUzi/E1GVPRnHtLVIlIhvHE19giJiuzbmrnnKVTsqL6j1p5IRSdP8/NQPhU+KSnlhoVUfL1v1upbRIXoILfza6Oizgh4WtpPxcjtR611g1Q8cXXveKxCQ160KEbDiIamtc87+KAh+oYxfQaRBq8kbYZGEA2j16byT1Bo0LCw5wbHK3yE8PU7JTS827Txy9j/aKi1aM3rzKdhYMlnsyU3aahIv+pXLKehvbVf+qiXhjT2c5MTAzSUXrsRzCPQEVpqHjdkQIePylXyWSM6boqS4rYa0+H6+a7zUkc6+u69+dFMpKOYcdDTjUJHYva1hGoqHYy3SaO7Eun4xR7NiJfQoWO30vVzPh2Tn5q1rhTQUbet5vPKIjqO2yZuWiOnw/2R/YhuMx0c2rju3gE6bM2fe9UO0ZE2t8KKSQhG8KfrVT2GwZgvqLO4ZRSMcx3c3t0mwfA+HJnfQAwGo188k0QJRnHZo5tGhcG4URzlWigPRpqwS3P9QDBql9rEVA4GI7JH/HgJgYGxK9zJelUG/ib3xQwYMvBdXPtgszED8/XPv+8jMjCcuu2vjxQGxKQCz1IaA5S6ilmURAYaokM0BiUM0EZmTDXKGNhuN+Z3P58BGC/RGy1kgHTaWagqZ8DN23vNyyYGmvQL/kgeYOCT8QeDqGUhuLN/8lc4MQSz5dE5D8ghMDDbWlRKDUFZKGNHg1TBqhPH7+eHYMRx1smvBSFYERnJWV8UguA+pc1F8hCcdZpYoTMQgn4LJfUzQ4r6r0MtiQQmJJ2r9TKmMRHn/S3c3IQJy5srs+Y7MdFSz3La4sKEw8j7nk4SEwSLIM5bKhNBWvS883QmVsyoOySVMfGxx/zA5SQFs9etyi1g4r9isv54IxNZbks2zW1hosmKZXC4n4lL8ZhyHGRi3zYtZR/VUKiNl29QWhaKZ1XdczWcQrF9pt+gnnMoZnNukVOooRjWzH/wMTEU8Tt442XSUNjeX+bZXBCKAv/i4Y+FoWDMqzBzLA5FCKs8+bpckddaXeRxS6EvPO+weSAUPpsjb1UPh8L6y5LUGkIY6CV9dirTwiBbHrGyRy0MmnfSTjGMwhDP/bC/e1kY8uilriuXh8HLffoXZZcwrHJMj7WlhineL2L4keAwHND/Od06KQzLriwJvJAchhqN1MyAojDYbLUO5Q6Gwe+He/h/qix8PfvK2kuNBeP0bcq9RiycfGl2h2jCgrUsNznGiYVMZlqTiwsLFOvnD8hUFvb/p9UWQWNhhcbVQIaUBSGN9c8WGQvMHcpLCcksOJiUr+gsYEG51HODbQkLlyx9yCVNLKwPq+52vM2CtjT+zMAACxqfN2omv2aBUMGp0VQNh4znpdljHA5aWt9bgks41JeM5EaSw/GrxTevgRqOvgTDO/m0cBxZPHG/ShqOvQ2GITpJ4Vjvkbb7Z0E4dAMGI/cWh8NEGPJy12A4MjP3a7cNh4N6r/THMVU28iLP3fm8jI1VLiueLVzOxsNAnadvndhoThn1uOvCRs+xtXvSSWywP16cq0dl43/2TDULGhum+guVLwQr/HyXoIkENqo/PdumKWNDU5Qe8iCZjTmXi4zPFbIhKmq/+buYjTKvke+/S9i48KEqpaeJjbef/K8qtbCx4Omxco8hNvxfmlxJeM2GrunJ1TtVOTCxb+xYOZeDBA+vgw8U5LdvN+EYchCReXbpanMOEr1fW1U5crBMlL1b4sqB1OZVIIvMwTfqj8ZynkKfcHJ6xOdgo7rYbU4iBws6zmu0KnjerDbihYQDaxODLfsyOAj7tOOg/lEOZFvk2q/yOUgX/SVbXqjQEzkt36s4yPRtLTlxkQOhNLTPo4YDt7WMeo1GDqY9b5lxQsFH1Z0Tjk0czF7K75t6yMG75W/u3O/ggK2TxSvt5+DB/o57jgOKnLY1iZMKahf4fWsf5YBSlnH1oQoXxyvyW5/P4cIpenTf1FwujpxRp8fO4yLdKmfktCEXqbuVxrM2cGH3BbWV5lzcPS2c3uDIBSVli84rVy4amfQxA3cumEe189vIXHj3e6RMp3LxcjbVOp7Lxeodq7OO8bj43p78so6v8NHe1AcJuJjKcfkrM5GLxw6aezZLuQjM5dv6Z3BxtEDDz/EoF50NPw+kFnJhG1R/ffQiF0+z92T71XDhMenRebeDi37PzOf/9ivmOWj3l9ogF++MDh3rHeXiB3sV/6MKD6Y2NoSlqjy4fIg9pDmPh3eHnb8t1OJhRDPzbYchD7nXGCe71/Ogk1eirW/Owx7Z4M5dFjzIZq3Yokvk4az+3D4fJx7s7xqs7nXlobcr6MlJdx683HaBTOFh/9wlzBIqD9+E8o4NfB6iPd3e9wh4iFp/yqNXqsjzEMy3yeBB/XhLXG8mDym7HbZtv8hDW097qkMND1/s+fa7G3k4eKhkv71c0b9+V9qxJh4OvxiW2j/koWHic7qsg4e5MX+ztz1SzDMUUqHTyYOk7b7ZkgEeso/fVyZ94WFtyJkZr0d5YGV8C7L5ysP79EnVZ6p8xX1ko35Yi4/K5Zfzywz52Hh0zP/JMj7uasQYHl3Ph3asN8fOnI9BaWPiEws+1t8Idtch8vGf4fmQp058rMuKKHvpykfBZR3mGJWPqCOXNz3g8aFfUtXjeZSPyZjBnbxCPqL35Ob+uMiHhBpzY3MNHyflakeV5Yr+gHNdqU18/Bvw/azSIwUF521yOvkgf9ZdsHdAob/tuVw2VwBXdzOBlrYAC7M/jj/UF2DAtrvWzkiAABXvqOXGAlh3DEb3rhOge7ZVkq25ALKS0247LAVwJDqtG4YAo+/ItFFHAS70mpo6uQlwUuz0yIgigB17xpFbClJMy/12cwUwCtBtXsgXYPhPQpWBRADfSHbyewXl+V735BkCrPiV+lL5qABPXv7iPKgRYM/vAcOLDwWYNS52+NkpQFJ7Rn/tF8VcE4KJ4DEBCnzSmG7jApxL+B5BniZEJ52ecMRYiGS+/lCppWKt11daRBEiL9x/cQ1fCOPq8rv1AiGy1mR735MIYX6s8pK+TAiSKe1ZZaYQVz+JczdUC+Gw+LzR3lohtHWV852bhLjUqjuU2iVE8WLquowhhf8V/1ufYQTqluY5+JlHQD7TpY5tEYEv836vUnGLgPXjTb93uUfggN3U43/4EVij/S0x9FgE+l1eS9suRiC57mpBV20ENp+aihtoVnDUUN+2KwKpWv2nSKMR+OWvOi1qLAKll2arZ4xH4Hh+n9Vy7UjkfLVabKgTCYvx0YJC80i4N6i/W2oZiW7JjQohMRIvjaNN5zpFIp/73ws950jFue1O3rsvEumpes86hAr9YPV3piQS4TfqvWT/RGKHnmuGzXgkJtretvioinBleormf1oiPKjcb21pLELpG06Mi6UI/ovfxMc6iWAeQnJjOIvQHIA48EV48ePH8zSBCDfopYcapSLcXhx2b+SoCFtiM92yakVYp1F87GWnCNGFm68THouwdMN24opBEeQXVOofD4lgWvPXm+ivIrTxF15hjovAvD16zXVaFFJOvfe8oB2FHxr7Q42No/CXsPPURssonM9ff76TGIW4TUdszYqi0Nn3pdqpNgrp/n/+q/gjYI1mbObBoShc2qfT/FNVjHOdF+qttcXIMldPm20pBve+1NTSWYyx0MNZevvE0Lngkn1ZKMZKlVO9n46JYWD+6klgsRjpq5/XaNSKoU95/78dl8Qg7jYwt2oW45LBl65tt8QY1LNYubxLkZ/Twb4yJMZaGTPs2ZgYI02Gz+LGxUgptu/Q1o6G5L3DYR/jaFQIV0hmW0bj0rpDn/52isaV6pvL9tCjsXav/xmKMBoNhaSUXUnRIJ7Wm6QfU/iSp+oSiqNBt/vpNtgcjdujZFZdZzS+J22ssBmKBs8j9MeRcUWfe0x/6bQY/H5i+LFWOwZO9OnnSMIYnCrN6flaFIM2SdfVvuYYtJ485/G5KwZH5+duTaDHQvO6WfvSY7FgLpjJWXQpFmGZUx/zm2NRsexS8Jui/XBY0bFnvHk/CIUvGqbU4nBn1KQP8+Nwsrth+hOTOLgTC8q8XOIwylyud1sWh/UfVj4jdsfhqePV5P9NxIG9c3W5ByEe2cRve1aax2OSFPnivm883tSoZ3lnxuOlpdTQPice25fc+7W7IB7HGd0aj1oV/tywT1sICSgVuUzfsVjBPvfI/lUJaOpeJ59hm4AxiUHlb2ICNnmy90XyE/D0zmQ5UZKA2NuOAzNzEpA9NW4cW5AA7swjwYvKE+D6dulw6FgCYgLZibQ9iVAzX6763i0RdXGE4XnURERZynkJA4moXh6qUkGUoMqnYU57iARjXXZVY0wJjo8bK30IlUBerd3ey5Jgevm0a/XhEkxEbGzdxJEgi0TIhUiCtsN2drbxEuS/6ZZuOiDBwdcFpxcVSGCseWzIvlCCVBlLfUa5BL673ouvxkjBEtKFxkeluOAXs+bkv1L4PpxS9leVIYa46e0BqgyzJ0xseQIZDjx1z4+IkeH9zSd6sU0yVNIqek4OyjChusq6+IMM9V8qFna5J6HsGXnoSlMSXrj1eA9YJKPET7LmW2Ey9oj+KZ2ufQDDShKrmdcOwvOw5gW3NwdhLN+5eNaDVPyd93PGrM5UrPL9Q+megjY6xsFaPakQvBjN0n6VChevH0PWb1Jxu63y62R9OszX6v4xIk/HK15CkZ5+Bv4PrY5xSw==</binary>
</binaryDataArray>
<binaryDataArray encodedLength="1972">
<cvParam cvRef="MS" accession="MS:1000574" name="zlib compression"/>
<cvParam cvRef="MS" accession="MS:1000515" name="intensity array" value="" unitCvRef="MS" unitAccession="MS:1000131" unitName="number of detector counts"/>
<cvParam cvRef="MS" accession="MS:1000523" name="64-bit float"/>
<binary>eNpdmE9oHHUUxwdBCFJh0R5yCDiIlOAfmIPoIh5GEFmhhxVEcnMOPQSVZnazSTZp0vzapO0mae1aTZPUqmNM69pSXWttVy+O/4seXDRCDiKLiuRQ6lKKCIKoeZ8XeJPLl5n85vfe+77v+5N43n8/0XT4P4RrP2yht35WsNLYQvfrt/L753+U9w99LfjFa4LPXBQcPCb46OuCOxPBx5cEn/5QsL5P8IEPBAMnmO4X9GcEiyXBdhUcFrz2huBfRwV/XxWsnhb87ZzguY8Em9hJylsYVW5/bOt513fyfg/+fcw9K58JXr4kOPmJYO1lwXcvCLYOEg9+VbDTe1L4evYPeXb4m77P85uCVw8LRueJ4x3BsvDmFtblefoyPEp87j7y1CkZe9t8hBPY47m+CM+HsL/MuZj8nYEf7gtPCN6Ex85bgjnshPB1L3Hc4Pvd/D4tW3sJ79un0BdYIV8FsIMumvjVegl+ZgVvg6eNFznPuaAm2I9uAvzfrOPPEOc5lzuO/fewDz8Pp4LxNLweNbrx8sTzDXnu8D6G7+iAoIeOg0nBBvoOiOPuK/gB33XVPfE0+a53jXt5bs6RZ/xNqIsGuuyd5x7O9x+hLuAhR1wD3PMnee0nzmgMP7l3cNnWX70Ccm993D5rvgv4fQf11IL3GvGH3Nf3iuDo2+gS+wl1kYxy/5TgV6vWP9V5TN5fgBdHHhzneqjTPO9nF63eA/xow3/EvTtXsDNlzzv0Oig6iqZ+kec7yesl+qdPPFXsb6CDiH7RT10k6LNNvAOcc+iri1/+CHw1bb61/6Tw7KGHxrzV3QC6dzzX5d5wss174l4mf0XOxcTxCO8DdNAL7z7nAtVvyfK1TDxdng/SP9NZE68rXoVv4nwOex56bWj+0HMHdPiTkzpyd/2MX/DaJK71i5bPiPm0h3xuwlcyYfXX4n26F97gw0Mf9RGbH5/55x+z9mPsbjIPJnSOEMcmcXpl00fc4ue2D8XM3eSU7Rc+Ov3ppO0vqqMc9drlfLds+13V2X7Uh50u+kq4/zpzahc6L1CvIff24JdDH01Bd+Z7y2MO++v09dPMlQLfOXh347Y/aZ8tMi/a8B6MWR2n5C9PnlLqIk+ddNFfH33urM67Ibt/JJx3C/hJ/nLYD6jvJn30H+biNXiISpZn1Wtb+8GrvMff4riNJ4R/jzjr8JbovOTepj6Tv4TzA/BVJX4ffTR0z8L/gHvq/L6H79rZvGj9VKyOXMafTfhtz9k6gF93nHn7BHW4vGr7RcB3N5fsvNO+tAN+W9rX0GeN89czfcw5u3ftpu/H8JRM2zhaxJvCf5F4Q81fyc7/EN3kOJ/HXoM9puBs3oP9Vg/6rPtKmtkHauTjfuquw3dV4kkrtl5j+ErRU2fY5k3nguazDz/XGuwZ6CI+bOcUfTl88oatJwd/t7I3++wDbd4n8zY+b8n22VT3jwkbv4PnXGzj1jjiiu2vyrtXsueK6CtPPEX2liS2edju42OWv4Q8RHq+Zufh9n5AH+jCf5zhPTeW6Qvjtl51P4ipq/pc5nv9DvSGLV/6fmDGzEXvyyuZ/oG9E4ndp1XPAfOrSH66B6zOU/phk3h89OJzv889TXi4h728OGHns8617b5Ssnouat9DR/kFW2duxNoLRi2Pakf1H5L/XNXeH5IHj/5dO2TnQFiye6/qQPu17m2qQ9WN7hudvXbPV/+9Ibs/qR29X/nW/qf562Ti1XyGZVtnOt86R2wf61Tt31vBSEbP+8yeuJ0fL8Ov0/21YuPRuPV+1YHqX/fBqGz/ztF55WX6aZtzPTNWN7pPaP3qvtoZtzxo3RQz+kqGLd/dit3HtZ6UB82Txq3+ByX7dyF+N566Zev/DWmB/588eN7WSThq97Q4c7/OLY03N2v3IZ338aTlTf/P4oODmX4Qjll7Ed/5JRNn+Onfdq9qwtcG8ey4YPfzdMX+nedNhf8CAS7dmw==</binary>
</binaryDataArray>
</binaryDataArrayList>
</spectrum>
<spectrum index="12" id="scan=13" defaultArrayLength="448">
<cvParam cvRef="MS" accession="MS:1000130" name="positive scan"/>
<cvParam cvRef="MS" accession="MS:1000579" name="MS1 spectrum"/>
<cvParam cvRef="MS" accession="MS:1000127" name="centroid spectrum"/>
<cvParam cvRef="MS" accession="MS:1000285" name="total ion current" value="1157955.00000000"/>
<cvParam cvRef="MS" accession="MS:1000504" name="base peak m/z" value="113.07436356" unitCvRef="MS" unitAccession="MS:1000040" unitName="m/z"/>
<cvParam cvRef="MS" accession="MS:1000505" name="base peak intensity" value="231935.00000000" unitCvRef="MS" unitAccession="MS:1000131" unitName="number of detector counts"/>
<cvParam cvRef="MS" accession="MS:1000511" name="ms level" value="1"/>
<cvParam cvRef="MS" accession="MS:1000527" name="highest observed m/z" value="1160.00723991" unitCvRef="MS" unitAccession="MS:1000040" unitName="m/z"/>
<cvParam cvRef="MS" accession="MS:1000528" name="lowest observed m/z" value="95.00937822" unitCvRef="MS" unitAccession="MS:1000040" unitName="m/z"/>
<scanList count="1">
<cvParam cvRef="MS" accession="MS:1000795" name="no combination"/>
<scan instrumentConfigurationRef="instrument">
<cvParam cvRef="MS" accession="MS:1000016" name="scan start time" value="0.117433" unitCvRef="UO" unitAccession="UO:0000031" unitName="minute"/>
</scan>
</scanList>
<binaryDataArrayList count="2">
<binaryDataArray encodedLength="4528">
<cvParam cvRef="MS" accession="MS:1000574" name="zlib compression"/>
<cvParam cvRef="MS" accession="MS:1000514" name="m/z array" value="" unitCvRef="MS" unitAccession="MS:1000040" unitName="m/z"/>
<cvParam cvRef="MS" accession="MS:1000523" name="64-bit float"/>
<binary>eNoN1Wk4FAoXB/CypFfRHmlRxlq3Qlp0VX+MpCtbJTuzG8uY1VivZQaFJFsLUQaVdnvXvQijdFWElBQZpNItoZTi9en3nPM/H89zzp4mjcvn6o7h/Mjxo6qNx/DrZmbx+BwXOL92ekJXcMH2rbr+EZYuWEHirVG1cgGZI/NLFbtAWle270GDC74mPh9bLe+Kb6lTSxQVXXG/Zd5rcwtXfDQfdckgukIcsVa1SeSKANbBTYvjXXHkfelxUYMrbJba6c2RuiIk5OW/VQpuKPbPNNxl6YaAgck8MdENWlPll3mNbhCmK758Ie8Ou2jum2miO2w7t3rl7neHrNnetEbsjhIDmsCj0R0VJprzFza5I8H7/PeVCh5Ya+hw+YaiB2xbnUby9nnA1IrmXU/0wETSEv6I2ANoLHP0aPCAyrlIlWCpBxxJVPs6BU/47Nilt0DJE5taezynrTyh3ORaNiLyxGDw5hev4jzRdMYzalmjJ/aMp16olnoiTHSr8fxcL+gLs2xsFLyQN1hU9qelF9hE1c7UGC+4dHcGFoi9IEuT/T3a4IVJz/fSPHlvZPsbRVQrekN2X5/WRfTGcFrTyVNib7zqyu6rknrjd+eWSracD0zUa5haWj4Y+bXzqgPBB5QBww99Fj6YWvyyuYXsg4cqodw/Yn2wwDH3E1PkAybzle3SfB9E3uTfda33wft5Ks65/T4wrSN9a5tDwo+qlUtH55LwRuuQZYccCUyJ2x0/LRLk33yZ72hBwuVhj+E5ZBIMhb6Ro7P2Th6aeBRLwvdYVec/8kmYPx37wF1CwuasjyaiWhL8C3f8GK4nwS2qPGH6NQk9qn2hd/pJsBE2PdsjR8a4V8w5sjwZmi7P7o6vIyPlfNj57xvIKPTy0NxPIMMsOrOp2oIMSY60h2JFxodHr31jyWQIA26m348lY8JMyHt1kQzOtMpqDQkZz3siVo7WkXGv+s0ao3oy2HWrEqIayJibYm883k/GCcnA17tyFCxsdjorr0XBf3blHg4ECi66O77dbEHB0tqcKHNLCo7kfLn0D5mCs4e+3dCIpmBbqcr1zFgKNrw2+O20iAKu0prZPaHgXvbppWsuUvDkL15/Uj4FNZqjK7/WUnBeOFN4pp6CKn5zUXUDBf7kAgUtKQWRgbSkJzMUjBb1K5rJU7HmH+pHMwIVqtW09GsWVKTdl5kEk6gI2NF9I5dChVrMPmFFLBXbUl8Q2/Op0HCqvGtUQEWqXcOXb/VUHD4jbxbVT0VIa7NerowKh5pE/7wBKv471d2dLUfDDxOb+Fx5GnSO31y4hkDD30mqPT8taIiu2m+t4kODxdbmlRLybD86piWfQsO87HIFcjQNx1YqnLUV0WD+40rmVB4NS5Ltg6T5NOSeKuZ8qKfB/vZG5pMGGhxmxkrjZDTEfbB84SBPx2FteV7/BjpUwkembxPoeJ/s6uWiQ0easbjEwoKOnXpS3RxLOqwrdvB3WdGR+8JttRuFDqOkusnrVDo6N37alCWio6NcpjCeT8c/z/sMTAvpONkif0OzgQ5PFo1g0EiHYvaiVaUyOmhkfljhIB2Pd43I7ZZn4IrGKnmWIgOhnWZKuwgMcB7uJSprM1B17esxA93Z3Kv9/N+WDBiHJ+dWUBhoOtpaJS9hwHvHrl/bCxjoGvOYk9jAwN/kmykxMgZOzCi/bhhgIPqAw6Vvcr6w3SAreq7lC73dgj1bdHyhmlC/8Y2lL1oN9479ovgienja8BbNF4ScZ4L7Il+say8Qdsb5QruJe+JDgS/UL6UOqct8Ecu+RzQY8MXbvEjaLQITa/9X2V5NZWKPio55m5iJSEqFiTSfibHnRu8nJUz85AZl6hQy0UUh3EtpYEIu/Xv+XBkTQ1UtXbEDTJzr6FQvHGSi+I4wwVreD3u/Z0alE/yg1kS0Ndb1Q7f1jiPY7wf9sSHbFpIfkhduJ+tT/bDwfU9aCd0Ph7rjQt3i/ODy9KG4Jt4PAwtMs1olfij24jBCB/xQ2j7a/oPgj95Fj010if6wuqq7NZnqD9xMNLsm9kebh0rRK4k/4hdoNhgV+aMi4rT8Xw3+sE1PEm4e8EfwggJSxZA/dkeM2a1XDIBAY0r30bwAGKmdrH+qPeteCXGhXgB+vCvpLrYKwBGHseIkagCefzpeaxcfAI9xztFpSQCeNeeamxQGgNY3pRpxOQBbuUNRhQMBMA9RsN41LxCNOh+1hwmBUIpsvO2qG4h37e7d7ywDcYufkBJCDcQv/3Ln07RA+GQ9/mObOBAHV6y4HRkXiBTBi3d9BYH4qNV83ORyIOw7+jSc7wfivrrfz1FZIM6KVyeS3s7WpWNDSUos3LO+Rt2uzcLiZXzFGR0WyDlB56qoLKQYBMXaM1iYk/DW9IGEhTJ71siiQhaOPl599NuscVssczdLWZCMlGX7DrAwI7a8WDXEQv0Mm/BcIQg9LrJbn7WDUK49Ga+jF4QNNsHrPxKDEN1icHm1dRACV0Vl8w8EoYXpPX2FFIRudZnmZ2oQ1A5Vfq9gBIET+WCiPSEIlMOnb7UVBCFyemPYnCtBeCskeh+QBkFsNX5f8UEQercRI2/LsfEHYbyUqcXGop9K9jrb2Lj/rNm4yoI9+5/tHJOd2Ng9YVd78TAbbQ3+cd1kNlinCfSLXDa+9A8m9vDYOJxIFZ6PZeN6dP6XzyI2DIYTPI6lsbGMKlVbk8GGsU3DWmE+G5XbhRq6BWwkJlr+3nuHjbc6LU0XSthIX23o4FTGxtU3+oTiejYkVMWox0/ZsFbNkT3rZ6PrrJNexRgblt6DXR1LOIjOV70as4wDb9pjKsGYg7F3WTFXZt1sFlyVbsHBhbIlvUNOHKgu/n3D2iMcVH48A3MyB9NxU9MzszpPz2xdTeWAVd0ylcXhINzr6tcCLgfaV9vPevE5+F6vk1Afy0F96eD1vjQOGBpzIvkFHJw+Nl9eq5QDYX/ZXWIZB0tSFD7fbeTgSFLU2sanHKzbs0onv5+D8X/vMG/KONBZb5X75gsH+0aV297JcWFkbPpjvQIXD5QSCGrLuUgep8a80uIi8JzNB51tXNzp2N7vYcLF5Kms0EOWXCi/3ujMJ3Kxjftk+UMnLnwOrFueeYSLT17HLwooXGz8/PC/a1QuLOwnVHV5XGhcX94p43OR9vkH/aOYC+nIkdOL02bnuUJX2wwuetwsu4JKuEjMWvnCuI2LTaU7mbfbuTBXDRYoyLh477l36OAoF3MuqDc5j3ORk0PfdUCeh3T3L8Y/jXkQFGQfeGrCw3uzQ8ldRB6GN+x+ZX+Yh/M99dlDR3g4QJZhmsvD06fO424ZPOxfudtxfxkP+pKw+oxGHlI6vyxSa+dhall5zUYZD3aT7+61j/MQ7zhQpLaCj3XP+762refjdp5xrRNh1iZJ2iYdPrr6GEpvDPkQ1dzQ/mrMR+HRttaj2/kIuZbx23vwIbf5mKXtYT5+1o7He1P4+MC68rWZysfYZNFLLocPw7yOXHMeH3tvPO6Yz+fj1haVum9iPi5QGp8VpfHxKP6wmlsGH/O77SvPtvFxQ6w4/LmDj447OSesJviomRtt7KMomL37OzqSdAS4meJ4W2oigHN5YkyDSAB7V+dq9TgBClMk+gnps/mj9ZUGpQIEWF4ilXQK0EGd/rOJGAxWn/K84Mxg1J3ckq8rCUarLWWwoyQY1q8lot7yYCj2CnWk0mCUtIcv8p0IxgWdxRYzK4SwHo9PXrVdiEpLvaqtVkJ8mCqrrREIUeslMqSKhHijPKKdmC7Eyz8jvH0nhLh5SjnYTTEEbS1byAPLQ5Ckz7Bq1g6B/F3xzyCrEMx0x7R58EJwZ49GzUl+CA6ozXMRiUKQt7VJt1IcgrqZ+GOczhCsMbh+9upgCDKFS85mT4RgdK9NtlAxFM/lYh1/0wmF7G3o3cJtodiFasGyrFAoL6KqSctD0VptsnNdZyieHu6/tPxZKOTyL+5fvT0MpomU10uIYUjTT580tAqDBenWo+HMMMy8Uk7TqQiDpl7SmbbGMJRQnf73RBqGD14jn9cNheHb1aGXm1eEwzfsSvKAIBwZESb2XZnhGMxpjyaVh0Oh5wJJIg2HZiRhslUWjst3Uk2OT4Sjx6jMJksxArsZLWs8BRFgHlxoKwiOwHKHjXv4gxGoXqsuOro/EosGToTPd46EnI2pbtesfz4tphRLIzFcB1IY/U9cYXFjvs2LQtHODYvq1KKgtEWDd/lbFBKLK4sdCdHQ7fv07/5t0eggbSs7x4vG7a+JJ7r+jYbXC4HCr/ZoCJm+bkvMYnB8rX6r5vUYqHzat4dgIoLwZ2GFHUuEbCOyqRlbhIIMXoJFiAjNrY/mEaNFWMi28b2TL4Lh5eChfRlixB73YtytFuPSgYP5ugpxuLe8tTeeHwfd9qLrJwfiwKqttss9Eo+KcYv+3sZ4pGm3fOltiYfSZyvGl+oT2Em5zljYmgzjY+IFy54no0B9WdaKvmT4/zq6WXc4Get+9/jrV20qbI/Z9k02pCLv5SBTaX0a/g9GtXr3</binary>
</binaryDataArray>
<binaryDataArray encodedLength="1560">
<cvParam cvRef="MS" accession="MS:1000574" name="zlib compression"/>
<cvParam cvRef="MS" accession="MS:1000515" name="intensity array" value="" unitCvRef="MS" unitAccession="MS:1000131" unitName="number of detector counts"/>
<cvParam cvRef="MS" accession="MS:1000523" name="64-bit float"/>
<binary>eNpdl09oHGUYxr+DhyBFBumhisggRYpeRvSQQ8ERPOyh0KEUKeJhDh48FDvZbDbTum2m1uja1nQaN83WJjjWGP+iY62ag+jgPyIudUQKUTwMWGERwRF6KFpBzfv7Cu/u5eGb+f487/O+7/PNGvPfr5z0/wfzdyloIsGxVcGeYHLiGxnf9oOMV76Q8dZ5wcdywfCE4KAv+Ojrgj+/KNjJBO/5QPDOC6x7SvBaIvjTecGl04I3vyIYdwVvZ5+73hW85WPB+jXBz0F/ahOv7d7y0Cbvfy7J8+3wXuKcy58Kjr8peL5Ah2cFL7zNfm3BIhYs0WnXWcFTvwomJwX3XhTc/xL8nxG8Cv8O/HsLm1gsfy/jNvoU6Ng4JXj/d4KPo4uZRb+DzD8gmHGO24MnvKsjgq1FwW0vC+5g3thRwYfRZQ+YM88nzpw62Qm/HNyyAA/R3XSJe2B5EEfIPn2e1+zXoH5qeC6xfphyDnGW04Ip4xy9f2deRfzJC4LR04IPUm9X0O8M+jeOoRs6JWDZZNwiz28wpl79w+ABzfvoh+w7r/UqW1rXgHPX4Nul3obPodMM6+Hj0R998lQR1/oc63nfO8N5vPc61AP7VfAPujpuh7w5M7reS+YPyO8jrzLvOMi8cc5LJ+BNPAH17tm6JH8r1OE+eIfsE1PXu6x+6JxFet4G5wWMr5/W/WDIS4FeoV1P/zqsD+HjsL4WXZJ7f5Tx7vfpO/ogQ88U3EsdJ5M6ngo9x9CrT/whzyv4DYhzDT0NdeTFuu6trrb+x7+G77yOrzzEc3QPqeNqUuvpocsaPp3yfBU/7LM+Jo87LM9ZFWdy9jLnwvNW+iylHz/B/zPijqb12LVIvMmEzqd9XzP24VOi8wPov4HOEXUdPU/+qY9fPoMP87v4UEXcte33pt6/eJI6g1cAf6+tfaBG34vEXUS6j1rw6+BrKf7kcZ5h/5vOcQ77/vEtvsG9to91Q+o349xgSvupsX1G33bg1SAun/Mi8nYHumyDZ0J9utS5Q/1+id9XTd0PEb4xnNP5s/dlgf9HjD3bB/DN2SfHJx14ZrHW6zpxlKyrD+m+ctG7Dw9DPST4reGc2p6Dfi4+F1o/Rz9j4+T53R9x36HXO/htwf5DdCrQ9wrv01jr38Dnt65wLn1veD9G/Zbw961/wTuFV04fezN6XsD+BfMz6/uscxj3zmldrD9af8qZ701q34iJN8l0vXjEbZY30Q1+0/WasN55Dz7UX4LeT9DfMflzicdp6r6y8VesD2weLY+RdS767l/m/RF9j9r7ohypS4se/KJE88intT+njNfRJ0dPH36GPN2HT+5c1PearQ97b4fsm8BrIxnJ/0F9/66f1PeBD58k0t81/Vkdd35M+1iF7xnqp2hq/x4u6jr38KvK6tTW59r+ueFPTf39YdojeQNde+/hJ85hne9gJM8pfGt0LkZ1bOq4ndbI2H6/TOl7PKNe3KbOp+0Tu28qfNyFv2T854C6W9XxVS3dV/mE9i/rPyH8qwmtN9+V2VtXZfwV/+Pm+L9U0999/DqKbqz/F7/7Ohc=</binary>
</binaryDataArray>
</binaryDataArrayList>
</spectrum>
<spectrum index="13" id="scan=14" defaultArrayLength="349">
<cvParam cvRef="MS" accession="MS:1000130" name="positive scan"/>
<cvParam cvRef="MS" accession="MS:1000579" name="MS1 spectrum"/>
<cvParam cvRef="MS" accession="MS:1000127" name="centroid spectrum"/>
<cvParam cvRef="MS" accession="MS:1000285" name="total ion current" value="923282.00000000"/>
<cvParam cvRef="MS" accession="MS:1000504" name="base peak m/z" value="113.07413603" unitCvRef="MS" unitAccession="MS:1000040" unitName="m/z"/>
<cvParam cvRef="MS" accession="MS:1000505" name="base peak intensity" value="224803.00000000" unitCvRef="MS" unitAccession="MS:1000131" unitName="number of detector counts"/>
<cvParam cvRef="MS" accession="MS:1000511" name="ms level" value="1"/>
<cvParam cvRef="MS" accession="MS:1000527" name="highest observed m/z" value="1160.00501240" unitCvRef="MS" unitAccession="MS:1000040" unitName="m/z"/>
<cvParam cvRef="MS" accession="MS:1000528" name="lowest observed m/z" value="95.06355080" unitCvRef="MS" unitAccession="MS:1000040" unitName="m/z"/>
<scanList count="1">
<cvParam cvRef="MS" accession="MS:1000795" name="no combination"/>
<scan instrumentConfigurationRef="instrument">
<cvParam cvRef="MS" accession="MS:1000016" name="scan start time" value="0.125783" unitCvRef="UO" unitAccession="UO:0000031" unitName="minute"/>
</scan>
</scanList>
<binaryDataArrayList count="2">
<binaryDataArray encodedLength="3556">
<cvParam cvRef="MS" accession="MS:1000574" name="zlib compression"/>
<cvParam cvRef="MS" accession="MS:1000514" name="m/z array" value="" unitCvRef="MS" unitAccession="MS:1000040" unitName="m/z"/>
<cvParam cvRef="MS" accession="MS:1000523" name="64-bit float"/>
<binary>eNoNknk4FIoCxcOQiCKSdsZSuV3KUure7rnGUiklJctgdmbMmFUGRZmxVOpp0ZX4lL3rtVnKLV0xeFpUpJAszVhSSiki1Ouv833n/L5z/jm2j6gbDOr2Y/OOMa6Q4IcPJ2NexpP8UBP9kKHp5ocF2w5xT8r98FW/Kr1R4Yfiv7b8bqfhj6IOS/EUwR9PN78YNXHxR8Lg43V3XP0xubAov0bmD4f8N9u0k/yxwcuhOlzhD8/Hwrmf6vxxdCSWbq8RAL/lv2f/QwiAUax8Ta5rAA7O7MmblAXAbZb73iN1AXhzLF33tkYg+Orbx38hBaI5+FSKnlsgFmWVTP4tD4SJRbxod10gesftzhk0BOKF5ueqjQQythNo6zM0yXAvMo80/I2MLUS9gn9dyahftG/pBzkZIbqNoxwFGe3RVzbsrycjOTOhsYoQBEJ0S/V7rSAMMr1dZ9yCMOBkG34vMQgJK1fsV68LgmfHUdPy+iCYtmhr/0ctGJ92rLVhEoJx4sIiXykpGPbdJW/SjwRjnGbdeVUejBU/rve8VQTjxum5Z/kaIbBXePU2aIZg/ZJU77uuIWg3pStz5CHY2fpDt6o+BH6zUJt4PwQF2cuuh6tTMMG+u8rTnII1TT5+tkQKTCYsU7pdKLDbe7r/JY0CvS/aEqcECtIzbxZ6ySggiu2bDXIp6LfhjAhqKbjkO3AkUUnBstV3LMfUqJiWppV2q1PxoMD3HNWcip6QsMUcFyo+uLlEvqNRceCEQdvNBCqmzHd0T+dQ4eDxyHtjLhXXZPeMhmqpMG4knzbqoYIqmO6/o6Si8mX18H4NGgZ/8bZ+v5yGqYpur0kzGqxFd6V2RBraODOrb7vQcDGPlEt1o2Eynn2ZQ6NhXt6vWoUJNBRJ7O+NXaQhWeda7LNcGmw0TmmRa2no2bXmy5CShiurrbpr1OlQNi1dZGpOR9Q6vvY2Ih2Kzv29vX/SEceXOjiS6Lia0KtS0Ojo6E4iFTDo0DK9MTL3MB1f/SLK/0qg4zM7it8vp6PGgRxHzqXD5pJtBzGPjt3T6sLpajoag+a+iqul4+K2LUNPFD/3NJyaZ9XT0cDz/BKppMP/1b3dTBUdq08Gv1b8oKM6vnLHJg0GqmI4cY5EBiJaYrcedGHAWeBLPUtigLmTYlxFY2AwPffxNToDmRGBdjUJDCjJS2d35jKw0LV116p8Bva4f0w2UTCw4LyesljJgBrHWtaoYuDTlstd6v0MfBcaGbWoM/FxapJdrsFEdEGWzmoiE84WFewkFyb6QnQeG5KYsCoZCdCkMLE9vpQeR2difZYeyUDGxF7mdNpIDhPdzrt0XuUy0TTfXnZVwYTDnE1Gz3uZqHx/3clfxcQwYZ/7Kg0WGkp/zZo2Y6GD6/WhnMhCySPf+XstWdDh6T6vIrFQ5uO9W0xnoeeKXHKHwcLznveOd2Qs7MpZufVSHgs7lryvtS5gYbiY7UdQsFBq9vCmfh0L9jKBj1DJwqWch8kFqp/5t6GSnH4WXs87m8tUD8UhS/bCEo1Q9E2l/eFuEYoLPwa060ihaFi9/sEJeiheOPlFLc0PRZGnQ9uT2lA83RgzJ1gVCqu3+t7H+0Kxuqf+o75GGHbOnqrXI4ZBfyrGSNcyDJk5mreUpDB0WnSnvKWHwbftyt/pzDA0v1DTHpeFQULV+2qYFwb2eflsrYIw6FW+MchUhWG0eu4CTws2rDdqT0ST2OB+t3aqYLBxYpPZoTQ5G6r5H09q5rPR/bLrwPICNj7pF9NiFGxQGsqlM0o2dPPOFcb1sRF3IsExv5+NLU8+63hqcDBrNtmijchBXUPWRicrDpgrUm54uHPQmJoZqKJysNzY+kE2i4On0gHT8TwOVN5fDQgFHBhOBKx9ox7+86cBPhPEcDwRJhe5u4Zj3/e+gmOMcFwYuxJ/Wx4OXVHTIfP8cFx+dSphXWE4lv2YeVavCIf3sZSQNFU45iQ3pt4YCMc7x+H197W4aEp1mN1lwUVisa58lzUXq5pD7MrcuFAln0mne3CxZH/miSAWFxavB51jk7i4z7VZwuvjYvkSnYXZ/VxUHJrzwlOLh/Rk431PiDysGlosJVrxMDlNkM925SFuxI6ewuShiDY8E5nIg8Pw1nqrIh5G9R/Hk/7HA+N+53xCHw+/tuwJfDjAQ2bSTPOzQR78tMflSssIpFcSOr/URSBjStNc1hcBV//y3igCH8mjaWMjFnzM9jG4bGTNh3rMG+I8Nz4S3pRFuHnwocqW/3GDykfqyLsVcxh8eHFO/ctk8uFYWuVbFspHR2d5x+NkPm4mxsoL8/k4bu78zKqYj5cnZy5HDPIhO9CQ6kEQ4OqKXu8iQwGC7mwnmdoLwFuSfznHRYD7zra/HdgjwOMdzoPnfAQISC/ac1EkwMCI8FKHWAA28Yx6l0yAqv0vR4JPC6BffPzg/LMCGG7oak/PFSBqq3b12nwBimMWBMpKBcjrHssIKBdAGph7JrNWgAVpqWq+dQIUZTNymlsEMPZ3srQkCHG+N1vvv4ZCXKQz85auF2JHRUHJdRchwu4PaffvEaLPwkm6fK8QVf2HTj2gCXGt9fWbNQwh+G1mI9FCIdxvNV3PFgmRpOZ9wVsihNQ4KS4mQQjf0Q3DY2eEIBR53+DkC/E7SbnMvlyI+Jnk5LKWn/6pf+4/HxXCtP275lt1EQwqqL0WBBHuDRvc1jD6qRRHz25zETjzK2sCHERYdcXkaN8eEQqvmbln7BXhS7XF5Fa6CN7buaEZDBFMTpj/MU8swpp+8rzXEhGKxaFkg9Mi2J13HWg/I8La6+tM2KUixAk/2I7XikBrPZl9q06E8T8f/KWrEqF7pP0b7dNPru+8Q86oCNrXUsiMzyKU/HbXL8dIjN+dW99eMxdDblH3ytJejDJ3RlaLgxiSjJ2tSlcxBtUaDZPrxFj6sUak9UwMkm0h+XmrGG3xbRY2KjFePftU8e6LGPyvlH/nG0sw1jVo1bxSAq3e1nMvzSVYu/h4m42lBIWOtxq67SRwfUg6pmYvwQXpmojtjhKYqD+5rYQE0q7aLA8fCZorTf8Mokvw+uPV1BChBOtSSp3SJBJE5x3qKWv+2b/iQp/vmAQ7162L2aUZCZp4nyDGMhLt95KGXcoi0dIYsznpeSQufwvpKvQ5gPe9FpEDFQcw2dWy/nvzAcxqVdVrLoyC/7vIzuWOUcjJGHmy1C0KlHNa9rcio8CyKX59WBaFshq9CauxKLCzYmq9jKXYZnuxSS6RIu9mxKNLcimMJt6XHxmT4uhkDydDMxquQUN/R1hGQ6VmnlxdEY1cz00RKx1j4PZZrGfmFoOzYt6R4xUxYA+0VTX2x6BqV69qiBmL4V80JvPHYjFvXrsoT/MgKs9t/OLoFIfMqMyxyK/x+HGw4Ygi8DAID3X8+7kyUOPjv20WyOA9vrhpi1QGwWlGnedhGTSnGp56ExLh8UF/5zFJIkpvU/93e28SiC0tW745JCPPoz1kztNUHNyW+NSkPRVXo5yil/WmQn796Ocf1WlYWeLV8EGRhs/HJ8w0V57G/wGQUfvK</binary>
</binaryDataArray>
<binaryDataArray encodedLength="1248">
<cvParam cvRef="MS" accession="MS:1000574" name="zlib compression"/>
<cvParam cvRef="MS" accession="MS:1000515" name="intensity array" value="" unitCvRef="MS" unitAccession="MS:1000131" unitName="number of detector counts"/>
<cvParam cvRef="MS" accession="MS:1000523" name="64-bit float"/>
<binary>eNpdlk9IFHEUx+fQYaGgPXgI8TDQxUOHPXQw6DCBiIcOi3jYQ4eBLhGRY+uf1TTHylpNbUytrayGslpKZIMKqaiNIsoopvIQVDBEgULBGh08RES+z0947uXLb+b3e+/7vt/3e7OWZVn+z7eO9f+3vyjYM72KfvBa1ucWZF39TNZ1BcHZ24JOH3heMHFTcOGM4MSU4LZ7guk28L5g0C1Y9gSbLwv+mOB5q+DzS4Ix+R+QJ0+c6huC364SV+Jtad24a3UdzlPfmOAeyePvKMu6CP/up4INs4LJLHzh8SuEx6ic7/wi68wQ+6nzEfGiQcEVzhVLgtZFwa0fBMN2wSbqiXifPy24+x36UH/mqODLk4IldEycELTH0eGQYO6s4B/03RkITqPXe9DFh6kr6I8PM+xvJs4B6gt4v3hcsArewzx3OtEPvhX0DInj9rAG91FPI3r6Pu95HuUEl9CxSJ+VqXPhFnnI18j5En2XpF/r0GGR98ku6jH70MHtECyQfwB/F4+hv691jolv4VOa+ovst/Dp4yT1sY54nyROBJ8EeQvUk6b+FHpV4XPI+5g+qgl03eU8fUFdcwOco69rOd80jQ9GN/LVsXZGWON3CX0aR3S8GAyof4Xzc2Dcov2w23QcDx38I9RLnBT80/AP4FfbTzzB8quIOXUdn8a0vyH6lohjG90PEwcdbfrUp28d/HLQ0+3Vc8zsS6FLmXXM+++PuYf0hwefCvclos4ou07PC+zj/eaHxKcuy/Cjj3zTJ8TveINOzKHEKPHglaZux+SDf0y+mDkU4l+EDxb5S/16Xs8wryvwcLivIXEs0z/m3hDPph8injtD+n5/NvOF+5Og3oBz7qD20yX/7yfMwYK+DyX63smq74YVodscOmXgG/Tqvo7QY8OU9jPVp78Lxjcz5+1h7pnpP+5DgA+1nIsP0o/EtanHMvvJb5/Ucyv09NxdMf506T5d65ucnkcB++bvMGfwOc+88biXRXjmyZ8jzyZ8Krfr+2AwOKXvW5jV883UbXga3U2f+KbOFt0fxkeXPkxPrtMNX7Yz/zPo5/Zp/yL4NXwlrukT8v69Bh/4e9SVoa8qA3o+hvhfhm8JnjXjeg4an4PsuvmX098Ht0X3wV3+j9Xjk92+TldP61vP9yHq0N/ZNPFT6GeBuSHdH5an+Zq57KGb1av5rc1tzSdeXpb/UXtf8D+xoPeH8AnRORA+/siSrD9xrsC8SXL/K9QftTr/AM7tu9g=</binary>
</binaryDataArray>
</binaryDataArrayList>
</spectrum>
<spectrum index="14" id="scan=15" defaultArrayLength="275">
<cvParam cvRef="MS" accession="MS:1000130" name="positive scan"/>
<cvParam cvRef="MS" accession="MS:1000579" name="MS1 spectrum"/>
<cvParam cvRef="MS" accession="MS:1000127" name="centroid spectrum"/>
<cvParam cvRef="MS" accession="MS:1000285" name="total ion current" value="788100.00000000"/>
<cvParam cvRef="MS" accession="MS:1000504" name="base peak m/z" value="113.07423201" unitCvRef="MS" unitAccession="MS:1000040" unitName="m/z"/>
<cvParam cvRef="MS" accession="MS:1000505" name="base peak intensity" value="224693.00000000" unitCvRef="MS" unitAccession="MS:1000131" unitName="number of detector counts"/>
<cvParam cvRef="MS" accession="MS:1000511" name="ms level" value="1"/>
<cvParam cvRef="MS" accession="MS:1000527" name="highest observed m/z" value="1071.99133865" unitCvRef="MS" unitAccession="MS:1000040" unitName="m/z"/>
<cvParam cvRef="MS" accession="MS:1000528" name="lowest observed m/z" value="95.01188665" unitCvRef="MS" unitAccession="MS:1000040" unitName="m/z"/>
<scanList count="1">
<cvParam cvRef="MS" accession="MS:1000795" name="no combination"/>
<scan instrumentConfigurationRef="instrument">
<cvParam cvRef="MS" accession="MS:1000016" name="scan start time" value="0.134133" unitCvRef="UO" unitAccession="UO:0000031" unitName="minute"/>
</scan>
</scanList>
<binaryDataArrayList count="2">
<binaryDataArray encodedLength="2808">
<cvParam cvRef="MS" accession="MS:1000574" name="zlib compression"/>
<cvParam cvRef="MS" accession="MS:1000514" name="m/z array" value="" unitCvRef="MS" unitAccession="MS:1000040" unitName="m/z"/>
<cvParam cvRef="MS" accession="MS:1000523" name="64-bit float"/>
<binary>eNoNkHlczAkDxjUzOTaWXLmp6bCvc4uQ5DFTckTEqmk6Zn6/uZppzJVJiDTjSAcRalJqJgm7SRsRVppK2K1Erh1d44pEacI6evvr+TzP9/M8fzwRi73KK8oDQY/Qn/6pMhBjzHfjI2lB+HHfcHo7MwgHHmmYo3yCUJ+xiJOiDcJ49d6LRmMQ+pZnrNFSWcivOdtLsWbBjUt1JxgsTB9fe0LlzULiuPML72pYGDJ6RuSAvSzUhi/LTjGy8DFd0E2rYqG+O52YTA3GmeXZptu0YByt4xs6GMHYcXVo1kXvYLz/YVrmqwnGgkX7hMY9wQhMjWZkVgajjSFed5nKhn7XUftCBhuspp5yWx82NumstxVp2ej+XEJ4VrLxr0Tzn3U1G695hxscaSEIzjjwbI91CGy/6tS7l4bA55/MBeXeIQjcp1I/3h2C2xl293u0/X57/nedMQTzvDdYq6tCILVZFXCTForzDgXfqYNCUdMuyPt5eSjeaMOdzZpQVMkzg/7eE4qg9rSUdmMoBJmGgLtVoTBYb+vIsArDFp0tZw0tDIy/etN3MsMgPvRfh3h3GKa/ZHAua8MAj/o7tpVhqE+eoi+zDkdW+T7bW97h4Lt6ZKVqw2EXy5KVVoVD3f5mJ4/Cge8RyrslDhwkllznbKJzkBI2sKaFwcGvoee2JHE5uNDb3NtKcDDiStpQv/h+3kBec9dwEO341sVWz8FUj+b07AoO9vctiz3RxkEfPyG1agAXbklP6p5SuPAv8ZwhcuBiTPvpr6EMLnRLNno+J7ioGHaWcjWeC45ksmOAngt2y1x7iYELBwuT0ljBxZsjPy+mNXMhV2VLGtu4mG13lMmjEphQ/HDlxykEAjIXru+yJ2B1I8f+f3QCj86xNaUMAh3SOw+ZPgSMAwoLTxIE7Hxr1rXGE6DrD9xszSEQVOOqtTYQUCfeG2spJ3D/ug6hFQRy/tjZsdVIoFnzJ1vV1r+ba2UqppB4luxCb7Qn4XN+9atgOonSoe/SZjFJbCqkJT0iyP4fBbkj4kjceXauSR1P4sS1o6q7WhL0uccWOuaQOPKt6eRUA4n8mNzSbzf6+z/efSytIBE/75K+wUjCS++5jt9GYntDOjXDTGKihSf8t4/EPePKlIVUHs44JJ+bQuehyLykJIbBgzaCUR/I5IFWu8O8j+DhTtArv3SSB0ul+8yEeB5mJUxIfafnYdz+kcNbKnj41OVhyW7joeMmubjOzEN9s8oml8oHsZLBmkLno3D71N+TwceoDRcz3zD4cG0o4ttw+Aj84FxbQfBBP/TL4DSSj2Cxrr7nJB/Jy3tab+n5oGz03lRg5KNsWMrOVWY+vrpr4jsoAhTfHuRSZS/Ak/GNcWV0AWqq92/+1UmAf17cipzFEGD6sy8rfJkC3FAElvmRAhDdRXMLeQLkx7U9XhsvQPUual+MRoAmWcypVr0A25wajs45JcBdbZ3NWKMAL5KnTfaoFMDJXJtxzyxAiijBm0kV4lHXev8uByFIp2mpYx2FOF7QMOQ8U4his9u+E6QQM6Wpfi16ITSXEn6blyfEjU952vNmIagPk7+9pYgQnnfTFEAX4XnLzLw2pghRXuKKV6QIsa6WK3q+CLKlMVqaVgSFs9EnME+Ez6W/aI69EMGqKjrF2jEC4bJcx1JeBGIMvw2yGCLg5pJevfRUBJJEH+ykxgh8GBQya7Y5ArsyDl4vfBGB5PVoUlDFqP5W4PS7gxhqtnmJq7MYqzSH/L2WiyHdecteLxCjbsrxbw8NYgzubAmmOErQtWpC9XumBHE5RcQengSJnOirGVoJjvnVDJ2RL4G7oVpoVSmBTEnb2WCWwPdtwv6SlxJ4Thw27hItEoWm2PuVAyMhe+G99axjJOyuOHVMconESB2+8/dGgjQeUPubI5HbYTClPI8EzkYz7tGlmDNgsr+QJ8XhniwXNV+K24c/bFq0RwrTip7Yp3lSWL0VvF1wWoocw5ltuCUFZbVvwl9mKZp1q390Om1GZ8DVUyWGzeiIb9Gxn29GUFnhrGeOMvRKBEvGuciQzr/m/MZbBpsT0xSXuTKEBYuoF4UyNIc8vvhknwwTO/2mSk/JMPPllrG2BTKUffLKHOwmx9cd7cXFDDl6fVlhBwLkaP1ocytJKUcXR295oJJjUrMya8VhOQ4N3OE8Kk2OpSVKp3sX5HievXlpbrEcjLjV9mtL5HAcdGfx6ko5Cpz9nd81yNE8rjF3mqsCHzoemfRuClhSD3o2BSjgMPuPk5M2KpC/0LMrVqFA2vw8ul6pwPucJN28KAU8iDNrO4/0q+v48mUlCgy3oxkvNygw9UG6p6lbAZZp2eNuihK1r+sHD6cpcXb206PDRyvRqn6d1OigxOqFc0b6zVNigatqOD9AiTmXbL+lbFTiTmd72hpSiYEu9usdVP3509ev70YpEbS299DQw0ow1ruKY4qV8Oz6WGRrVmKSR8vul/NU2O2YUp24QQU9an/YlqjgVZb0JK9ShfxsUXNfgwqzN8RZjxgThb0DKP/dnxaFqU0We9PcKMQYm/xbEIXuzT1i9w1RcIqz6ZyviALjwqdEy4MonHGqzGJZokB+vbAp1mkLMEdmq3Pbgjqe2q2mWI2bzKSavy+qcXzYuIET50djkuAnPxefaKw/aTqwVxONR15fCm6O3oqYL3n+PqqtsNq1QJwetRV4F+vV1BgD6uez8+3mb0NNybSJuZbt2H0i63sfOw46Uxh7kVyD+fgzj7FVAwtR9GxxnAaeTVMSh9Qn4fZ5dw/bx0loPFgX4dmShP2B2+w/3TiE/wMk/ezg</binary>
</binaryDataArray>
<binaryDataArray encodedLength="1020">
<cvParam cvRef="MS" accession="MS:1000574" name="zlib compression"/>
<cvParam cvRef="MS" accession="MS:1000515" name="intensity array" value="" unitCvRef="MS" unitAccession="MS:1000131" unitName="number of detector counts"/>
<cvParam cvRef="MS" accession="MS:1000523" name="64-bit float"/>
<binary>eNpVlT1oFFEUhV+5IMgUFhYWKbewmEIhheAIgQSrLRVEplwEzbi7ahKTdTYmcdRNXI0/a7LK+L/GiCP+EKPIgAEjpFjRQmHBKSxSyZIqBAs19xvhbnN4b++775xz731jzN+fddz5B/Ha5000o03B2twm+js+Cq59kf0fsjb564LZp4J7LguW6oK5O4Irt8g3I9j7XLB1WnD2paDDuulz/oSgKQi+a5DvGvmEt1maFfzJvduEt9n1VvDIY8H4AedObWLz6JZ9kt+T/W/LgtWaoEv81lhw+xXBqffoniLuCXkHBC3JbzY47wgv38O/hYrgID5YNwUXiZ97JhjIfjzFuf1v0HsV/y7C5yvrgvYjPy5on0E/vppRwcwk/PDxfih4+B73TwvufEieu5zDfxs/DL5bYJ688/SHe0nr7kGvf4P/8W39rGAIzx7uWWftlwQj8tjD9EmZvoFP/Rx8iJt5QX0DwV/znKsKJtzr0gdd6X3Uw3CvB88WfjrU2WH96DX56OOkX/ubI0/zAvWgDiHowqdDnMN+Hh0uOpM03wh5mDvm2CTE5enPDvudVC86IvRa1GuD+kfE2+gL0RMVmYOq1hWgJyFfBv8HJjQvr6zmz7SG0AGf39TbGkQX/rmc7yrq+huJ87OfZF3gvemm73MnyQf/GH4e+VaZ84j7u+Fr+1pPzDvkeLqu2bTe6K/ji0/cAv0do2cv854dgwd9Y9AVSl7/4Ad9T4N5dun3EP5xSZ0z1rBGO9D94RKXw48Gc9CHX7W0b/EtQneuot/XdL587onQ036lfbXhF4zpOfv/vvO/xX4fPlrnuWdcvw996InoIwufQ3ysefodXOZev6zzpHlb9KGN/06//q5YvHsR8U36Ix7S730dPSG+tad1H7TQmSGuVtQ8Q3z00dHFuU5B998KdQzEn3j3d87f5lxZ83JHtJ4Oaxc+yTH9fU3f1yXm6ECg5zAHb6+k+SVgfkJ/Z9CfHFrFR77HbXmnw96EPlyEP+9QWHH+AAbLZ6k=</binary>
</binaryDataArray>
</binaryDataArrayList>
</spectrum>
<spectrum index="15" id="scan=16" defaultArrayLength="232">
<cvParam cvRef="MS" accession="MS:1000130" name="positive scan"/>
<cvParam cvRef="MS" accession="MS:1000579" name="MS1 spectrum"/>
<cvParam cvRef="MS" accession="MS:1000127" name="centroid spectrum"/>
<cvParam cvRef="MS" accession="MS:1000285" name="total ion current" value="713330.00000000"/>
<cvParam cvRef="MS" accession="MS:1000504" name="base peak m/z" value="113.07404272" unitCvRef="MS" unitAccession="MS:1000040" unitName="m/z"/>
<cvParam cvRef="MS" accession="MS:1000505" name="base peak intensity" value="234056.00000000" unitCvRef="MS" unitAccession="MS:1000131" unitName="number of detector counts"/>
<cvParam cvRef="MS" accession="MS:1000511" name="ms level" value="1"/>
<cvParam cvRef="MS" accession="MS:1000527" name="highest observed m/z" value="1072.03144800" unitCvRef="MS" unitAccession="MS:1000040" unitName="m/z"/>
<cvParam cvRef="MS" accession="MS:1000528" name="lowest observed m/z" value="95.06357646" unitCvRef="MS" unitAccession="MS:1000040" unitName="m/z"/>
<scanList count="1">
<cvParam cvRef="MS" accession="MS:1000795" name="no combination"/>
<scan instrumentConfigurationRef="instrument">
<cvParam cvRef="MS" accession="MS:1000016" name="scan start time" value="0.142483" unitCvRef="UO" unitAccession="UO:0000031" unitName="minute"/>
</scan>
</scanList>
<binaryDataArrayList count="2">
<binaryDataArray encodedLength="2392">
<cvParam cvRef="MS" accession="MS:1000574" name="zlib compression"/>
<cvParam cvRef="MS" accession="MS:1000514" name="m/z array" value="" unitCvRef="MS" unitAccession="MS:1000040" unitName="m/z"/>
<cvParam cvRef="MS" accession="MS:1000523" name="64-bit float"/>
<binary>eNoNjHk81AkDxptD6SMquzosMkeObTtQSmSfxtm2SY41DGPm95vfmDGGMVTbjTG1K7k6WGRjKDq2JWXash2DvFtJyb6VyjFKoYO3tNWb1l/P5/t8n88TeehzxcymCKzyTAhWM/kQWtIXyn34CD2r3zDFj48F2t15+zP5GP3NZ3mTgY9a1zKRBSMSY+4F06ebROKboJGmCF4kHKN9y3W+kQjSbYzv10SiiuHpaLo7EuT3wq0vmiLxodzZicWIgrnhcL2eGQVLmp7u5huFvbQUWrgmCr3X/W5om6JgstnkVDFDAL7d3q1zfQRor5sxPN1PgLDb/X9ezBTgmv+qN/5NAtQMXVkwrUUAX5fL+UuZ0Zj+7Mrk2d7RsHE7bdvoG4306ri7A5nRmOP3x8ZcQzRyXafVaJuj8VNe6OELzBj8c5XU0vxjUOldnTGmiYHT51uJbdoYzDa1mf/UEAOeBWtqMU2IpvqPM8OZQty6ODYr3UeI8At2Lm2ZQjw5ekfbbhCi7meB9RJGLD4WZ7BaTWKxznyH8bxvLL761vG9LjMW0i9zXp5ujsXKAtpZii5Cdpj/nkC2CMGLPDy8OCL07Xtj8YgnQiPXWXCbEOGLdNm6bzNEYJBbRoM1IiTY7L3bUy7Cbz2jJgVXRYg5/mfP8T4ROm23fH42SYzDjzb5WtPFcCm3Iu9PpIeg+GQKW4yonflDsTwxnMYLc/sIMdoiqDW1GWIYSS+35RVibAqW0uJ1E6wj9F1XxehIK1hs1i2GF5u25mafGKVnznTLGASGhNS5t3YEOoSrrjuxCaS4lre7cAiMbF+QXckjkJlixiT9COwJPKYIIggMBjeEjqYTmCvrLbmbQWBLjv0v/z0ywVb87l8qCKyc7aP1NhDwOLR9wMJI4N6iRO86Ogl64DqzpRwSqqEDU718SPjFtLiUEiQ8d7YMmaeReBBkcC3OILHTbvOch5kk3F44BPhWkLj4qrnm9SUSk9Re29wNJNTtY/LCZhJlS+xMDUYSdU8zdg18JjHN9CWxnCHB07lDi4M4ElSxOoxCngT67nPFqwkJlB13vzlDSqC1vJHenSFB1xzxrecVEoyf3jHmXynB9h1XXewMEnj9zq460ieBfFbdqZ+MEnTOX9d5ol+CLbu0J6vpFJLqbXOPMyiwJlmNe3Mo6NdT7jpQWNgbV9vCo1C08KbhKxGFV5xDI/sJCuqiyo9lJIXByfcOZqVRWHEjLTtOQ8HDzfnD818ndqV8jpWOAq30UGupgUJgb/lBYzeF6zFHW32MFCYLft3HYkgh0cP4gCWFtf36iJscKV56mr/d5iOFYLy12ZOU4vbanU05EinUvE6Tao0Uf58zm7FBJ8Wu0L3j3lVSGOcyh+0MUgTvHa4uNUphX5nTu5ATB1Z+UVOnTxweN549IjLGobbQaZe+Pw4Xo+gNg3QZvt7uym5gy0BfszK2jSMDbHL29/jI4E6fZzNMTvjXzlHVlAzT/5NvRuPK8a5eE2CQyDHO77K/kSnH0sC/Pr2pkCN8fKqaVyVHWE+49UaDHF0DfZOMfXJkva9MLX8iB9tkyalRbjy8AxIeujvEw3l1Y8tK/3gEqPiLq6XxuFXC/vL7/njkeqcVpjEV2HK28eUUrgIL7LpN5/kqoE9ZVqaVKGAMeFx1LVOBmrzxrn90Cij+OPA/p6MKHA0pa5UZFaizuHj13FMFvCZpvVomJ8C/fqRkkJsAzd/Ds7+jEuBiMa3tUn8C+tbucJzFVWLFX7w1H+Yr0U/UfsyilLh/YWBRvlaJ0w/al+OYEp7XOm0jrylxb474kke/Ep84U0qyBpRweGF1pmR+Iiyza4vi+xMx435C3iA3CY+I72Y4OCbhdm/1D+Z+EyzMW60XJ6FfkqphSZOQ3uwQrI9Lwg9Dno+f7EmCbdsidkNlEvLc6mKzBpJQecQkserZRF/5sPL/riqUhKgO1PJUiNGFP9wTosL6wRnBx9QqLFkdxHyQosKCxoYdXRoVqs9zawQFKhS1rh0xO6CCbeKGU6V1KohORizj16vAqnm3+86diT/WF+MVHSq4zzd9vTYkGeeHl7vlhyYjN2BFvl1YMpQFwWU/Jydj9szLYTnqZOwTbKLx65MhO2Hr+GQ0GXQm2+ExXQ3FertD7xhqRN5ZM2/UUo2Fd5p7OkLUOF9bXngwTI1Xhda0V6lqcItkJyQjajiP8UbvLU2B4VMDz7IjBe8D2yXWVqmofR6hu22finc6s+ynS1JBrqBG/UJTwTXEXA55mwp2fFDZsjMbwfmYd9Jq2WZcETCDdak/YpbEvNFh2VZILk9WZr3dhrqBdzIvlQZx4k4b3o8aPPJjJQalaXB4bWOWeXs2aDGy05b3srH5aDQce7LB3TrgZn85D/8COUEyaA==</binary>
</binaryDataArray>
<binaryDataArray encodedLength="876">
<cvParam cvRef="MS" accession="MS:1000574" name="zlib compression"/>
<cvParam cvRef="MS" accession="MS:1000515" name="intensity array" value="" unitCvRef="MS" unitAccession="MS:1000131" unitName="number of detector counts"/>
<cvParam cvRef="MS" accession="MS:1000523" name="64-bit float"/>
<binary>eNpdlD9oE1Ecx28UdDjEwUHkBoXglMEhQpFzc3AIIqJLORykg+CljVqNiU8NNtiUnm0tIY34xKLFP3BKQMEODxXaIUOQCnF7o4NDppLBQdrf54TXWz7ce7/3+/P9/d7zPM8z7X7o7XxH3wvfvBVub+wyXPkp/6e/C1tLwi3sBw1h/bnQeyXUHWG1Kxwq4d9PwvSWMCwLy1rYfcL528JrT4Ud/O9PhXP4ufpOmMSS78KBMztUF3qyXmiT9wvhZbNLtW3YJ/9f+I0qwqWXcFH8Xvwh/+ajsIfftC5cx/4k+yPJV53j3CnyvTSPbtS5voUOK0KfunUN/+ijZsiXeDbGvilsos+R18I+fRojr86q8AQ66wTd6FMBPxOPhYfQPTcrPEv/CsRpPqOeB+jLfnAdHfnPzVEfuirWWw+Fnxfc+YjoZ7xI3DXhGvYN+qXQqZfNHTql6BJM0i/iVtB/Gt3DKXTAXlNHdJ86+bcldKIOfQ+7aeLgJ2CeFfubWd3kOWQ9XmY+iONXyRs/Pn4O0w+P/Cz1h/wPa24eo0f4YS71Dcj6gHoG9FNl52tu/iF5xZwfzbu6ptRh6VfC+SLnv34T1pgzf8bVKZvfrE6T9Q2d9tHfhLos8xRQ/xXeJ01fG+ShsI/iPXNH3IO8S0X85JmPPOcS6j3+RbjK/fFLLrP3ql9xdY65N3nsNrlXEXVZ+qynXD+q4r4jAXY++wZ7e1c4nrr7eRjHe+oquffK3iTuHVh33k1Pcy5FD0OfVdmdXx/7pOTew2xeNH21+NHYddEjR9wcc1acdOcnW1ec68OAOKrq3G/T5P1std3795t5D5mfMd4zQ/4h+Xmihzlm5X/jgzunf/B/nvVo9r9O/wCrNClI</binary>
</binaryDataArray>
</binaryDataArrayList>
</spectrum>
<spectrum index="16" id="scan=17" defaultArrayLength="212">
<cvParam cvRef="MS" accession="MS:1000130" name="positive scan"/>
<cvParam cvRef="MS" accession="MS:1000579" name="MS1 spectrum"/>
<cvParam cvRef="MS" accession="MS:1000127" name="centroid spectrum"/>
<cvParam cvRef="MS" accession="MS:1000285" name="total ion current" value="650646.00000000"/>
<cvParam cvRef="MS" accession="MS:1000504" name="base peak m/z" value="113.07414936" unitCvRef="MS" unitAccession="MS:1000040" unitName="m/z"/>
<cvParam cvRef="MS" accession="MS:1000505" name="base peak intensity" value="225911.00000000" unitCvRef="MS" unitAccession="MS:1000131" unitName="number of detector counts"/>
<cvParam cvRef="MS" accession="MS:1000511" name="ms level" value="1"/>
<cvParam cvRef="MS" accession="MS:1000527" name="highest observed m/z" value="1071.98477486" unitCvRef="MS" unitAccession="MS:1000040" unitName="m/z"/>
<cvParam cvRef="MS" accession="MS:1000528" name="lowest observed m/z" value="95.06343212" unitCvRef="MS" unitAccession="MS:1000040" unitName="m/z"/>
<scanList count="1">
<cvParam cvRef="MS" accession="MS:1000795" name="no combination"/>
<scan instrumentConfigurationRef="instrument">
<cvParam cvRef="MS" accession="MS:1000016" name="scan start time" value="0.150833" unitCvRef="UO" unitAccession="UO:0000031" unitName="minute"/>
</scan>
</scanList>
<binaryDataArrayList count="2">
<binaryDataArray encodedLength="2192">
<cvParam cvRef="MS" accession="MS:1000574" name="zlib compression"/>
<cvParam cvRef="MS" accession="MS:1000514" name="m/z array" value="" unitCvRef="MS" unitAccession="MS:1000040" unitName="m/z"/>
<cvParam cvRef="MS" accession="MS:1000523" name="64-bit float"/>
<binary>eNoNyX08lAkCB3BmKG/l2KSt3WLGS91Z5VhZpJ+ZkUXU0cqMYWaeZ2YMYzBjwrJrmRkvhVvaPlttKZHz1pIu0VU6xkt5acdSS0JFKnW5lJacs/31/eOrt3TUz7zjIEYKeNZKgwhk/xA+wmZGwFXSes/YLwKqM6qD+ZoIdO1fGtZqIyDpr3szQWFjKdqyeq0hG6PZG+t3MdhQuvhuLWKxEbpiXbywh425mlhNu5qN3V5lO/Vz2WhxKdv9poONHsU6xXsKB8qwSVmHAQfnHvSm/8jiYM0R9g0vNQfRLopvTuZwgC169aoODlxKLKRt1Ei4jduc1/OLRItFoWuJJhKFn15q5nREIi3MNHh1VyRqavZe9jTg4krgcukpQy4mF1O993hz8V1Jl4e3Dxd3LN89aGVxMZQ4+OMrDRdTt/Y35Wq5cIhq6vuukwvTbS9arhpE4VJDd8GCXxRK1f9Z/LMmCjv4///9Tk4UftqwvLmhMwpGh8bPFOhHw6z8ixFvg2ik9TsVZzKj4eX+TsXNjoag4usjnZpoNIo+CTDoiMb9r9XXLxvykLl9teNtFg86u87e1xoe3vT6Bf27kwf/iavVJIUPxet9OQdofJwLrWzwovPhINaNjDP4kJZT1/YSfDibvsoMUPHhqRZcD1LzkfDRNRuTcj6mvJyYee18GHSZBJ19zEeDHy2vS0+Ar3ZQZicpAiQbVVWRNAFye+/VpDME2Fb5Iv0ZIYAz5ZzlTZUAWVkTPG65AE+enU0lKgQobgs6P9QuQNceps54QoA8U0722GMBNGYVvTwKAUERs4BHJWA0P66b3UyAKyI6l2wJuMzvivCmEwg3WxU2yCAgC/EjhX4EfDLd2fYEAa3qtOD+B6cP+jTfUxG4tahMfVRGQHrosLa/nABV/nwluJ3Aq8qxuiAtgbrSwKLZxwTKxtY1X6GQcG1aff2lLQl14CeeUXQS1vtqDrsxSWyLqzbvIUh8Kxi+uT6LxMLxA6x8FYkUQWbBcw0JnfXxI1YVJEbW+a0s3iSxYYa1XdtOgqZ7+0u7lkR65ph9xSSJ/50LiHClCiEqeO3zwFaI5dfTF3bRhfh1bMw4iyGEhJtvnkAKQaOEPWtVCeHqTF9aKBcixD5j2lorRI9ZB+P2YyEWa3upTRQRYl+2zRymirD10d31LnQR0m+HM+lMERrfxeSa8kVQbdVHDinCaArzsHGZCEGj9ZHz5SIca9YzE7aL8LfG7pl/aUU48Wl4xfZJEX6IH9IuU8RIYRfM9dmKYcfNGm6ii+HRdmb3FaYYym+mLfeTYuz72JRSLRTDacpZUKUWozc/95FThRji8bvHnCvFoCXLni+1iyF1nus7OSlG6exHa2qfiGG40vJZJTUGKcfTnTqYMfh+1HZ/CVUCnwSn2CK6BNKhBM4jpgRP/rSieENKEKisiqkUSXBgdrTkbrkE0xc/f9t8XoLO6k0/r7eLxWLweEQO+cGW/M56YSymhmWOsspYeHAmtvC0seh1/9LXaDIWlkOUjW30OJQ8DDH5i0McLqWVHOXvicNc8SpNvDgO//TsGVimS/Ei2f3EPaYU1yaDIouFUoSv8qqv1Ugxt+wfYXleCv9vn8/WTUsx9qUuqntVPNLP3B89ZRePzb8YvmyYisfYSXPdBF2GZyzJUUcHGVaO/pZECGXIft9yolEkg4VR8HRSjgx2ff7NjlUy3HI7dsO3Wwabd/TWnVMyDBPxfTX2CaD9vEINmUqAT7Ke73rDRJhuCeHW2SWCX8ZmGDgmolI9XpshSMSdj8MrmmISsWkdkdeSlwjxaX3RTFUiTDYo7vKfJuJG38ywlWsSGMHJua2MJLQOdrF0yUkoVTXT0i8lYcC/pivlchIsi/5+ofXXJIQUe9qPhcoxt81qoFAuR+hPM4O5Cjm8uyqmuUo59PNjv3e/LMfmV60Bo3Ny0L76q/9DigL9Fy/IXtIUyOF1XNvrpsDV0NzTg6EK1FbRWgsOKLDG2Ph0v1KBOIXNF3NuybjO0VhYDiYjw3fTrjVWSuwtzLAdsFHCodv6NzO6ErxDhqUjO5RYe0oVOAklNtF6LD6Tf/jGMI+oeSVM2Du1lM9TkZb81DV/PgOeqcJ5jyQ1ug/avn8qV+Mf5r+fZaWpIeuhJSBLjUBWwIKFrhAXs8NcrYYLkbnx7Qvzh4W4/WBA8t+bxfgDphz4/w==</binary>
</binaryDataArray>
<binaryDataArray encodedLength="820">
<cvParam cvRef="MS" accession="MS:1000574" name="zlib compression"/>
<cvParam cvRef="MS" accession="MS:1000515" name="intensity array" value="" unitCvRef="MS" unitAccession="MS:1000131" unitName="number of detector counts"/>
<cvParam cvRef="MS" accession="MS:1000523" name="64-bit float"/>
<binary>eNpVlD1oE2EYx9+hQ0AoGYs4ZBDMGOgq8ro5OIRODg4ZO9m0ifasWq9tFK1fp6161aLnF0bBcJWqsWA9BCEKQlpRMnTI2PEGh45q/r8b3lt+3PvxfPyf53mN+ffNdu1/mH5THH82oL/XGTD59VPra1/FKBS310QTiJ0V0U6Je9gz9zm/LhZmxU/vxJFbYlwXK1UxeCIevyt+eSrm8JNriYfeY19xm8Xn+MFO98yA7aV9Rwd5tb4RF3bWH4oTn8XRhP3rYu+NWPXF9mPxMDrs/8H6NfEjulRuixuvxOEYfeTXjm7pf+kDOtwRvavSv72t//oD8dgc+l8WkwY6QO8S+dbQ/554BN0s+ay+FP0X4knyj1bFHe61qUvnJnqeE4s38HNFLF0Q/+Cnyb0QvaLT6Me5guphTpCPmWb9In2Inyr5hPSXZb1MvpvoXMRfK+Ke59pLsT9EXjF9YYgv5Zy3QT5Z39Cn8STrC+gGQ+LfXWRu5vGL/5j4i+hkMh2It4qdHPfLWd/j19BPIXb6M9xjf+iRmK+59QmwW2y4+ZbZj4i7e5Z95jUlvhH6NiCPPPfGNsmXec4Td4VzNjuPPx+WiCPF3zh6VLI8OXfgNf1D/NG023/JKbfO4by73mCOyujre+5+jL8giw89S+gRk//BFdd/n/7o1t06JBPoseDOZRc7Y8xXbs7VozLjvnMJ9etR5yp+Cqwb+q/P+QgdI/Kxky7zxJ+nroWsf8+TJ/OXok+Jc8mUq0dP82HtlrvvY7/Af4BOQTZHy+ggv/btb+JBl52mo4s//J33hndpN3s3avYvFKoQXQ==</binary>
</binaryDataArray>
</binaryDataArrayList>
</spectrum>
<spectrum index="17" id="scan=18" defaultArrayLength="203">
<cvParam cvRef="MS" accession="MS:1000130" name="positive scan"/>
<cvParam cvRef="MS" accession="MS:1000579" name="MS1 spectrum"/>
<cvParam cvRef="MS" accession="MS:1000127" name="centroid spectrum"/>
<cvParam cvRef="MS" accession="MS:1000285" name="total ion current" value="627689.00000000"/>
<cvParam cvRef="MS" accession="MS:1000504" name="base peak m/z" value="113.07415404" unitCvRef="MS" unitAccession="MS:1000040" unitName="m/z"/>
<cvParam cvRef="MS" accession="MS:1000505" name="base peak intensity" value="226083.00000000" unitCvRef="MS" unitAccession="MS:1000131" unitName="number of detector counts"/>
<cvParam cvRef="MS" accession="MS:1000511" name="ms level" value="1"/>
<cvParam cvRef="MS" accession="MS:1000527" name="highest observed m/z" value="924.00312706" unitCvRef="MS" unitAccession="MS:1000040" unitName="m/z"/>
<cvParam cvRef="MS" accession="MS:1000528" name="lowest observed m/z" value="95.06301339" unitCvRef="MS" unitAccession="MS:1000040" unitName="m/z"/>
<scanList count="1">
<cvParam cvRef="MS" accession="MS:1000795" name="no combination"/>
<scan instrumentConfigurationRef="instrument">
<cvParam cvRef="MS" accession="MS:1000016" name="scan start time" value="0.159183" unitCvRef="UO" unitAccession="UO:0000031" unitName="minute"/>
</scan>
</scanList>
<binaryDataArrayList count="2">
<binaryDataArray encodedLength="2100">
<cvParam cvRef="MS" accession="MS:1000574" name="zlib compression"/>
<cvParam cvRef="MS" accession="MS:1000514" name="m/z array" value="" unitCvRef="MS" unitAccession="MS:1000040" unitName="m/z"/>
<cvParam cvRef="MS" accession="MS:1000523" name="64-bit float"/>
<binary>eNoNyn081AkCx3FmxsOlS9qUPUcYRaVSDfdqqb5rhk1Lm3Zz8zzz+/1mhpnhGIMioRkPvVpaS5us3TWN6OF62FYPsuiaMdLaVJ62jVWLIklCZ7Ny56/PH+9PZG6E0r7pnxCG3M5IYXBB86Q897O5iNce3eoYykXQB78FleRwMb1t1Y56Mxd9S4PDyuk89J1NwhyDh0brcBevEB6I0iN+WRweRK03z7TreTi/a/c5hzwenqwszPrGzAPNhhv9qomHQyEDCxsYfFw1KShbNh9uNO/L9Rw+FsQGeUbr+fiuvmVS18RH7cpffjlDF2BRpeFbsAXQfW4on+EI4HJ5Y2NJjgCu4k1FkU0CNE0Gtto1C3DvYXZwMUOI4LHUQI2NEGVvGpcUBwnhVFw23sgR4uKJV/J1OiHekbX7XuYI0T1+bGGuWQha7OKlGosQD4T+tFsMEVznun9bFCbCrEZ12DFHhL8KVYHmXBGcncuZI2YRfJrNNZ0WEagXjNRvrcUIdX62XMQQY65l7p2WLUZ2wpDo7CEx3KpnSy/liBExIxAE54lBqmatRs1iDE9PMVrpEjilbgqw2EiwvfTIWDNHgu6L31woyJGgbUQ+ecMiwf01XRu1NCncu7Vfb/OSgpHV6vA4RIotHpHRj0gp9j9cYBusk6Knv83pI70UwuzNu9+clIL++x+xhSYpDqafGk/tl2LEf21onRWB7BK+ZciagO/egKg+GgFDhN9htReBs0vOuGpCCJhb3yx4SRIoLFadv6oj8MXtf9wNMBK487Np8LNKAuHTbbVPTAS6YxQ0u8cE/O2ruh70E/hRVPhYQidhLDrV+tSdhHONr6uf13zHfh/ZwiSRvwvE6RASfaMZKmEoia6XX6nHCRJrBm0ynulInNz6dmmngYRrz1BTm5FElIuS4Jvm+/zyDYGZxJ2ni+1v9JPIaPGsOUejcNC8sfyAF4XbO9epeEwK/y5qT9rApsCcOT67iKJQl0EvXJxNwXD4+kyKjsI1tGl6cijsiGu5sraSgpttuNPkTQqImvO4a6KwOG+95ZGZgouVdfpyy/wnC0s+0E+B1Xt0xa//ozDLSrQE0mW48Al1L4wpQ0/pl6NlITLkj4qfO1MysAb5Zd/r5n1ZYfefRhkC3bMGvcwyjLqmmZr7ZagSHD1VPyDD67quwQaaHHte06XX6HL07b4f4c6UQ321Tr82RI425cJMe6kcydfK1h4i5di/JZD9H0oOmTNLHKyX4yeey4c9FXK86wjf2m2Uoz5v+enrZjlmq23mAgfksLrDjRyhKfDfgkDHMU8F1jCsogxMBbY5Tk+cZSsQh+klb0kF0m0rqgtlCiyYWJd2XK8Ad/zV1PuVCjBSbHK9qxQ4Z3chJX9AgQ6WSx6XGQPhu3/N3PKOwV57Sfo1dgzcj2yWVVExMA4blpQPzPvca4kbPRaBH6dP+66Mha/qyYZH7FikFs9umqBi0fjCq3+SqcQD0fbgSpkSHI5T9XmjEqvqpU+3VCnxaoVWkWJWYqij/KXtgBLDpT6Xsp8qMXXwy4iAVSo4/t2t15OjAuuir1N4mAo0S0Mvm1Lhxl9KMy0KFQxFf8u39lZjda/j9HaOGsSV9NB0mRqyoJx1FXI17v853HA8Rw3ve3Es5ik1vvDJrW0xq+G3r4h785ka6oadPj22cagb8zy5cyAOE9VvTdrBOBjboxweMeOhozVNKWXxyLNrd06Xx6PhRc0H60/Hwz9z2EF4Ox4y3H1tGIpH8okkvw7vBKj38To+XJWAYx6a5llOArJsJC5GIgERh4f6z8UkYFfVhrKf8xMwsVVbpRlKQOKLvMxObSL4pQWRm44lYrJCceLrHxKxbNmFyI8HE+HQueI70R4NDiTWl7z9VIPo09EH9RoNfmQ0ZXZNaNDCdlm9mpGE63801v7klYSs5CtvgllJ+Lx7qqXksyTcmUFFb7sWe2fcjeudk5H2nvVsp0cynk/EFT/0T8ZRQUynCcn4vrQ8xrkmBQ1OPpuXB+zDkAO/9dLVNHy651YxozsNa7b5lwQl6hEb/9XlHfv1mArpY3Gy9SBvKSIW3S9AoQfHZP+wAHY/pMfYPinA/wF6rtdh</binary>
</binaryDataArray>
<binaryDataArray encodedLength="800">
<cvParam cvRef="MS" accession="MS:1000574" name="zlib compression"/>
<cvParam cvRef="MS" accession="MS:1000515" name="intensity array" value="" unitCvRef="MS" unitAccession="MS:1000131" unitName="number of detector counts"/>
<cvParam cvRef="MS" accession="MS:1000523" name="64-bit float"/>
<binary>eNpVlTtoFFEUhgdtBINskWJRhKiQLjBlyhFShFSDWFjJFhZb+Fh1jWMSkzGuOOqqs0pMojGOMWAEH+N7C4sJrBgw6BobywEttpIBGwsLdf9vipvm49y9c85//nvujWX9+5v55PyH1Xogbr/fpV/42KUTfNX6kffiwk1x6Kk4HIiHZsSeR+xbEA8vir9eiSNvxfSMWJiGJ8TmbdG+LlbGxdFIfDcvbnsiHiTfBvpHlsV2pcvi/Na93Tg5qvXauli+IfarX2vnqvr+vkrdi+LPZ2LRFyNPDNC3f1bctSZ2avj4Qty0JP7AB++cuEL8IRZ3o2MAvze/FNfla9L4ongfPpSvitaYmBynb3QO1+kDX7ewPojeIepl5GnhW/AQneyL4RJ1O5xX/Za4zLkXWV85T8z5Z3c5z0n0jOLjmKkrnqA+/gzCb/AA5+VMib3EO56Th/OK77H/gtiHrhLz5vFdAR0ODPHJQkd4knl7Q17y2afMuXTR49KHdYV6Z+kDP5wqMfMRXGMf+eYucy/Qk6InJP6NDxnrKfMXUcfm94g+e+4Qn6YOeeIpc79dNf2x0VtizgtwrSH65KvANn7F6Hrd5D1YNOuV2N/HnCbs96nnTpj7/jCfKfe2XTPfiVxvFBJXmBfmNZ00v0+Omfekxb1rTpv78vON0J3Rv3+Je0P+BN9c5qSMvhT9Dusxvtd5Bzr4nvJ7Rh0rP9dxsx8/nwPP1DOHjjY6QvL4+Xfktz1jjvw9nxU/bpi+2HzncA75e5nJryTa4L3jnXCk06/xfyHgfXCrzl/qNwdI</binary>
</binaryDataArray>
</binaryDataArrayList>
</spectrum>
<spectrum index="18" id="scan=19" defaultArrayLength="191">
<cvParam cvRef="MS" accession="MS:1000130" name="positive scan"/>
<cvParam cvRef="MS" accession="MS:1000579" name="MS1 spectrum"/>
<cvParam cvRef="MS" accession="MS:1000127" name="centroid spectrum"/>
<cvParam cvRef="MS" accession="MS:1000285" name="total ion current" value="611452.00000000"/>
<cvParam cvRef="MS" accession="MS:1000504" name="base peak m/z" value="113.07421810" unitCvRef="MS" unitAccession="MS:1000040" unitName="m/z"/>
<cvParam cvRef="MS" accession="MS:1000505" name="base peak intensity" value="221177.00000000" unitCvRef="MS" unitAccession="MS:1000131" unitName="number of detector counts"/>
<cvParam cvRef="MS" accession="MS:1000511" name="ms level" value="1"/>
<cvParam cvRef="MS" accession="MS:1000527" name="highest observed m/z" value="923.00885536" unitCvRef="MS" unitAccession="MS:1000040" unitName="m/z"/>
<cvParam cvRef="MS" accession="MS:1000528" name="lowest observed m/z" value="95.06339028" unitCvRef="MS" unitAccession="MS:1000040" unitName="m/z"/>
<scanList count="1">
<cvParam cvRef="MS" accession="MS:1000795" name="no combination"/>
<scan instrumentConfigurationRef="instrument">
<cvParam cvRef="MS" accession="MS:1000016" name="scan start time" value="0.167533" unitCvRef="UO" unitAccession="UO:0000031" unitName="minute"/>
</scan>
</scanList>
<binaryDataArrayList count="2">
<binaryDataArray encodedLength="1976">
<cvParam cvRef="MS" accession="MS:1000574" name="zlib compression"/>
<cvParam cvRef="MS" accession="MS:1000514" name="m/z array" value="" unitCvRef="MS" unitAccession="MS:1000040" unitName="m/z"/>
<cvParam cvRef="MS" accession="MS:1000523" name="64-bit float"/>
<binary>eNoNy2tU0wUAhnF3AS9HyUERBIkwQCln4AUzxL0yhgomJEx2Abb9L9tgTJjiwWo63SYKmKIpamHawMCiAUodQQzZRiEaGEIHLcEGaJoIYZ5MueSn33k+PPpj3qUezlSsntsaomGLYUy+fG2rQIz2J5ZHM4RihHCInoMWMWreT5H/7BCjok6dzGNJYFFX7H/KlqB0beWSL2MksHEow7exEtRaeqrtZgmYvzcnzSqQIL76pNenDgnahvKTp7VKwKFCtHa2FB27jrpJYqUIHrf9NmaSQuvGkRqcUhj4rEs2lgzWqhBjpEAG2zdno32FMrQwK9KPW2QIkx9cKHPKsKIh42e3H2XojipPTnJLg5dDMNEcm4awpLr7A5Y0yOmE3CJHGpKOVvrltKYhqr/k8BV2Op73b+hmxKXDmfhg+HVLOtrFPXMa96ajZ++OqWRnOkbce1KPMDLwS+Aa9lp2BoQHFP8aBC/1OeO1f08GwlNjLtosGejd5976wpEBffiL1Z0sOazetzovuskx3jP4Q2esHG+9vyPhgkUObGsab2iV442rv8h1TAV8yryMq4IUKHvmYgm5CtwaS5/eH6PAqs8WvDZCKBDdt7A5yqRA8VVxKswKxJznsd62KjA/fHi8yK5ARNOsmlqXAgWlCYnDTCUGrqve0wYpIf/r4CZZjBL32tctvU0oQTpqPRpNSihOXbq1yqrEZ2+2HxOXKzFtzmt+3XYlmrPZK/z7lbhRttG78Q8lijdOvnnFpYT37YWUlEmgi+qNV7MIiFIs3w3MI1BsszCmBxGgd85d48sl8Cyx/dY3MQQmdl6/cFRIYP3l84aLBIGZjBdDLhOB6tQw3egZAuKl8aJaKwFuRLU9207AfKkgOt/18tuv57QwSax7QswdDSRxmro7uoFLotbZ4eIJSGzzuZx1gCBRHpI4MWM3ie9EhunHTSQcK4+bOiwkQj8o9I0sJzGvih/xqJlESMOyuHo7CZ8PDxvuOkgU3glrcU2R4AmvVb3HojC5YsJjMpDCssa6AD6XgnGz/5bSGAp/HmkqqyBfdpvyBNtMgbd3WfRDK4WP0szkYgeFp6E9hT+4KCz+XnT2/gCF+y77f2eZNPwb/nnrNIvGCGdKEcqlMbV/n1AHGjVRHMJTQOPXfEHvTAWN2MQ9x6wEDX5RqvESScPzWXZE5m4aTbndi4+YaNzuejAea6ZRtnHujH9P0ygYFD0atdIwec8urnfQSGjmP9w6QGMiaU/PY6YKKucXk1OBKlQxnFdtXBUcXz+eGSRQofrHPPsuUoVZT+7sK6dUKDYuul5oVmH754K2VeUq8ERxHRscKqT9czO6xaXCiK1jrZalhjBZumlNsBr/KXZvbxSo4br59MopUo2msJKSgkE1Uvgm5yGuBm9wiJ+Ggl96ghkxKNBgTl99/jipwWG3lhtWWoN7w2tiH5o18P+rwTu9QgPBoZKdXKcGfNvqg0sGNJB4SFcuCM5EhpfnpJXKRF1K93ONIxMBnXnDAQOZGO4zuduHMiE6lTOwPDQL8edayCVxWehtrrUZqSys9QkK7SvPwiv9FdM4wVo8JVeMFVNa1G840XbSosX8dzaxSge1KPpEVFd/T4vlnXUfdLpn429/3i73uGyUeQ5VP+fqoCxeNHs9pcO8AD+fM7QOvMZzqSqLDuesXozISh3atuzdQ7G3wLMoQRC4YAt8Zxp5+pAcLH03/Eu/BTnoHXPVdytzUHuqq6ZSnYP7ecGjTftyILrmO19QmYO+9bogv6W5eHzhpEdNTC4CmuY8kh3JRXkh4/Wa87k4+9Ws3OFkPcLe+fj3Q3o9zj+4YMjK02MTY3Re15geX/f++e7JlK0ojhrR3/l0KzyqMZt9cxuMYG1+8WoeXIy8dV3z8zBaG7m5KzwP/BJTyavL8wH57arFwnzEn3ZbvzLXDMOgOnLdDjOUd83H+LvN2D6euMj9xgFIL9uDPHsP4H/upqJ0</binary>
</binaryDataArray>
<binaryDataArray encodedLength="764">
<cvParam cvRef="MS" accession="MS:1000574" name="zlib compression"/>
<cvParam cvRef="MS" accession="MS:1000515" name="intensity array" value="" unitCvRef="MS" unitAccession="MS:1000131" unitName="number of detector counts"/>
<cvParam cvRef="MS" accession="MS:1000523" name="64-bit float"/>
<binary>eNpVlDtoFFEUhgcLEbEYJEgqncIi5SJCUqQYwSJFkCktA0lgK90kaxJN1GviY000jK8YdSOzSpJFBDchLwRlFIu4SFjEwBYWW1gGGawEBR/7f7eYbT7m3jnn/Oc/Z9Zx/v32fPb/w6ksiHuXmjS9n8T2HXH+g+5P3hc3lsW2UGx5Ln6Hu4/F40/FH6/EuTU4KXojYndR/PlQTIbFaiR+nRffSp/TtykeLDe59Wf/ieZzvqpzZ0ocfyROvFMfh2M9F+6K7ytibhQ9d8TyE72f/Ygu8pVWeR8fOjj/Rt/HXnL+TPEl/O1/LR6lv8KEOPaFenP4ckOsXRLrRgzHqUvcKn29wI/f9FNcJJ7z6/hXxD9vVnRvisGQeIB4dwydD8TGbXRRtwv9ZeabGxQNcwzPc39FbEW/uSD2XCYfe2PIa9iHhHnUp8VT9GMuij6+uOTNszfhAHphQl9rG8QNpuvWzrH35G3kmRu6o6vE5dO6A/akcAs/8MenXivxLffYQ/a4Qv34DHptfXzL2u+B9zuYT465R/RVJ3+RfQnRlYEO+brwNaBODX1+jn4tud8ln3eWutwn+OPgw691fGQ/ttATc59BZ0yehDwh9RP24DTz8/EzwZ/tKD3HHuJdmL3G3NE7Sh6P+84V+uU78sjj0meGehG6A+L2zdD3QJqG78FnrzO2DvXjyfRc7fdQsf6xr4bzms1v9464bv53HOr4+New/0voP1JN712c7tPsbOv5UIk+iQveMK9Z/y+53/kB</binary>
</binaryDataArray>
</binaryDataArrayList>
</spectrum>
<spectrum index="19" id="scan=20" defaultArrayLength="169">
<cvParam cvRef="MS" accession="MS:1000130" name="positive scan"/>
<cvParam cvRef="MS" accession="MS:1000579" name="MS1 spectrum"/>
<cvParam cvRef="MS" accession="MS:1000127" name="centroid spectrum"/>
<cvParam cvRef="MS" accession="MS:1000285" name="total ion current" value="578952.00000000"/>
<cvParam cvRef="MS" accession="MS:1000504" name="base peak m/z" value="113.07420484" unitCvRef="MS" unitAccession="MS:1000040" unitName="m/z"/>
<cvParam cvRef="MS" accession="MS:1000505" name="base peak intensity" value="226137.00000000" unitCvRef="MS" unitAccession="MS:1000131" unitName="number of detector counts"/>
<cvParam cvRef="MS" accession="MS:1000511" name="ms level" value="1"/>
<cvParam cvRef="MS" accession="MS:1000527" name="highest observed m/z" value="924.00910824" unitCvRef="MS" unitAccession="MS:1000040" unitName="m/z"/>
<cvParam cvRef="MS" accession="MS:1000528" name="lowest observed m/z" value="95.06360917" unitCvRef="MS" unitAccession="MS:1000040" unitName="m/z"/>
<scanList count="1">
<cvParam cvRef="MS" accession="MS:1000795" name="no combination"/>
<scan instrumentConfigurationRef="instrument">
<cvParam cvRef="MS" accession="MS:1000016" name="scan start time" value="0.175883" unitCvRef="UO" unitAccession="UO:0000031" unitName="minute"/>
</scan>
</scanList>
<binaryDataArrayList count="2">
<binaryDataArray encodedLength="1756">
<cvParam cvRef="MS" accession="MS:1000574" name="zlib compression"/>
<cvParam cvRef="MS" accession="MS:1000514" name="m/z array" value="" unitCvRef="MS" unitAccession="MS:1000040" unitName="m/z"/>
<cvParam cvRef="MS" accession="MS:1000523" name="64-bit float"/>
<binary>eNoNy3040wkAB/BsU/SiUuKu5GVSKj0ohFt923DqSvKSzWa2328bI2HcESpsPF1DeelNkrfe1KE6Sk/lZROPzp6yrvejm5dEL5eiVLj+/PzxUerWrjZWByM2O78uhsbGrHHLxlQWG/fp3VxjLzbO+FYsPaZgo3i/v5NGxUbgB/7bKQoH7WUztfr6HORlrtlmx+QgwK1zOMGTgwLWBP0vOQep+xp2GWdxIDwcJxxQc1D30KyuiRaCAeXRVWrPEBwyXyS8LQ+BRR4nL08dgpHNQX7NVC6iXpl5TzG52BZv8X6aFxcV8aaUSgUXxnZJTn5qLsLT4k0od7gIy+9YvIHGw915h3ec1efh0+Zkw3IPHn4Y7sbijTzk+1W1NnryUBC97qxpBg+KNsLzpYIHvab0pWwVD7qg4HV7W3nYkit6eoMWiiQbrpu+dyg+p/y2u1MeihtHK3WazFBoR1+4zlGHAnP7Rmv0+PDx3f9lM40Pp31F2w+w+Fi4cpAVmc7HMeuoIxoFH8OORiYDKj4Sg8rufaSGYdWjJSUq/TDk2FbaP/QMg8dcM7caRRj6pXxKY2sYau39mkmKACX+bWyGtQDj0tYyBl2AQz63OrqZApxNVGb+SwgwZPa7o0OGABpzUwN/uQDZhisUknIB2jY1Pi1tEWCPpYaSpRMg4WH73/0UIepOjGVFWQtx6aZjp4wphHe1eXMfIQSxwinreoYQnzz+KXYvF2Jo94BLeIUQis5Y4bMWIRJ3L5Ev6BHiv22tRd06Ia6VKOO3UAgk35ImcakE3l36FtC3lMB4ps+vy6wJVOtPmK2nEygs2dTWwCSgnK3xCPYiMOri4ZlPEFhFG3CeyCCwpEsmeFZKIDHXWdtZTiC7mDsR30JgPlhX3+kIZA76JHVRSMxJa39505rEmsvBeh4sEj0Os46rCRIzRvMLZ6eRSDrOi1JkkDhTS4swqSBREGB06WMjiUi1w+rbLSSy6dUX76pITHoXhy1r/f5iAuec0pGw7Dxs4EIVYbTmF40VXYT9vrKlHKYIQcrXFD+WCGPab2aupAjKnVkL6zJEwCJ7+XKVCOvtuq9c14nwuNBHqe0VwdasvKKOKkZ3gZeNHV2MEWenGetZYjQ8r1phJBBjyLXkRSEphrTngf1KuRgM4aetk6fF2G4Q94jXIkYOK7elXiVGZXvbW3qvGOSRgwwaVYJUw51TF+kSnLIQufuQErRftSQOyCWorxdbsSq+O8/ijdsZCdbON84JUEkwYbCso7FXgtN5e622UMOx17WPd5UVjuGmger43u/WGjnkUSMw0h5q10SPQEd/V+ogKwITkXXMITICUl1R1cLKCIz/eP80oZJiq61rz4hOipbSDxvO90tRHXbSZrltJLJTf9rD8I5Eun7q4jJJJN7aJIfQbKIw3SDXIUMUhQWdXrWHMqPgYK/QuzYQBcYjpnRq+i6YWp0sHaNHw93mnKmnKBp+aTahYnE05j2/vHbluWhQ3Z/XaW1i8CSF8dV4eQwGm12O6HnFYEdXiux8eAwckws4JypjwK5dZNLCjEVA5fvkrq5Y3On/6lcUFwcGrUaZLIsD63OThe2fcchpK294OhIH97H0g1SqDAteBU6mrJPhj2Zd/YVAGWi6yQsO2nj87Df5WmOZgC+0ommdDglwCU6k+QYkwL/2foPPaAK2vrmYaO6ciB0mhg88YuX44PEmE0lysIfuPNmYJodbXlblzHvZmNVdFWD9OBtXfIPPGb/Ixv9naVFL</binary>
</binaryDataArray>
<binaryDataArray encodedLength="696">
<cvParam cvRef="MS" accession="MS:1000574" name="zlib compression"/>
<cvParam cvRef="MS" accession="MS:1000515" name="intensity array" value="" unitCvRef="MS" unitAccession="MS:1000131" unitName="number of detector counts"/>
<cvParam cvRef="MS" accession="MS:1000523" name="64-bit float"/>
<binary>eNpVlDtIHFEUhm9hsZAUFimswlTB0kJShhEsLCymtEghpBEEnfjYPDS6RqMrSpj4iGZVGBNjTAoZlegagoy64BYJjCJiI4iNCiksLFKF6P7fFLPNx9lz7nn85+wac/NZ/W3fwsx+E+vnxOW9Eu2FI9mFXfHCEx+tidl+8d57sfoj9qR4viGOfxcria9yxa1P4tI70XSImQ/iNXkOvlBvXTz7Kv7g/elT2FZiMXenpmQ3PtP3Pb/IOy4OzouX2yVmHuzIzg+Ki4F4lRbrsmLttOKbibepO0a8I7+p6BNzi+RZFov4T/bF1Kb4GP3MgPI/OUD3nBjRV4P8JkQ/Z4h39Hd3Vvz5mX2i6/0F8aHPe/RtiuvSV/hcLONdxPxl+D3mMhnxH/r/mSEevVP4ffr0yOP2sG/8wSt0Zy6fedJL4vEIfvr23jA386besveXyX5jO2gXp/JieS/kzuxW2MU77rOhL3mPEX020qfDPvxu9j3KXTN/SP0sc5ZzJ/YwOvDOod+Ie/xLfBW0yHNKnwF5/I5k39FEMs7qpN8X4iG/1wK/p5C4PHM6cR7yT3AfAfdg2ONFvDf2ErZwV+zLQ9+I+j7v615jc1chOlro4JLfnqKfNnSDgZvU12KvAXXy3I2dTv6/+K0J/TMrBdnT3I8hjxfXQYeZojjK3VvofcQd1Y6ht2v/B3DR3cQ=</binary>
</binaryDataArray>
</binaryDataArrayList>
</spectrum>
<spectrum index="20" id="scan=21" defaultArrayLength="181">
<cvParam cvRef="MS" accession="MS:1000130" name="positive scan"/>
<cvParam cvRef="MS" accession="MS:1000579" name="MS1 spectrum"/>
<cvParam cvRef="MS" accession="MS:1000127" name="centroid spectrum"/>
<cvParam cvRef="MS" accession="MS:1000285" name="total ion current" value="568250.00000000"/>
<cvParam cvRef="MS" accession="MS:1000504" name="base peak m/z" value="113.07426572" unitCvRef="MS" unitAccession="MS:1000040" unitName="m/z"/>
<cvParam cvRef="MS" accession="MS:1000505" name="base peak intensity" value="206558.00000000" unitCvRef="MS" unitAccession="MS:1000131" unitName="number of detector counts"/>
<cvParam cvRef="MS" accession="MS:1000511" name="ms level" value="1"/>
<cvParam cvRef="MS" accession="MS:1000527" name="highest observed m/z" value="923.00296597" unitCvRef="MS" unitAccession="MS:1000040" unitName="m/z"/>
<cvParam cvRef="MS" accession="MS:1000528" name="lowest observed m/z" value="95.06376447" unitCvRef="MS" unitAccession="MS:1000040" unitName="m/z"/>
<scanList count="1">
<cvParam cvRef="MS" accession="MS:1000795" name="no combination"/>
<scan instrumentConfigurationRef="instrument">
<cvParam cvRef="MS" accession="MS:1000016" name="scan start time" value="0.184233" unitCvRef="UO" unitAccession="UO:0000031" unitName="minute"/>
</scan>
</scanList>
<binaryDataArrayList count="2">
<binaryDataArray encodedLength="1880">
<cvParam cvRef="MS" accession="MS:1000574" name="zlib compression"/>
<cvParam cvRef="MS" accession="MS:1000514" name="m/z array" value="" unitCvRef="MS" unitAccession="MS:1000040" unitName="m/z"/>
<cvParam cvRef="MS" accession="MS:1000523" name="64-bit float"/>
<binary>eNoNknlUzAkAx5tmZlc6WNpZlNAk9+vAPlH6mqnQc1TazFFz/H7zm5lMTDVsWLWZKco6UtkQIzXuDkc1nlUxM6EcJVYl9CqJCOWoeSvWX5/3+fz9mfX5b6OzZS0eaBhvNjF44KwqXxjH5aFuz9ydY4J5mPx17OT0NB5Y6sErtWYeHP1uR4bR+fg9IzmCyeRj+snxXhIOH7UjZuVUBPHhLdAGVuv4MGteOzvu4GPIv5XMNPPh9nqezYCFj9c+H0w3GQKMNoy+tz1IgK2+I25ROgHoy4cmSC0CZO9rENTRheBlxNaygoVocJuxozhNiPL3Q2sIixAPLR55DjeEOJbwwsBlRKNk6jfLtaBocF0cr71Ni8aVo5q/sszR+LfMOpBXG40V2VGVJkYMXu4dsXRlUAz+8/mYaBcSgzlLf1lmnxaDoReSgfr0GAS4X+gVWGKQknop4gBNhHUH1Od4DBEiCnwSU7giFCtZVVfSRBB+W2RpN4tw1vbEnsN0MfYNmRkFTDH6ltStrQ8SY7DjkuVcmhifOKncy7VitCW2DJO2EpzbVzt9mbsEnvk13pFsCfJ+7NrcxZEgaP/smotSCWw6fGjdhASOr4Q0T60EHKbBJkAnQcKTRINToQTVB8c/TjVJYCyPXV7Y+d1PNG012kihts5tabWVgh5+qErjLsVVz5IiBUeKsrkzd3YSUrBb5QdMWim+5F0fzymUwtVVYYkokqJ1UkHZK5MUn/tPRdLapahIGlDe7JTifrr+tMyWQEfWklAxnUBGYnFBnxsBD9uHj+axCdi8E7PLOATmJvUsFwQTuL9X+LaSIBCYHGxw0BI442647aAjUPaFGdBRQOD86ZxUhyICmvubAvJNBBJtstKfdBKwc7IfV25LYsJPJ1Id3UlQ4ybuiGSTWHJy17tFXBJFzyRrygkSUdfKkh1SSWR3N9HVWhLNnBZjXxqJ5Jybr/oLSejvhJX015AodXFWDVwnEZZ1fNk3EwmXerZXtZnE/txQYXgtifcZnldzO7/32mDfX+kyuMVuXjCPLYNP640LuRwZ6vy0FVGkDPnMrNUXtDJUuiy3WApluDRbFHjNJINd74MmWpcMrOTSxobvrPD2UO22pTCV1t1+nk4hb05BsT+bwoLVdtaPHAqhXnrjKAkFmustjZ6gsLamTaQnKXy86zgcpqMQPpjQOnyMwjaLXemMIgr2uz7qMk0UpulHRTWaKXC6Q0PDuyh8ZiVn29PlaHywteQsW44NzvrLHlw5DjyuvDWTlKNBmsTj6+QoquKX2xfJkVCw5rcPBjkuT8eg1STHcLzeLbVLjlLn0NTttgrcjRYfz6crcEGVMt+JrcDLOkaIp4cCiyOsqgquAjVTomh3SMX3b2/PyNQqYP6jZPJIgwKilmAi0qzA+Ozjh9fSlQg8J9UcYisx8mZ5YxtXicLno3z9CSUIv+Hc96QSda1MViGlxOplj88MFimxiJVd6ntCia/Of0a87FKC5GdNHGDHItN5YrVRFotqju9erTkW//Ce3mN2xaLl0EHaPM91SKp0yheErMPhpzMW4/k62NONYS4eKox51Hw0Q6aCblKPofiFCm/G+AUcocfBb0tcbtsPcchh9Q5PmRaHZzbhS3rZ66GKPrltm2w96i8aV1DUerxve94fcGo9KqpKxbOeb4B7vsa/z0ON+qczrZ881ShOuXu1VKGGOMv6sG2nGs9GLL4b0KNGT/vFjnZNPFKahT9XNcWjnxK5HkpIwMrmtMRV5Qmo8hqZ/nYgAaPyuzdsjExEtrnryIcmDc4rFk5pnrwRcQ6ZH154b0TD2zUsxvwk0BQhW6wVW8AqeFgfGK/Drrxd6oWbdYgPySl0aNwNu0Dm2B9aduN/2VqIiw==</binary>
</binaryDataArray>
<binaryDataArray encodedLength="724">
<cvParam cvRef="MS" accession="MS:1000574" name="zlib compression"/>
<cvParam cvRef="MS" accession="MS:1000515" name="intensity array" value="" unitCvRef="MS" unitAccession="MS:1000131" unitName="number of detector counts"/>
<cvParam cvRef="MS" accession="MS:1000523" name="64-bit float"/>
<binary>eNpVlDtMFFEUhm+MBSQWlBQWK7HAbitCQXFJKGhIpiYWa6MbQ2AExVVBR0UeJijyjiayghKCkIxGhcKYEZBsiMXER2s20RAKi0mkpDDM/01xp/lyztzz3/+ec2eMMcZWYmuOn/3XYttL8cteyqjhm+LdHbH+lXj0TmyfEX+VxROrYg1xaUnc/CDWvhf9B2J8Vexi/fkn5PFRJD8ViuMbYnU9ZdJU25rG/yrK11E//zxlcGkLn+T3PonePfHyipi7JiaT+J5Sfemz4hH8f1xEb1ScJT7zRjxcUN2574q7Oe8pdL2HKW3HD8Vhn3j6qXiWdXX4CwfhEOe+JeZ7xb/0/yL9qpe+aSDex1/4Qtxhn5PzYvMj3rNvfIM+PBNX7pJnDhF1EXPz8BH0469EPXXtAf0ktvStAqNhOMK819CdoC+ao2nkfZl9fXz+mUOXfHAd3kGHftXg4wL3tpl9q92QOSSc4wC/uZv0gXpv0M2X0bHMy2f/GP8ecQG/VfoV+ay/4ubz46JBz1DXMs2ciEfxV7mPH/ybHlcvYR4hfiPueY5+FdGpTrh9yGU6+LSZHu8L1P/mfhdYd8D9izmX7XP9Jewf8T6hPyFzKpAvLvAdZPeqx10/xPfcuezWBbfZDz9R5hcdfwD9MVe/kfladEz2vdK/Muc3xIZ1eeoT9isNu7EVg5/8P8Mx915mff66zf9X/x3z+K24Nmn/AyVa7XY=</binary>
</binaryDataArray>
</binaryDataArrayList>
</spectrum>
<spectrum index="21" id="scan=22" defaultArrayLength="165">
<cvParam cvRef="MS" accession="MS:1000130" name="positive scan"/>
<cvParam cvRef="MS" accession="MS:1000579" name="MS1 spectrum"/>
<cvParam cvRef="MS" accession="MS:1000127" name="centroid spectrum"/>
<cvParam cvRef="MS" accession="MS:1000285" name="total ion current" value="549354.00000000"/>
<cvParam cvRef="MS" accession="MS:1000504" name="base peak m/z" value="113.07424691" unitCvRef="MS" unitAccession="MS:1000040" unitName="m/z"/>
<cvParam cvRef="MS" accession="MS:1000505" name="base peak intensity" value="202371.00000000" unitCvRef="MS" unitAccession="MS:1000131" unitName="number of detector counts"/>
<cvParam cvRef="MS" accession="MS:1000511" name="ms level" value="1"/>
<cvParam cvRef="MS" accession="MS:1000527" name="highest observed m/z" value="923.00908911" unitCvRef="MS" unitAccession="MS:1000040" unitName="m/z"/>
<cvParam cvRef="MS" accession="MS:1000528" name="lowest observed m/z" value="95.06374760" unitCvRef="MS" unitAccession="MS:1000040" unitName="m/z"/>
<scanList count="1">
<cvParam cvRef="MS" accession="MS:1000795" name="no combination"/>
<scan instrumentConfigurationRef="instrument">
<cvParam cvRef="MS" accession="MS:1000016" name="scan start time" value="0.192583" unitCvRef="UO" unitAccession="UO:0000031" unitName="minute"/>
</scan>
</scanList>
<binaryDataArrayList count="2">
<binaryDataArray encodedLength="1716">
<cvParam cvRef="MS" accession="MS:1000574" name="zlib compression"/>
<cvParam cvRef="MS" accession="MS:1000514" name="m/z array" value="" unitCvRef="MS" unitAccession="MS:1000040" unitName="m/z"/>
<cvParam cvRef="MS" accession="MS:1000523" name="64-bit float"/>
<binary>eNoNyn080wkAx/EzU0jrgeTh8rSVuuuBpCuVvjZ0VFTnVZsN2++3zWznYYVLpWObh+70qIdzL3mY6oTqyupSvcTGuvIQTZKe2HDkUpdXOZXr/PX+4/N5+vZekl3DDrxil+mVVDY+uvqH7GexsUxdv3RmEBvl7SNPMlVsfKPSddTp2MjJ7N661JyDCbOIXRQLDiznbypfzeTAoEt8nx7IAek2bniq5MAzNPeVZfaka7jv3zRw4JfBYdVRI8GZleFxMDASF9sHZPeUkfBy+DEkoiES4VN8RzvMuViioCdMCeJiPORWe7qKi74n8Ahr4OKG6M9DlnouFmQVpXCoPLTq3cv9wIPzEofUukAe3EraKqgKHvLUVLdBFQ+c5sX1bB0PFvdsC5SNPFxt+a5AR41C1fw7LTbBUci28V89poxCzl3JNW1WFDxzjjLe6KLQ4zlcWmAWDVrb9c4V1Gg47BqqTGdFo87oAr0qGmkDMSEjumhIzYKS08xjEJY7lFJvEYOVa1LMHjJjUPKrIq43MAZezan/HlbFoPIrPbWmMQY/Xbm0WELhI723wODvwUf17DP5TDofuW/zanuYfAw71Fg8IfiYriHqliv4uGkVahWm5KPr3NaJGWo+KBXZE+e1fBjanxW29fLhu8MYoDHy8eaAX/eYmQBFCWP9TykCyAMfWEo9BBjI3pCYzBQg1f3C9w8JAZY/Vt2vVggQ2uUzulEtQH/xiHpjmQB1Q9YmF60AiuROQd+kts+0t2kvBGBpA9TvjALEDQlspRQC4R9pq8TmBC62bqbNciUwbr+WMc+DQL8dL9KbTqB62vo9N5gEmEeuPxIGEcgwOM0sJAhc/iVF0qQgwNhgE6tXEyiP31QWrSWQFtrsLdARkNTq/3A2ETi8ZY6hhkJi+tXC+RPuJASuWUVcOgkfb6eBtSwS7uy1KXcIErYcp6nUDBLO70/K9AoSre7MkUVlJLb/nbVz9DYJ+fNxx4U6EmrHQ52URhIT+jnuF4wk7osprcUmEgu3uPgbPk/+qekbfc2FaJG/KwumC9E0VnF8GSlEYk7bkSKFECWOwZoarRBOr8c8W41C5OYVr9SZhMDia5ITFBHC62dZnDYXgfmDk8aHLgK1tufkQpYIjhNyexu+CGY/b3txihAhzr5l1EopgqvTGUfzEhFKuacqx9QiZO4z863WiXBUGhDAM4pQNfeIlGcS4YTEqpJhLoYhd3O90V0MaZVkWwVdjKb8z7RKlhi1/0n3h5BiKBZ80ZGmFCMqcrNy6VkxjD/SdwxqxTjvkrvfuUGMUr8k7waTGGHpRU129FiUfqt7fY0Viz13Lv1TRcZibu+MZpkuFlPiBYtkpliwZJdLnlMk0BT9tWw7U4Kb7TkvelgSVE589rYWShDyYXjvoFqCmsYhn0dnJPA9KvY5b5rs645ZaYRxWKEtp207G4fl/g+/TtDFoZBhva+VIsXuL/unbVggxXDFS4egYCm8buVdOSeWIuxZpjODIcOtMOb2HKEMNzoHL/8+IMOnvIPzuujxsDp1wC5ZFI9iQ5+rKise3RYFSR6/xSOBLHk0xEiEjduYSRObiPVTzVT6XUm4S9OEjOcngavuWn1ILsdAfdNIhEYO2sv8lQNv5TgWEGFneXwnzr6yPmBwS8aq7O7ZD7ySYa/uY3YgGbrHyoB1SUqol3xCwG4lGLc7vWltefiwN/z07K48/A+5R0pS</binary>
</binaryDataArray>
<binaryDataArray encodedLength="680">
<cvParam cvRef="MS" accession="MS:1000574" name="zlib compression"/>
<cvParam cvRef="MS" accession="MS:1000515" name="intensity array" value="" unitCvRef="MS" unitAccession="MS:1000131" unitName="number of detector counts"/>
<cvParam cvRef="MS" accession="MS:1000523" name="64-bit float"/>
<binary>eNpVlDtIHFEUhqe0SDHlIhZbpLCwWKyEWExCiq1kQVDsloBg57oRNYma8RkfCY4mro9EHciGbFBwfEQWQmAEQdFmFZEUFhYpgo0TSWGRQt3/m2Km+Tj3nsd/7rl3DOPuyx9Z9zCerIprBbHyUKw+FRv3xcSCeLklxhz8FsUqV/TnxB9F8WoDvwkx6BAb8K+bFQufxU7iW4mr+i72r4lFu8zYdsXjsm20l207h+4HM+Iz8jf/1P7qruz8e/GvJ7q94vxb8ZQ+WxRnHIb6P4rmkPh/WSw9F3s2xacrZVrXx7K3tsWDD2LbpPScnxFPHneS/REx/gqbeib2TWiPooN+l78wJ/qr/ybuwOIndNJfknrJXDT/L84h0yf+Zt/vES2bfph7fkk0ssT149+FzfkGY+KfQfSMi/+4R9ZrMcX6w3XqoOeEebrUTw+IY/ThdtM/80ih/4ZzCtB/sIMOzjGFXpN8JXTaL5k79dPki7/BP/Sjz+ph0UGfhe29IA6/GPEB5+Wg20RHmnV/XrxgPUNeM+wffXH6dWAGJkL/d9F5pjPMCz0Bc7dYX+d9l9Bpkc9nP877dTvZR6+BHp9+PN61HcZBm3relNjEvXWYT8B5efgnOccE96hmmj6o71DfzUbfjT0c/d/U7kXf7wXrj/gv9HLPC1/ZH7VuAe/A1ck=</binary>
</binaryDataArray>
</binaryDataArrayList>
</spectrum>
<spectrum index="22" id="scan=23" defaultArrayLength="162">
<cvParam cvRef="MS" accession="MS:1000130" name="positive scan"/>
<cvParam cvRef="MS" accession="MS:1000579" name="MS1 spectrum"/>
<cvParam cvRef="MS" accession="MS:1000127" name="centroid spectrum"/>
<cvParam cvRef="MS" accession="MS:1000285" name="total ion current" value="537474.00000000"/>
<cvParam cvRef="MS" accession="MS:1000504" name="base peak m/z" value="113.07417094" unitCvRef="MS" unitAccession="MS:1000040" unitName="m/z"/>
<cvParam cvRef="MS" accession="MS:1000505" name="base peak intensity" value="201382.00000000" unitCvRef="MS" unitAccession="MS:1000131" unitName="number of detector counts"/>
<cvParam cvRef="MS" accession="MS:1000511" name="ms level" value="1"/>
<cvParam cvRef="MS" accession="MS:1000527" name="highest observed m/z" value="923.00928014" unitCvRef="MS" unitAccession="MS:1000040" unitName="m/z"/>
<cvParam cvRef="MS" accession="MS:1000528" name="lowest observed m/z" value="95.06392126" unitCvRef="MS" unitAccession="MS:1000040" unitName="m/z"/>
<scanList count="1">
<cvParam cvRef="MS" accession="MS:1000795" name="no combination"/>
<scan instrumentConfigurationRef="instrument">
<cvParam cvRef="MS" accession="MS:1000016" name="scan start time" value="0.200933" unitCvRef="UO" unitAccession="UO:0000031" unitName="minute"/>
</scan>
</scanList>
<binaryDataArrayList count="2">
<binaryDataArray encodedLength="1684">
<cvParam cvRef="MS" accession="MS:1000574" name="zlib compression"/>
<cvParam cvRef="MS" accession="MS:1000514" name="m/z array" value="" unitCvRef="MS" unitAccession="MS:1000040" unitName="m/z"/>
<cvParam cvRef="MS" accession="MS:1000523" name="64-bit float"/>
<binary>eNoNx31YzAcAB3DueqHn0YNSPJvWutNpeLosdx1pX91V16NC0e795fe7312qU9ELouzuykuGmvS0IXqRrShyC0muu8KUYiu1x/Tc9YLRQhuTse3z3+fEYU60t+1L8Dj1Dq2TCLTb5SFyvgj2Q4sT3SNEYFZlXTOYRMid9s7NYhVBO+L6JowuhnqV6wd3ZzHGd9s/yw4XY+XzMU2ZQIz13q+/+skoRozPL5kuhWLUdKf3j9vEYIRF8VucJMgLOBkqF0igXxZ2W2aU4M2TttpEmwRDuR88euhSFBQdbYnlSxGTnMGlR0ixm7vNeMAkRYVt533SJkXdhrXBczulINc0nVc4yXCFaVvjBhmW7sritglk+FUmOeFukCHAx0/yzCSDckmxVW+VwUs+j6XvkOF4mW98m5Mcb+1MCz1SjmYmx2PKKAdtY3lkT4EcavZye69VDsm+c9GjHXJ8VPJga910BWbPWOWz0UmBfnFfbj5fAYtj/MI9kwLN3kXUoFUBLq9lMo+uxPQnCTEWZyUWt1RXDgmUeDfZltJiUkK+sptn7lCivOT2Cx1NhVbBlb+i/FS4tKCVJWKo0KsIO2sPV2HHizfKfkKF8tGsKrZBhff+Ek6kUQVTZ2LnwkoVaI/yFuW0q1BmiTWyHSo8rcg5P0BTY2ohy6D2U2MoYtQlO1yN+z/+nO0g1ODzP97TbFBDuqskN6JSjf1urQGbqtQgqBkJI+1qzA6l/GcMqXEr9PFEtUONPPHx5yE0At1rI+oT6AQmPaMvPvYh8G2cecTZj8DMhptdKxgEYu8nTl0OJzB7Uv9SHUFgKND89hFBgNUji5swEJDEv+i6d4rATuG/blcrCbj2BV5KaCcgXijVRVkJLHB5Jn/oIFDjj5CHNBJc5x+EKX4kjji2DmQySNzliK4H8Uk8z0uyjhIkSv9Ysd19D4mvB/T2EgOJnm8sxVMmEuUiIS+xkkSB+dn8uCoS1n0Kjz/bSAh5NaZXFhK8ysz011YSUWN0xrYOEqtKpOYLwyRs60NZK+kaWHbRbixhaCC0LpKy+BrkBrc2h5AapO11L7YbNJiYldnwvlKDkmvuf3taNajdk0rYHRo01TC76mgUrjIW9R6nUxgcURz1ZVA457FOOp9PgZ2c7uWiorDx+mlTAUEhvrDMU2yksJybme1yisKN3RaucxWF1Yd775yxUhBrdpwUDFMQVc8iAuha3PjuQSPLT4vgsy3Ccwwt+l6uHY8ntehO7E6tMGrxUCBc+luVFqXeQQluVi1iL94qTRz+/+Jln3oxdZgmzCjq5esgqZ4jOkjq8Mk/K4JmGnU49vKdSTasQ316aJ8zPQlbNO35pxlJWNAwjz/ET0KjYpg9QSbhQ/Pv2y5TSWgOdLF3GZMQcPHJeqNmM3q4T/OirZtR64g/MubYjM6M/Zu20JNREN/UFeyfDMuGuaMpkcmYUxp0V+6UgjbaBfYcZgoEhQdu5mpSsLgzvKt+LAXsM7y4bpdU2BoD6oqZqXgbe3aupSoVl7ruNBZRehx7EOjJq9WjPedVDuemHvPX1cYkOKfh7imOvEKXhixZ24mTe9NwtKkzP+9xGr7y2r/alJGBwrEcXv+rDHQPBh/q8c2ELj/Nt5+dCVNNzvcW8w6YPz+kWZ1uxGl+ifmL7UawGjIGXXsPYnRnznSPgYP4D9AqOp8=</binary>
</binaryDataArray>
<binaryDataArray encodedLength="664">
<cvParam cvRef="MS" accession="MS:1000574" name="zlib compression"/>
<cvParam cvRef="MS" accession="MS:1000515" name="intensity array" value="" unitCvRef="MS" unitAccession="MS:1000131" unitName="number of detector counts"/>
<cvParam cvRef="MS" accession="MS:1000523" name="64-bit float"/>
<binary>eNpVlDtIHFEYhW+RYiszRRALi00nKcKWluOjsLCYInYptjAgBnSzvtZXnPhIjC5mVnwlURkVjcQHIy5opROIEEII2ojllkFENl26iHu+LWabj7mP/z/n3HvXGGPc+t+2uf8lv4rt6+Ljn2LDZYluy5m+R33WHYjNnlj4JA58Ea058emR+OFQ/DMuhj3i8kfxZl48fyXWbogPVsVfe+JD6rXviom+EhPzsbrSt03dth9iK/qyy/j6Jv49ReeUuLtP/34xQEfmnfgcf/+PxTTrv6+wD1+tZd2B+GRNrLgQX7C/alasyZUYppWzsannZMUm6qbwFaInOSQ+WxQrt8Rj6t5uijHG4+ScJ8/Gz6IZEf0ZvpWnGWK+xhX/jZIT+vI58hsWvQy60Wne4HNMLDLuMr70VqzmfNqmmadPcke8wu/VYlSP6SUvzink3Cap46fQBQ3rXHSc59GPDod6Pus8cigOUpe+xQnmBxh/H/XjjEfPx8KP3cV9RY9DHwt/Cepb+DCsd/CdIDeP/oVu+rAuRE9AnUnuQZx5vxN2Rd6N8V6LL7mvYS6am8X6IM094DxTfVGdj3jvYQd9y/vLvsgpzr3cxncBXRZ52PjPkKdbrgOD6ei+IvuS6LLws8A7j01F878+4f+AfGa2yStr3wHE08j3</binary>
</binaryDataArray>
</binaryDataArrayList>
</spectrum>
<spectrum index="23" id="scan=24" defaultArrayLength="163">
<cvParam cvRef="MS" accession="MS:1000130" name="positive scan"/>
<cvParam cvRef="MS" accession="MS:1000579" name="MS1 spectrum"/>
<cvParam cvRef="MS" accession="MS:1000127" name="centroid spectrum"/>
<cvParam cvRef="MS" accession="MS:1000285" name="total ion current" value="539056.00000000"/>
<cvParam cvRef="MS" accession="MS:1000504" name="base peak m/z" value="113.07423717" unitCvRef="MS" unitAccession="MS:1000040" unitName="m/z"/>
<cvParam cvRef="MS" accession="MS:1000505" name="base peak intensity" value="198241.00000000" unitCvRef="MS" unitAccession="MS:1000131" unitName="number of detector counts"/>
<cvParam cvRef="MS" accession="MS:1000511" name="ms level" value="1"/>
<cvParam cvRef="MS" accession="MS:1000527" name="highest observed m/z" value="923.00580402" unitCvRef="MS" unitAccession="MS:1000040" unitName="m/z"/>
<cvParam cvRef="MS" accession="MS:1000528" name="lowest observed m/z" value="95.02956663" unitCvRef="MS" unitAccession="MS:1000040" unitName="m/z"/>
<scanList count="1">
<cvParam cvRef="MS" accession="MS:1000795" name="no combination"/>
<scan instrumentConfigurationRef="instrument">
<cvParam cvRef="MS" accession="MS:1000016" name="scan start time" value="0.209283" unitCvRef="UO" unitAccession="UO:0000031" unitName="minute"/>
</scan>
</scanList>
<binaryDataArrayList count="2">
<binaryDataArray encodedLength="1696">
<cvParam cvRef="MS" accession="MS:1000574" name="zlib compression"/>
<cvParam cvRef="MS" accession="MS:1000514" name="m/z array" value="" unitCvRef="MS" unitAccession="MS:1000040" unitName="m/z"/>
<cvParam cvRef="MS" accession="MS:1000523" name="64-bit float"/>
<binary>eNoNyn040wkAB/Bs3LV4euhUuLuSrXoqvXCSSvmaIaJSktmL7ffbb8N62Y4jh162hYdKrs7LuWqWKHnpUEenYmNU7mp6U+k8tsj1JiWV6rr7/P0xC7+XP2rdglitm2hK2xZoNx1TJlhHY0pHuIs0IBqJ4eIGRmA00iXXM7M00Tgqniy9YogGI7PAl03nYrzcKWySDRf8fTmmKDYX4aZS/1IOFxwmc+0DNRefE4fKrDK5uBzJrxxt42LzyZK7F61joKK/IQWcGBySGvenqmOQMu5SvrctBlHF0iYjnYeS4k6eic1DP7/v9aRAHjIC/T5UaHjopeVO4Lbx0NC9qpZh5GGRJi9YZ80HOfKl1xE/Pqq4/uEtHD5G7Z3LJqr44N9393qi4UNZNWXkkIGPndfLw2La+cj7qTr1vLUAl0oiM6M4AnSE7pVMChJgIafEbqZGgJL0Wof2fQLk7fL51rFNAPmFhGlt7QJE3tk4VGMlxIMDyfkB1kKE3eROzwkQwjVtdWOLRoh70T/SPxmEGGUkddTZxILX1Lz7EScW1S8qPRo1sShw0NhfaI+F93PFPBlNhB611fEINxGW2tU69rNFEKa5bjARIsw4di1jvkoEp61HHDaoRfjalOS5QCdCClcxt1gvQqjX4NHfzCKw548xumlixH+208rdxNhdnr9RyRaD45B2sJ8QY7pPi/NplRiJnTdbV+rEuDJNOxJ/QoyiW4WqO3ox8v6Jd3/ZL0ZPcG/9fbMYIQWtNAGNwGt7ocdOOoGPdGexmxsB//S/rnoyCdQ9HlumYxPoemaiZIEEihf88GwNQUAVom4ZVxFIpgs1A1oCj0eMT3p1BNZsfBWcoScwct6lbthMoHt5RMxZGomngSvTh2aRsBSxaCFMEnf5qgzPABKDb31oXQQJ7fZlEyfuIWFkOQxXqEh0M4xleg2Jw4GGF946EvlB1zatPUGiV1j45+hlEn2y2/ozehIJqzgfbxlIrKwZyy0wk1hUv6n3qIVEjbNNywq6BGnHoxaLmBJE/Nx6u54tQb2tOBWkBCMXr17WqiRQVeb+cVYnQcpb1tivegk6bQYmV5v/f+sLG/ssEiyLixaX0ih0RtJt8+gU0Fxb4cmk8C64qyefTSF21fpdViIK9aSZOk1QmLpEKjKRFLJcd80NU1NYMzxUwdJSsGkqrRvXUTAJvYLK9BT2vHdx6jBQyPcNWnzQQiHb//m/c+hSOB4SuY/NkiKpZa97PVMK44pyuhUpxahLmemgRIrxv3Nys9VSzOg5kDffLMWEw1+cLLBIYX/sRHY2TYbfH9LeebnJIDHOHl3PlCFd4XsqgCVD5lcLbxoDZEjLaSiKtMjwXbdPTd0jGUoKpQPvaHHYcm7ehSJmHFgXlbzBgDh0f+BV3SHj4DQ+aPdeF4fZVPqHGnMcFjrZbLVlxWNg8NTdS5J4KJf4OW42xKOOI3fynpMAzrph16mcBFDOXckMlhw0qdD6sEQOxQapuN8ih49NSM65QTmc5jGq732xFZ/OXA/SUduw/dPxpx4V2xA3FrOuWbYD3EptypOsHZhtSIxMfrwDZ6s8GrrYCoyNR30z44gC+0xRb36pU+BjlvfVPUolQi1+N968UmJ0dQ7H5JqE1AHWzL4lSZjwMtTKc2kK+puzmcsValCxSXN8d6rxMK3xnuON/WiKGDfb9uzHf/j1Ryg=</binary>
</binaryDataArray>
<binaryDataArray encodedLength="664">
<cvParam cvRef="MS" accession="MS:1000574" name="zlib compression"/>
<cvParam cvRef="MS" accession="MS:1000515" name="intensity array" value="" unitCvRef="MS" unitAccession="MS:1000131" unitName="number of detector counts"/>
<cvParam cvRef="MS" accession="MS:1000523" name="64-bit float"/>
<binary>eNpdkz9oE2EYxm+SjDeJBIcMTlLkoBmyCNdByJjBgosSsEOGYs4kTbVGPZXExBRN22hT/5GYtkatEiSoU4joIC3IIUI7ZnASh2w6OGjz/A48b/nx3Xff87zv835nGH+fZNrehzuzM6ZxdEM8/FQ8+1k8/lX8/kGcXRMrr8Uf98TME/FjW9zifeqNeLonRi6Jzk38HojRu6I9L05Qx5GGeP+VeBC9Ay/EZm7M0GRoarw28+qrTf2n6mLjsTg9EMvonuiLJ5fFalf0quhfDdadQ+f3W86Rg/GQvui/j064pXp+ftG6RP0mffd2Of9I7JbwvSMOHDEJE0WxQ75nnot7K+T2TDy2zvfUG2Nu31r4XUafPuPX8SEvhznU6SuHX+waecChK47Ix7oAqbN2Swzdxhef4SI5boruEnPC51eZ92nqWiAX1gbnnRx+9GMX0GduFebkkesoyz79WRc5dwVd6o+gd4i6E3mIzrsb6OAfwbebwQc928+D9xHoUEcSPYscXeoazPHdqv3vvTYs9t1sMB+PeXh+f7xvcm8M9t1aMDfjPN9xzqS+8EvW9D/C32N/eI75cr6GfoH7YzlB/zL7Dutt7qH5X99xco36dfr5ZYPz9/sb4e9xPz7hU3zPvNCz/b74/zv8Xyn+Vztr/wENhsvf</binary>
</binaryDataArray>
</binaryDataArrayList>
</spectrum>
<spectrum index="24" id="scan=25" defaultArrayLength="150">
<cvParam cvRef="MS" accession="MS:1000130" name="positive scan"/>
<cvParam cvRef="MS" accession="MS:1000579" name="MS1 spectrum"/>
<cvParam cvRef="MS" accession="MS:1000127" name="centroid spectrum"/>
<cvParam cvRef="MS" accession="MS:1000285" name="total ion current" value="530154.00000000"/>
<cvParam cvRef="MS" accession="MS:1000504" name="base peak m/z" value="113.07428389" unitCvRef="MS" unitAccession="MS:1000040" unitName="m/z"/>
<cvParam cvRef="MS" accession="MS:1000505" name="base peak intensity" value="199597.00000000" unitCvRef="MS" unitAccession="MS:1000131" unitName="number of detector counts"/>
<cvParam cvRef="MS" accession="MS:1000511" name="ms level" value="1"/>
<cvParam cvRef="MS" accession="MS:1000527" name="highest observed m/z" value="923.01138340" unitCvRef="MS" unitAccession="MS:1000040" unitName="m/z"/>
<cvParam cvRef="MS" accession="MS:1000528" name="lowest observed m/z" value="95.06362148" unitCvRef="MS" unitAccession="MS:1000040" unitName="m/z"/>
<scanList count="1">
<cvParam cvRef="MS" accession="MS:1000795" name="no combination"/>
<scan instrumentConfigurationRef="instrument">
<cvParam cvRef="MS" accession="MS:1000016" name="scan start time" value="0.217633" unitCvRef="UO" unitAccession="UO:0000031" unitName="minute"/>
</scan>
</scanList>
<binaryDataArrayList count="2">
<binaryDataArray encodedLength="1568">
<cvParam cvRef="MS" accession="MS:1000574" name="zlib compression"/>
<cvParam cvRef="MS" accession="MS:1000514" name="m/z array" value="" unitCvRef="MS" unitAccession="MS:1000040" unitName="m/z"/>
<cvParam cvRef="MS" accession="MS:1000523" name="64-bit float"/>
<binary>eNoNxXlMUwcAB2DsAWNqqhwBDROliLKhTjmcQ8dvPSaTiWwqtgXa1/deCxRNLV44dNa2BCUa5Aho8RjlnJmiyJg30NJxig0gig4FKhQIRoWNCercvn++H+JsMrfGHfglfOLJbpYI2ff7xxR8EYhzhxmzhSJkvu12yjCIEKte7Gy1iNDYu0EdxhQjdGjqy3csMaKjfYRbeGK8JtjCQoEYOQ8Kglv1YgzZct5PZYjB7nDj/NsoRktbyOQdlgRZgdPmKZ4Ejn5HUapAgtsRW22H9RK4UAe6eY0S/Lb8atA1ZhzmFYRrvYVx6FzJvV1oiENp7UyftDEO9ebZy13/iIM5XftYwIqHgFw7v0EQj7v3jWN/G+KxParqyhFLPAZ00lGjNR7trY+dWlgJqFh1MoLxTQKIeqNooSEBLza5Zt7JSEAe8XH0B0sCpkOK+rNnSWEkswrCWFLQ0abOPXwp8p/yK8uOSqFSv0+tNUjByFxYtKhRisjcjGuVTBn6t719fo0tQ7drHWdIIENU9/qnOQYZevcLA25ZZRg55bltJ4PA5WBOarQfgXJO0+BXXAIDfi3jz3gEXmy5Ye4gCZz80fogSEfAY7UiQKonYJ5scYaJACW/FJxmJhA80vazbpAAq8br3hOGHG/mtr+i/eQota02pfLkWFAXMTkgl+NQCFszScphLY0dqtLJEfFpVczXJjnqL62Zu6NEDrnv9cQHZjlOHrq32eOZHGuHX3g/GZRjfetYWzyDBM93VTfBJJG2oSjJvohEl0t5+iI/Esoud2Ywl0Sxqtf7Ao8EW73UbbOQxCEbXVatI6HqueWfZyLxcm3AsnQzCfr89MbpQRJtLgWqWwwKbaUdlQ1LKOTmeI9HcSl45haPhfEpePH+WlJJUqD5ZRUcLQXzVDZLq6NgeMN2MuopiI59+3SdiQK33yXSUUchdjurwW6m0Hfal3/RTqGsbJ8xhElj28qHZ+ZxaRz5pKPai08jv8olREnRiF4X6nZRR2Oiy+o5p4RG7ejMr+stNDKeJT+0DtJob6ZMb+z/P9N2sImpwI017oeDuAr8boxxjeYr0BIQ/viDTIE0ZZa6mFKgMCpsfJNeAW1ei95mUkBiPdtZY1HA7ScXdaBdgXdH6wZucpWoGPneP5tUYnZeSn6JXokt7P3XORYlDlLz3SrtStwcT8EK/0TojlQtucNPhHDFORctlYjxL4K29hQnoj2+U/ySkQTmo8s+z/lJsB/v6Z6gksBttoUsK0nCRefXexn+yRA7IlPq6WTsEKX1OUqTIbswotpkSYa7x/PpBHsyXv+zMXJpgAozvZIFg9wU3I0NrR7mp8DzTGFHOZ2CP48pnWqGU6BIb/Y867wTM6cvhSYpdsFyO9YfFbvQO7TPeU3TLui53L6mpWqomvNmShLV6GvNVaQ71IiZHD5/vHo3KOaV4UyNBg9HjY5ynQbfBTpq5+RrUDL/lM/GGg04ZYF1vRMaNLRf9Z3VtQevDmjn9CzeC9grs0Y/34umy+6jQaEHwP6o2id8tx5FqZ95CNL0kNRd0XJsJ3DCuiLG69EJ/Af5siAg</binary>
</binaryDataArray>
<binaryDataArray encodedLength="620">
<cvParam cvRef="MS" accession="MS:1000574" name="zlib compression"/>
<cvParam cvRef="MS" accession="MS:1000515" name="intensity array" value="" unitCvRef="MS" unitAccession="MS:1000131" unitName="number of detector counts"/>
<cvParam cvRef="MS" accession="MS:1000523" name="64-bit float"/>
<binary>eNpVkztIHFEUhm+ZckvLFSwtpks7gRQpLURFYpgixcYijq5vNI4mmywh+E7cRMVBfIM4olEUkTFIshCFDUkgWIQtLCwstrCwFOf/pphpPu49557zn8cYY4xtftnm/qtZF62ViF72p7j6R/c3p2L9jHi+K+YnxLNZsWlZvP4sNu6Lz76KpT7RHhIrg+LSJ/F5QWxeIg5xdzfF9W2xdSdipuXBo0jn/x+6r50mvvJ7nSfEPxYvp8TbQExlxcwwfl/EF3vYO8SeIBm/mBOdRfHblnjkR7TNb5236ZOhvqbRiOHHvzoH1Jd/h67XYgjzo9SDvkv6+l1zMmX672FvWBV7sT/20cnc3sAr/A3x08whRbx0p7iGjvSC+HSOd13k5Z1LH52eZHyLfhepL0O+/o3kvINJ/PLiOPkrr8TCGPqIH5K3+pD3+HnYU7Gu96JPvEIuqbMwIv6DJfzrBqif+5B9taDL++tx+sHZmScfex7g79AvC11+NvneRZ/t8i6ug73PMJcS9nJ78myzp+le+ke+06nkHocv8Y//O+ZawV4eSO6hw32APvcD+mN/6vBjHW3MAdZ1kzf+76Xbexvix7wt6nl4IFaxDxfs75Nh+w69sMhg</binary>
</binaryDataArray>
</binaryDataArrayList>
</spectrum>
<spectrum index="25" id="scan=26" defaultArrayLength="153">
<cvParam cvRef="MS" accession="MS:1000130" name="positive scan"/>
<cvParam cvRef="MS" accession="MS:1000579" name="MS1 spectrum"/>
<cvParam cvRef="MS" accession="MS:1000127" name="centroid spectrum"/>
<cvParam cvRef="MS" accession="MS:1000285" name="total ion current" value="518115.00000000"/>
<cvParam cvRef="MS" accession="MS:1000504" name="base peak m/z" value="113.07419032" unitCvRef="MS" unitAccession="MS:1000040" unitName="m/z"/>
<cvParam cvRef="MS" accession="MS:1000505" name="base peak intensity" value="193942.00000000" unitCvRef="MS" unitAccession="MS:1000131" unitName="number of detector counts"/>
<cvParam cvRef="MS" accession="MS:1000511" name="ms level" value="1"/>
<cvParam cvRef="MS" accession="MS:1000527" name="highest observed m/z" value="923.01955934" unitCvRef="MS" unitAccession="MS:1000040" unitName="m/z"/>
<cvParam cvRef="MS" accession="MS:1000528" name="lowest observed m/z" value="95.06359490" unitCvRef="MS" unitAccession="MS:1000040" unitName="m/z"/>
<scanList count="1">
<cvParam cvRef="MS" accession="MS:1000795" name="no combination"/>
<scan instrumentConfigurationRef="instrument">
<cvParam cvRef="MS" accession="MS:1000016" name="scan start time" value="0.225983" unitCvRef="UO" unitAccession="UO:0000031" unitName="minute"/>
</scan>
</scanList>
<binaryDataArrayList count="2">
<binaryDataArray encodedLength="1600">
<cvParam cvRef="MS" accession="MS:1000574" name="zlib compression"/>
<cvParam cvRef="MS" accession="MS:1000514" name="m/z array" value="" unitCvRef="MS" unitAccession="MS:1000040" unitName="m/z"/>
<cvParam cvRef="MS" accession="MS:1000523" name="64-bit float"/>
<binary>eNoNy3k01AkAB/BtZmg3XaRLqcZga1/2SZu3i3pfhpZ6Fba3mdPvmN8MOcY4SkXHzIgeU2k96RDGhhzlTbVrpoQZbO1zbIeXWveUUt4qFSpbu5//P4XXdr2yb94F0Vn6qpATgYWjZR/D+RH4c9n19/ZBEXBo2L4+QxuBdSVVZJslAkfP7DN7swXosItYx7ERQHymfo1ngAAbYlPXFgcKEOVebazTCLDjZo5u7lEBpmr39o82C1A372jiCEuI6TOO829whLjZ41tmCBRi0kXZF6YRovC0bkl8sxAs9dsnJrYI0R6GPRMBIjjN329wDBIhr6shT6AVgZ5fZwprFuFh+foxh1YRWjsmft3GEUPyxYnNHpvESF5jzmoIFAPJFV+PacWY/t3/86EWMYQRM2obOBLo4mP9bDZLULuXWPBHhgRlv+w1T1kkOJ72JuzODClEP5cUb+FIcezdZbtsvhSpAwfvmbRShBySZE5YpEjK1bsW2UTCoznz/d3ASLw7kf66XBsJdkjiY2NLJIgrW2piWQR88itfxnEJqMje7btcCLx9tuLaNh6BppjxAGsAAXe5Q2M/RaCmY80HDzUBZ3/nT4yGQIbJoetTCYElGzhNKWYCrHG/nrNDBMZb5+T2skhUVie5EC4klopyw04GkHiw0rW2jyLBmnU86pKaBK3bGf69nkSxOtdJWkri1e0L4kEziR7Nb4rF/STKeQzdPkTiLTv+X4JFwZA27EOxKeS/fDTznxUUnnpvNtm7UEgjrtd9x6OQ8shyyhhAIcgt3U8RRKHN8a6YpCgc6CNTB9UU2j/ct3QWU1iYPSq5qqewqrubozRTMOourBodonCx8GZBHYtG5trBV/VcGkdeCGc/daGxYqHhiBefRtyAVdNC0XAMUaZzDtPIc5p0PqemkT6SfmhYS+Pic+ciez2NfZ09P/mW0ii4Mqt3rIFGP9MU/sBCY3VVtk2hlYab8naYN1sGu+D6wI08GU5HSb1+5MtwdXLZ/jJahmoHW895GhncprwX9ehlqHpe0+1jkeErr5T8OUMyCHcL34xaZTDuaZ15mcVA51gy9zybwaW+d6+5PAY3NrAieXwG8arQCneCQWkot/scxWDWqf12t2gG06qH95drGCweeRMWrGVgL2tYMljEwJ/r61hf8v+Xu7WN6RkYXi/nXTIzuBc29cMNC4PdO3ysQVYGeR9jxp+z5Lib3tLUyZVD/zTYr5onx0rlg4pNtBxx1sNbuzVyfBtzQMW1yCGf8jpbaZWj1qg9zXJVQDFlu8fCV4BXyO37rFYg8Uqoa6JFgY12WY1SqwKdksf0C34Uiuz+nrSRReFJnSVBqIlC9Xqzv8waBQFpKo8sjUZSje94sCUap4azV9pZo8GbWB7n5r4bXnd63V/wYjBnW5VBI4vBOvb0s8rhGOzMyJd22MZixDP3oJqJw+PQtn0O5XHI6QoZi34SD2Naiu1FhRKrDeecBjKVcBrzqGpMSkD47CAFLy8B7SkS4UmVClnu7VnfXFPh05YFvaPjKnAWFTQ+XJWMW7OLE555JmPg/JddGxM0WHr4um5rqgYVadLqRX/loEBrmru6Owf/AawxKRA=</binary>
</binaryDataArray>
<binaryDataArray encodedLength="632">
<cvParam cvRef="MS" accession="MS:1000574" name="zlib compression"/>
<cvParam cvRef="MS" accession="MS:1000515" name="intensity array" value="" unitCvRef="MS" unitAccession="MS:1000131" unitName="number of detector counts"/>
<cvParam cvRef="MS" accession="MS:1000523" name="64-bit float"/>
<binary>eNpVk89LFGEYx+ew4LWjhIc5SaclYs8yQgcLkfkTCjrsQfTNX2u55lgRBqbrL9xEa9zENpIYShcrqEEiNuqwUCdPc4jYg4c9JHgQseb7mcPM5cP7vs/7PN/n+7xjWf++i9+d/7C6Xot2Vbz1LWb46ZfW21/E6qb4543YeCzOPBNr2+II62sfxGhYHN8TMyXxAvu552LHsmhGxSb1jhbFXure3BVPdkR3JGaw09Ydr/vq2r/+IqaXPdB66rPYSZ76ffq+J/Y8pd5bcRleLaOzIn59Jx5q7Zmf5EdX9BB/lkRrXn6e4WeunNq3nHH6QU/zAfoeEbchFvE3PydmmdvuS/EHPtprrGFUEAN83yd/P+f2HfR64m+fuXIeMCcfOvjlkdclnztNfDHdf3CXupzXeGfRgnjK3Ou8p9CQfyL9HkLOL6HTgVfe4wu+u+izqVvC3zzxAXERcdYk+emnTFw7fXnEXS6kfTCJzsSX28Sh2x6C3DNj6KAPH59ucK+Bjr8rnLPvky/gfjv6WuTdWqVP9LiwhG/rr9AxSx3OAxgOEM+7ctjP8N+1qGvwo1FJvwsb3VXeq098kbk6xIXMwRrkfuJ/4id+PPmIj+Q9rqXnZPgfzIRzDjpzyhk=</binary>
</binaryDataArray>
</binaryDataArrayList>
</spectrum>
<spectrum index="26" id="scan=27" defaultArrayLength="149">
<cvParam cvRef="MS" accession="MS:1000130" name="positive scan"/>
<cvParam cvRef="MS" accession="MS:1000579" name="MS1 spectrum"/>
<cvParam cvRef="MS" accession="MS:1000127" name="centroid spectrum"/>
<cvParam cvRef="MS" accession="MS:1000285" name="total ion current" value="511277.00000000"/>
<cvParam cvRef="MS" accession="MS:1000504" name="base peak m/z" value="113.07418903" unitCvRef="MS" unitAccession="MS:1000040" unitName="m/z"/>
<cvParam cvRef="MS" accession="MS:1000505" name="base peak intensity" value="189185.00000000" unitCvRef="MS" unitAccession="MS:1000131" unitName="number of detector counts"/>
<cvParam cvRef="MS" accession="MS:1000511" name="ms level" value="1"/>
<cvParam cvRef="MS" accession="MS:1000527" name="highest observed m/z" value="923.00654896" unitCvRef="MS" unitAccession="MS:1000040" unitName="m/z"/>
<cvParam cvRef="MS" accession="MS:1000528" name="lowest observed m/z" value="95.06357060" unitCvRef="MS" unitAccession="MS:1000040" unitName="m/z"/>
<scanList count="1">
<cvParam cvRef="MS" accession="MS:1000795" name="no combination"/>
<scan instrumentConfigurationRef="instrument">
<cvParam cvRef="MS" accession="MS:1000016" name="scan start time" value="0.234333" unitCvRef="UO" unitAccession="UO:0000031" unitName="minute"/>
</scan>
</scanList>
<binaryDataArrayList count="2">
<binaryDataArray encodedLength="1552">
<cvParam cvRef="MS" accession="MS:1000574" name="zlib compression"/>
<cvParam cvRef="MS" accession="MS:1000514" name="m/z array" value="" unitCvRef="MS" unitAccession="MS:1000040" unitName="m/z"/>
<cvParam cvRef="MS" accession="MS:1000523" name="64-bit float"/>
<binary>eNoNynlMkwcAhnFpiwOdCjgDgtuERrYRU8QJNnLktQVXFJ3TMVt6fkcvrlJkQkyKta2bMoYCBideWJFN5yZEggQQtF+rqHFe4AC1HDUcHiOiTJmK61+/5MlTFJpbEujcgsIPzbFFHDF28Vi8IqEYbdV5zfNSvB7/YsFumxj768zPrjBihE2ebixhS9CwWPn1O44E2WMBU9kCCVKTTmY2J0tgHiefuqwS8F5/Ehz4gwSzZs8NH3dK8Ka4R9DOycCsvjftzwUZuHaxk2dLzsCI4ZlfjjMDewNWHbzClkJprL0zXyhFsN60JTRFiiPRw0sLbVKkVyZnbnZKESZ62xx4WQr3TsujNI4MDmuGtSNZBs5glGncJkOkrclZychwuIw9fdIlAzFZM28WW458cYHJyZFjt/ZGN2uNHI5D8dkXd8mx3qe6rY+R46/pD7IHXXL4L8RGi48CK9aeciRyFKhbFFSwS6jA6dDO/ks2BXL6H+U9ZRQwdow9PcRW4sGE7naDrxLrDzd8dytZCd4vWweKbUqsk0UmtLqUaAxxHclhqdDlVi2Xhauw5ycVszpChcoWv+gkrgoLpuyVboEKYePrljwgVfjYcOibGIsKa/rXbpNbVZgvGG3h21X44Wb90p0OFcaqhnPLhlTgG3yrHrAIbB8sNOkjCOj3/RFQLCBwd0YtM0YSeFF1/16LhUBv+qbNKXYCHaXvVxWcIFDR/G7qisP7r2Tox24C/0bFu+8OEQhze1wrWSTSiL1PdGwSEdcn58ZzSVSMiiOaBCQSYt7lJ6eQaOnMu99MkhgUdL9yW7yeZTiPa0hca12yo89OIiaxuWK7g4S0ezoUDIkX/U0HOoZIiEw+rtMsCs8Nj6ZWRlDoy4+6QHApFNYvqooTUvgsj2GVkxQ8VUG/+5spFE0qfU9ZKNg87q1au7d3N3WNdlA4vzFp+iOGwtUkc1nWEIUQ39vH6z0Ugt6k7o1n03j9Od8Yy6Wx+NgabBfSEIUXm45SNM6V+61otdAwOCZ6uuw0fuQHlcpqadyYH7LvrYNG2/mHvI4hGqN/xs3s9NBwb+B3V7PVSAg5ey+Yq4b++2Bfp0CN2DMhhtdKr3GX+JWkGgudKV/2UmpoIy9EJlrVaGLosWt2Ncxp5rkXGDWspmXLFB417GXzEnpZGkSfv3vjHNcrEZ6/TahB3ObrfwspDTb1tvifsWowsMM/96xdA0V0lE/rCQ3CAkW7/RgN6op3flvr0SBGqpkGW4u01uVXg7ha/Bd/dMNLr55+Xli7UIsZ4vTUlywd1trcKQRXhzmNosQJoQ4VTILqJaVDW2fAp795dLh8YKa8kNHjIpt47+/RI3L1V12iyEzI6gdHRrlZKC9cp7fSWRDm13RftWWhcXh/jqAuC8capm+eGs5C7DOt78DMbAy6Mq1GdQ7Ke++1LPk1ByMDI3S71oCfq0VDmhED7lf3vCo3GsGeOjg7tdGIsqDatw8njNiYbt1zZ3EBSv4JaXyyrAAHRlcr+XlW1GTUKPlFVtBjuQL2rVIcX1iin9NTiv8BGBkbWw==</binary>
</binaryDataArray>
<binaryDataArray encodedLength="604">
<cvParam cvRef="MS" accession="MS:1000574" name="zlib compression"/>
<cvParam cvRef="MS" accession="MS:1000515" name="intensity array" value="" unitCvRef="MS" unitAccession="MS:1000131" unitName="number of detector counts"/>
<cvParam cvRef="MS" accession="MS:1000523" name="64-bit float"/>
<binary>eNpVk7svBFEUxqczf4BCuYVCodhSEBmdSjaiUK5EodxlvV/jbT0Xi/VeQoSILJHYhGJFISKRjSAKhShEJVOJyBbY70cy0/xy77n3nO87545h/HxPV9YvDGdXfN/J0k5eZ5m6vNd+5kLMXRfrD8XAiFi3JJqbYsGC2HYiXh2Lnj7RGBNrVri/KvrbxD7y+Il3Hogx6laJZl5OeVbvwyV6ZsXuOHpUz648px583XHXG0GXwzoaFYuPxA/4Ql4/vvfpRy3xumUxfCuW4DvVg2/68hnO0tp70Pprg/5MomMKP+gy6VcMZtbEED4CnF/aE8vo3xZzyZ8TC9HnaRDT+GjtJS/xO5hgLk4L6wHWo9wPkA9dz134DBMnb2lEjHcQH2SO6F2ZES38xztFu0ksoq7JPV87fcXHDe8siY54iDlRz9cIW9HFPU+/GEGnOUEe1olRt+5n8jjE/fg3/uqg1x4X3/7OUe9sXvSiL0K+R+Zgcc7pZq68m4Ihd54E80g3o5t39Ug9L7qS29ybxi91a3hXNro9w+75Vdjsk8cX5H0suH2nQm69afL42PfSbwufCfwET93/WzX/SYz+O4v/+b8BUfDGfQ==</binary>
</binaryDataArray>
</binaryDataArrayList>
</spectrum>
<spectrum index="27" id="scan=28" defaultArrayLength="150">
<cvParam cvRef="MS" accession="MS:1000130" name="positive scan"/>
<cvParam cvRef="MS" accession="MS:1000579" name="MS1 spectrum"/>
<cvParam cvRef="MS" accession="MS:1000127" name="centroid spectrum"/>
<cvParam cvRef="MS" accession="MS:1000285" name="total ion current" value="507946.00000000"/>
<cvParam cvRef="MS" accession="MS:1000504" name="base peak m/z" value="113.07429776" unitCvRef="MS" unitAccession="MS:1000040" unitName="m/z"/>
<cvParam cvRef="MS" accession="MS:1000505" name="base peak intensity" value="196716.00000000" unitCvRef="MS" unitAccession="MS:1000131" unitName="number of detector counts"/>
<cvParam cvRef="MS" accession="MS:1000511" name="ms level" value="1"/>
<cvParam cvRef="MS" accession="MS:1000527" name="highest observed m/z" value="922.00721260" unitCvRef="MS" unitAccession="MS:1000040" unitName="m/z"/>
<cvParam cvRef="MS" accession="MS:1000528" name="lowest observed m/z" value="95.02444818" unitCvRef="MS" unitAccession="MS:1000040" unitName="m/z"/>
<scanList count="1">
<cvParam cvRef="MS" accession="MS:1000795" name="no combination"/>
<scan instrumentConfigurationRef="instrument">
<cvParam cvRef="MS" accession="MS:1000016" name="scan start time" value="0.242683" unitCvRef="UO" unitAccession="UO:0000031" unitName="minute"/>
</scan>
</scanList>
<binaryDataArrayList count="2">
<binaryDataArray encodedLength="1568">
<cvParam cvRef="MS" accession="MS:1000574" name="zlib compression"/>
<cvParam cvRef="MS" accession="MS:1000514" name="m/z array" value="" unitCvRef="MS" unitAccession="MS:1000040" unitName="m/z"/>
<cvParam cvRef="MS" accession="MS:1000523" name="64-bit float"/>
<binary>eNoNxX1YzAcAB3DdC8/GVKi8S6c9LXLRvMu+7i6tC6mp7v1+9/vdW3XoehmhF3cXMnSmaRrRVWqtNWPIynNP3d0qzOWZJD2L3bFHampJ0TOazz+fN/AtNDclQvssM8TXnoiSot8exTME6CkwT8/kCvD9ktUq3wgBnF/d8P3SJECR5Im31SbAQBCTtZ0uxNSIX89OYgpxdbadvY8jxMKfA++l8YTIyTpEf7xJiGAyvqzNKESLdLTS66AQ2s/ig802If4bWy0asgtR/ySZfochQhTPeTyZJ8LKK9LjbQYRaFkz9n9hF0HeeSGvnS7GxvGhQJ8IMdLsKw7XmcS4jZ6SZLsYldW7575ziDFL+o9NxJDA5F90q2uDBOFnVdFNPAlyKn939pok+Jw9FPCNTYI1QfmFXzskYDzU5TQwpPBxJlnfRkgRe7IvfdwoxY6fmhZezJdip2f0oQ6HFDVdtZ7eNBmunU4p5zNkaG2M7yzkyiCYqctuMMkwmuD14dqDMlwaHZD422XI9rxHr6fLUTY+5YKVKUd/xZEzXTw5yJcDK34xyXGEm6u+5JAjs+DFDB2NwNFTYllkAIG10/wCYlgERP7Rvi4OAe+Zi7zMCgK5TeN7ukgCnSFe5ZsNBPTs6iyJkUDcomXhSywERkrH1GeaCfCEvhcrXQT6Zpjz3DQFWmWDJboABXxznptPcxRo/2M43EUqMPnlp5ktBgUaKmOv8y0KLOU65/c0K+Cz3BX1wKVA7bQos55GonDwSr6MTmLpbCXt3/kk5rzMvfxBAIlXkRPE61gkouJOMq9zSJCLJ32bEUGi5UzNlkKSxE0f26xBA4nbQT+M3reQeMp+l7ulmQQrSZy3yUbigcdcK9NNIiy6xVpHo1CaUzWtPoCCpKi0YyWXAnNbR0ojSWHi5rFHHnkURm5MX1xjoJAoSG11mygk3LRsGLZQ+PP1UNkrK4V6Z3c4w0YhdLBzePD9Wwt2U/MdFNLbj3lmuygs9yiVh9KVCGaKtGyWEunHifptHCXW5RaXB3OVuF4259orUomkMc1el0GJitd9S29ZlOjXMcNCbUrUbrz6rtCtxLkD/Mosmgod1sSEbLoKg7UH2UtYKkywj4zQuSqsT4gVeBAqVNELZrZSKoyOG+NWGFWomdeY47SocOJhR2SFTYWY3oYwnluF7/Zub5DS1eh+TIurY6kx+bKzPZOrRt+uxyEsSo3q/o3lzQY1frzc+dcNoxoVRm+ZZ7kaSYt3jk5vVuPcqurUkfe3fXRX73Cp4eLQWv1YGhw7O0A1cDUoTjvVuI/SYMHzYxYvowY3jScmRLo14Mfw1vbQtKjtjet/ztXCuLft2VNKi+0LYwPPq7SYe373s0RbEvbP8zMEuZPAveftHfhxMu6WJ2sKlCnYdN/Gb/47BVvrwta3TNShTyPfsn+RDq3u8G3pqh0IfrLsCKdqBz7pfWC7qtmFKcK3a7rTU3G6OkRfrNeD8GNV3B3SI/LFgktDJ9OQTyUM3/HPgGf3Zv790AxYq2LYJWFZCFyVEbYh1YjiE8I3/D1GHJDtc0xtP4r/ATRIFUE=</binary>
</binaryDataArray>
<binaryDataArray encodedLength="636">
<cvParam cvRef="MS" accession="MS:1000574" name="zlib compression"/>
<cvParam cvRef="MS" accession="MS:1000515" name="intensity array" value="" unitCvRef="MS" unitAccession="MS:1000131" unitName="number of detector counts"/>
<cvParam cvRef="MS" accession="MS:1000523" name="64-bit float"/>
<binary>eNpdkz1oE2EYxw+aQTpllE4OUlpwyNAhQ5ETOpRONzhkzNihyDVtNfbDnKlJqk0lNhIjitZWRUtoI7bRweGQokOHHiGog0OGoiAOmYqIgdb7/044b/nxvs/7fP2f5wzj5ItOmn/hfN/3aXx7LvbXdL/60aeZa+l+cE8cuS++rIv2TfHnXfFMWux7JlbLYmNDfN8Qi6/xz4tRm/cV4t0TSw/EpUdiZUtsvhLPwnrKZ7Ln1AX/fPBB9/EVMUn+riv+eCd+pe5e4jrXRXdGrJE/W0OnbdFYF4+eiKO3xN+cP6HPl8fS81xT52H6bpHXLfp0C5917syLEebxC32sG9inyL9If9zHiXf+Kbqi+8VN8S3zmH4oppnj0Cr6zTG/quhdJS55/tDXIX6e9scw8evMoh9+pay4hj2R/y9fQRx7wdw5jy/jxx4lM/RzmfjYo8SLkc9mXi7vdnbRjf20UsRjz2LU62XCtOj3NKxfEQeCfPTlLaAX9oRDXUGd5FsKdOC9jW4R9rtD3fY09eNnsIce9baZu0d8C782OhXvhPvn//5XR4c6TfajdDtsD/oP/OLss0P9E9S7FtRph/up5uiX+biXyENe51pY//Yb/NHFor8u/3OJ9+Nl8xhrjcdx</binary>
</binaryDataArray>
</binaryDataArrayList>
</spectrum>
<spectrum index="28" id="scan=29" defaultArrayLength="139">
<cvParam cvRef="MS" accession="MS:1000130" name="positive scan"/>
<cvParam cvRef="MS" accession="MS:1000579" name="MS1 spectrum"/>
<cvParam cvRef="MS" accession="MS:1000127" name="centroid spectrum"/>
<cvParam cvRef="MS" accession="MS:1000285" name="total ion current" value="486828.00000000"/>
<cvParam cvRef="MS" accession="MS:1000504" name="base peak m/z" value="113.07430994" unitCvRef="MS" unitAccession="MS:1000040" unitName="m/z"/>
<cvParam cvRef="MS" accession="MS:1000505" name="base peak intensity" value="186384.00000000" unitCvRef="MS" unitAccession="MS:1000131" unitName="number of detector counts"/>
<cvParam cvRef="MS" accession="MS:1000511" name="ms level" value="1"/>
<cvParam cvRef="MS" accession="MS:1000527" name="highest observed m/z" value="922.00319079" unitCvRef="MS" unitAccession="MS:1000040" unitName="m/z"/>
<cvParam cvRef="MS" accession="MS:1000528" name="lowest observed m/z" value="95.06366967" unitCvRef="MS" unitAccession="MS:1000040" unitName="m/z"/>
<scanList count="1">
<cvParam cvRef="MS" accession="MS:1000795" name="no combination"/>
<scan instrumentConfigurationRef="instrument">
<cvParam cvRef="MS" accession="MS:1000016" name="scan start time" value="0.251033" unitCvRef="UO" unitAccession="UO:0000031" unitName="minute"/>
</scan>
</scanList>
<binaryDataArrayList count="2">
<binaryDataArray encodedLength="1456">
<cvParam cvRef="MS" accession="MS:1000574" name="zlib compression"/>
<cvParam cvRef="MS" accession="MS:1000514" name="m/z array" value="" unitCvRef="MS" unitAccession="MS:1000040" unitName="m/z"/>
<cvParam cvRef="MS" accession="MS:1000523" name="64-bit float"/>
<binary>eNoNxXlU0wUAB/DYAR7M9xSh8AnphvoQMAzU5Fl9ZZsXlNJ74Q62/c6NS2GIhWhOt3EJKGqAgvBkJCWhjzy6UJjbENQ4JH0BPY7AJzDxtgSdkJ9/Pr2BTwO9HNsxFpJ1NJUnw7xtMyJ2iWWIkr0rmyOVIeSIoCjbLEMP5f+V1S5D4sbwgTVcOVR3eBsEfDl6zhw5SEXKEZdWJjohkaMwR7PEbpIjdorz3USWHBfffK1Ptcux8pnoHqdZDu540bUZXAWEtdz7dp4Cd1oKaItEgR9KPbobTAp0rGK3GRwKZBUVh8/lKeE3LdiyQKpETc1Dz3KzEsqHzy/HOJTI6UznzLquxM2xzJQIfhxarYb91yRxkKb4ub00x+EfX51HcXMc3pt5d7KJp4J7xuJlgg0qHNLRofPNKrRvDA6+naVCorghge9Q4XEIk/OoWYWYislUDU+N7rZtCqNYjQnDWandrEbYtXOnwrLVcB7/INvDocabds85PtfVyD68dOVRrgaNFf78H/kavPpPtbxFosHnkYm7cs0a9CVO7f+tWQNP6ycqLYfA8VVrD0uEBGq/fN37hYjATmkoMxhJoC0omneDIuB2q9AQYyQw4NXmjDIR8E63rlptIdBc9u87GTYCI/tr5q4fItCw9vWHNzgkppcmn9EJSTyQR20+EEkizbdAN0qR2FIa3HvFSCKArPMKsZB4zjZ9nFVNgjRb/UZsJCZiJNHtQyS8/26M3suhUMF0t8ZyKRTeXbJbIKQQ4JyZuV5EYc/qZLfzkRTidepYA0Uh/8QTf6eRwpjpCXf4NIWBFnbfbQsFwpZyItlGYVxx/RfbEIXqUyV+Vg4NfT870rOYxuFJgS1CROOgoWEKYhrpAv3rcorG7EvZN+cfoKHdXrnHbKQxHruiJNlEo6R2NOD9ahoZisp14000TI1XpuuHaVQVvBmM4DIw5qpcESIG/NA73+TRDI5tv5fxwMhg64Li8ZMWBrWTPvse2xgMjs66fWvo7ZukZfZhBj0vg5vzOCxg6po8y2XRl9VOxolYjJDK0JFIFmkuzqL5BIuI6ERjGcWisCOGX0ez+Kg/Z+Icw2KS3p3nUc2i/Ly68lc7i+k/qtb7DLMIaluy8GeRFmPWUsog1kJ2M7w8nNbC2lI0r8WoxcDysLP1Ji2IR7/vnV2tRYHwyrruYS3y+ztedHF0yOynfMdFOshOOkPrxG/P/9bDyYnHTn3u1hfieEg/IxQzmHhsedqVu8OeAOGtCxbXUAJWTB+bJV2aiNMtTfuWBSThQt/R3gImCc417Z21bBL8fmJq6u8n4TkVH9bgnozTtmWjQd/vwB6Xe1CXLgWOYyWStJEUuC47DgQK9WjM87yYqdejKs3VqL2kR96hq8F/PdPjVVB1a6kjDTqd19U/F6Wjg/WuGwpNhyCvd+GnqSZ0lhQbNmeYcCPpXq57ZwH+B/og9Z0=</binary>
</binaryDataArray>
<binaryDataArray encodedLength="576">
<cvParam cvRef="MS" accession="MS:1000574" name="zlib compression"/>
<cvParam cvRef="MS" accession="MS:1000515" name="intensity array" value="" unitCvRef="MS" unitAccession="MS:1000131" unitName="number of detector counts"/>
<cvParam cvRef="MS" accession="MS:1000523" name="64-bit float"/>
<binary>eNpVk7svg1EYxr9JDIYOhg6GxiQx6J9wxCzpYOhgMIlB2iLuxefe0PAFCaWi7veoSF2XWlwTacQgJoPE2qGDwYA+P0O/5Zdzcs77Ps/zns+yfr/xe/MHq2RT9K+LtY95mthznnbVjfbT82LzMeth8XtF/KLOxqo4sijen4pOm9iYEncmxVCrmFgQfRNi2ZL4wX7jvhi/EM/3pC9dVJ1n+a32s8tizZV4cy2afjG6Rx/0eNrFOvxVnogHh2IOX+4Z0YtuOyyGye3tiHr433oSP8/EzKyYtPNMX76wXoPk6R8j3w4xMsL9FrF0Tqynr0FXYAv/MBoXm/BlWL9PiS78v6DXOyj2sM5RP2Jzvps5ocP0kiP67qLkQj4u8nbjK7dLXv859pEXOTYwBzc6EgP0GRJj58yd92HzbhzuO528K+5nw4X9HfJM499B3zvn7C7mABPoscgp08M7x58f35Fp6pCPj/6eIP3JL4k+H8xCL3lWkF+I/ta2WMx+Az4y9DH09zAHQx429Q5i6AoW5umMsh/gHv5e7UJdbs65Qry7VGGeD/yPIXS4ZswP4OK2qw==</binary>
</binaryDataArray>
</binaryDataArrayList>
</spectrum>
<spectrum index="29" id="scan=30" defaultArrayLength="149">
<cvParam cvRef="MS" accession="MS:1000130" name="positive scan"/>
<cvParam cvRef="MS" accession="MS:1000579" name="MS1 spectrum"/>
<cvParam cvRef="MS" accession="MS:1000127" name="centroid spectrum"/>
<cvParam cvRef="MS" accession="MS:1000285" name="total ion current" value="492218.00000000"/>
<cvParam cvRef="MS" accession="MS:1000504" name="base peak m/z" value="113.07429740" unitCvRef="MS" unitAccession="MS:1000040" unitName="m/z"/>
<cvParam cvRef="MS" accession="MS:1000505" name="base peak intensity" value="182611.00000000" unitCvRef="MS" unitAccession="MS:1000131" unitName="number of detector counts"/>
<cvParam cvRef="MS" accession="MS:1000511" name="ms level" value="1"/>
<cvParam cvRef="MS" accession="MS:1000527" name="highest observed m/z" value="922.99422686" unitCvRef="MS" unitAccession="MS:1000040" unitName="m/z"/>
<cvParam cvRef="MS" accession="MS:1000528" name="lowest observed m/z" value="95.06347487" unitCvRef="MS" unitAccession="MS:1000040" unitName="m/z"/>
<scanList count="1">
<cvParam cvRef="MS" accession="MS:1000795" name="no combination"/>
<scan instrumentConfigurationRef="instrument">
<cvParam cvRef="MS" accession="MS:1000016" name="scan start time" value="0.259383" unitCvRef="UO" unitAccession="UO:0000031" unitName="minute"/>
</scan>
</scanList>
<binaryDataArrayList count="2">
<binaryDataArray encodedLength="1556">
<cvParam cvRef="MS" accession="MS:1000574" name="zlib compression"/>
<cvParam cvRef="MS" accession="MS:1000514" name="m/z array" value="" unitCvRef="MS" unitAccession="MS:1000040" unitName="m/z"/>
<cvParam cvRef="MS" accession="MS:1000523" name="64-bit float"/>
<binary>eNoNxX1YzAcAB3DuLiUvFfOWZ+QuPEZIK+z25Pv8rppmpRvpXrqX3+93v7uuF3W0ldXC3U8Ya095GVHzXE2XhrCHOke6u27SiNgTYtV1lB6MZDIvzeefT9iS3iE/ZxIia3y5Yp4Ea4ur3DkiCYSJ+03+0RKcfPabnmUl6K1xymwOCabtYAOWcaWQ+JxP4HhJkR8uNYUQUnyT2xfeGCXF/q3XvV0mKTYduXtlbKEU/zbdeTbglEIUUkCN4cpQOeph2QWeDHmBo+xslAyer6w2vUkG9vtzI0ROGVxVgU+ucuUIXmglXIQczkvnbH7RchzrrxBvZuV4aau7KXPK0fay9exolxwlI5eIaK9keHu6YxujkrE0fmL+YzYZr8P8q7MdySg0TH6yuykZD2N/7W3kKRBR8mPjiBgFzOcSto9hFfBZVL+8ZZsCROuM1vomBfSlgy3lI5W4YHhkEfOUuPdFKHe7SAnxmeOpzawS/bdOZXQ4lGhxrHn+T5MShh+eTjjtpQJfmpXSFqVCvUAVdIFVIbc1IdfapEKfYSGt4qjxu2qwUMhX4zzr6J0tUCMruNzcRajxPPBZrIdSIz5urY4wqlHjL1wfYVIjbtWeG/l2NT6J7ZoZ6VbD9jj15j0OiXG1m+fq+CR8Tjtq8wgSOpXCcZck0d8ybWwnRSIprj2rxkiiw5AYRphJLJg79SRRQeLN2/cRN+wkZBM6bvt3kjBoLQNt3STWCVMUbW4SXZ6yYYJD4eKc7hIZl8JE/ddD8/kUjoQuNHwmoMCxbA0vJyisbF4sz46m4HXK1L6MojB+dJDwrw8nsbW+T40UVjktKw6aKWjZnDUb7RT4/ic0Ld0UCsWRnhduCvHRwf1VHBolH+VvlPBpFF+LeGsQ0ChNnPr3IhGNy/E7jl6iaCxbYJL6baHRnJ7oXW2kMSa/RBlmpmFLEFpmV9CYXvo2410DjbKSuvg+O42ebPbpGTeN5YoZw5YeGgG3Mk5EcjX42avWsESggWZE6NGlIg14bTv/09EaWI8FdjYYNSDmHTj8wKzBTy61n69Dg/opE0NnuTW4NlZrfd+jwaQTC9YUcBlUOeOnEgIGlyNElkSCwabw6kVBIgaHxnsGeGoGXdZ1w8coBgbpK2ERzYC8n9ccZ2TgsXRG+ZsY7BX6bdljZ3DlouYPm4NBQLXdLO5hkDzPOnhQoEXWuLSYAyItyo7nt6fQWqQTcyYVmrSoP120em2FFoEbVtaoHVp0VL7obnNr0Zd4Nc/I0WFFnTg1l/vh9dxDs4J1uL+vofSiSIfKdzmbpph0EExafd3JSUENp2DzgCgFzrScmDt0Cphtd4a+FejxwBIg3ODQIy6gZHp0jx4xSd7pmJMK9nCxry44DW/okKFdmjS8+i5p5JGHadD96cpsGpWO14/Elo970tE+v744ncnA7QIf1edVGRgun5fXoMuEq27vrp2Vmdj35Uzt+t5MFBkFvAKDAQq+iHNrwIDByY7Am0HZ2FG3vP3x4mwULU57giwTzsbEln2aawL1i6535vXd6BgMDxls343/AUP4EY4=</binary>
</binaryDataArray>
<binaryDataArray encodedLength="620">
<cvParam cvRef="MS" accession="MS:1000574" name="zlib compression"/>
<cvParam cvRef="MS" accession="MS:1000515" name="intensity array" value="" unitCvRef="MS" unitAccession="MS:1000131" unitName="number of detector counts"/>
<cvParam cvRef="MS" accession="MS:1000523" name="64-bit float"/>
<binary>eNpdkz1oE2EYx9+hFMkUaAYpDjc6OAQnxxMcSqcbHBxvzFI908Smn54mxlSoxA9iQGtOrdUWbE9bMASHVihkTCtKJj2cMmbo4NChmv8vw3nLj+d93+fj/zzPGfP3+3lg/4NpvRV/vBLPtQf0j77J/vVVnHgu7n8SzW3xTCBefC+efy3WPovBLHF3xbNPRHdBHKmJfzh3eO8Rx9TFKxtiqiX+Xh+wPjl6eWDnVbe5+pj8+Df2xTF0nDwSD0Lq98VLQ9KHxEfq3REvPEPPsriu/Cb8IB6/HHBv/JA+NcU0uqpF3Te/Uwf1hSXy3hc798TMHWz6k3hHf1bgPHo3xR73X1bFXfJuMR83K0YzYrsi+nP0uyFaBbH/Bl1P8WPeZhouUl+OuVN3MDwnXw9dGRiSr/0AXexNirl0eeeURRudSfJXOO+gw6Gewl32lD1z0ReQz+F9yN718eviZw91FbHpfxV6eeZE/hDbw69PfAvbu0XfborX2J8IvxLziZbQw/751JNeiNdfpZ8BTBLfysX3okN+lzjuGnGZj0U93XLcrtP3wIvPu/CCfLzzue/zn5r5/+Z/A//r2OxThI6pVnx+4Tb/2UP2gH0zWfsUKy3BYA==</binary>
</binaryDataArray>
</binaryDataArrayList>
</spectrum>
<spectrum index="30" id="scan=31" defaultArrayLength="139">
<cvParam cvRef="MS" accession="MS:1000130" name="positive scan"/>
<cvParam cvRef="MS" accession="MS:1000579" name="MS1 spectrum"/>
<cvParam cvRef="MS" accession="MS:1000127" name="centroid spectrum"/>
<cvParam cvRef="MS" accession="MS:1000285" name="total ion current" value="495513.00000000"/>
<cvParam cvRef="MS" accession="MS:1000504" name="base peak m/z" value="113.07422045" unitCvRef="MS" unitAccession="MS:1000040" unitName="m/z"/>
<cvParam cvRef="MS" accession="MS:1000505" name="base peak intensity" value="191137.00000000" unitCvRef="MS" unitAccession="MS:1000131" unitName="number of detector counts"/>
<cvParam cvRef="MS" accession="MS:1000511" name="ms level" value="1"/>
<cvParam cvRef="MS" accession="MS:1000527" name="highest observed m/z" value="922.01297350" unitCvRef="MS" unitAccession="MS:1000040" unitName="m/z"/>
<cvParam cvRef="MS" accession="MS:1000528" name="lowest observed m/z" value="95.06347994" unitCvRef="MS" unitAccession="MS:1000040" unitName="m/z"/>
<scanList count="1">
<cvParam cvRef="MS" accession="MS:1000795" name="no combination"/>
<scan instrumentConfigurationRef="instrument">
<cvParam cvRef="MS" accession="MS:1000016" name="scan start time" value="0.267733" unitCvRef="UO" unitAccession="UO:0000031" unitName="minute"/>
</scan>
</scanList>
<binaryDataArrayList count="2">
<binaryDataArray encodedLength="1460">
<cvParam cvRef="MS" accession="MS:1000574" name="zlib compression"/>
<cvParam cvRef="MS" accession="MS:1000514" name="m/z array" value="" unitCvRef="MS" unitAccession="MS:1000040" unitName="m/z"/>
<cvParam cvRef="MS" accession="MS:1000523" name="64-bit float"/>
<binary>eNoNx3tQ0wUAB3AZDwUHJ085C4UN6CAkOvEU4/FlY2iQJiqwjd/Gfr/fXk5U1pmBYeA2CmGclI1SEAIuopKHSXkgdsDGI24SIHTONGE74NC7IHRwgBz5+e8TXBrmsc2UCS9C3nTBiY8rxi2P3Hl8vPrLXntRx8d022Jsv5GP6s2PVUxnAX4eG+GncQToYswPPEgS4FKBeteQVgCCF1W+XizAsNpwfNkkQJrnHy/WGEJEHPQVdzgJsXu8234gSYi3PtFrI0xCxK3XBY85ZiFlq/mjDk4WQgKTOjx5Weh0W+yp0mWhwP9YA2nKAn9Fx3Loz4IusTyR6UygzjrpsZRAwKUnaHN3EoGHqHSd1xEoXZy6pjUS2K1+oSjpI2AOeMLscRIh9vtj4d7JIqROJH7hpBPBO8MzZKRYBIIfvWPWKIJh0wWlvU+Ei2dqglKdxEhrn4su5ophzwz3HNGJsRBjMJ34XIwbXTi3YRTjZfMbv+7pF2Ot/T/2Jqds/Pat9lCPczY6hdHx95OycWPN7l6iy0brCJ+425eNDLmezGVI8OZCzjNhkAT75kLLeCwJWrapg0+wJfimyvJ8kvP6Hrnme5QEitgBtzCNBL/Pn4jI0ErQ1DS1dLxeAjd9zIamVwJR9K0XhdbXVz/YeMwgMetcvaRkkdh7frAhk0MibXwldJkkQRsKRbMUieVKd1+jhsRaZGT1gXoSnXXVR843kFDVXnKw9JL4ZVF2wzZFIm5/23f/WEl4Ge3SNAaFyz4FZYQjhZ3TwoT9bApF70c1tXEo3G0Oci3hURA1eO/woijsWfZ3caQpeLqVrLtqKXTeu6LyqaNwqmZ/02A9hYmj/qmaXgqrB1JyzVYKZwJ+mh1l0HiS8p6VwaJRwTNMidk0no6mM+K5NBY+NU6YKRqN0sxK/yIaXD9MNWpozN/WjR6vp1HJvGho6KXRMuzfXWGloZmJf9ZhozHJ2WJ+x1EKv5hCVixbirryo9N6jhSnt4/Z42gp+La8+4e1UqSOv317uF6K8OuuQ0lGKbxnmIkWmxRr2HfVz1EG02pRzy62DEfy80tcuDIk3kxo1VEyMO9OiqpoGVrjPXZVa2VwmzAEj/XKsDXx1sd3jDLUJOSrkm0yHFQtsxrZcoRf7mOnc+WI4M+EBNJyBFb5GhxMcuS1eblet8nxSB96Nc1RgTHxzQQLSwFLXHNTWLACqQ+70pu5ChxW/5lsYiuR415WY+Uq0dn4o4eVViJjdCKjVqOE3Xxw72q9Ei2l85E5NiV8jCkzIuNJDNZaul5ZT+KI4WZFTKgKjA9ZYXNcFa5s2VlxTXoK2w85EHdmTmEoT5jwmS0HC3VPvd794TSmkwnJTMhZbBZ3tg0ozmI85N8g969zoe/5O+UrtRrpjLH254tqvLz+AXM88BwElryA2ahzKOeuUPG5WoQvTs3z8rSQ77R8uWNEj/8BrWfq5g==</binary>
</binaryDataArray>
<binaryDataArray encodedLength="576">
<cvParam cvRef="MS" accession="MS:1000574" name="zlib compression"/>
<cvParam cvRef="MS" accession="MS:1000515" name="intensity array" value="" unitCvRef="MS" unitAccession="MS:1000131" unitName="number of detector counts"/>
<cvParam cvRef="MS" accession="MS:1000523" name="64-bit float"/>
<binary>eNpVlD0sQ1EYhs9UXSSGDkZDF1tHg+FKTCyNRGKQMJB0kCiKir+LEv8qfkJU1H8TIkVRphKJgaERg8HQwcZwBxGj8D4d2uXJPfec93u/9zu9xhhjf91Z5u8XOxAPn/5p177oufVefE6J3qhoVsSBY/F4U+y9EMt6xfJLsWRGjHPOnkdnWExsiKs7YktSTF2L30dis3Td9UVV/zJND1oPLIkNcfmP34ou+gtTtw7daBg96o/qnPGdikH2HeziZxmfNvvGxQjv607ETnQ+suici06PWIkP9xy+ydlL/xWz4tqC6MdnKfllqB+n3xryap7E1yD97oke+B4jd841xgpzyDJXP3P73MIf96JiG91R5hkUrT789KPPenqM+bL/B7Yt0g/vPeR6xj1K0Lc9xD0aQB+fyRA+u9Elj+IbMRchh07yZ19ghHX0AtPkxnqS9dd8zvQV7YBd9NOOH+r+sD/Bfcjm7zk+faHC/4OfOjb6DroZmGb+Weq69sVqcrOpb9GfA3MT+OOepacK/Zag7ywXzslhbjn8GfxleLbI3eH5+4q+yPmR74JB523d+gWxU7Qj</binary>
</binaryDataArray>
</binaryDataArrayList>
</spectrum>
<spectrum index="31" id="scan=32" defaultArrayLength="139">
<cvParam cvRef="MS" accession="MS:1000130" name="positive scan"/>
<cvParam cvRef="MS" accession="MS:1000579" name="MS1 spectrum"/>
<cvParam cvRef="MS" accession="MS:1000127" name="centroid spectrum"/>
<cvParam cvRef="MS" accession="MS:1000285" name="total ion current" value="480625.00000000"/>
<cvParam cvRef="MS" accession="MS:1000504" name="base peak m/z" value="113.07436289" unitCvRef="MS" unitAccession="MS:1000040" unitName="m/z"/>
<cvParam cvRef="MS" accession="MS:1000505" name="base peak intensity" value="186685.00000000" unitCvRef="MS" unitAccession="MS:1000131" unitName="number of detector counts"/>
<cvParam cvRef="MS" accession="MS:1000511" name="ms level" value="1"/>
<cvParam cvRef="MS" accession="MS:1000527" name="highest observed m/z" value="922.01022758" unitCvRef="MS" unitAccession="MS:1000040" unitName="m/z"/>
<cvParam cvRef="MS" accession="MS:1000528" name="lowest observed m/z" value="95.06359816" unitCvRef="MS" unitAccession="MS:1000040" unitName="m/z"/>
<scanList count="1">
<cvParam cvRef="MS" accession="MS:1000795" name="no combination"/>
<scan instrumentConfigurationRef="instrument">
<cvParam cvRef="MS" accession="MS:1000016" name="scan start time" value="0.276083" unitCvRef="UO" unitAccession="UO:0000031" unitName="minute"/>
</scan>
</scanList>
<binaryDataArrayList count="2">
<binaryDataArray encodedLength="1460">
<cvParam cvRef="MS" accession="MS:1000574" name="zlib compression"/>
<cvParam cvRef="MS" accession="MS:1000514" name="m/z array" value="" unitCvRef="MS" unitAccession="MS:1000040" unitName="m/z"/>
<cvParam cvRef="MS" accession="MS:1000523" name="64-bit float"/>
<binary>eNoNy21QkwUAB/Du2UA5gYNTIBJMmSgnKArFaUj+23jTS8U+BHvfnmfPNkAcb0stMdjmCw7IIAxRJIZiBocgiCKKsmfbIS+JUOBxchxbQAJpINgJafnp9+k3ULj8raclEXu8vl2nYyfB9Cb9wQFeEjjTOaOuMUk4efaD4wWGJMyQW9x+ZZIgLb79+XYWH9ubIrzYTnycIgaZZC4fw8saPIqj+fAQjQl69XyIJco9r0/wUV4yen7ewsdSTdMvVrYAb69oOnOjBbgf1DHcqhfgDH2cTLQIwB6fD7nLEuKVrfRTLk+I/ghN+MoYIeqmfuh/ZhAipW90IdYiRPzsFd4KmxDBJ/b0tbFF8Jgr2WbYJUKkqVhkjhaBs3tp9XODCI8ea1wzGBGM3YauS1YRGlrcBDa2GN8Ep6ncYsUI9+2M32gQ4/brVVOdJ8QIOh73oocRg1u92fa7VQylqHSVlC3BX13Xkwp5ElRmvt/dbpDAL91PKzgpwZvs1LxFRgLjyyfaGpYUDbrUOIuTFNsexf0zEC1FYf1Va7FBiraRm5ssVimiie94BwkZ5he7m2MCZO9+1K4Ejgyb3O/5jHJl6BfOzJtJGZizff/ROhm0xMsKf5MMbvTf4+VmGf542HjplF2GkuU/hz0m5HA+12S7zJIj3uU3viZAjrkPd77I48px7dCBymlSjqlT67XtOjl6/+SP7DLJYcsqDxJVyzFWkeN4ZZZjKSVL22WXwy5pbRezSARvcN8bxCFhiJftbueSELrm78iKIbF/xpPIJ0l8n/pj4KiOhP9N79lSE4ktzvyKNDOJwlnPfD5DQvqkt67JTmLKozu01kHi8MHRlusEhfr8jU5bAyjcoZxnPuZQOH/2jhw8CkfrLui7SAqH1t6aW5ZLYX42pfuGjsK9kIQ1PBOFwYVjZZurKZATO0onzBT2E8QGo53C/aFXVZ0OCnTLFZcwlgLlg36Bn3DeKagyZ1EKHL40vJiTp4C3seNhjU6Bi20vjb6MAi2GDkmjQwHxybEyI0GDO5e2kmHRyKnMlCRwaCgiXBKnuTRuq0oNN0gaq+/FWosoGsavzjj26Wl4Ga17GRON5yvUAX0MjbGVPvUSB433Si4GurCUcHcNXbrPUaLIjWc7ylViWP2vNpJSQp23bvCCXgnttURq2KxEX890oI9DCSLG6TJDqPCT7wNFI08F7/U7/U2UCjHH7vLCDCp07OcWVThUqMgtmHlGqHHev+ptLUeNqIJ5n3GeGuw1s+QipUbt116l44waQbLiI0KHGjOtm65OcpJht4Q0pjPJCN3nXLZgT0ZUeb3Id0MKMoe+HDunSEXr6Vuu1ROpyGlomIy8mgay7M3pGpUG4c0f7T09qUFuRI+qPCMDTU9XOG1tzkAi94uRp3MZCI06dnlobTbI3Tc1A1uzsZSfoN6ZrofnEZn7Z0f0aAsKn1vVV4D/AUOC+GY=</binary>
</binaryDataArray>
<binaryDataArray encodedLength="576">
<cvParam cvRef="MS" accession="MS:1000574" name="zlib compression"/>
<cvParam cvRef="MS" accession="MS:1000515" name="intensity array" value="" unitCvRef="MS" unitAccession="MS:1000131" unitName="number of detector counts"/>
<cvParam cvRef="MS" accession="MS:1000523" name="64-bit float"/>
<binary>eNpVkz0sQ2EUhr8YpJFIajc0YmjEYOzQoU0MBoOIVdLZoqXqPy6K+glC0QhxFcFChRBEUomfWqSDCFtjMnYQMYq+j+He5cn5zsk57/m5xhhj3dwHzN+XtsXG9RKtm0fx9UWsupO/LSXWnYmpcbFhTXw+FLMb4vWFeH4q1i6KobCYWBZ/VsViDHsdLokd++LQpdh6QJ5IiZ9P5cGSzivpNvGkWLYt/cFb2d/QkHfnRFzsJ1+f+EU/XTvi7pH4sSc2k983Kbp5rzkWN+i/PS9W0L9ZEQ9U38ppvia3JbrmRGtAbMJ2T4t+5uKlbnla/GSuD+hNoMfFfDOrzj15se1N4jUnMwd/LDE8yD5H2M8Q8+rFHsZPXAi/RV33FH2MijH22JIQC1HxDb/Btqlvs5csezHkf+eufHExzz15OsUA+lwT2MSFmGsKO0P+MHEZ/B7uuoV7zPTwPguJc6HbWqBOp+MuTYH8+S70wwJ665PO/yGA34447/F/3k3cVWqefRJnd0Pqe2fQSV4/915kvlHusMA8i+zDjjnjLOq7qVPJf5+l/2ru3YyhfynwC62PtUg=</binary>
</binaryDataArray>
</binaryDataArrayList>
</spectrum>
<spectrum index="32" id="scan=33" defaultArrayLength="142">
<cvParam cvRef="MS" accession="MS:1000130" name="positive scan"/>
<cvParam cvRef="MS" accession="MS:1000579" name="MS1 spectrum"/>
<cvParam cvRef="MS" accession="MS:1000127" name="centroid spectrum"/>
<cvParam cvRef="MS" accession="MS:1000285" name="total ion current" value="478907.00000000"/>
<cvParam cvRef="MS" accession="MS:1000504" name="base peak m/z" value="113.07428694" unitCvRef="MS" unitAccession="MS:1000040" unitName="m/z"/>
<cvParam cvRef="MS" accession="MS:1000505" name="base peak intensity" value="181843.00000000" unitCvRef="MS" unitAccession="MS:1000131" unitName="number of detector counts"/>
<cvParam cvRef="MS" accession="MS:1000511" name="ms level" value="1"/>
<cvParam cvRef="MS" accession="MS:1000527" name="highest observed m/z" value="922.00214921" unitCvRef="MS" unitAccession="MS:1000040" unitName="m/z"/>
<cvParam cvRef="MS" accession="MS:1000528" name="lowest observed m/z" value="95.06321609" unitCvRef="MS" unitAccession="MS:1000040" unitName="m/z"/>
<scanList count="1">
<cvParam cvRef="MS" accession="MS:1000795" name="no combination"/>
<scan instrumentConfigurationRef="instrument">
<cvParam cvRef="MS" accession="MS:1000016" name="scan start time" value="0.284433" unitCvRef="UO" unitAccession="UO:0000031" unitName="minute"/>
</scan>
</scanList>
<binaryDataArrayList count="2">
<binaryDataArray encodedLength="1484">
<cvParam cvRef="MS" accession="MS:1000574" name="zlib compression"/>
<cvParam cvRef="MS" accession="MS:1000514" name="m/z array" value="" unitCvRef="MS" unitAccession="MS:1000040" unitName="m/z"/>
<cvParam cvRef="MS" accession="MS:1000523" name="64-bit float"/>
<binary>eNoFwQ801AcAB3Du/OuV2sNeZXv5c1RaWquFTY+v+x3mNn8eNXfn/v7+nKPrzq1jaJvcnVJsPGnmzyLqoZr8q/ZmGHfm9UfaaxQvXjlS9MdTtNJjn88KbepYbUlE19elZWo7AapmXgfLCAFuRgUSLuECDPnlxhaZBCjzHZ21mAUodRCPBrCFUIV0NrDshXB89kqbyBVC1Py9/gRPCOOF/foRoxDzP56OdT4qxBJ/SltqFmJu3ZvGBYsQhfr6uH47EWY2sJzZhAh1rveqynki+Ds23XQzihBxJLFYaRHhXoOgYZidhO6Sp99c4yZByXqymx2ehPO0r+3PpiRMZWwbibEkoWJ+JsT17yTUhIXE8O3EWH6c31ZgL0b8Xo9P+SFinGlx2NTDE4M1fpj3yCTGhf5ch3yzGIH6QEtJnxiHD6kmO+0k6Jj12eEWIcH8SG3QpFGCLbpU4kaeBH6G3AcdZgky3tt1/06fBIVM/PNIOynWdh9vySOkGJOsMNdNUvhKswNWzFK0pUX9EMeWoTh7PdFlL0N9FHlukidDd5qD31GTDAsvt1zp7JPB0S3MMZUlR3WpoJLwloOz/enOKI4cc5rtZx9w5eCv6i0cJuXwmWzvgUGOlN82VO0zylHQ7+nlWytHelZA6He9crhkeTR6Tcjx4KfWbW9tFUigT1dPsRRw3992UOOtgE12+FI6V4GpnDe8aVIBhy/JQ60GBYJ3udwPr1WgUfhnYUKdAq+iX4yO9SrgtpCrvTWhQFEHs3XJqoCfU8WWBFsS3P+uM3I2iYkeKd+fQ2LwRdlyK5dEg+6r6BCSRKLzQ+6YgYT44tn2oRoSx6yXV7vUkdgUHif8tpfE4xRJ/9wEiVuGkuZGFgW3gbTgRS8Kw68TtTIOhajCyDtbuRTurpRXBhEUXk7qT54lKSzTf9xkH6EQerHav8VA4X1KPbenlsIzz9jixW4K7vktZV5mCu/yTONnJihken+sCGbTIAPy5/gcGnS4pE7OpfE8s2HGiaJxQv1k75CBhr99xPBgLY2sh5tXc8w0Zhf+cro7QeP6GtaNTiuN6AvULxW2DHptcq7msBisEnWtbWEziJxp/Dfdm8Fj+42NsRwGxeWVTQtcBu1FjgliksGHEdbA/RSDmLYD7jAy+LVkd+bdWgbp8YvqVjODZ+8+mlZaGaQIp0/5s5VQ8crtr3CUqE/ItgkjlKC1e4LfkEowrjX7suqUGOsut2yzKBFqzlQXWJW47RF7bpyVjPVBw8fgk4zn/HjXq0Qy8vt+/3wHWwW6dB1vlFAhbfwDxyVKBYI/kJFuVYFpitm72ScFLOcviExzCsJ0V05FWlOgmbWp/mxzKggfU4OGPoB/eCcvXX50AOVF+c1R9Qdx7vyk8XyyFhHX5napp7UIcHqoydDpYFlT9VbTrsMn0aHM0rwO7y49zRvy1EMjHVSN7NSjZmOHX2iaEQMx+oIdmUYEDQ4o7W4X4n/LxPVP</binary>
</binaryDataArray>
<binaryDataArray encodedLength="600">
<cvParam cvRef="MS" accession="MS:1000574" name="zlib compression"/>
<cvParam cvRef="MS" accession="MS:1000515" name="intensity array" value="" unitCvRef="MS" unitAccession="MS:1000131" unitName="number of detector counts"/>
<cvParam cvRef="MS" accession="MS:1000523" name="64-bit float"/>
<binary>eNpVkzFv01AUhd/EXKQMbPWQIWPEFCEGd+wWMTJ5QgwIQhClbSgYAqWJAIUoKS4NrVulDVQIDIogAygeqghVDEaKUEb/AIQYMjAwIHy+DPby6b53333n3HdtjDFu9att/n+rPfGqn9DtjBLawQ/F0bH2g+di8YM4uS/+2RXf7Il/X4gX9sXMR/E055y7YvaZaC+LXlM844n+HXGwLY63iF+L5b547pV48VCMygm9s6cWkvjSiHva5B2IV76IwyG+NsTce9HcwvcqPl6Kl7kv81bMU7dwT/zl4/Od2FFsL35XPD8QH7fE5VrC8His+DN9dNAzqaf1FNfpF/cFrjjdFJtd8h+JO/TrhPU+/ZzCbzuixXuEN0X3htjiPbP01yI/z77HHITX6B+6Nmqsr4hd6lvkO/gIbotHvbQ/u5I+32BOTIk6zFEMR594hyrn0eNy3kLXHH2MHrC+Rky/zHX0kZeb6aFODB30lcroQ1fM3Prs556gg74a+vaT93JY/72E/0raZ0Bs4T+PvkI77ed8J+0/pJ7NvsOcFKlrHqKTeuFT6pPvz+aAOg6645lPzm3yXxeo32VOGuiO6vY/Lp22bw==</binary>
</binaryDataArray>
</binaryDataArrayList>
</spectrum>
<spectrum index="33" id="scan=34" defaultArrayLength="139">
<cvParam cvRef="MS" accession="MS:1000130" name="positive scan"/>
<cvParam cvRef="MS" accession="MS:1000579" name="MS1 spectrum"/>
<cvParam cvRef="MS" accession="MS:1000127" name="centroid spectrum"/>
<cvParam cvRef="MS" accession="MS:1000285" name="total ion current" value="474603.00000000"/>
<cvParam cvRef="MS" accession="MS:1000504" name="base peak m/z" value="113.07430046" unitCvRef="MS" unitAccession="MS:1000040" unitName="m/z"/>
<cvParam cvRef="MS" accession="MS:1000505" name="base peak intensity" value="189433.00000000" unitCvRef="MS" unitAccession="MS:1000131" unitName="number of detector counts"/>
<cvParam cvRef="MS" accession="MS:1000511" name="ms level" value="1"/>
<cvParam cvRef="MS" accession="MS:1000527" name="highest observed m/z" value="922.02427631" unitCvRef="MS" unitAccession="MS:1000040" unitName="m/z"/>
<cvParam cvRef="MS" accession="MS:1000528" name="lowest observed m/z" value="95.06326788" unitCvRef="MS" unitAccession="MS:1000040" unitName="m/z"/>
<scanList count="1">
<cvParam cvRef="MS" accession="MS:1000795" name="no combination"/>
<scan instrumentConfigurationRef="instrument">
<cvParam cvRef="MS" accession="MS:1000016" name="scan start time" value="0.292783" unitCvRef="UO" unitAccession="UO:0000031" unitName="minute"/>
</scan>
</scanList>
<binaryDataArrayList count="2">
<binaryDataArray encodedLength="1456">
<cvParam cvRef="MS" accession="MS:1000574" name="zlib compression"/>
<cvParam cvRef="MS" accession="MS:1000514" name="m/z array" value="" unitCvRef="MS" unitAccession="MS:1000040" unitName="m/z"/>
<cvParam cvRef="MS" accession="MS:1000523" name="64-bit float"/>
<binary>eNoNx3tQ0wUAB3DbhvkYKYgplxEwXxekJjaJG/hlGxqJD0CBveD32G8Mhs7pDIXAsQ04EHw7rIS8IWoZYmEi1CDYwzzRG2QS4Z0bA+wyMvX0iENWn/8+g6aOU1xHJo4XW3/QcbJQG7KZJxVlYdWlPMv8pCzIdr6tKTFnIV8StfC2PQsLQ746wWVLUHTVuG9WgARbQh+mEUIJbs3ce+y0WIK5IRVpPpMEN7zS85PlEvjbDIYphwQf9fa7OjhS3OOLG6xiKdLDL3i2mKSg0sfkOQ4pJlwl5BBbBmdnUN09oQy9nh1Vc5JkqG6I5Zwxy9C64tbVNIcMC+omMkJcMlQmxt3Zz5FD+/zEG4ECOS7F38joFstxM/j+dyNmOR4ctxQV2uVI7mdl7nPKEbg2JvhHjgLj43FPaLECs2vvXONuVGDy5aTrHbMCRYPRt+3lCmx72SLc6lBgu+Fu33KXAt3M0vUaTjb8yvT3ikXZMK1WxLWbs9G1QLlMUJEN1ZuCvUsc2agNvmS5x86BIX9xfntADjo7O+N/EefgWsCy5t/NOdCvbyG6nDmwvjg5W84iwKycnpEaSWC3P2h1Bo9A8MD1gw+FBKJ7nWUDFIHVeVob30hg01RHqdxEQJ5/cCzCSuC1713srB4CurzqfsswgUX9d5u8LBJ/Lzm0tSCSxPx5jy0bhCSGvh7QPiVJPCC+lIxRJHb3JdzvNpLY/++rvgQriT8Ua4y6RhLPFJq13h4S1bf9S1u8JHzcqvrRYRJHhN4JJZtC/GJbE3gUZkaWWlqEFNI6nvp2JlF45RG3f0FRqJt3jnIaKXg1FaV95yg8+ix4ZHEjhanAUk5ND4XD/MoB7zCF1pR2q4dFo3du9rueCBqpHr8qlkcjJfXKoUQRDRt/u8BO0bhYyQ27YKTBjYgT/2amISg7Mv/1RhqGze7kkR4aBbYESYKTRiEzNbt4mAYcjOa6j4a2IaP8lp9GvXvPjHVsJRLTlI8+4CmxIfSo7abw/58e1PJpJVaepybT7Uo0cT9N8fiUyMys2m5mMUgdb63oYjNI8Ql/FfAYXAnbaPMIGZg3/9xtpRh8S0RIn9EMareeqQ8yMUhiW7jJZgazWAWj+h4G5U3nC67aGXyTWxYd62Mw58+zT7hsFQJrIgyqSBXO5g2PdPFU+Megjy2hVXiWHMM/ZlLBfEoX29aoQlxYzef+YRWip09GuiNzsSPmp8qApbkY1xfnXxblYmKd94HRl4s21l9RHpYaBwTPbTU8NfhXFiaMitTw1wxVvqDVeBjaYDlhUqN2U/PjanseXjV/OC3w5eETf6E8Znk+3ELexyq7Bv5t7pMtYxqsCh9YG3pxF4YmVqy05Wox9mSdvP6RFqLwqLcqdTqo23f1iK7pwOFY9EPheoS0EtTkGj1GB1OX2GIO4vAihTRujwn8zHNO1QETdl12tb3vrsF/Vb3vBA==</binary>
</binaryDataArray>
<binaryDataArray encodedLength="568">
<cvParam cvRef="MS" accession="MS:1000574" name="zlib compression"/>
<cvParam cvRef="MS" accession="MS:1000515" name="intensity array" value="" unitCvRef="MS" unitAccession="MS:1000131" unitName="number of detector counts"/>
<cvParam cvRef="MS" accession="MS:1000523" name="64-bit float"/>
<binary>eNpVkylMA2EQhddRgaioQAGKEFQlgpDFIRArUKSiGlGWu9wL5UopBAIJZ6DcAlNIOEIaWEGalU2oIARRQ4JjBQIJ9H2IXfPlv2bevJk1jN+v9cn8g+GeiKVshU6TV6Hb/az92oIY2hA/r8T6WTGdhUdibEd8vxFfYXJBtAbEtzVxb100xsSvfXGLON6FuHwt5s/Jb1fo1VW1VdYFj/yb6EVPzaPYmBHnHsQc6/ucaPaJ4SExQv7YMbxE54GYQXd0WuwiXyd683pvrhW17sEHHx/D8s+9wecGfMzOo2eK+mfE4qTYznn1LvEO8WOVfqKnQLzEKX7sBRneFp1RsYV+RPCvRPzyFvG5l3REG13RcTgSZGOKdRqiP8vcfJ3RnyX0kL++X2wmvp9kn/fWMLp6xXiP2HEr3lG/y7nPfWcy2GfrX9+y+MI8OBPsD1Inc5mjLjcRnBMP378Xic+9so1f1FWkjjK00eOjM9ofmGvDRo+PXgc9ZeJv0N8Q/hn4EKcfDu8M5ihO3I8V6mffJZ6FLgvfXfQM8b+vcs9E7wn/oYG/oZT5A/HDsCg=</binary>
</binaryDataArray>
</binaryDataArrayList>
</spectrum>
<spectrum index="34" id="scan=35" defaultArrayLength="138">
<cvParam cvRef="MS" accession="MS:1000130" name="positive scan"/>
<cvParam cvRef="MS" accession="MS:1000579" name="MS1 spectrum"/>
<cvParam cvRef="MS" accession="MS:1000127" name="centroid spectrum"/>
<cvParam cvRef="MS" accession="MS:1000285" name="total ion current" value="474712.00000000"/>
<cvParam cvRef="MS" accession="MS:1000504" name="base peak m/z" value="113.07416988" unitCvRef="MS" unitAccession="MS:1000040" unitName="m/z"/>
<cvParam cvRef="MS" accession="MS:1000505" name="base peak intensity" value="183652.00000000" unitCvRef="MS" unitAccession="MS:1000131" unitName="number of detector counts"/>
<cvParam cvRef="MS" accession="MS:1000511" name="ms level" value="1"/>
<cvParam cvRef="MS" accession="MS:1000527" name="highest observed m/z" value="922.01342362" unitCvRef="MS" unitAccession="MS:1000040" unitName="m/z"/>
<cvParam cvRef="MS" accession="MS:1000528" name="lowest observed m/z" value="95.02954518" unitCvRef="MS" unitAccession="MS:1000040" unitName="m/z"/>
<scanList count="1">
<cvParam cvRef="MS" accession="MS:1000795" name="no combination"/>
<scan instrumentConfigurationRef="instrument">
<cvParam cvRef="MS" accession="MS:1000016" name="scan start time" value="0.301133" unitCvRef="UO" unitAccession="UO:0000031" unitName="minute"/>
</scan>
</scanList>
<binaryDataArrayList count="2">
<binaryDataArray encodedLength="1448">
<cvParam cvRef="MS" accession="MS:1000574" name="zlib compression"/>
<cvParam cvRef="MS" accession="MS:1000514" name="m/z array" value="" unitCvRef="MS" unitAccession="MS:1000040" unitName="m/z"/>
<cvParam cvRef="MS" accession="MS:1000523" name="64-bit float"/>
<binary>eNoFwQlU0wUAB+DchgVPJ0SRTzxwQ7ERR6CAQPhjG+kL4zTZYMf/2MW45q0oKjsUFI98imKWAvIUxSlzPMN6DbbhhZJo3IG4GZrgs8hAK7XvK9y7zudRaxaU8qQgH2cWnrD5kbOYIrCCr1zcxBKBMYPXqBWI4HX6xunpSSK0zPfdZTCKkML/i/OLQ4TxyjprJlMMUfBHuqkeYnRXRXSt5IthKSm7Xy0Uo4vu/3vmcjFat1870m4QY+rTkIHnJjG2XU/xGHeK8W8M60EzKxtFftoLJmE26mzaXIkzG/1p3SevM3MQ2lYc+pyfg+M3vDXvJeXg2etUmd6Yg2/yp/umO3Mw5FjBYFzLgb3h/vFUDwlm93lE2oQSJE90xo8aJbC8uKLf7ZBg4FB6R0GbBL9teXz/KkuKd712FL9NkqJuRm1gs0kKn/j0V1OcUkwtztwUc02Kq0cvFMpZMpSSj77aKJDhsz+Pxf5slKFhZGtZ5C4ZngyFsYYdMpgrfzx6iykHc9XkYrOHHIov0vpuCuWYmGA3njDKYd2/JM/aJodnfoxbwyBQelAyP5lDIE3yrDCLS+CWjVMyxCcQ4lVZ0UURWBnbmRqiJ7DPIzpLaiBg7xfv9a8hYDrxQUe1nYDgsvFUjYvAgFM8884UEslVaUXDDBI282h+IYdERWV9WT6fxE9v4jBCkeh6q0ts0JMo7xktT68hMUu57Ky8lsTyZzf9h+0kovyqDv3uIqGb1zIiZVJ4WrSndzGXQnQUu97Kp2A5L/5DnkSh+rvS3RcoCsXRTQmhegpLF/EYv56i0KOdu+1yDYWHL011GjsF18447hYXhVFPw8teBg1LRufZuRwa8/I+rRVxaXgfvjm5WEDjpDV4iY2i0RSw4eB+PQ1650XO6xoaj/f5fvLGRmPO2H+eDx00TF/zvOpcNAJ0P7S1u2n4tZ1hxzAVWDCpDxZyFbjOm8gcpBWICwuvbtEr8GpMmNxco8AlO3FpjkOB7eld/T4uBYgbhthBtwKu8KGIRoYS5b0vdY1MJcbNhsRQrhLE0h5vT4ES7we8kK2jlFj26FK0hVYi4cEbK9ugxJ3mzZqLdiVur40JveJQItfSPm25W4nevXcCtjNVyKjTjDdxVdhQvzFxmUAF1ujmj7+kVZgc6PvwiEEFcm0KL6pWhcb0jFV+DhWyX1fy1rpV6Mg43F/CVKO7JKBijKPGsfYCRlygGsd5QU31AjVWJES8babVmFbGOaV2qxH1T7C6k6HBau0sLztXA/a5J0yXQANjUGnnGK3B91fDZtNuDVo7qKg+bi5sIa2RW4W5CCR8Wasdufj8fELRbVcuDuxYEB+/UIt7EQd2blXkgR/GCDOP5CFykWpw4ZkCaEn/rHvqIoRqJefK16yB5R3Ht90B66E6yTXfDV+PXj/dYKzOAJ74cnPKZgNKeT0l/ncr8D+OpuXG</binary>
</binaryDataArray>
<binaryDataArray encodedLength="564">
<cvParam cvRef="MS" accession="MS:1000574" name="zlib compression"/>
<cvParam cvRef="MS" accession="MS:1000515" name="intensity array" value="" unitCvRef="MS" unitAccession="MS:1000131" unitName="number of detector counts"/>
<cvParam cvRef="MS" accession="MS:1000523" name="64-bit float"/>
<binary>eNpdkzssg2EUhv9EIh3F1MHQiEEwdOpk+JmMHcXUwSCRUOpSt+bXIuIWl4YK5dcUFYkgLp1ESkRMZSEsHQxi0cFgMIi+j6G6PDnn+84573m/v4bx+/ObBQRvxYp58XVXfE8UaDXeibUPyr9cidG4OH8kPk2JZZviJf2rt8V8TDTPxedT4lExuUYd9IU4t0XvsmikxI60WLNXoKu9tKGg032jfBP7hKmvy4jxC7EE3XmLvkHxc0OsxIfnfdGzJVrs8cW+nqRYfsC57pnr94oXjsXrFfF2jPmP7EffXAT/BkUbPQb3gxPcJ2+jo5761kWxBb/f0fVNPhcVJ2FshniV9+M9q/Df3838Afbqog/0osOBrsMhMTUpOsNiGn9bd+iHnjfe3Rcgz/di9Ylu8ll0fJzQd/zfffRlmW/34hOxE18d+NiMPjd5kz4Gvlsj7DdM3Ile9syi20Jfbgn2FM8Pcs8gdrFXFrrwJc+5zZz0LHl/se++fsicUIK6Ob4b9Jh/70ZdPlJc18Ye1cy3qPcGiv8HbeifPsMvdGf4vpzUmxHzBw6qrfg=</binary>
</binaryDataArray>
</binaryDataArrayList>
</spectrum>
<spectrum index="35" id="scan=36" defaultArrayLength="139">
<cvParam cvRef="MS" accession="MS:1000130" name="positive scan"/>
<cvParam cvRef="MS" accession="MS:1000579" name="MS1 spectrum"/>
<cvParam cvRef="MS" accession="MS:1000127" name="centroid spectrum"/>
<cvParam cvRef="MS" accession="MS:1000285" name="total ion current" value="468127.00000000"/>
<cvParam cvRef="MS" accession="MS:1000504" name="base peak m/z" value="113.07420628" unitCvRef="MS" unitAccession="MS:1000040" unitName="m/z"/>
<cvParam cvRef="MS" accession="MS:1000505" name="base peak intensity" value="186235.00000000" unitCvRef="MS" unitAccession="MS:1000131" unitName="number of detector counts"/>
<cvParam cvRef="MS" accession="MS:1000511" name="ms level" value="1"/>
<cvParam cvRef="MS" accession="MS:1000527" name="highest observed m/z" value="922.01289962" unitCvRef="MS" unitAccession="MS:1000040" unitName="m/z"/>
<cvParam cvRef="MS" accession="MS:1000528" name="lowest observed m/z" value="95.02867042" unitCvRef="MS" unitAccession="MS:1000040" unitName="m/z"/>
<scanList count="1">
<cvParam cvRef="MS" accession="MS:1000795" name="no combination"/>
<scan instrumentConfigurationRef="instrument">
<cvParam cvRef="MS" accession="MS:1000016" name="scan start time" value="0.309483" unitCvRef="UO" unitAccession="UO:0000031" unitName="minute"/>
</scan>
</scanList>
<binaryDataArrayList count="2">
<binaryDataArray encodedLength="1460">
<cvParam cvRef="MS" accession="MS:1000574" name="zlib compression"/>
<cvParam cvRef="MS" accession="MS:1000514" name="m/z array" value="" unitCvRef="MS" unitAccession="MS:1000040" unitName="m/z"/>
<cvParam cvRef="MS" accession="MS:1000523" name="64-bit float"/>
<binary>eNoN0ItT0wUAB/DcWFwint20gxSDTfLOVHQo+Qj4ugcZxIzrio29fo/9fmwO0gWSiJhjk8D0NFdmqICbgDvvSMgMfASx8RJsPlIeQupAUohAOEDUsD5/wsey44vLt39LRshDeiLAkwy3ZbB0h58CvZ5A0x6JAmdkZz98XaZA+/HRf3NtCnSufflJi1uB+8Ux/TKuEvykhjB/nhILr21qjRErcdf/9LelUiVe+9E/uNeqRMAJ7e4F+UqcPLvvkd6tRPSRt4afeJS4kpD2OJybgshTOn6LXwo6lN7zu6UpGAzcWy/2pCA06XBZM1eF8ZIC1zOpCvy5retKbCokln5gi/eo0GJoFgQ0qbBm3aRWy1PDouxcFx6jxuWfqtrqpGqsMF0aD8lTgykTHxyxqfE8V85kudUICq8MOtiohmxLD/d3Pw0ubuSrXonTYLPXHNK2T4PJWYs7n7o1yGZju880alA/9Q75sZ8Wr85qF9klWvD8cvqv2rTw8m5xNuVrwfJGSz/yaFHIufDHCZ4O9x/VlvukOqj+fn6zxqbDsuULy2sbdZDnhy0lOQQW3Ug4mSAgEDZ02yIWEijsn5rzQEzgsCWlupciEKeKGFmVR6DkLP1VgpXAN0GRu3UOAnMvRNqPNBBID3W5FD4CRHDWp7c4JLZfipqSC0gwXnnyl2ISndUDM30UiezurrsteSQSc1wX5Q4SzQ+ft+mcJBBcE3uvgcTKyheZ130kyl37SYJLoXy4MjNOQKGwo/5ojJDChRnL2DkxhYoynp2VUXjcGX/zDEXBljhtH8ij0NbgY/hOCmxB5FN9A4VGw4GQUR+F2YtijFUcGjaFgxoX0Hh/9aGsGAkN351fjp+maMw/v/brojz6/69ntMFB41JOvFfkpDFaa3wy7qbxokqz1+Cj4WGCqir6aEyTpH09V49FkxMbo4V6dHWVvFsk0SOynM30UHrItmeHt+TpMcia3rjr0CMi9PPhALceTaFrrrT79KhI0y2+06fHktrjg04Og/VV3GkXl8F0u0yqFDBoDc9NixYykOPq8gyKAfdRRFgTzSA/OfavzVYGlerTx865GTQ5fn0Z1cegbpewpIXDoqB4S1iNkIVp7lBbroQF1zVbE0mzeHAtorLOysKYGfBem5PFjeENRXw3C/f67PSVfSyWze/pHxak4lisN8UjSUXRrKc3xuhUbNxTs0lkTcWSPXPq+jkGRH/HW3hIaMA/kpmTAxIDMnhhrf56A3ZlLLAkOg2YNyerRuQxYHVslGM/x4iKB7MJk9WIiHbR0jS3EfKGZRtW9BlxL71aKnx7K+5PpFXbnVvRHfxnxynGhCjlrQP2ARO+D5yitrHb4P2ZP+9I6jbw89mhg2YzRlxJP5RZzHCNndqpOm+Gf2jxgo4xMz5zMfeuhWZCyMkQDa3KRNXUzaMbtlshLhyfid5pBd0TYnrz+gH8B10B9bk=</binary>
</binaryDataArray>
<binaryDataArray encodedLength="572">
<cvParam cvRef="MS" accession="MS:1000574" name="zlib compression"/>
<cvParam cvRef="MS" accession="MS:1000515" name="intensity array" value="" unitCvRef="MS" unitAccession="MS:1000131" unitName="number of detector counts"/>
<cvParam cvRef="MS" accession="MS:1000523" name="64-bit float"/>
<binary>eNpVkzsvBGEUhr+IiHJq1YRmiUKpUIxEoVBM/AKFUmRYt7Bk3BcREwk2roMQImTjkmyCZAsFISGhENUWIkoRhUKBfZ8tZpon55vznfOe98wY8/dk251/mNSVmNgWWxfFops8nZ7HPP1b8qqXxZ1TsXFYXF0T30IxRl7dplh5Jtr9YsUJ/ZNi27z4DNtWxC/0tO6L5RnxdI968Tyfz0vq87HTKb1D13r/FIjFG+LdpTidFbcOxY8RMcc8Veg+2hIbjkRrR2yibueu+HIgNmt+/+1e8Q9zJ2fFPvXxJx7xc1188PFjVHQ0l/keE4NJ8XpBfEXfO3Vj6MpuR/VfLIkZmJoTDftx5Zf5DKP7yw1GfTF9Yg10u/EffSl0WAW9+BFMibWcp9m/V6jniT71wl58xDePe2EPurqoQxx04B++efhmEbdQ94p9WfRze6P9M+T76EoW4gS+0rcU/6xE1I8cfWqom+6I7jGApSn0ot/jnst7l3tl7G8P/9LoDMnz2JvHeWw88j+YD3zLFfyB3gy6iG32bA/QJx7VYzOPOWYO5m3nu7fxxQqcX01Ys4Y=</binary>
</binaryDataArray>
</binaryDataArrayList>
</spectrum>
<spectrum index="36" id="scan=37" defaultArrayLength="140">
<cvParam cvRef="MS" accession="MS:1000130" name="positive scan"/>
<cvParam cvRef="MS" accession="MS:1000579" name="MS1 spectrum"/>
<cvParam cvRef="MS" accession="MS:1000127" name="centroid spectrum"/>
<cvParam cvRef="MS" accession="MS:1000285" name="total ion current" value="468798.00000000"/>
<cvParam cvRef="MS" accession="MS:1000504" name="base peak m/z" value="113.07413637" unitCvRef="MS" unitAccession="MS:1000040" unitName="m/z"/>
<cvParam cvRef="MS" accession="MS:1000505" name="base peak intensity" value="175327.00000000" unitCvRef="MS" unitAccession="MS:1000131" unitName="number of detector counts"/>
<cvParam cvRef="MS" accession="MS:1000511" name="ms level" value="1"/>
<cvParam cvRef="MS" accession="MS:1000527" name="highest observed m/z" value="922.02045397" unitCvRef="MS" unitAccession="MS:1000040" unitName="m/z"/>
<cvParam cvRef="MS" accession="MS:1000528" name="lowest observed m/z" value="95.06339843" unitCvRef="MS" unitAccession="MS:1000040" unitName="m/z"/>
<scanList count="1">
<cvParam cvRef="MS" accession="MS:1000795" name="no combination"/>
<scan instrumentConfigurationRef="instrument">
<cvParam cvRef="MS" accession="MS:1000016" name="scan start time" value="0.317833" unitCvRef="UO" unitAccession="UO:0000031" unitName="minute"/>
</scan>
</scanList>
<binaryDataArrayList count="2">
<binaryDataArray encodedLength="1464">
<cvParam cvRef="MS" accession="MS:1000574" name="zlib compression"/>
<cvParam cvRef="MS" accession="MS:1000514" name="m/z array" value="" unitCvRef="MS" unitAccession="MS:1000040" unitName="m/z"/>
<cvParam cvRef="MS" accession="MS:1000523" name="64-bit float"/>
<binary>eNoNyntQ0wUAB3C38cgHCFNEkXxsgHrIwfnEVPq6HyNMBEML9mK//R6DqTThMCYIHBtgciiQlglIc2gcTyUPXynlfhugnlQcmFbiuanlULgTLyF05L+f+5x2xV32taUgrs+rmfFIxZzIaBdLpOKr4VW5Qmkq6hV5R4pKUrHseOBgD5cKMnejVCaQ4act4XyepwzdnSnXkiQy+EXKC6piZbiXtEh+0yTDF7UrtwSVyQDHtf5iTob9+rBvRm0ySMnFLV0ecohCZy7/kJBj196CNfti5XhPVHBoyijH5ueFp3JscvAiNI8vChRIppqb5koV6K2bCm4oUWDIkjBfY1Ng/8HqIt9uBfyHj+tVHkokFxm+74pV4tKVGXdGSpSYcoQTek6JgMWm/dl2JWKs669f9VChrqrDRxingqCz4bVXiQo/3+gI6C5VYe2YLDfApsKNfSPFl+wqtD4/LNjlkYbxw389yyXSgPLfxHdL0pDXHBG9xJaGpozLz2oEagy1C3d0eqrxbFW17m6sGsFJyrbqEjW08sTZl+xqNLKVdTSfBO9N6kSUiITuz8db1olJTK/5gRmSkIg4MYd9SJH4dw9v6zojiT08/1WEicTMWcrb0ywkNE8/JyqtJIZXCJMJB4nO7ap/7vM1aOrti08TaTDaH7M+W6KBSLJp1jClQXu8WX/BqMGTR1/rUiwakLI+XZ9Vg4+DW0+NP9LAx17W0efQ4JUvj1PwKRzJO7NSJaBwztx7bLWYwpg7tqtdQuG854MYnZRC093i42qKwh9v5/i/NVJwVlRpX5gprHFG7Wy1vHtuh95gpUCat3+m4CiwD8OPMg4K/KGNWZ5OCgkzjPpzfBpzV5TpBpbSCB0L8x4X0VhjL1y3iaBROBGz8TxFI2j+gsBvjTRqg9yhYRYa5Vxka0gDjUFzmPdFK43Wc2fOvuTe+af1CT52GmmVoRa9g4bowGaXxUkjsXaW/yYBA7/Tq93xYgbGosDoPAmDZp5/RTzBIGDRZONCmsHJm59cHzIyMITfn5jewKDVY/KKF8dAlfNAusHBYJy/ayfnZJA+bZ6lWsDClxGyBhGLtfcjHQskLD7a2lI2k2CxLfH9oHqKxfKzu38/TbPw9FkoF5hYnFx6e0m+lcWOgYP5jRyLH1OStQYni1GvY/nTBFr0mKmAFrEWPNe8ZTmEFpMZtsT1tBavvBOEbSYt6gMrbgitWgzWZkcLOC1ctlLhBSId/5Gv+d/R6XjiLuhWc+m41f6i+w0/A7PPjnW5iAy0LGwLcNEZIB1hAxSnQ1xFekSEU4eODHGpImQ3TnTdGv4gbDdCe3239TzdgyC/IUef117YTD7RM5hMZHufHAlvzISUqReJejJxlHhgHkjXo40OUR74Ww+Du/StOSsLwfarX957mYUQv9yV/UtyYM8W5/0SlYPZV90LNuwzoaah/OIGgwnkHbtzxa8V+B+BruD6</binary>
</binaryDataArray>
<binaryDataArray encodedLength="576">
<cvParam cvRef="MS" accession="MS:1000574" name="zlib compression"/>
<cvParam cvRef="MS" accession="MS:1000515" name="intensity array" value="" unitCvRef="MS" unitAccession="MS:1000131" unitName="number of detector counts"/>
<cvParam cvRef="MS" accession="MS:1000523" name="64-bit float"/>
<binary>eNpVkzdIA2EYhn9BxcEhm4KLkzhkEHF0OBdxzOCg4JBJHALGfoIlscSuhxUs2BuIRCxkjEpAnQ4cHA0OKk4ZncTyPhHulof//7/yfuWM+flmbq1fmMihWLXzx8jVvc7PjzofY1e2JX6ciVvDom9NrD0Q/Zwf9sScK7HxUrSyfkNipkMMLfO+KMakx4xviq+n4ldCTEnHZ3NezZ9Of0r31cTx70p/5bVYcqP7glnxJS6adrEhKrasinf7okveI/ysEbF+G/sTMZ96i1z6es479Zgp6Xh7oh7siyfF9Ch5ImJiTAz3ihdL3jyfC9RLn2L0v3BdfN8Q48Q7mkNXj2iviE3qk1nHL8h7oIsz87Gy7Od+gLqIH+Y+Th+DU5B5G/hCvxzeHfxt9sGKenWm28TSVuJzvsMvl73KED/ejR6bOjqJO4gddfli5CGuQ7/fmUML8TPsh0vcOvQ56Ev2UR95yonj0o8M8yufxo4+prkPEKc0zH+F7sJ57Hl30V1B/SHmmxynbvYyaHvn5mT1TWCPv4+6TJdXV3bffG3euQfoXwn/v8v8b9i7tP3fn2/rnLLi</binary>
</binaryDataArray>
</binaryDataArrayList>
</spectrum>
<spectrum index="37" id="scan=38" defaultArrayLength="137">
<cvParam cvRef="MS" accession="MS:1000130" name="positive scan"/>
<cvParam cvRef="MS" accession="MS:1000579" name="MS1 spectrum"/>
<cvParam cvRef="MS" accession="MS:1000127" name="centroid spectrum"/>
<cvParam cvRef="MS" accession="MS:1000285" name="total ion current" value="457379.00000000"/>
<cvParam cvRef="MS" accession="MS:1000504" name="base peak m/z" value="113.07423059" unitCvRef="MS" unitAccession="MS:1000040" unitName="m/z"/>
<cvParam cvRef="MS" accession="MS:1000505" name="base peak intensity" value="182740.00000000" unitCvRef="MS" unitAccession="MS:1000131" unitName="number of detector counts"/>
<cvParam cvRef="MS" accession="MS:1000511" name="ms level" value="1"/>
<cvParam cvRef="MS" accession="MS:1000527" name="highest observed m/z" value="922.00903473" unitCvRef="MS" unitAccession="MS:1000040" unitName="m/z"/>
<cvParam cvRef="MS" accession="MS:1000528" name="lowest observed m/z" value="95.06363264" unitCvRef="MS" unitAccession="MS:1000040" unitName="m/z"/>
<scanList count="1">
<cvParam cvRef="MS" accession="MS:1000795" name="no combination"/>
<scan instrumentConfigurationRef="instrument">
<cvParam cvRef="MS" accession="MS:1000016" name="scan start time" value="0.326183" unitCvRef="UO" unitAccession="UO:0000031" unitName="minute"/>
</scan>
</scanList>
<binaryDataArrayList count="2">
<binaryDataArray encodedLength="1436">
<cvParam cvRef="MS" accession="MS:1000574" name="zlib compression"/>
<cvParam cvRef="MS" accession="MS:1000514" name="m/z array" value="" unitCvRef="MS" unitAccession="MS:1000040" unitName="m/z"/>
<cvParam cvRef="MS" accession="MS:1000523" name="64-bit float"/>
<binary>eNoNynlQVAUAB2DcA3UESUJTQURXgVSuJEEQ+LkHNhwKI8Le+/a9fXu4iCJMWojCHgLKcEgSoiPHMgqmUEJEoOTsLniloBaUYyQsaYGDgE00HhF/f98XjNoSd3saPnTtff05Swi3xi0X9Twhwv1O+7gLhDiye6b9pEmI4lsFB/tsQlyJC14SyxTBMbwmj80WYfGJf29KuCI0vHffXM4XIft13MBdowi3I+y3Zswi5AgSiL/tc9/p3eh1lhhxlYkXDHwxXJ+5DBYZxajwHe3MtouRXGDR3WFKEDpZGypiS5Dq8pXanyfBvZ/E3y8TSNDJXNTfapLg46DolnC7BFM1ou/ceiVo4c56VrCkcAuJPxUVI0XxpaaQG3wpfDy2Jj03SeFZsnRCbJOienvWt5YeKVIfXsuJZMgQGPfZaBdLhv78hVWRfBnUv9VdYsfKsJtT4DxklGF/bsh4t1mGgcHLQj+7DJNLZ2MGe2QwXS+qkrPkON2c/qqDJ4ffbO2uXpMc3k50vbNdjsW+baVVTAX8snilTWwFDpQOCob5Clhut0XVmxTw2pPp3d6jQKE+ba+OQWDrdZZMv4YAv70ifMdaAmem1o8ncwh0uKwaG+ISONyozO8jCSya7BgNM8x5/LpgGAnYiNiAt3UEKvLf1xqtBKajHzdXjcz5yRCtg6FEej/HVb5WCfKUamEZV4lWB2X5lVRin1LO7zAo8WRmWr+zXgkf0x8XIixK7AliS+5alfAKnO/zckSJd8tXhxNMEhmbjkWuWksiua+aHcAhUXZhW24Xl4TCQ3stSUDC+mm67h+ShPMjU8KQgYQ21mb+q56Er71NFGklERQ7L01vI7F3wcSbmyMkqJ051VcZFMojCocfraFwxfZ8XMihkHJ+2YtIHoUPQomV10gKkY2rzWUGCuamBq2/hcKG+NysYSuFMwc5qByhkCSKiWp3UOAOXNWEM1V4NV0Xn8RRoYWtE0spFcrG6BeTBhXimzTttnoVeNJ5dStsKmwMO76rw6FC0c4rrbUMGustWvMxJg3Jfyvve3BoJPEfF7J4NPY9RdB2Po3OoyZrA0ljc/RF/0aKhvHP6eA79TSGKpc/rbbS+EjCOttlo7FkQc0nqQ4aOyIErc8Zanzzc7HrDY4aXyabDmbw1Dhyl8PQUWqk/cIQ1xnVSFx96VCpRY0+g3/MBpsaJT0J6ecdapTLS7xnGRo8uBd7LmydBsLuorMtPA0cKS+FbwwaZLz1PLSMqcUD1bmvf+doQWV4ZYzxtNjgcXk+U6XF8bbjgaRRhye2wgCVTQfB0akbEyM6zHoG5UX77sVVJ8N8UqVHrfDB48vP9Chrc2pu0OyHoi8gsSYzE5O8VvO2tkz4Pey2ujzKQvAPtb0DPtm4WODOHA7OxtJNCfmbDxixImWjI+WwEVs0P+a59xfjf7RS12E=</binary>
</binaryDataArray>
<binaryDataArray encodedLength="584">
<cvParam cvRef="MS" accession="MS:1000574" name="zlib compression"/>
<cvParam cvRef="MS" accession="MS:1000515" name="intensity array" value="" unitCvRef="MS" unitAccession="MS:1000131" unitName="number of detector counts"/>
<cvParam cvRef="MS" accession="MS:1000523" name="64-bit float"/>
<binary>eNpdk71LW2EUh99BrIPDXdxKuWudXAQHh1uhcAeR/AkOUpwkSWub2qqvNrVS03gRRKNJe6UpzdDBr8FBwgVbFXFwCFJKBweRjncUBynm92S4Znk4556c8zsfrzHG2NIvz9z9Br6J8yti71GTUeW8Sfv0QP5GWXywI3a8F/+ui1XynITi8Z4Y74rDc2KQFs/mxf1lMT0j9oyL/fhH1sTbmni9LXrVRHw41P6kaV8dyp8riH+qybqddTEqqr9sJNt8FLu2yPsS3a/FhyX0VsT8JjqZW5AXC/S/yjxS2P6p+Jh5eJPELVFHjLobssMvojub1GfQ47xjzsztB3P6tyFufhL7PouX6EgRN0jdPPqdQPxJnyn0+d/FNvbvMpcade0EerEdy55gTLzDvaSnubcPYv2rWKb+MP1a8kX0e5FDF99vdu/N4wV7IM7D704k9xOTt4a+3+TLQec5+yefnaK/V9jk97kv8wadGea9SJ+ZpD7b6uMtuvjut+6e+zTc/16Rd9J6L/hD/nfJngx3EOAPeFcufaSpF2fF0QX+Rx8hfbr0cTEmPuMdRMQ94q5CdFjr/Qd936+F</binary>
</binaryDataArray>
</binaryDataArrayList>
</spectrum>
<spectrum index="38" id="scan=39" defaultArrayLength="132">
<cvParam cvRef="MS" accession="MS:1000130" name="positive scan"/>
<cvParam cvRef="MS" accession="MS:1000579" name="MS1 spectrum"/>
<cvParam cvRef="MS" accession="MS:1000127" name="centroid spectrum"/>
<cvParam cvRef="MS" accession="MS:1000285" name="total ion current" value="461787.00000000"/>
<cvParam cvRef="MS" accession="MS:1000504" name="base peak m/z" value="113.07410231" unitCvRef="MS" unitAccession="MS:1000040" unitName="m/z"/>
<cvParam cvRef="MS" accession="MS:1000505" name="base peak intensity" value="186629.00000000" unitCvRef="MS" unitAccession="MS:1000131" unitName="number of detector counts"/>
<cvParam cvRef="MS" accession="MS:1000511" name="ms level" value="1"/>
<cvParam cvRef="MS" accession="MS:1000527" name="highest observed m/z" value="922.00008763" unitCvRef="MS" unitAccession="MS:1000040" unitName="m/z"/>
<cvParam cvRef="MS" accession="MS:1000528" name="lowest observed m/z" value="95.06383060" unitCvRef="MS" unitAccession="MS:1000040" unitName="m/z"/>
<scanList count="1">
<cvParam cvRef="MS" accession="MS:1000795" name="no combination"/>
<scan instrumentConfigurationRef="instrument">
<cvParam cvRef="MS" accession="MS:1000016" name="scan start time" value="0.334533" unitCvRef="UO" unitAccession="UO:0000031" unitName="minute"/>
</scan>
</scanList>
<binaryDataArrayList count="2">
<binaryDataArray encodedLength="1388">
<cvParam cvRef="MS" accession="MS:1000574" name="zlib compression"/>
<cvParam cvRef="MS" accession="MS:1000514" name="m/z array" value="" unitCvRef="MS" unitAccession="MS:1000040" unitName="m/z"/>
<cvParam cvRef="MS" accession="MS:1000523" name="64-bit float"/>
<binary>eNoFwQswmwcAB3CSMHSKYrXpU1pqm1kVPVenfwluo7p2tIREvnxfviTelBvX6fTy6OOYjbWqHlXJ6m49hxul2uFEsmLrdNFWKBMyrTmKE23N2u73u73rxe/uugTsr3Cul7ES8bSgx5TJTUS1vcXHMTIRZ68Rz84rEzH+daXLQH8ivInoWQcmD7uPO/7AsuGh7wCKd3B4KKz6JLY4gofaroCCXgUP3DiLzuYcD55rUeoFHQ9lBYNL3awkeAfK9wVHJMF5ujUoVJGETYv54z+rkiB4uLY/Q5eEM4ujPveYyZhrsJWzIpPh8mZyulGZDMP6hV3xumSc8D91m/FrMt6dU3m8YfFh4jZs7YnggzN3Nc1OzseV9S8TFpR8NA47Tin6+Zh6VDZfo+ejotfR1MkSINt46UP7KAE25iY97JQCTK8OjPymEiDVKDv7b78AwzmXpo16AaqNF1tOslIwcV27mM9Nwc2x1qABZQpm2VC56lKw6Vsh556NEIE5kzmPI4RY9uyQnlQKYUWvfdynF8IwuPRHJoNA9MiEOcyLgNblqDCeTWDjiNeVKQ6BeT9L4BOSwMHQc6vRcgIJ6VXlRxQE6qaiLHvVBExDK4UZWgKvaCf/MzME3rbLrIwMETqXulylXiL4laq/quKIcGz0s71LpAhOQ4y2NrkICcsFHVCLMJhXOU9oRNhuHeP+j1YE01SMZHxahIO8ofP6GRFO/RSzmcMgEe9zLiqBScLmztL6ATaJtzNshyYOicmXWYdSI0k0jMWwHpMk9K87WjrlJMxu6m16NYlU6/6QXC0JsU9RtauZxC/K2mg9g0J6i3Y1gE3h0OXJuCAuhZbDzoYmkoJUc2TB9SyF4bG6z8vlFAzOg26bNRSal1uzR7UUivzHLjSaKXxTzgsPZoqRtc8pmGaLcev5rdcnKDHu5rvXzsrFcKyI/0KlFuO/KkXRX1oxKhM/2nbVLIaDPX++mUlD9/3pY1vYNDzL62JyuTSy1M8rKZLGa73PCzVFg77+qGePgkabYSDYSkMjuuO70Tv9NO4aOeW+ZhrXwo5OHGdK0GgKS+5gS8A1cDx9ORK0S1azPSkJjKK/bwwoJCjgP0zbqZHghvSDq4RZgnc0sHVjS+HZvMXNwpVi96jdjjFKivqm7j0raikkhxtbPcxScPdwDSsMGTJ3DuyY58rwZ+/I5AQlw3LI6XYbjQyD7OISvx9luNnlXS3UyRBefPG9PLMM3WVb46T9qQjwFbzieKfB+r5y45o4HaWxxMzlp+lwLjHHam0zoCopK9GaM7ARKQ2rkWajbTthyXyWjTmVl6k0NxdJ9/uKw9tzEfKyvujBrnxEhaYrnnyaD/f33UMDchSY6MirDCpUoCZgxc/qQSn+By+f39A=</binary>
</binaryDataArray>
<binaryDataArray encodedLength="560">
<cvParam cvRef="MS" accession="MS:1000574" name="zlib compression"/>
<cvParam cvRef="MS" accession="MS:1000515" name="intensity array" value="" unitCvRef="MS" unitAccession="MS:1000131" unitName="number of detector counts"/>
<cvParam cvRef="MS" accession="MS:1000523" name="64-bit float"/>
<binary>eNpVkzssBFEYhW8UIqot1KJUbqkcoSBRbBSyjWQbFYn1Zj0yZLHWIxuEFa/xikdWstkIOkOEaSQbFCpRiCinVEiIPd8Wpvnyz5177vnP/ccYY+zza8v8PRt74veO2OwV6L4/qb65FdNp8TAnDk5C3rvHYv2m2HopPmfF6IyYGBcDvaI9K5plsQUfHejE0Q1fiMGTAqu90tpCHeou1Hb7PespscQRK6+0HrtRncJ3MiOWTYhVg2L5rji3Ibbh/31JzG/BI9HTd3bjg+rQOX2t4DupPCse0dlmPSF+TVP3iC/Un+QSWBMzB2LTopgjp9t9MUte4VXxiPPdIdYX8D2GT3zE18U78vJjYgQ/Tj/5oOPhLzzF+fhJ2OLHKbrcp6/7MTXkbqOX70OXc364X8N95Af4fhQ/I9wfPlKx/7oN0ETpD/0g+x3mLYjuC3Pi0UcQX2/k7nSiM4xPfL11iRY5ZvHvx9Epnk/fFuuGfS7/i1+cO3xF2GdxrmF/A3Pi4ztCXzXz5MM+t6jPHDvR//kW67ozdOjrlbkK0b8zZf0C73Su6A==</binary>
</binaryDataArray>
</binaryDataArrayList>
</spectrum>
<spectrum index="39" id="scan=40" defaultArrayLength="133">
<cvParam cvRef="MS" accession="MS:1000130" name="positive scan"/>
<cvParam cvRef="MS" accession="MS:1000579" name="MS1 spectrum"/>
<cvParam cvRef="MS" accession="MS:1000127" name="centroid spectrum"/>
<cvParam cvRef="MS" accession="MS:1000285" name="total ion current" value="465515.00000000"/>
<cvParam cvRef="MS" accession="MS:1000504" name="base peak m/z" value="113.07414771" unitCvRef="MS" unitAccession="MS:1000040" unitName="m/z"/>
<cvParam cvRef="MS" accession="MS:1000505" name="base peak intensity" value="195940.00000000" unitCvRef="MS" unitAccession="MS:1000131" unitName="number of detector counts"/>
<cvParam cvRef="MS" accession="MS:1000511" name="ms level" value="1"/>
<cvParam cvRef="MS" accession="MS:1000527" name="highest observed m/z" value="923.00319336" unitCvRef="MS" unitAccession="MS:1000040" unitName="m/z"/>
<cvParam cvRef="MS" accession="MS:1000528" name="lowest observed m/z" value="95.02901470" unitCvRef="MS" unitAccession="MS:1000040" unitName="m/z"/>
<scanList count="1">
<cvParam cvRef="MS" accession="MS:1000795" name="no combination"/>
<scan instrumentConfigurationRef="instrument">
<cvParam cvRef="MS" accession="MS:1000016" name="scan start time" value="0.342883" unitCvRef="UO" unitAccession="UO:0000031" unitName="minute"/>
</scan>
</scanList>
<binaryDataArrayList count="2">
<binaryDataArray encodedLength="1400">
<cvParam cvRef="MS" accession="MS:1000574" name="zlib compression"/>
<cvParam cvRef="MS" accession="MS:1000514" name="m/z array" value="" unitCvRef="MS" unitAccession="MS:1000040" unitName="m/z"/>
<cvParam cvRef="MS" accession="MS:1000523" name="64-bit float"/>
<binary>eNoNx3lMUwcAB2Dtgc4DQgTcJIKjKq6LoBl1itdvLUUyWJwplV7A63s9EYfEYoqZOPtaEQdhMtTBnBkl8Rg4gQ0rhBTsK2IERY5ppyhKu2FnQeaqJDrY/OvL59cdIB5cy0KmcMeiCHcWmMAHXfkcGfZ92v0VIZLBUlZrixLLUG1+Jj5mlaHPdGmQYWSQNjKmIEuOtNZLTfO4csxJJDavEMoh5fdsb06RI1CV1+Wl5eilrR3co29dKXl/1i1HWeWZYxk9clzL2pPRwVHAut7B+SlFgdNlF5QGWoH6M/stCrcCNT6+/RZbie+j59oWiZUYKa57dM6qxI95I4UStxKZk8LIBdeVSFi8pEjHUWFGXTNxlKtCouviqQfbVLhj5Nx1pqjQsik5+m+rCsHKCHMjo4Lo290Hjnar0DAUU9LJyYaTdffe4tRsXD2VKumyZSOgXaaiODnYdaZvfrEoB+lr+aXD1hxorgyHzzI5kE4Gw9q5uehZ1TgYFOZimf/QoaGUXGQ6+v49ac3F2aK4sivduYiIP6nIYxFo7Z9I3xpHwLd6+vIO3ttvjbwxKiRg2n/vnZskgfH2bVEZFgIX/nKYd9IEqpxfZPjrCBhOe9oOuggs3cYPPzlGwCV4IB1hqbEmLj1aE6dGUwO3olSoxq6rpG2cVCNe20ZdtqixdMqhFtvVGEh+YympV6P9xEKWx6UGOltmAk/UmL4SFvhtTA3hoacz21kkqsaL1xJsEsLlvs+Xx5EIHjHcFvBIWFivixqEJPLXhBTtFJPInihxN5MkQn9Of7GYJqFpqVB12knUvkyK0rpIyGwzCRwvicrpIbOTRcG7caR2ThyFUbakPp1HoSO5WLpZRCH1lq/8KknBeFHF/9pCQX6QlmfaKYR0rnYn1VMIyIleNkMh9vl/9RVjFM7uPSxhvBQKtnxy4h8fBU2lqUzA1oB+2ve4gKfB9f7bSQkiDTby0xrFlAZmV7/ghkUD7pbVpX67BnN/ueNMZDQwympCGa8Gba0F879ka5Hm+DA8gadF6Lv8+wdFWsSs3/7YQWkxGx3liqa16Dcenuqza/HD/eaMGkYL4SvPzd1eLZa/sNvtbB0OpJTsb+PpIPWGfaYV6eBs8MeGUDpMymvEVbQOHFu15I1dB26bIN7A6FA3fJ7b7dXh1ML3hmmeHqnLej92iPS437qwfQ+lxyb/peoIWg/BR9/dfs0y4OGv+sEnIgMWjV+OeUkZ0CzuXJflNUCVdCR0lmfEVMcfikLGiGe+gQ2jY0asko3cS0zNQ6lgk7Tuzz149fujb/JX5oOzczJywfm9yBRMZLv1BRhl5tXZCguhIOSbh1aYMBA7q/esM2HIc46fto9GbPJD1gYzDVF8U3DJnXK8fr71eIinHP8D1fLcxw==</binary>
</binaryDataArray>
<binaryDataArray encodedLength="548">
<cvParam cvRef="MS" accession="MS:1000574" name="zlib compression"/>
<cvParam cvRef="MS" accession="MS:1000515" name="intensity array" value="" unitCvRef="MS" unitAccession="MS:1000131" unitName="number of detector counts"/>
<cvParam cvRef="MS" accession="MS:1000523" name="64-bit float"/>
<binary>eNpVk70vQ2EUxt9EE2LqYDB2tOmfcIWE0Z9g7CDcUlVUc9VHSKj6/ohUqUQYqI+kjQgNSRmbLgyGjk0sHQydBH1+htvll/fc857znOe8Neb3Vxmy/uBUnxs030di37bigaL4VRa7yfMfiE3Xoj0tdqRF61Bc3hd7cqKZFN9uxYEF6jniifqatk3xY0es74kXp2LmRrw/FmPEnWCDvs/mrsbx7IX4opinXvhR8yQKOrdeiQH0DmbE9Utxc4P5iDs2PEfHlthZEnuZL4BuQ/+nMr7gX35ObF8RkxExGxffl+iLL3X89SSpnxKLZ+IivnnWxRq6CqNiP35XJtCFDicmfjGfZ5f9jIneMPeinGcge29njuSa258qe31gP9VV9MzCEfI5W9yz//vihxMi/w5d6DH/c5HvTIlp4gZd1rzb1xbOPvpnyaswTx7dgQQ+xt35JeJ+dKXR6aW/HcQP5umPun2J8p5q5PnHqcscId5pBB0DfLfpX2Bfaf5P1jD75x35qPuK7iT3DDpyWbfuFO8qS78I92zb+gH8X62m</binary>
</binaryDataArray>
</binaryDataArrayList>
</spectrum>
<spectrum index="40" id="scan=41" defaultArrayLength="132">
<cvParam cvRef="MS" accession="MS:1000130" name="positive scan"/>
<cvParam cvRef="MS" accession="MS:1000579" name="MS1 spectrum"/>
<cvParam cvRef="MS" accession="MS:1000127" name="centroid spectrum"/>
<cvParam cvRef="MS" accession="MS:1000285" name="total ion current" value="457982.00000000"/>
<cvParam cvRef="MS" accession="MS:1000504" name="base peak m/z" value="113.07414495" unitCvRef="MS" unitAccession="MS:1000040" unitName="m/z"/>
<cvParam cvRef="MS" accession="MS:1000505" name="base peak intensity" value="172843.00000000" unitCvRef="MS" unitAccession="MS:1000131" unitName="number of detector counts"/>
<cvParam cvRef="MS" accession="MS:1000511" name="ms level" value="1"/>
<cvParam cvRef="MS" accession="MS:1000527" name="highest observed m/z" value="922.01765065" unitCvRef="MS" unitAccession="MS:1000040" unitName="m/z"/>
<cvParam cvRef="MS" accession="MS:1000528" name="lowest observed m/z" value="95.06332997" unitCvRef="MS" unitAccession="MS:1000040" unitName="m/z"/>
<scanList count="1">
<cvParam cvRef="MS" accession="MS:1000795" name="no combination"/>
<scan instrumentConfigurationRef="instrument">
<cvParam cvRef="MS" accession="MS:1000016" name="scan start time" value="0.351233" unitCvRef="UO" unitAccession="UO:0000031" unitName="minute"/>
</scan>
</scanList>
<binaryDataArrayList count="2">
<binaryDataArray encodedLength="1388">
<cvParam cvRef="MS" accession="MS:1000574" name="zlib compression"/>
<cvParam cvRef="MS" accession="MS:1000514" name="m/z array" value="" unitCvRef="MS" unitAccession="MS:1000040" unitName="m/z"/>
<cvParam cvRef="MS" accession="MS:1000523" name="64-bit float"/>
<binary>eNoNyXlMkwcAhnGlLUM2gyBb0zmWSglxMpQxUFGOVwqsosRNTOgB7Xf0Ky3ooKFGBHRCC0Etm8MZhghYOhWNQnCAN2gPHYcEPEZFlKUFJwTY1Mm5hfHXk/yeP4k1lcttKZAdNFcms8XIdkvmyYVi/CxI3OMeL0a4Y6ymwCCGirvxRodVjP5paSnDkiAveuTaMo4Ev2js23bESvDq0GzuhTgJcoXrfrXoJThNHI7yLpHgYN/SO9O2xeZQOTfYUoTNm3J0cVJMhh0LTtZLITofrvGzSbHMM/Kvf1gy+Le/G10SL8PK4b7uQoMM36wq5+y1yaDb9/bzBbsMq78LP9HKTgW/I893PioVSUfzOtviUtFdG9wzYkhFzNr9PLU9Fb4PRO/fZKeBu+16JSshDSrB6UKeIQ2drlxXZ3Eapkb56v+saZiLLLQkseVoUQx4XxTKEXD1zMxdgxyDjzUXE0vkMHMvZ8xa5UhvbPNs5ijw0d+bquxxCgyckMbfMyhA+Ft8btkV4ATtHmLcCFya4YVt9ScwxhVLn8US8Dv5nNtLEVjWNcBKKCJAfBFBpOgJHNB5HXCvIzA6bdSVWgiYCsRvCCeBnNDCFYNLSQQE13/Y40bCfaPoptKfRF6Hb01+LIm9qs92TZIkyq8d2j5CkSjr96puLCIxV2a4mVRH4utdxxNUZhI633bJiIVE2Ownme1OErO2C0OJbhQcNZd+o1kUMj1FO0MFFApW7Rg/F0th7OlPW/QkhdGe5rEbFAWD3+ba10UUBo80LNHXUXjQ8ilHZaGwe9jOS7BSyJMZy184F//xrOd2NxrZdO9RrT8NbZs5KF5A46rD02eDkIZHdmzMbYrGype3f6wvojHpv94pqqNxLb8zPNFM40vP8uLuuzSqVb6V7yw0Ip56BuY7afCHTBMmF40uR4sjgqWE+tSz7o8FSkSS3RnRQiU8xI6+9ZQSJz+w83bSSszVNGkGi5RoPau4nWlWgl9SNh9gVcLEUcl7nUrsI3287rmUyGCHnT/DYiA1zrwKEzAwnl5TyxUykFR4LxyhFj3rHfcUzWCwTBFI6RnkTLRpV5gZNLiaREYLg66EDTq7lcGUzVTLuBjEpN4LahCo0Pq74NsqvQrWJ9zq1TYVtKMPK865VKhfeziOYaWDd/f+i/vCdKijLjeNU+kIWbtputdNjTvfG0MmhGrUFHsYx2k1ohsbZNFmNTj5b67OWtVo3zmlnRdosPx6QDKh1+AssX1mv1WD/hQ+f9ipQdIey9mtgRl4j/dDFVuZgSuZC4mPBJlQezzZXf8yEzUNrSZDehZKXwdR5VotUqovaL9q1qLi39rLj/k6PLoVuu5tiA5brvzhEZutB/eYT+PmXD0eGjiBAb1G/A+D8NcS</binary>
</binaryDataArray>
<binaryDataArray encodedLength="552">
<cvParam cvRef="MS" accession="MS:1000574" name="zlib compression"/>
<cvParam cvRef="MS" accession="MS:1000515" name="intensity array" value="" unitCvRef="MS" unitAccession="MS:1000131" unitName="number of detector counts"/>
<cvParam cvRef="MS" accession="MS:1000523" name="64-bit float"/>
<binary>eNpVkjssQ2EYhrtIEEPHSgyVmMRgMBqOrYPICSLGxtQFpZWeUJw2Lk0QdYm7qPttKXGbpBERk3RADIYuEmNjIhb0fQznLE/+//zf977v9/8u1+/XeWP8wfW4JWaWxPh9gUboqUC79Fb7I8ti/lxsHxdbqd/b5f+K2HIhVsP6pOgNi7Wz4if7H/R5XxXf0uLXpdixLea6C2wvL2oo+Pu+077J/5JrsRLfn1NizQk5B/GfEis2xKZT9PFRh7+hTTF5LEZZJx7EI+ZxwHysZ/FljZxD/B8TDfSzw/hOMLcBsXFOtPERwH8iJpbhu21frOLe8ouiZ108w7+HuuiCuEZ9gHsygqLbEv2j6Pczj5izj00O3wz3QT7ftPh6KO6QIxcX01Hu30a3Bz30M7wLN7oh3o1FvZ/zZi99mF8mwpyptzmfspzzzzJHm3zeAWc+P+fdYadOqo98+DbRzTEHP+vkv6+IM0cxut5ucnNukndn4y/IHExyBtHNdPFeR6jHxztrm755+hoT5LacPlysm9PO/Xnemcn6Km78AEKAqBw=</binary>
</binaryDataArray>
</binaryDataArrayList>
</spectrum>
<spectrum index="41" id="scan=42" defaultArrayLength="139">
<cvParam cvRef="MS" accession="MS:1000130" name="positive scan"/>
<cvParam cvRef="MS" accession="MS:1000579" name="MS1 spectrum"/>
<cvParam cvRef="MS" accession="MS:1000127" name="centroid spectrum"/>
<cvParam cvRef="MS" accession="MS:1000285" name="total ion current" value="455390.00000000"/>
<cvParam cvRef="MS" accession="MS:1000504" name="base peak m/z" value="113.07406545" unitCvRef="MS" unitAccession="MS:1000040" unitName="m/z"/>
<cvParam cvRef="MS" accession="MS:1000505" name="base peak intensity" value="176219.00000000" unitCvRef="MS" unitAccession="MS:1000131" unitName="number of detector counts"/>
<cvParam cvRef="MS" accession="MS:1000511" name="ms level" value="1"/>
<cvParam cvRef="MS" accession="MS:1000527" name="highest observed m/z" value="922.00129143" unitCvRef="MS" unitAccession="MS:1000040" unitName="m/z"/>
<cvParam cvRef="MS" accession="MS:1000528" name="lowest observed m/z" value="95.02884852" unitCvRef="MS" unitAccession="MS:1000040" unitName="m/z"/>
<scanList count="1">
<cvParam cvRef="MS" accession="MS:1000795" name="no combination"/>
<scan instrumentConfigurationRef="instrument">
<cvParam cvRef="MS" accession="MS:1000016" name="scan start time" value="0.359583" unitCvRef="UO" unitAccession="UO:0000031" unitName="minute"/>
</scan>
</scanList>
<binaryDataArrayList count="2">
<binaryDataArray encodedLength="1460">
<cvParam cvRef="MS" accession="MS:1000574" name="zlib compression"/>
<cvParam cvRef="MS" accession="MS:1000514" name="m/z array" value="" unitCvRef="MS" unitAccession="MS:1000040" unitName="m/z"/>
<cvParam cvRef="MS" accession="MS:1000523" name="64-bit float"/>
<binary>eNoFwQ801AcAB/B1v2srmRSqVz0bJ/2jMG/+zXzd+VMqa/l3xzl3vz93pyN5cZ2VNHe0holHei2VO+RPZZVGHMvdkaZka+2lcbU7avHWotWUV/b5mDfuP3e/JwFz0T/bO5kS8K5E90LG5qMySBmYweMjtuqUx9JwPrJODvkUaviYWVY0azLyobqyxMWXEKAks3XgNVuA59kKKoQrwMT8d6FnwgSICVCO9qoFWBb2LMOuUICV8qydsyYBLsZ62HSwE3FnCJ3XwxLBP7XoQxd1Ii4/6LANNiXiqIU70EokYcOJglp2eBIm+M3nUzRJuLa4OjDSlISgwtv1C/uSsIg+MGkzX4irk8VEVagQdW/ez+0KE6I8IvelRSPE8WL9jkqjEN4HKyMO9grx+WIbaxc7Ge9lGmNtIpLRsO6f+GF1MmJ2n5q5XpAMaf7DCw97k+Fc5bgnmi2C++Wk+yd5IiQ75/xt1IigqCAmPQtF+C7/dcs8kwg9/Zf6A/pEWNsxvqBzfgp8mS2142EpuBP7xQenNSk4Vrua09GbAvOUeZxhiaGqfp4Q4irGK3dzRTBHjB04vnmEK0a7i3LjKCnGFr1nemi+GIGttPuXajE8njo1OmjFCCjVh5QYxFj+4P7raosYlr69N0dYEsTLRcYUVwkmLqzNU3AluOuy6oaYJ8FH2rYoKynB3Oa8oSv5EpSz6MgorQT9mx8G79NJ4JIWVPTEIEHEm5rcPywSNDnX+ShZJHKa325jCBJKx9oyTw6JMQGiz3FJRG89wM8MJ7Hm8r6XDSQJwdSmIls1Cbdb9vpZLYnBJRd9hQYSBG3+lLaQCM1bbyiykvgsfmriGovCkZxuh6suFEa43g0JHArfPsib+YRHwYb7e2c3SYEasW2ayqfQaEdmrdBR6Gmsv6E3ULBdTvgNGyn4+aq+juylUOSNRrmFgvLX4aB2K4WuNO0Lf4IGXxmyf7ErjYkfBgiGQ8NvxZihhkvj9qj4kIpHI27IYecCisalVz1effk00rKn7J5qaRz+s9PiZaRhvyB9wMNKw+23f+OaCQZeI0vL/DkMGrau9HfiMdAMrGtRkwz2lyuKGygGNa6Y26Vm8LiGq7urZVB6dCTmmIHB9j3Tzk1GBpUVF8oirQyoLu+FjoQUh5zr2uo5UsyZV3X58aRoK5j+yZ2SQqGOmqTUUtQJer3+0kohmC46u8goxfo+u+o1JikK/1MknrBK8RXhxykjZGgZHBzb5CbDtD46u5snw7Mnt85us8owFLD6PIuQI2eD+9t0jhzp2+NyxnhycHzMszOUHDsuHs46qZaj3Xn2jKNOjl2e1L1feKlYc/T7GI0xFbvn/ej4yJKKR/V1aVHuu6FPVVXpHisQVW1fflWWgY6c1NLSzEysXDsx7NmaiWDWkq2DH2dBFjx2etQrCwXf3EwN3KsG+155RbBKjXlmxzrWUDH+B0Pz7aM=</binary>
</binaryDataArray>
<binaryDataArray encodedLength="568">
<cvParam cvRef="MS" accession="MS:1000574" name="zlib compression"/>
<cvParam cvRef="MS" accession="MS:1000515" name="intensity array" value="" unitCvRef="MS" unitAccession="MS:1000131" unitName="number of detector counts"/>
<cvParam cvRef="MS" accession="MS:1000523" name="64-bit float"/>
<binary>eNpdk70vQ2EUxu9AYhBpxGC8EYNF0tF4LWLTRUJi6H/Q67u0uL6LkpL6prlBgskVZXXFoIOhA4mYJDoIIf0T0OfXgbv8cvKe95znPOe9hvHz2bb1C+PrVmw6EUN7JTrPOcXND+IHeV2r4sOFWJwV/V0xdSzmNsTOS7EjK75Mid4E+eviAPkF6jTui+9nYjf3a6jvjJT4NFXZWgrr7tCzKL5lxLZrzXN5o9hIipaHjlHR3hLbD8RazgOH+LLD/MxbS14S33qIX+/FT/zJron5mRKt1KNikzmtOH0c9Izg07LoTtPHFZ+OxCh1W1TXqD4VR9Fr42s2LSaYz18Qg/Sp4LywTR6+BXkffhQ9Y8QxOM7+hiH7tNAdxtfgvBhnb2n65aljzjFneW76mRHy0BHgvOGKPtQ3h+jf/4/le4PEfeyR/RkD3Oc9VuHjyyR7ID9PfZc5w72Q8/oV3iP1iugKLf+t4zFvEJ9M6vjo9GCKfiHOi+i32beLL2H0WOjNbfIe8NuJ/O1T9jNAfxc97czvL9GH8wR1A9zPnJPHe7X5Px30OTHrGy5ntAM=</binary>
</binaryDataArray>
</binaryDataArrayList>
</spectrum>
<spectrum index="42" id="scan=43" defaultArrayLength="131">
<cvParam cvRef="MS" accession="MS:1000130" name="positive scan"/>
<cvParam cvRef="MS" accession="MS:1000579" name="MS1 spectrum"/>
<cvParam cvRef="MS" accession="MS:1000127" name="centroid spectrum"/>
<cvParam cvRef="MS" accession="MS:1000285" name="total ion current" value="458680.00000000"/>
<cvParam cvRef="MS" accession="MS:1000504" name="base peak m/z" value="113.07415361" unitCvRef="MS" unitAccession="MS:1000040" unitName="m/z"/>
<cvParam cvRef="MS" accession="MS:1000505" name="base peak intensity" value="184602.00000000" unitCvRef="MS" unitAccession="MS:1000131" unitName="number of detector counts"/>
<cvParam cvRef="MS" accession="MS:1000511" name="ms level" value="1"/>
<cvParam cvRef="MS" accession="MS:1000527" name="highest observed m/z" value="921.99982537" unitCvRef="MS" unitAccession="MS:1000040" unitName="m/z"/>
<cvParam cvRef="MS" accession="MS:1000528" name="lowest observed m/z" value="95.06332449" unitCvRef="MS" unitAccession="MS:1000040" unitName="m/z"/>
<scanList count="1">
<cvParam cvRef="MS" accession="MS:1000795" name="no combination"/>
<scan instrumentConfigurationRef="instrument">
<cvParam cvRef="MS" accession="MS:1000016" name="scan start time" value="0.367933" unitCvRef="UO" unitAccession="UO:0000031" unitName="minute"/>
</scan>
</scanList>
<binaryDataArrayList count="2">
<binaryDataArray encodedLength="1372">
<cvParam cvRef="MS" accession="MS:1000574" name="zlib compression"/>
<cvParam cvRef="MS" accession="MS:1000514" name="m/z array" value="" unitCvRef="MS" unitAccession="MS:1000040" unitName="m/z"/>
<cvParam cvRef="MS" accession="MS:1000523" name="64-bit float"/>
<binary>eNoNyHtQ0wUAB3DdRngHS+UVJA9hF0hKIBl4XB3fNt6GEBy4jY399vvttw1sIEhAcMi133iTpAlICemG2guacHkJByd7iHXH4wYElwS2mYYghEcofyj1+fPDuIRouZYT8NsMJCiOENysn+hygRDpwRxw44W4wrjUN+iESOtNoH4xC9Hss9a3ky3Czx77Up5zRHBE9bySwRfhdHZ6pDJOhIUbG10jjAimmqEY51oRQvqHTIxZhO+dNWfWLCL42/ISLBwxHs+nVrbEiTHmefCKzCJGWHWVbZKdgxafwr2pghzUXar3co/PgU7WO6jV5SBmMS9SaMnBoY0fFzl3cnA54IGvlCNB5Haqr9RJguJA6+pwnAQzs5Pkmk6CcT8fTZFZgub2wyEtVgmiC+5+e4sjxdREyQFWghTO76z+GqqTggyo9rbWSHF1J90WZZEif+n8131WKYZ8rxUf4+Si1GXqUJMgFwsy1zqLLheN4tmYZEsuMuNbm8bZMmzXdU7cdJJh7v3Vv6bjZPjztudMg06G5zOS4gGrDF95u7nRLAJh9T3Z4kAC73Zr0vhBBPRZlsF0HoGR+L0p83wCM+3Wjio5gczqc013SQKDX5b9nqolMJudFZzBEEg7RT2I0xN464MebqOJQCJj5FfYCeisd0zLLDkmAw8Iy4Pk6Gzfb8vjyzGWuulxj5Qjn3kjd1grR5hz3w98vRz/vFzdITTI0XLz8R6HSQ5NddmA3S7H1YWuGRWLhKFBUkqxSQTvCyh3CiJh8rzf8zaPhKM73HWYT6KTE5agiifhHVH/3ihJ4mloqN2uJXG5yWi8rifB86u7GG4mkZQZMiq2k9jj3eo+xqKwljLmtRxIQX1Lm3+CRwHp89NRAgrucSMtz0gKKyuWUq2WwsHj3DMwUBjil45+46BQ4xG2GM1WIH2zmgFPgcUdb54+SimwNEcabVoFdrHrUw6bFWjTCHf7ORSojLV4Glk0Itc7BgbZNNZP6rksHo021whXJwEN48p4s4SkMbVYLLlB0cjXH+84wtCY7MqrX9LTuHCv4GGyiUZ5uMzfaqbxxYvphVcdNBqNZ1M2WEoMZw1JenlKVGwNKP8llZhk27a+Y5QQX3hyrUKvRI2dEd03KDGxkhTb6lAi8bappoGtQgFXWhXCU6E/M1F9SaACV/hZap9ZhYpntQ2vs9UwnON/XsZTw2tXkOoPgRolAdaMvyk1Pj0bvPzU8P+/duwjjUON9I8XhRJzHtY/OV/JduTBVlz7YpufD+/ZkTbDw5OI5h9F0nUN5oYjtvpVhfgwY5nOelQI+0Wnl9VFRWh+4r/7t/0lGOW4NT+KKIE5NqMm+hQD4xHvnuRyBo7oou7tiWb8Bwiqynw=</binary>
</binaryDataArray>
<binaryDataArray encodedLength="548">
<cvParam cvRef="MS" accession="MS:1000574" name="zlib compression"/>
<cvParam cvRef="MS" accession="MS:1000515" name="intensity array" value="" unitCvRef="MS" unitAccession="MS:1000131" unitName="number of detector counts"/>
<cvParam cvRef="MS" accession="MS:1000523" name="64-bit float"/>
<binary>eNpV07svg1EcxvEziBg7mQwdGunI1kleSYcOJB0bMUjs9brE/VJVVFS8ooRGKCJKRCpEKi4pMZRFB4PB0MEf0Fgt6PPt0C6fvOf2u5xTY/5+yQfrH7N5KB38LlS0ft4rRlqfNP65JlNX0l6WDSl5cCRbdmRoVzZey6sL+REl3oYsr8r0sIylpW9Ttp3JG+Imj2XmpGIxXt9eybPzRePP7Gtinededj0y78juc+L3S/es9FOPh354T5F95SkZPpAdysME9uTtG9/UbQ+xb1sGV6hP/TWuAZljvjhO/2LsG2U8Is2MvEsSJ1Vb1+e+nOQ+driPNOudLVnH+jTn+pO1cTLUM7ROHtxPhj5lx2Se/L1z1IeBOPN9jC/JZu7Tt0A91Omi7hLn9l7yXhZlhPgf7AuRR3GCONX5eWnR9yDnWfQxT5zsSG0dbvLMkU+EOkph6uG9G1sWyMvFtxlE3pOLbzfzCfqdrY7TN5v1X9xjmfs1zBd5bw7/E4fzShhIyB7qL83U5mlNyzh9t1n3yvsO0qdc1PoFevarQA==</binary>
</binaryDataArray>
</binaryDataArrayList>
</spectrum>
<spectrum index="43" id="scan=44" defaultArrayLength="140">
<cvParam cvRef="MS" accession="MS:1000130" name="positive scan"/>
<cvParam cvRef="MS" accession="MS:1000579" name="MS1 spectrum"/>
<cvParam cvRef="MS" accession="MS:1000127" name="centroid spectrum"/>
<cvParam cvRef="MS" accession="MS:1000285" name="total ion current" value="451062.00000000"/>
<cvParam cvRef="MS" accession="MS:1000504" name="base peak m/z" value="113.07418018" unitCvRef="MS" unitAccession="MS:1000040" unitName="m/z"/>
<cvParam cvRef="MS" accession="MS:1000505" name="base peak intensity" value="177385.00000000" unitCvRef="MS" unitAccession="MS:1000131" unitName="number of detector counts"/>
<cvParam cvRef="MS" accession="MS:1000511" name="ms level" value="1"/>
<cvParam cvRef="MS" accession="MS:1000527" name="highest observed m/z" value="922.01152644" unitCvRef="MS" unitAccession="MS:1000040" unitName="m/z"/>
<cvParam cvRef="MS" accession="MS:1000528" name="lowest observed m/z" value="95.06322953" unitCvRef="MS" unitAccession="MS:1000040" unitName="m/z"/>
<scanList count="1">
<cvParam cvRef="MS" accession="MS:1000795" name="no combination"/>
<scan instrumentConfigurationRef="instrument">
<cvParam cvRef="MS" accession="MS:1000016" name="scan start time" value="0.376283" unitCvRef="UO" unitAccession="UO:0000031" unitName="minute"/>
</scan>
</scanList>
<binaryDataArrayList count="2">
<binaryDataArray encodedLength="1468">
<cvParam cvRef="MS" accession="MS:1000574" name="zlib compression"/>
<cvParam cvRef="MS" accession="MS:1000514" name="m/z array" value="" unitCvRef="MS" unitAccession="MS:1000040" unitName="m/z"/>
<cvParam cvRef="MS" accession="MS:1000523" name="64-bit float"/>
<binary>eNoNymlMkwcABmDWFogwlDBFN92ilMl0jCEMBRzypi1h2iZGp9jSg35XDwuMzhoQBR0tHSpoFFmG1A0pmRoO5VCRQ2cPkHgjOjkUaeMBooIIGHBke34/aQN9476Obcga51drOGJkd4ZtieWL0RuzaadfghhHBWmTB01iRPQO93TaxXDb+5zebAmWW9+f9veU4KywQeDDkwBd/yzrEkhQrV7r22mUIOKPN+ET+RLcf7p15RuHBJH3Toxd4SQj+xljkwiScaMtOKzSmIzi5I0fSxzJGEvf3eVgSyGbJ+J28qRglzwZ8U2QQut/w9lmkuJ55uVogUOKlS3Hzb7tUtz1Hdm8xFOG3OiOR1HxMoTUxyiuCGRg7S7jvTXJEOAVWFxll+F63IotB5wyGKos/BaOHOKm5/rZBDnqwzMfsU1yhER+uHQlX44w9WSMV7sclo2WC0qOAjvtk9pcvgKF0Y2nb5sUaFyf0xjhUEA0aJ1p8EyBpban/aogBVFT22NtphQUffLys/POFMzuKfg5g6XEmbhnL/TLlPA4+DRfFqRE7dmMQRFXiftk+ZbHPCUOrQ7hOEglLgpHa4R5SvT2ki7aqET9D6UJpTYlfknt56a5lBAEsFN6WATmmJNY2iACxh6zIpFHoIutnZLzCczmrNr8iiTwxvjVXw15BCayWg9EVRAYPbnuI8JK4DdHePoNG4GxE/O82wcJTGcHXn3oIlBk6E+nWCQ2+Ttvk2wSljmiT0ODSOgfefl8yyUxXe3BNPFI9J+aOUonkMhobTX0kyQ2Bk8fuZhHorJA/fuTChIvDJFLxDYSrC//PLDV/v8byVjT4SKh0/pQt1gU4q+Vf6fgUjAffdAexaewJ5XxPk9S2Pe4ySMnj4JPlHp+UgWFxnPdd1ZYKdQNVZlu2yh03jPXhjopzK1I8ip2UUick3n4mpuCfvpQxyo2DbJkgNkbRMNxss97M5eGYmDow2UejTpql/wgReNDIVM+lUfjWH7R6GAFjYeB3zR322iUaiMHlrpouLo5fn+7aegWbZ8qYzMoEy4WeXIZ5DYnmid5DDbYqvebSQYTOzqU5RSDHm2wDSYG+YbKCE8rg+M7Jrzb7AxaCg4fW+Bm8P1LZ/wwS4XYm6qBE1wVrre/9Qrhq9CZKLeGUSokF7VxKo0q5OSmbptvV8Ev4HX1frcK3jOKWZqtxoqLD379IliN2uya93V8NaZvLny9g1JjgVfNmXG3Gv+eWlMwydJA4zoztourQVaq9dorvgYbIohXTkoDbXT87OdWDe5eejCjc2vwXnZOP8PVgljnkSm1a5G0aEgbs3w7/OL0fcWMDs3BZHyUQwf3rTqT5ZkOR1YnxgWdSsOLZm1JsfonNMTx0svqM6BZs3dxqV6P0YW+c4WNenzd1SD1G9fjx6H1od1LDRAeu7B2ONwA0WzEu9gMI4L2ddQLsox4ty20bOGdQvwHgvL9HQ==</binary>
</binaryDataArray>
<binaryDataArray encodedLength="564">
<cvParam cvRef="MS" accession="MS:1000574" name="zlib compression"/>
<cvParam cvRef="MS" accession="MS:1000515" name="intensity array" value="" unitCvRef="MS" unitAccession="MS:1000131" unitName="number of detector counts"/>
<cvParam cvRef="MS" accession="MS:1000523" name="64-bit float"/>
<binary>eNpdkzlLA1EUhV8jWEkqbdMIllZiOYpFyvyECBZ2jnFL0MRxjwloFHdxVxIkyCgoKQIuKIogBLGwEAnY2GlhYWEher4Uk2k+3pt73z3nvBljjHHSl5b5ewK7Ym5BvL4T25/EmhuxeVF8c8XqKfY3xKaM+LMpBs/E1lOxNM3+oHgxKzbMib5+cX9d7FwWszkxnBfvs5zX889Apqrlj87HLefNiEf42jn/p1N/pfXXvHh3In5P4BsfyT2xgM8IPoe2yAk9QXSuPIgx/LoD+EB/QHqs/UetO1apS4mNk+LziBgaI0fyfkaXNU59lH5yThyIeXzlmGuvielu+hPiNvkHV6hTjsYhrxfmWszZpv8TJtDXid531sWI2IYOh/t+PWROEp3kXSInX9Srs1gmukoxsZZ8feV9B502HGKftcv3ZOKcx7xPcnRgA+f4wuRCXwR/Fr6CMEuOxfJ99fEfpLx9bi/1o5xP7ga/IXQWqfsid9NToWdY9FPvLHn1lO8nHa6oI2cbfS51povvtkKn3evV5afPoNtmv+6Y98wrbHlzsuPWL3VqtkM=</binary>
</binaryDataArray>
</binaryDataArrayList>
</spectrum>
<spectrum index="44" id="scan=45" defaultArrayLength="126">
<cvParam cvRef="MS" accession="MS:1000130" name="positive scan"/>
<cvParam cvRef="MS" accession="MS:1000579" name="MS1 spectrum"/>
<cvParam cvRef="MS" accession="MS:1000127" name="centroid spectrum"/>
<cvParam cvRef="MS" accession="MS:1000285" name="total ion current" value="454880.00000000"/>
<cvParam cvRef="MS" accession="MS:1000504" name="base peak m/z" value="113.07412570" unitCvRef="MS" unitAccession="MS:1000040" unitName="m/z"/>
<cvParam cvRef="MS" accession="MS:1000505" name="base peak intensity" value="184258.00000000" unitCvRef="MS" unitAccession="MS:1000131" unitName="number of detector counts"/>
<cvParam cvRef="MS" accession="MS:1000511" name="ms level" value="1"/>
<cvParam cvRef="MS" accession="MS:1000527" name="highest observed m/z" value="922.00285579" unitCvRef="MS" unitAccession="MS:1000040" unitName="m/z"/>
<cvParam cvRef="MS" accession="MS:1000528" name="lowest observed m/z" value="95.06374118" unitCvRef="MS" unitAccession="MS:1000040" unitName="m/z"/>
<scanList count="1">
<cvParam cvRef="MS" accession="MS:1000795" name="no combination"/>
<scan instrumentConfigurationRef="instrument">
<cvParam cvRef="MS" accession="MS:1000016" name="scan start time" value="0.384633" unitCvRef="UO" unitAccession="UO:0000031" unitName="minute"/>
</scan>
</scanList>
<binaryDataArrayList count="2">
<binaryDataArray encodedLength="1336">
<cvParam cvRef="MS" accession="MS:1000574" name="zlib compression"/>
<cvParam cvRef="MS" accession="MS:1000514" name="m/z array" value="" unitCvRef="MS" unitAccession="MS:1000040" unitName="m/z"/>
<cvParam cvRef="MS" accession="MS:1000523" name="64-bit float"/>
<binary>eNoFwQtQkwUAB3CPjYdA8qxOsUsZauJlIJ6BvP5jDI0D4TBgg419+75vYxCkyyUMeQQbmEBg2smBgscAEzwEhbx4CMIGJzkkHsWjhbDxRr0Er8tToN8vWj4f7ayLRalrNDeLycNctXL9JIeHrjszyVZcHtzaLbzz1Ty4VM07dWp5UL61HHNm8BHFj0+0Nefjh78fTgiC+CjPWDt+P5iP492W7EEVH8wVxoxFAR89jOIbczo+7PIDS5qYcagYCtyjDI5DkSwlNFwVBxvtw79idXHw2iptLGDE41N363FrbjxS5Y6sMnU8ItKSjsbq4lGXIdpw6I+HQ8cnKYfNBais7Tx4jC3A++2tyq5gAQ6kpgUtqQXwnxdk52gFsOhWEsl9ApR3bgtpYwohXRJ2bnKFWOQUvHFTC+HZsePsbL4QjyuvdfvrhNi+LBcImQm4XBfgfYGTgOpT6wK9OgH67MKFCW0CnDJvhaczRDgtCwnqMRchN0voOx0swtMXVHqtWgRLz6MRLX0irA6WPJaaEbhhkoiPuRIYapg7FMMi4LOvXjkdRMA7j39ggiRQ3bMz41AeAcOtMfMQFQHdwMtTMRoCD048uljYS2D0ZmmG0Ejgv/5AtxEzMd6NVjLOuIoxWdZzTRYkxpNeV+EiKUbJ7gxuX54YWx1KH1+NGOVoICQ1YuTH3q/7s0cM9bfV2Wu9YkzfNmfrjWJc/dqxnGSQeHVC840Xi8TW2/blliAS+1poZRKXxHb7Cx8pSBJ3N/vtpvJI/LstLPK6hsRnza27/LQk+G1/2L40kriUq5qZNKPg+5tN/TlXChERk/YiFoU5wvoym0Mh92p9VCtJoXFHztJPeRT6U9dfz2soVNgOKAxaCoWxuR75RgoukdPjVSYKw8EaL38GjXyfg+xQFo0Pnp9+pCRpDH28QlEUjVzeubIomsbOZUXqWB6N+qLDZe80NMKNi05HtDQMU9JJhZHGWtpq5biJxrBkNqbETAI/6ffWOQwJvszseLWbJcGIn/czO44EK6MOAedJCW42PjvSRElQ5k5ttmolsPL7cCHUJEFtmJb9wkyK5azKwA6WFAarZVWzSgoHd0fblV4pIg1ZNZ/rpHBJt2/4ziSF59NVSRMjEbN7mTxbViKqit+0dXAS8brki8xhMxke/PoLM5klQ8AueZGBI8Oo//65fygZ3nsSdmdPjQydhghjkjYJXbRyydmUBAb7+pW2ha+wWu9laRGSgg1Nyl77n1PBZl+63ZB4BmTFPZsrcjmWfH48ub9VjvDzdXL9HgX0z++NTHko4GMxMOh9VoVI091mj3QVNvTsSfPfi/E/3HfChg==</binary>
</binaryDataArray>
<binaryDataArray encodedLength="532">
<cvParam cvRef="MS" accession="MS:1000574" name="zlib compression"/>
<cvParam cvRef="MS" accession="MS:1000515" name="intensity array" value="" unitCvRef="MS" unitAccession="MS:1000131" unitName="number of detector counts"/>
<cvParam cvRef="MS" accession="MS:1000523" name="64-bit float"/>
<binary>eNpVkz0sA3EYxm8Sg6FhMxkMBpHGKIaziclgMBiMBolDcT5ztKqIplWhvuJ8JBIqTuJjMZxE1EDSpIvB0Elu7GRGn5+hXX557733+T/v878axu9v2Df/YFyciOU90X2t0EkXxYa8nicORe9GLMyKkX2x41wc2BHj92IWJpbF3lGxOcO5CfERnU7OcXPi5Z34dsq8XWFooaarUidf9Pw5LbYfi23az8k/qf7YEJcuxNKUGHDeJHM9ntiaFbtjYj05Ofg62JL+1bvq7wexlj1aoup/FfHPvLlGjkn2nBYN8rFhalvsY65/k/2PxMYzdOi/0nfJNyd/Rl2mmmHm91zmOS9MHv4k90ttLokh3vPXuTeHPvl8kl/APQytssccvix0o+y7QL636PL+YIT7wYc7wtwMPug3zaM/IVr4C/DlLeKTfkDt46dMbbNPCP0S/aYV9NHz8VGCFv68SHU/zPec+ue4OLzLvvj0yCMg3wI6dpx80DN5buHDmK2+r9w1+4yJMf4nDrpWzPwBC12pow==</binary>
</binaryDataArray>
</binaryDataArrayList>
</spectrum>
<spectrum index="45" id="scan=46" defaultArrayLength="124">
<cvParam cvRef="MS" accession="MS:1000130" name="positive scan"/>
<cvParam cvRef="MS" accession="MS:1000579" name="MS1 spectrum"/>
<cvParam cvRef="MS" accession="MS:1000127" name="centroid spectrum"/>
<cvParam cvRef="MS" accession="MS:1000285" name="total ion current" value="450611.00000000"/>
<cvParam cvRef="MS" accession="MS:1000504" name="base peak m/z" value="113.07414005" unitCvRef="MS" unitAccession="MS:1000040" unitName="m/z"/>
<cvParam cvRef="MS" accession="MS:1000505" name="base peak intensity" value="179100.00000000" unitCvRef="MS" unitAccession="MS:1000131" unitName="number of detector counts"/>
<cvParam cvRef="MS" accession="MS:1000511" name="ms level" value="1"/>
<cvParam cvRef="MS" accession="MS:1000527" name="highest observed m/z" value="922.01710066" unitCvRef="MS" unitAccession="MS:1000040" unitName="m/z"/>
<cvParam cvRef="MS" accession="MS:1000528" name="lowest observed m/z" value="95.06358527" unitCvRef="MS" unitAccession="MS:1000040" unitName="m/z"/>
<scanList count="1">
<cvParam cvRef="MS" accession="MS:1000795" name="no combination"/>
<scan instrumentConfigurationRef="instrument">
<cvParam cvRef="MS" accession="MS:1000016" name="scan start time" value="0.392983" unitCvRef="UO" unitAccession="UO:0000031" unitName="minute"/>
</scan>
</scanList>
<binaryDataArrayList count="2">
<binaryDataArray encodedLength="1316">
<cvParam cvRef="MS" accession="MS:1000574" name="zlib compression"/>
<cvParam cvRef="MS" accession="MS:1000514" name="m/z array" value="" unitCvRef="MS" unitAccession="MS:1000040" unitName="m/z"/>
<cvParam cvRef="MS" accession="MS:1000523" name="64-bit float"/>
<binary>eNoNyHtQ0wUAB3DYGAnXA+Q6TskwfrwG6IHHbFwY39uGh2g8RGCDPX+/PQBB2AFigMe5TZPkoYhgmUxGWQpmLFHTGbLfNozACCG4TJTtQkBRUjil87A+f37+uvOy39eWjdS0M1ylhxDS0Y6fCvhCcILi17+dKARx1i201iDEyoFrsn5aiOvTvuI4pgjifdGpDJYI2/q/iyV4IjB51wzHBf//jjByTC/CQJN76cpBEbLK7mfX0iKE3Xkw9somwo2M8vk+jxykKgZffCbIwa4436ZkfQ5KQ7MjS2w5uHfrScAAMxcfLMwVvRbkImpRyd1qyMVifa01w5aLrufCJE9HLrrTnT1JLDHK6fmenwVidFus1U8NYrA4vEIdLYaGnq48aRdDMWXpueUhAb12++criRI0r2a7LeslKFU15A0dlGBnZon733YJdi2ke+3wkOJM5bP2Wr4UWZcmbg8apHhZJbkfe0gKc+qvNetsUnRdGHCuc0hhHK7Y8DtThkNvTX5xkSVD2qq5/KsCGcp62thXDDJEnMjvvmqXgVA7jhYy5Og8f7uTEyTH2aKtzRxCjqlt1cGTPDlqAiIZo6QcsYIXGq5OjpY1ydvj9XLcdN59FWKSQ763tb7NKkeI0s//lFOO5fS9mt8YClRxDTN5QQpkJkfcU/EUGE06secpqcA/itMVPToFRmrHyc0mBWZmv07b36GAZeOcYcKqAKtliTvhVMAubRLvZJLIcIQUfkiQaOAHMi/zSNCHde9mJZJYydC3XCRJzBw9XvhYR+JPqyTrFxMJNy9ZX7uVxLerpoYqnSQGLIEF5xgUbgzWGTIJConmeR8un8IVP0PMDySF7t3xI0d0FDY8clk2mSiseBnCEzsoKD9NCl20UjhcXHNhkqbQ0Ov9IM5OYWQspN3sotBZGfpeLFOJ7oQt7BRCiUCh++PVlBLvu8ZTpnVK0DbHRw6TEvu/NA5E0EqwfaILzC4lxk/1yQwMFZh9Vd+cY6qw8IefdwyhgmdrvOQ6T4W6bhiNpAoVSw5Lil6FibrAhgMmFZ6netpP0yoEZ7zezHGpoPVv0xgJNRajzk8SlBqSopiP2/VqjNSfLHqnQ43ecml+vVMNWvumacmlxsO+Ef33fA2ORHiGXaY0SIh82HWXnwdBp7XxEZWHV83he+ZNeZhNaK8vpvPx74/Rxo2hBcgWvRHQO70by4R3i0lTjOCbmbPHzCUwE43ueq0WrdJw/6hLWqR8JWAvPtNi7ZOGruH1Zdi0ZsHHGV0Gj3TuELu5HPmfVKdsKdEj2KJt5OzTo8G9i0UM1+E/m268PQ==</binary>
</binaryDataArray>
<binaryDataArray encodedLength="532">
<cvParam cvRef="MS" accession="MS:1000574" name="zlib compression"/>
<cvParam cvRef="MS" accession="MS:1000515" name="intensity array" value="" unitCvRef="MS" unitAccession="MS:1000131" unitName="number of detector counts"/>
<cvParam cvRef="MS" accession="MS:1000523" name="64-bit float"/>
<binary>eNpVkytIQ2EUx78iGBcWjIuLYjIYroIGk9EwcEkMghedOt9XJzplgm8FX1fRseDjMhVBFIagCA4ZuCCisGAwGJZkScT9f2W3/DjnO4//Od93jTHGabmzzP93vCOGt8TFrLiTF5vvxddVsdcTrRmxa13MH4nta6J/V2w9FwfTYmmJOEfs3qY/eYkDcZO46hMxfS0+HJZZeK9qLNsf6MvMi8/oyN2W6XQwpzsl/pyJ9gj90T/uinWn4hs62hdE36ToxcQb9mZTL6h85/dJdj9zR9ibmSvTyr3IDrFvJ8G86KtmLzXTYv0c+6bON/t6RFd0T0wmxc59scD5BX2Cy2KWOg3k+ZnfGeT++9E7jD3K/NguLMTRMSsO0L97RYwzT6CP+hHuOVpZxx3CDy+vyGcPi/g94m3qeeOVusLoN8ydQ18t/iJ5Vg9+7CB9DHOm2LuNnRujD/EB8ovs6ZN9BpivtME5/TPEpXg3vgnumf/H5R222eIXccVe5iK/if/H4PeID/FOfQOcx6w/ejaimA==</binary>
</binaryDataArray>
</binaryDataArrayList>
</spectrum>
<spectrum index="46" id="scan=47" defaultArrayLength="140">
<cvParam cvRef="MS" accession="MS:1000130" name="positive scan"/>
<cvParam cvRef="MS" accession="MS:1000579" name="MS1 spectrum"/>
<cvParam cvRef="MS" accession="MS:1000127" name="centroid spectrum"/>
<cvParam cvRef="MS" accession="MS:1000285" name="total ion current" value="446621.00000000"/>
<cvParam cvRef="MS" accession="MS:1000504" name="base peak m/z" value="113.07428171" unitCvRef="MS" unitAccession="MS:1000040" unitName="m/z"/>
<cvParam cvRef="MS" accession="MS:1000505" name="base peak intensity" value="172787.00000000" unitCvRef="MS" unitAccession="MS:1000131" unitName="number of detector counts"/>
<cvParam cvRef="MS" accession="MS:1000511" name="ms level" value="1"/>
<cvParam cvRef="MS" accession="MS:1000527" name="highest observed m/z" value="922.00579858" unitCvRef="MS" unitAccession="MS:1000040" unitName="m/z"/>
<cvParam cvRef="MS" accession="MS:1000528" name="lowest observed m/z" value="95.06367712" unitCvRef="MS" unitAccession="MS:1000040" unitName="m/z"/>
<scanList count="1">
<cvParam cvRef="MS" accession="MS:1000795" name="no combination"/>
<scan instrumentConfigurationRef="instrument">
<cvParam cvRef="MS" accession="MS:1000016" name="scan start time" value="0.401333" unitCvRef="UO" unitAccession="UO:0000031" unitName="minute"/>
</scan>
</scanList>
<binaryDataArrayList count="2">
<binaryDataArray encodedLength="1468">
<cvParam cvRef="MS" accession="MS:1000574" name="zlib compression"/>
<cvParam cvRef="MS" accession="MS:1000514" name="m/z array" value="" unitCvRef="MS" unitAccession="MS:1000040" unitName="m/z"/>
<cvParam cvRef="MS" accession="MS:1000523" name="64-bit float"/>
<binary>eNoNyX041AcAB/Dt7sT0uId6Vg/rWdwx1qPJoqSNb/ciZyINufffy73GliuUinF3mg09WhlPL9hRnsTqSS8KS3eyUNJ6asxL3d3UqnlZD5n1ZNvn389XgetES7u2w+2PR/ZMVhom2U8KivhpyGvKzHQXpuGE/phPpTkNSe9/l91jS0Plsnu7wplifJ46JXjHRQzD1ZyWKJ4YSyObLOUCMRpfTqbaTGIg5PAD74NivOb7tT3rEiM+8kz/dZYEZf0r19h5EjTmR1oOCCTQZL6YDjdJMHNp+0xGlwQT64mLA0wpqARLowdfiuyYmipPoRSshsj0w2YphtgrQ1K7pPBmUf3Lu6VwHYlPfstFhprc3LrCTTI8kixzuyGQQRJy671xswwVhYPGAzYZLref6t93UwYl18G2suRY9Flr979COaJPejwPNsuREV77dl+RHAy/QxMuXXLktZ4u3cZSoGBoQpzLV8D1QKHooVmBnzkvP1iwKeD1Z7HisosSr4qFHgMCJZpWmf76xqzELvPohSs3lbhTURW2h0EguMxtSskhwE7W7t/KJRCRHKcc4xGgZ9VzZSSBsQ2povsUgbyj9YXBRgIhbzwNm00Egp7tdltjITBtH91cZiXgwipXKBwEHPbyX8cYJMr2bxFrOCR0i3KnE3kkYs7ukETwSeTPheY5SRKx23Ofj1IkOksnZ9qMJNJezN+OtZBYIXJj764jcb5z/O5TK4kI4mPvYQeJqIT+aj8GhWvHV9symBSIHG3pKg6FC461s+u4FKK9hrhXeBQ6kyX5OUIKR3O2tY5TFAL+7pUNGylE0CXf/l5L4cxwX4zeQkG7xBRdZ6VgHT5WkOqg8HW5+6aPnBQGW9y0Vxk0xGFjKwb8aByfLzPd4tBgVLE2rufT+Gft932PKRrZQUkBvxhppESFLufX0XhzKo53z0rjB94n6fVOGtOVPqlhTBWyLLEJYVwVhgK9Npzjq1CSkn5yC63Cwz3WJJtRBbt599wNiwrFoXcE8VYVSqfIhVibCoa+6MUdThWSB5MFexhqdET1mg4x1RD+6Bzey1Hj0+oTk8v5apT7BrFOUWqsEJw2NNP/f4gn18ekRi27qPmVRQ2G+2+512xq9G4MSlziVENeLFgWytSgnXCsPsPVYL4tyhrB10B/2y6S0xoYgvZmNRg14Dy45zVo0mAopuKIoE6D0YRzr3U2DTwuL7zb4NRA69ITa2Bq4ZFzqfEBR4uhI+kd7v5a6O8uSrzO16I2MnTVCEOHgCJJwVmuDh9mtTa84euQUTMjf0Hr4MqN2ma16BDSXFIg8tejeq5gIcWmR0v3l+xApx4jD+mM2fodOO8zaW9+kg5VfjxH7Z+BaUtLdUTDF3DSTX492p0gle3385/uxNZzPSlGgwEplQN1cRcNGBkpdt71zYJuX3bS4zVZmPccd9+QacJPi+dGhHtNyJf6Pl48UIr/AFdz7WQ=</binary>
</binaryDataArray>
<binaryDataArray encodedLength="572">
<cvParam cvRef="MS" accession="MS:1000574" name="zlib compression"/>
<cvParam cvRef="MS" accession="MS:1000515" name="intensity array" value="" unitCvRef="MS" unitAccession="MS:1000131" unitName="number of detector counts"/>
<cvParam cvRef="MS" accession="MS:1000523" name="64-bit float"/>
<binary>eNpVk8srRVEUh3dCMrqZkJGBgeFNBoZH+QOOqYk7NPJ+P7dXRDgpXO+LREnd8sjA4EiJkq5QMrplYkDuwEBGOL/P4JzJ19pr77V+63GM+f06zp0/mK91sWI1oM2/Dui/POq8+kIsWhZnjkR3QrzdFpcTYuma+H0sfhyK6WbR5120UzQb4ue8WNIoVqIrW7rM3K6YeyJO7ImRjoDxwpyqQP/zpc4dT7zaFO/OVF+NL3sVf9aB6CmOsUtiAfGzoTsnNlCv3RefqDvrRqyjXm9GrJ8K6Lzfy071ieXEcdHRNI1/kD4MU9+A2LUQnlfeFBynr73MZ0cshnaF93HuLZKPOVjm8oaOVIv4sCWe0X+nPawnPYZO3rvdYpklDrYP9+jfFXU5o+IlOt/wJ9iLaE+YKc5Pmb83BMmfZm8yreiCEXRXct/vF1/RGaMOnzwe/iT20whxiOfgT0ySl3m66IvMhnVFeeejI8GeZdrIg23oR7QlnM9i17NPGfQk28L5LHoyxIvxLtUf+k9MrIl9+K8LnZZ7Btsjf9n/nNmv2iRxuFfBPvpd7JV1fgC/gbRO</binary>
</binaryDataArray>
</binaryDataArrayList>
</spectrum>
<spectrum index="47" id="scan=48" defaultArrayLength="140">
<cvParam cvRef="MS" accession="MS:1000130" name="positive scan"/>
<cvParam cvRef="MS" accession="MS:1000579" name="MS1 spectrum"/>
<cvParam cvRef="MS" accession="MS:1000127" name="centroid spectrum"/>
<cvParam cvRef="MS" accession="MS:1000285" name="total ion current" value="455170.00000000"/>
<cvParam cvRef="MS" accession="MS:1000504" name="base peak m/z" value="113.07411972" unitCvRef="MS" unitAccession="MS:1000040" unitName="m/z"/>
<cvParam cvRef="MS" accession="MS:1000505" name="base peak intensity" value="186262.00000000" unitCvRef="MS" unitAccession="MS:1000131" unitName="number of detector counts"/>
<cvParam cvRef="MS" accession="MS:1000511" name="ms level" value="1"/>
<cvParam cvRef="MS" accession="MS:1000527" name="highest observed m/z" value="921.99557133" unitCvRef="MS" unitAccession="MS:1000040" unitName="m/z"/>
<cvParam cvRef="MS" accession="MS:1000528" name="lowest observed m/z" value="95.06361935" unitCvRef="MS" unitAccession="MS:1000040" unitName="m/z"/>
<scanList count="1">
<cvParam cvRef="MS" accession="MS:1000795" name="no combination"/>
<scan instrumentConfigurationRef="instrument">
<cvParam cvRef="MS" accession="MS:1000016" name="scan start time" value="0.409683" unitCvRef="UO" unitAccession="UO:0000031" unitName="minute"/>
</scan>
</scanList>
<binaryDataArrayList count="2">
<binaryDataArray encodedLength="1468">
<cvParam cvRef="MS" accession="MS:1000574" name="zlib compression"/>
<cvParam cvRef="MS" accession="MS:1000514" name="m/z array" value="" unitCvRef="MS" unitAccession="MS:1000040" unitName="m/z"/>
<cvParam cvRef="MS" accession="MS:1000523" name="64-bit float"/>
<binary>eNoNxXtQ0wUAB/DcmMdLDUUBBfGYpRzHS01SoL5ugIATSi9ee/2e+43HkF2iiA+M38JKzSfplfjYRDCwTiRRCsz9NjRicFaiBuqxkRIqCYrmobM+/3yO+AxnTbdl41r+0q5CjxxsvaX9u0Ceg8D5L7ZMS85B3p3Urh2mHHQahqNahRzIUvgHqeJcuB8/KBdJckF67rNUJ/0/MzTYz+cisnFP59SqXJQy36Y/tOUiNWFR+YQoD40v17JtHnlQvDGeYkjKg/HF+MUoPg/m08t9GVselh29PetPsRJPHSt218mUSBs+et0vWYkx7UBokkmJWdzQqTibEh/f22316lCii7lTsFiigqHpGNGepMK5H4OHB00q9E8kFxQLKmw6cbKet6vwqD2o64KHGrv9pwZ6pqixV6/c3vGpGiZKfjrApkaMyyty1K7GkrrshEwPDZI7Z7RUyjVYXRK296pJg5OTIsy3BA1qaw5QdokWu7rfj+1I0qKGt6ubTVokZHUMnLdrwV1v+NwgIsAbXW55GIHNW4PLU6QEBjVlPX0yAg/vZI3ZKQIR3X2FmZUEyqNWfZnME3huNWSHmgmo9t2oUFsJzI3U7bE4CZQhenxAROK9eZ4ThjASU1aHrVTISMw51NyTLidR7He5+iZFIk7x8MTZShL6mS0hGWYSO4jM+6UWEmPOF9ywlUR2nWN/k5PEhZDiBEJM4cjgQccXoRR8Qi6pJWEUTrjj/eOlFAwyobdVRiG2r+65JpnCuqH4IKOWwuJuSW82RUGV5ut+fZyCxPG1u95M4fepTMpBK4XwEbLkQ4FC6SpmzpCTgsxW1N8jomGLNHkqpDS4Z9O/mSmjsf34odE4OY279avqHRQNqcqx/odKGkHSqClvWWiMb+pdFCDQaOUTF/zqpDGUHRHQ4KJxuDVw/1Ixgy2M/09+UgYNDT7/BjMMzGuyFKOVDAakv8VtNDOoMH5EhAsMivti5513MlA0DZo6XQwmbxn547SIRfjBGm6TmEXXpQ6/GCkL1nFcmC1n4SUktldTLNzuJaIWmkVGXEVdJs8i7ZiebRFYvF6xkH7lZHHV99gvIy4W24r8NjZKdbAkWqcto3V4PFZW0cjrcHefd8QGiw6JtZ/5RAk6tDok/1SJOCxtC49ZKeZwq/lkHTmfAxb4xrbIOQS8mX65iOZwuPRirILnEHpq89MhgcNX4ne+o10cNLenFHmL9fh+SdejC1I9fK+8vHpNrkfRX/aJCVqP5oTDrQqLHuVnnoRMsunR/erJHu/5+ZibI+8zCPnwXDTtjMuZj52mtUH+bxcgvurK4/Z7heAHexacm1wEaax7rY1bh5CRYK+L99dh9o7qT7rPluCmoTaq73IJAnXO5l1GI6J9r2+IbjZixiX5muVWI9pGaytvzFuPkW09O/tj1uNmQ/EHtw+U4lqQuvzdEh7LF/5cnFrGoypj9siznl34D8xf9ao=</binary>
</binaryDataArray>
<binaryDataArray encodedLength="564">
<cvParam cvRef="MS" accession="MS:1000574" name="zlib compression"/>
<cvParam cvRef="MS" accession="MS:1000515" name="intensity array" value="" unitCvRef="MS" unitAccession="MS:1000131" unitName="number of detector counts"/>
<cvParam cvRef="MS" accession="MS:1000523" name="64-bit float"/>
<binary>eNpVkzssQ2EYhv/J3LERg9nUseNhMlGJwViJSCcOpaoOjiJ1jSZurbiUkFQYSpC4JI6BgaUxGRtTx6429H06nLM8+b/v/97v9h9j/r6BZ+sfpvlMjO6J1dc6rfKnzo9v4sIB/htx7Vg8PBX38+LFg+gOi6krsbIolkbE7KZYy4qFhJjbFWNr4jf65l68K9ZZempql/1d9tYVMUldi+rP/XnRuZs6rCkx5FAXfX1J1wxy75I6HPTazsWw7rs9Hzrnr8WxLbFX/VgO8+vbp/4M8ctixIazorcqBnPM6UjspK+Ky1xPmFdBbNlGl3k6xEc5J9mrN0nfM9SFPbdDHQvEsZ8q+bJx/MSZlBjAn5zDvi4W6S80LXYwt+IGfSTRIy6Evsf+a/i7bqlnDD/zqnHPYDfo2ONieZ48afJCm/nbzLuCTqzhR6+S8b9Tw70l+vOG/XuLxP12jzgLvQDnIHPxRslHP2XOrewnm/D3WVyiLvbjDRGHbm2CfMRHeN82dcV4P4HG/NifS16X/y/A/CxYivvr7i9xj74L6Dm8Q5d+w2nrFyvotQU=</binary>
</binaryDataArray>
</binaryDataArrayList>
</spectrum>
<spectrum index="48" id="scan=49" defaultArrayLength="143">
<cvParam cvRef="MS" accession="MS:1000130" name="positive scan"/>
<cvParam cvRef="MS" accession="MS:1000579" name="MS1 spectrum"/>
<cvParam cvRef="MS" accession="MS:1000127" name="centroid spectrum"/>
<cvParam cvRef="MS" accession="MS:1000285" name="total ion current" value="457956.00000000"/>
<cvParam cvRef="MS" accession="MS:1000504" name="base peak m/z" value="113.07416826" unitCvRef="MS" unitAccession="MS:1000040" unitName="m/z"/>
<cvParam cvRef="MS" accession="MS:1000505" name="base peak intensity" value="174854.00000000" unitCvRef="MS" unitAccession="MS:1000131" unitName="number of detector counts"/>
<cvParam cvRef="MS" accession="MS:1000511" name="ms level" value="1"/>
<cvParam cvRef="MS" accession="MS:1000527" name="highest observed m/z" value="921.99987453" unitCvRef="MS" unitAccession="MS:1000040" unitName="m/z"/>
<cvParam cvRef="MS" accession="MS:1000528" name="lowest observed m/z" value="95.06329703" unitCvRef="MS" unitAccession="MS:1000040" unitName="m/z"/>
<scanList count="1">
<cvParam cvRef="MS" accession="MS:1000795" name="no combination"/>
<scan instrumentConfigurationRef="instrument">
<cvParam cvRef="MS" accession="MS:1000016" name="scan start time" value="0.418033" unitCvRef="UO" unitAccession="UO:0000031" unitName="minute"/>
</scan>
</scanList>
<binaryDataArrayList count="2">
<binaryDataArray encodedLength="1496">
<cvParam cvRef="MS" accession="MS:1000574" name="zlib compression"/>
<cvParam cvRef="MS" accession="MS:1000514" name="m/z array" value="" unitCvRef="MS" unitAccession="MS:1000040" unitName="m/z"/>
<cvParam cvRef="MS" accession="MS:1000523" name="64-bit float"/>
<binary>eNoN0n041AcAB/C5O48ThnnokTb3uEQ990hPWlnk6w6Tl6LCXefufi/3QpehWo/Wk9r9TtOU54nIrD1eTtJiHtVS08T97mISo6S6qzxHraX9UdrKI1l/fv7/1FyY+9jDkgUvh7pUwZOiKi1gKk8iRWoP140fL4Xj9XeiE0Yp8NMmlwFWivqI/I45jgzSLafDuM4yJMw4yIlYGWIT7rZfjJNh8nFdQz8jgzXz2b35Ehmyzvc9emmRQZDmP9DD24HXtWSPMW4HPhswbs5kdoC3SXwl1/LBzyozbFw59rYYfFdK5Lj/tpbrEi9H/rhtymCUQ910K4S0yLE9qW3Y54YcbpQmg+Fl486D9i6VczYq7VGi63HZUL4IP/7cmA0f7gbLYWs2nqwItlzlKSAuyvbjJyhQan56dIFRAE4/tN0oUaCtf6NjmlUgfF9ti8WqQF5AQlQiT4kNoZykKokSYynXrO7FSoTP4NmgUYnoxy+m7awSyZ9MnvpvXonHBnnYJWcV4lYsi2TjVNiXGrW4yqhCxahp/rpVhfcRS0d1HAJrZ84djQwiQHQcHIkVEvjr+QPXCTGBiWPB/jaKQCRhK0w1EBBOJ1szGAJLw9ZZ0hsJ+Dl0OGYm8Mgr5dY2BwHR+4LQp04kGhZ1jA9ySLjWFgUqgkg4/xxQrROTsHueKbtPkjhf7j87TZGQ9At2/Wog0cb90/fLRhKfzukdB0wkhtndblNmEomdeu8BB4ntvX3zqRwKKVvcYuRcCv30FWVxIIXlfdKwtUIKljG7y0UxhQWbgE/HU0g7nFG6W0VhKENVWEVRaE4P44wbKNx8FT/S3EihTHv5foWZwhh9Lv5HB4XVH+1ya+fQyBlY6F4VROPMSb9VmUIaFU3r70VJaNB3DgVepmikr/H3LTbQqH9fF8kwNCLdF9UFNdLgdQX/EmCiURbZenncTCO56XuLdZLGq/0R977gqvFvcuLtdKEazqLuwWhajVfvjvYOGtTobM3qnW5UY803m0YFrBr9XhLPJw41uvTT3k5TatQMvey/ytFA/5undwlXg7t/LAsNEWqgqFGq3CUadLcyIc20Bl5Nm6vSGA0sF6hib5MGNoPnzhZWg55t1TFrJzWQRKcKhoVaDLWJ6r4Va7Fhq0fMGUb74e1AmMKkhWvS2/J0sxbC3IRD61gtuufzykRcHSynK08sEerA2pVss0SHjonZmwuMDhuPh/o+4eSgc2v9DCPMgWLLQ/aRJAe1buWzc3QOvuKfelg2mYPPvTWuBJsLe9HumjeOXBS8Mw+FLN+JN0f2jOSq9UirDr/U7NCjofX2WPtTPZp9osyCs3lQ3+7KTBbm4+/A/SUmOh8etpV3r+ny0ZXfPeN8sgDhCr6HtaMAq2cb0x/0FoD10dmZwkJ4zTT8vt5ciMUHv0b0aCGiW7I8bwr2YmJPbt0u8T6Mt9Kz7Jr9EC2paFllOoDrezqPxBUw2PnP2WBREYMK/rruheFj+B/p1v8e</binary>
</binaryDataArray>
<binaryDataArray encodedLength="580">
<cvParam cvRef="MS" accession="MS:1000574" name="zlib compression"/>
<cvParam cvRef="MS" accession="MS:1000515" name="intensity array" value="" unitCvRef="MS" unitAccession="MS:1000131" unitName="number of detector counts"/>
<cvParam cvRef="MS" accession="MS:1000523" name="64-bit float"/>
<binary>eNpVkzlIA1EQhl+hkDKVpLAIaCUWi63NChYWFlZqaWkhGIO3qPE+8FgPPPDAG8UrKHgVooiohRJQxDKliMUKFotYiPm/FJvmY+bN+2f+eRtjjInlXdvm//e+Ln7Opxj7uFXc/Sru3YhlE+LXsei2iKEZMX9NTErHPJ6JhdSHhsRwu1gzRTwm2lHxKa0zKwb2xexz8iviz2aKVmVmUSquuFP+hfPyC/EZn/ejYk5ctPrw0SZ+L4reqljdy70dsXROvKK+ZEO8PBTjS9pf1qPi11O/zzP5t4ufFZ/gs6pLdHrYQ7M4OCwaYqtezJhmn/icGxFj1JWiW7Ir5i6zF+bwHPF3kv74CaJrMcfvEvuHK+zD5Z0c3j/eKm5zHiTv4SuEbgDdEL4Wt5h7HB+8R1Udefy6HdxDL4z+Dt9VgnMbJnr9+zLdzNmAPvMa+gT66ef4+6T3ksBvuEmsHEAPWvixI9yPkW/05236XaFnMY9H/yRxkPkd6t/43w3Sz6BnMadLnUs+SWzw7zFPJOqvs2up78Qv8cMRvvHvcF6wST4954F/vgi6Qb5DZwFd6t0G+w+o37mK</binary>
</binaryDataArray>
</binaryDataArrayList>
</spectrum>
<spectrum index="49" id="scan=50" defaultArrayLength="188">
<cvParam cvRef="MS" accession="MS:1000130" name="positive scan"/>
<cvParam cvRef="MS" accession="MS:1000579" name="MS1 spectrum"/>
<cvParam cvRef="MS" accession="MS:1000127" name="centroid spectrum"/>
<cvParam cvRef="MS" accession="MS:1000285" name="total ion current" value="484576.00000000"/>
<cvParam cvRef="MS" accession="MS:1000504" name="base peak m/z" value="113.07420509" unitCvRef="MS" unitAccession="MS:1000040" unitName="m/z"/>
<cvParam cvRef="MS" accession="MS:1000505" name="base peak intensity" value="172263.00000000" unitCvRef="MS" unitAccession="MS:1000131" unitName="number of detector counts"/>
<cvParam cvRef="MS" accession="MS:1000511" name="ms level" value="1"/>
<cvParam cvRef="MS" accession="MS:1000527" name="highest observed m/z" value="922.00157561" unitCvRef="MS" unitAccession="MS:1000040" unitName="m/z"/>
<cvParam cvRef="MS" accession="MS:1000528" name="lowest observed m/z" value="95.06354783" unitCvRef="MS" unitAccession="MS:1000040" unitName="m/z"/>
<scanList count="1">
<cvParam cvRef="MS" accession="MS:1000795" name="no combination"/>
<scan instrumentConfigurationRef="instrument">
<cvParam cvRef="MS" accession="MS:1000016" name="scan start time" value="0.426383" unitCvRef="UO" unitAccession="UO:0000031" unitName="minute"/>
</scan>
</scanList>
<binaryDataArrayList count="2">
<binaryDataArray encodedLength="1944">
<cvParam cvRef="MS" accession="MS:1000574" name="zlib compression"/>
<cvParam cvRef="MS" accession="MS:1000514" name="m/z array" value="" unitCvRef="MS" unitAccession="MS:1000040" unitName="m/z"/>
<cvParam cvRef="MS" accession="MS:1000523" name="64-bit float"/>
<binary>eNoN0nlYjAkAx/GaGbuKpGjDHqlheTah2oq2dn9mpiwPsoPmaq73nXdmKtWMIZrSMfMSQpQrUUwltydHW7m2ZgaVY8qdXBOyeXb3KdplS7v++vzz/fNrznj9nZdNgLWNNxsXs4Tw2D2UYuQK8UwQusQzRoh/ztSsXkcL0Xx97M+XrUI09PvOSGWKsCjWseMjS4RGdd3teRwR4mf0n93J+6QnOfOSWYSNTeWhrutF8BGGVb6xifD1y5SQFwwxfBTVeTaWGIvNZUMZPDE8L+24qTGLEVjQ80BiE2P2MXPMLaYEvpXdLeUcCaLfJUaNj5Fgcq1XajEtQXzphgChTYJex4lM1hUJZsL7v1hWAooOLmgtHpaAjCCGyT86AXve/3rlMi8BoS07wgfyEiDva639i07AiM+q+k32BDyuP+9mY0kRzn6q1c+RoiOeU8mKlWLKvqotI2kp1PmXF15bJ8Xfn5e5vLBL4X+dpheyZEhOOctax5XhRBQ72SdbBtYBXfU9WobxQSMFbutlCHNZH+xmk+Fd3JagJx9lIHUTP28cJsfbdwtfNvLk4OnuVV6n5Si3jDpQb5ej7ULxkySGAq1jI0oRoMAD0b7Dc9gKmHjcvY45CnCOjzr5jKOAMCrnxV1CgZ8Pp6/szlYgx28wCyYFpv6rGC03KyCKKKn0sCjQXjDtcE6TAkpNTi7tVGBNJXl20FUJnv1DTQdDiTJhaSARoIQh8CGbz1HCetvBeUYo8ZXjqPQ3kxK9C9Li5lqUKN23acfaCiWKS1xlD5uUoCW1tTanEtoVXsvimQSyzrfWbPcjMJumyCg2gXyLg1fNIZDXcuwlP4aAsVD2xWo5gY+EK/MtQWBqjDR30EJgV/HDwJVNBDbmurXGWwlsdvfr6XUSeHR+24UeBolTYtbbpAAS2jifgDw2CeoNoY/kkvA9Up3RQ5AwliWc2G4iUWQYqvSvIOEhzdY0WUk8epuUYnCS+D12XOGlLhK2vv64EKYKI7wGdIvYKvQPDKdTOCpcG1V1RcBV4dD3ky9HkiqM7Xy49YFJhT2tfw7et6jQzSzXtDtV8FZoCu90qXDuRtTSBiYFAdNvVhSbwoNA7gJPLoWG3WNzThMUdGvuxTeRFD7OHN873UQhsq6g18NMofQbjt6lgsKUKu9h9VYK2kPu+fwuCvV+EvkWthovz119NYKrhueQcZaeVMN4gWvaalLjwtwC422zGvv6Nxyvs6ixbdqI7rtdamiaJ41WMjS4+EGUupGpwRhf7tH/2Br4HC7LL+ZoYC+qLTnJ1aB+71XVe1KDrYwJql6LBgv8flQ/YmhxMLy1tIOrxYe5QzM8VVo4ig1FYbQWcQXRdS0WLar/5rkOVGgRERHS0G/VoqSmdNf751pMNV7frurSwn7Ave2GfyLuFs5PuhWQiPRyqtqDm4hl0jPT+OZE1KcOiLIqErGNEZolsCZiHMUvdO/61Au0VNC3SZ8+GW0PViWhNWT/4vldSQiWt80/QCUjwu71j5JOhngw4sc7zmToD9340PwqGTfdfJXuzlQ8pc3Wcaw0FDfUpsxjp+GPlrzZNZo0/NTk6n7cSwdLfO1Ve40O2eI5mzoadcgMG17Y0abDTt7z6LBgPXqU3fcffzJLkE8U6fUYFy5b+8NZPfQaw+ugJj1uhZ2mue16mD3Ss/r69AgffJb2GX8FHpecCFlOGFATWJ/5tckAeXTn0r42A7Qt09qaJ66Edcxzt86ZKxG8jnIRB6xCbo3LE5+QVXid287y5ayCs1rYnM1Jh2DZL5M38NORN8HtSLtzNQZ2Oq45LGswqXR+8G1+Bjr/KkkdaTBiuuf+DSpzJmq3L+F7V2SibxFnwpgzmei0X/V9rMyFfX9k3ZeWXBSdquoIbc+Dc3nbPU/ChEOZJy9G6cwwjunNmrXGjKOz7EtUK2jsWeQdyXRsxv+cTZ94</binary>
</binaryDataArray>
<binaryDataArray encodedLength="728">
<cvParam cvRef="MS" accession="MS:1000574" name="zlib compression"/>
<cvParam cvRef="MS" accession="MS:1000515" name="intensity array" value="" unitCvRef="MS" unitAccession="MS:1000131" unitName="number of detector counts"/>
<cvParam cvRef="MS" accession="MS:1000523" name="64-bit float"/>
<binary>eNpdlDFMFEEUhqfAQKFkSzQWW1hQUFxBQTl215hcTEyM1ZUURM8DFBRhUDxPgrgGRECji6CSgGZVEikg2SjG0otaGGNxMcRQbmFhqfJ/W4zXfHlvZt7873+zZ8zfX8s7+w+msCxOLYjdH/bpks/i+Hvl++6Ioy/FzhviwXnx2BNx/b54eEOsVMQjr8XiLdFVxZZINHfF8rC4e0/8Qv0z1P+xKU6viUdXOK96Pa0Hju+HJeoU0X9ySTy0Lc5Pi8+3xAn621kV7Zj4fVH8HYvxbfEb9zv820V/c0L8xH0bz8SRB9T7iC+vuG9WTPCzqPrulPw37dQJLjOvUeJrYukivIQ+fC2Q35oTX1Anxv/Jx/j5lPxDcYX9v5hjHV/28GGKfC/nv5K36LK5zhFidBn8NOP0X6M+foXOX4/QZW+KKfsLg+JpzjXOs39APMG7a7vqv7+YdUPcILYDflzCnxL1N9GT4WcTf0P6C/tZp++A9T3eSXide+vM+QL10Z2hp4heRx1LvxH1y0PsJ3b5vcynSb2YfQn9rDLPnjm/XoX9ad4/uptnift9fel/+9NzrJNvTPrfdZL3UfX7Taq+3jbm7mAvfRt8Cmr+Oebpfr5V3DVDffQGcId8yNwi7lt+Q8ycA+5JeJ8pOjL6DGCWoPMKeXyx+XtGXyf3ZrzTAKb4avJ3BAuc7+P/I83ng54yemK+rwh2PKK/If87qNfsH1T07x8=</binary>
</binaryDataArray>
</binaryDataArrayList>
</spectrum>
<spectrum index="50" id="scan=51" defaultArrayLength="220">
<cvParam cvRef="MS" accession="MS:1000130" name="positive scan"/>
<cvParam cvRef="MS" accession="MS:1000579" name="MS1 spectrum"/>
<cvParam cvRef="MS" accession="MS:1000127" name="centroid spectrum"/>
<cvParam cvRef="MS" accession="MS:1000285" name="total ion current" value="524866.00000000"/>
<cvParam cvRef="MS" accession="MS:1000504" name="base peak m/z" value="113.07425986" unitCvRef="MS" unitAccession="MS:1000040" unitName="m/z"/>
<cvParam cvRef="MS" accession="MS:1000505" name="base peak intensity" value="186292.00000000" unitCvRef="MS" unitAccession="MS:1000131" unitName="number of detector counts"/>
<cvParam cvRef="MS" accession="MS:1000511" name="ms level" value="1"/>
<cvParam cvRef="MS" accession="MS:1000527" name="highest observed m/z" value="922.00790380" unitCvRef="MS" unitAccession="MS:1000040" unitName="m/z"/>
<cvParam cvRef="MS" accession="MS:1000528" name="lowest observed m/z" value="95.06371582" unitCvRef="MS" unitAccession="MS:1000040" unitName="m/z"/>
<scanList count="1">
<cvParam cvRef="MS" accession="MS:1000795" name="no combination"/>
<scan instrumentConfigurationRef="instrument">
<cvParam cvRef="MS" accession="MS:1000016" name="scan start time" value="0.434733" unitCvRef="UO" unitAccession="UO:0000031" unitName="minute"/>
</scan>
</scanList>
<binaryDataArrayList count="2">
<binaryDataArray encodedLength="2264">
<cvParam cvRef="MS" accession="MS:1000574" name="zlib compression"/>
<cvParam cvRef="MS" accession="MS:1000514" name="m/z array" value="" unitCvRef="MS" unitAccession="MS:1000040" unitName="m/z"/>
<cvParam cvRef="MS" accession="MS:1000523" name="64-bit float"/>
<binary>eNoNyn881AcDB3DuzqvWkkyKapQbMfOgmlItH3eyda1SiIs7d9/v/fCrcjh0Iu57sk5UWpu9plmHSpkiyZMpuWNFWqg1leSOo1xqWoo9ePbX+5/3etecERtdGJaY//QRnxGOyAPXLknY4TCdqwm22hSO6bLkszmqcCwW/SL/5EY4lq7c7vqb9t83UKUcpnHxu+6sycKCi7p/Xod8zeIi/0Yb92wAF43rvW7pKC60cxvn/C+HC9s9sQETOi7UcB/RMnZjgxlnZVHAv051zfRSu2GxBV8n6Xbj/jMH8Qg9Am+s0y3nsiPQyfFItt8UAaL+4Ik2VQTq28pX7NJFwKz6Y7dZrRFYW+f6vdoiEqct91Y2BUQi1KOr9qUqErXHI1flaiNxTtz9R2hLJHjzcpc2MHgoCY4/RvrzoPuie3hWIA8eZ8TmzykeDh36PuB2Dg8LZt42LdXxME9D3nFu5UF5cubyFgYfdp6VU0VsPmY/P/3aLpOPm15mzCcqPlr5xcG+h/iw1PQELdLxof7gn0WGKT5K/NzbttOjED3+36MNFlGoF0v8WgKiYErtdMlTRaHSnj6lbYlCb8EqMxlNAF5wa2WwkwAvZGtefMkUoOfLH32u+gtw0GGXtJ8lAGdyrL2PEGCxPujTkUwBxLfWJCxTCrDa93Q1hxJg+qfBBKlGAE18RdiN6wJ0bsvyOd4swNTFECu1XoDh/1DUU5oQz0w0X9JJCEUGo2IzSwjXx7r2AUKIR1/4XrqmFKLpVx9PrkaIhqzj9j+XCuGQ3/HS1CyE28LVcZZ6Ibze2YybG4SoSY11TaMReLX83HQ4ncBV/5IjxxwJHOvJmN7IJHBkPH+iiUWggVp+cF8UAZa69mkjQeD64Juff1cSeGRnu0OmIaDI6+VImgn4bh1/eFBLYNhl3YMFBgIPjb+OXKSReFPOt1Q4kUjlzL0bwiRhjDjj4c8mMb7izIYqggR2pXxDKUkMiTZnqCkSPhb7C6w1JNztO0rdS0nUnSeqpm6SOFF4dO/dZhIOQ0bvdD2J2/sL7VfRRaA5xGQGMkWYMHscaE2KcCO017iCEqHh/mXbRxoRXAvPyGdpRfjwrtKsSC9Ce1P3qVcGEZK6RysP08W41Hg7KJApRnxnfs9ithgWDPpSBSFGFMcr8zwpRr106SZrpRgMv/k+npQY5Ts3aR9qxKh532Oo0Iphd3jjBYlBjPBjVSfv0SRIzC4Iq2BKMCjx/iGQJcG2JBrTipQg7H3b/SJKAnpJlSi6VIJ+4WfV87QScGJVjY0GCbZeuxIbTJMifFKpz6ZL0VcsP1XOluKB07pMOSlF/ceHkx0pKTI6VpcbNVJ4h8y0z9CiMcla8+4UMxoPTPjtBTsa7ot4TxaIolEawKbNUUVjOv9Cn3NZNL6yvXOvuD8adS2FZR3LY1Cj1a/8mxmDRBu3Q38qY3Dd8vL7XG0McjnfVlsbYtDm9t1TZ2YsBkJeb21yisM3t+VHy/RxwFpL4+yBOPSZPILOG+NAvxe+SkqPx+bwiNwEZjwWyidrPAfi0WmTa79XtAeNzjVVH2j3wIWab2UY2IOztcqSgf69MCabbV7H3IdgjeNFg3QfVkgvfNRqnQAX/vvg9uUJGD638FNtdQJGx08WdNxMQE1jm3tbZwKGeDn6x94yDOQ7tPztL8PGZ3kbj8pkSLfpeDGnUIaQkUlTUK0M084Oy7ybZbB69OTVui4Zhj1yn/rpZVCO2l+6MyZDTqcu/tWOROybH1P4TpiIVDtsK/NOwtz1gyaCSEIPxRBkJSYhf7/IYZkyCb9ceRLr1pUEKm2079ayZMT8ka8a9kpGhenHD1ePJeOKuWki0kkOtWbRJz4r5UgmB/N2seRYbm7MuE/Isf0t5fpVjRx1/aP1alYKiKjAz7t3puBz9oLQbCIFo+rS7WsSUyAIYtnGFKbAIjfPUatJw8sbd0u6d+5HGGYdrtXsR/Pwq+sLkxRQHKP1m1MKCIr7A69rFGh7nM4QahUg+qY9JVQ6ynqXlGadSEdF3AGVV2k6vjvB+tP3cjrq5iijJOwDkBbrTQWGDHwm3CM+wczEvYeKyefCLBy3dOmekWXhopVatUSTBX1cykOn81ngvmsnpjdnY+vVVN2EMBvk/Zqxt9nZSGNr9Gu7svEXqZ5YvVMJqftsC/ZuJWJ3JCTTCCVu3v7Lca5eiQ2vQw2BY0qUfhvvu4VGocjPw5bjRME4RG/xTaDgH3q4yzONgq0lwzwiUYWh6V7P+feO4P+tryGu</binary>
</binaryDataArray>
<binaryDataArray encodedLength="836">
<cvParam cvRef="MS" accession="MS:1000574" name="zlib compression"/>
<cvParam cvRef="MS" accession="MS:1000515" name="intensity array" value="" unitCvRef="MS" unitAccession="MS:1000131" unitName="number of detector counts"/>
<cvParam cvRef="MS" accession="MS:1000523" name="64-bit float"/>
<binary>eNpVlT1MU1EYhs9AHIzDjZODQweHDsbckUGTa2JMB4cODo1TNx1MvCLQIoinWhT/oKiBglGv0QghDPibDog1kGhwucbFoTF3Mo53YGA09n3OcLo8Oe133u//1Bhj7PiXyPz/DD4Tt9t9WvO1z2jrp74318TTW+J6SzzxjvtNMVsUD74W96Rnzr+Hb8XyLVgXdx+KpWmxMCpuPBHXHolnV8QB9EprfSaf9p3snxcVt6ncRJd47n4Wv80qvyPb5EEcH9+IrRGxe0lceS6eeykeeCxurooTy+KhGXEavXhC7L0Qf2G/kcj/zned938grzmxfZ8+LMnu2A+d/+C/gH7lnlil7sm4GFLPwSn6NimeeUr+9NnQv6PU5zf9qlDv7hL1WOB8FX36E+Kvh30Ju4FX3EM/uCMW6Ud3WMydHnUKYOcGdZwl3wb38Fun/8157LBPyDu/LEY1GKPP7/GYuMwctqh3gE42hJ2Ls+HrZjW/zm1LnOjaK8RDPhEM6UOOXdL040nw22IPuujY675+Rj4JcRj049iP2+1RSpxV9NM5v+4G3Tp7etz12+XLPkToxsQV4D9AN6AOZexb3DfElbm54X6Bc4ZdwPdF5jtxfWQPU875A/Ev859zb4/5CuTP1naYE+bekm+bfexYP4/qsJ/3yCZ7yxxb8gqxL9CnhHdqnTwvEJeN/bhD9CdX/fchd/VhT8Lbfv4xc2OoQ2/B13d1LtPHeMjf0yL1sm6e8VNg/yIXP3Xc5b2LmfsOe1Yd8/vl3sccf1nDz/fivL8foYsXf5b7h6lvD3bdPvB/kxJXhJ/yqD+PpxLic3mQVzoV/QNFFhnS</binary>
</binaryDataArray>
</binaryDataArrayList>
</spectrum>
<spectrum index="51" id="scan=52" defaultArrayLength="250">
<cvParam cvRef="MS" accession="MS:1000130" name="positive scan"/>
<cvParam cvRef="MS" accession="MS:1000579" name="MS1 spectrum"/>
<cvParam cvRef="MS" accession="MS:1000127" name="centroid spectrum"/>
<cvParam cvRef="MS" accession="MS:1000285" name="total ion current" value="548846.00000000"/>
<cvParam cvRef="MS" accession="MS:1000504" name="base peak m/z" value="113.07437384" unitCvRef="MS" unitAccession="MS:1000040" unitName="m/z"/>
<cvParam cvRef="MS" accession="MS:1000505" name="base peak intensity" value="174795.00000000" unitCvRef="MS" unitAccession="MS:1000131" unitName="number of detector counts"/>
<cvParam cvRef="MS" accession="MS:1000511" name="ms level" value="1"/>
<cvParam cvRef="MS" accession="MS:1000527" name="highest observed m/z" value="922.01783656" unitCvRef="MS" unitAccession="MS:1000040" unitName="m/z"/>
<cvParam cvRef="MS" accession="MS:1000528" name="lowest observed m/z" value="95.06338019" unitCvRef="MS" unitAccession="MS:1000040" unitName="m/z"/>
<scanList count="1">
<cvParam cvRef="MS" accession="MS:1000795" name="no combination"/>
<scan instrumentConfigurationRef="instrument">
<cvParam cvRef="MS" accession="MS:1000016" name="scan start time" value="0.443083" unitCvRef="UO" unitAccession="UO:0000031" unitName="minute"/>
</scan>
</scanList>
<binaryDataArrayList count="2">
<binaryDataArray encodedLength="2564">
<cvParam cvRef="MS" accession="MS:1000574" name="zlib compression"/>
<cvParam cvRef="MS" accession="MS:1000514" name="m/z array" value="" unitCvRef="MS" unitAccession="MS:1000040" unitName="m/z"/>
<cvParam cvRef="MS" accession="MS:1000523" name="64-bit float"/>
<binary>eNoNynk81AkDx3GNEUvIFU/1UKZNpxwd9JCvGSpCmWw5xhi/uVwZY5wjxcwIKdvFdli2ER3al9KLLqQZinajtcnSumbEkg5qXUv79Of78/ocz/8l2qDxIEaSV63hkAOxesfL6UxaILR7TQqMPQPRuPuCIlkWiNli0t3nykBstMi1ZGoGoVv3QQtZKwiXD+izydQgOPceIoV5BOHk/9bsVkqD0Hbnje/CY0Ew+sv93efGINw87/JHLTkYkdJNdckewbgxbtyTKQ2GxHhXc0RjMEwGSuZfaYbgtNUjTgItBDH3Vn+r5xmCec49/xxZCN5/aLgnaAyBb5ONzlxTCCo/Xc+31WLgYMVR2xI3BgyGxMcVHgxUbyYfGJUxYC7nlhFKBo5bMIxzmhgYlbJcm8ih0PsulsZ1D0WALTN/zjMUv72wDVorCwXr7UFea1YofDvevihp+tonK/XdyExQtNtcpDQmchg7102kMzGQEOT7TMZEsXfeti4lE8Mje7aMzTORstWyrFErDK3F/TVtHmHoVS4dvSsLQ2CbX1NdUxgc+vr1mSQWasSaPaKVLGwvdrPxt2ZBnynRsqawMDX9ya/RnYVW9oj/AJWF2C9eVV0EC30B289+OMJCfHDhGScJCxXbpe4HpCz8UUK9aixn4e/Wvi/nFSwEy7XenVCxkPk2RNlJCofV/EwyzzocmR0NCKOGozmqQbePCEfYnL1njSQcnQla+3zk4TirjreQlYajQOzt8koRju5XufX1qnAc3q2TQSMRqNbo1yc0CVQs/7nwghWB+XAT6uRKAtsMfs1xpxBYRDl1VUEloCETDAvDCCSItr98QBDY8FxH61fJ1y9t+XC2nICNyfQPfAWBPW6bCrKUBBb3cA2XqwmYV3ZKT5HYmHOuMfG2ZuOjX+JmOoWNbptrs840NuqfiPprCDZ6bOXXUyRskDfumKXI2fg3ty9Au5SNDw89MqYfs/HsWfTQBwUbLyVUBkvFRsWs3bsqNRv+651LTEgc5O9bVOioyYGnwrxrH4WDjXUlLnIqB2bf12tn0jgI6N399L9sDk6ci2CSOV+/2cWJzyQc7I96udWolIMN1yemTJUcKFcEKAvVHBi6fWd7WZMLplYRcw2FC4e8sgJLGhd6df0TFQQXn1RvcvUkXIQYBbdTpVzUKmUj7XIuPA2o98cUX62zabxMyYWVhJzvo+bCtcKIP0Li4ZjZgb0VFB4SK6lrdNk8VJ/eVPenlIePcyG380p5uNZ6LdVMyYP+6ylhqYoH+T91cTfUPOwPMC8XkfhgCp76zlvz4b/TuEV3FR92zRomzTQ+WummJkVsPiLNu8//IuEjkLhFfiPnI/v4MTuamg9xWePfaYN89F5bMhmrGYG1G8LW662KgLIjNPAzLQLnLs0IdDkRcPL8vOJfeQSCnRilFlcioLfg6eFvVBGwoOrfkltHYq0hj/KZEomWE5eqU5SRuGvPtVGrIkEZ1/hpRh0JA+fZWB4lCqYNWy7ar46CxsXR9FO0KBQueTKzhx2Fh5xNEyLraNxM7x5sp0TD8upx16OqaOyS7d9qPhiN7ro1vw8NRWPy8J49LZoxmNlS7rJsMAbVy+N7/a8egk/MZ+pr9SHoFLpO8smxsDv5g/A/7Fi8dM6jG6pi4fHAO92DIsBb/+fjqXwB/lq1Yt+uKwK8MdPfv3JQgDLqgHP8sABi162dt4ziMFlbVCOgx2G1n4l7nSgO6wV1E8234zDh3+HT9zgOFzPVBj2/xWEtf+dYtpEQdTkL09T2QphptMpH3YVwUJzXLRAKwdU+yXFUCLFf/M/o5nYhfq5taRqcECLOt/vhQno8Cg2Ll+sS8ZCZuAcfkscjucmpMYEQ4c4+Xu1GiQgWPZYcUrsI9/uepbavSIChoz3ZyzoBN+9nN/fbJeDctOnrYOtEiAzTHEwdElE5W3HCip6IdQtn7nYTidAwq/IxOpeI8txr+k5ViSh651x/j5SEvTZxM9HWSRh+tdhATE2CpLdNJ4ueBAfL8sOu8UnYYb5edPBMEpRFA7UXJMlYHPCv8rUiGXsfj33/SJWMISndUUxKQfXS0IhWeQo+Tqs8/qSn4oo02HCESIVT5+lFt+SpkCpGHnRUpWJFy/MpbZEYhQzdhKVSMfbGXji9rFSMxX7OP0IpRhP5+WWBNA1+la4LRGfTMFuU5bSkNA1TlIEBuztp8Nh1OXcpOx1lBTGJY+3paB1gpZWr0zE35vd7BeUIvu3q1y51PAJh9YH3U+qj6Fs3MDO4IAPLTt4hhsIzQCR2Tb6KzMDt4UstFvEZGHW76WAkz4BLjSjf6sZXn/YeNq/KwMdvcmnvH2dgKrH4yZxXJkLyNsaQiUyUP6oWb2nPhFeAV9e27kxQD4nfr6NL8MXXrcExWALv9hs7dAgJfLTEn8gqCbzszzR8GZGg5UveSVtrKeqTE+jOcVI0tIwPeaRIwYu9PwKJFIp+aUOgsQx777aMh9JliL3elsWJl+FOySKmRCJD4ZSHVbkqC6aTuh2dxtkgT0VMKJdmw20348ePkhzkpB7JXvXiBP4PRn2HcQ==</binary>
</binaryDataArray>
<binaryDataArray encodedLength="920">
<cvParam cvRef="MS" accession="MS:1000574" name="zlib compression"/>
<cvParam cvRef="MS" accession="MS:1000515" name="intensity array" value="" unitCvRef="MS" unitAccession="MS:1000131" unitName="number of detector counts"/>
<cvParam cvRef="MS" accession="MS:1000523" name="64-bit float"/>
<binary>eNpdlD1oFEEUx6eIEMTiCgvLLSzSeWWQFKtVCovDIlxhsY2QSjeaOy96MRtzOVBP3cR4xiTgBTHGD3D9CkcQXRUkaWRBlBQWW1gcVlvJgQHFe79Bntv8mJ03b/7va4wxJtj84Jq/X989Yfeu8MFWj+6vz7I+9F6YuyM8/kwYVzjP/8YjYbQsPPpKuP1c6DeFZhx/i8LCVWF4VvhzVTi+IsyeCh9uCFfWhInfY3Fkz5HeOr+N33nh2v0eg98xeq/LevEd568I374QBsTzmjwsyXnTkXOmil1CfNlF4QZ2I0+E+9G9/kk4RR6GZzi3RL5nhYfJW/JFuMB5p0p+zgu30OuQr06dvN0g7pvCJno87L+Srx/UuYL/6m3hN/hyjjqNCQ+Qxxj/efR4+Nl3S+vLLkDy6FDPkP2U/53L6JjGDrauCYfQW2ngL+B+dCWXhO5p4p6E3BPiL8S+1Mb/FPHwPyhxDvu0qvW63OtQ5xT2U7cifVHALpnR8Q2wzpGXYELYRn9hWvfRYIjOM3o/IY++/Y/+jHi8c8RFPBHrBv5yzJvL/VlDx+n4xIdfvyw8Rl90l9W8GQd/Cecjq4v9QeJ20Bfgt0sfhehMOZdnnUAfZpO6nh7rPPe067qeOfJk2PdYD2C3Xtd5MtQlJd6A+g/PaT+x9Fkw9FHWu8xFVtJ69j6m/vSHoQ9ObpIP+iVCr8f7t4MuQ3x98zovDv3S5Z1wbN/CWvhfn+G/xbx56Auph7Hxkv/vvMteWftJ2Ddjur5+oP2mNeaW9yCw81DTfbK7gH6bdziK/ShzHxFvhf6LsGvZ+2wfoq+ffjO8BwlxtJiD4qzOS8h+B71ZVfuLbH/b94L1iabO/0He2R3mKaberbJ+n1zs36zqPg0n9L1Wf4V8+Nwbn9Jzafsn+dcHfwDxS0CX</binary>
</binaryDataArray>
</binaryDataArrayList>
</spectrum>
<spectrum index="52" id="scan=53" defaultArrayLength="236">
<cvParam cvRef="MS" accession="MS:1000130" name="positive scan"/>
<cvParam cvRef="MS" accession="MS:1000579" name="MS1 spectrum"/>
<cvParam cvRef="MS" accession="MS:1000127" name="centroid spectrum"/>
<cvParam cvRef="MS" accession="MS:1000285" name="total ion current" value="528608.00000000"/>
<cvParam cvRef="MS" accession="MS:1000504" name="base peak m/z" value="113.07433082" unitCvRef="MS" unitAccession="MS:1000040" unitName="m/z"/>
<cvParam cvRef="MS" accession="MS:1000505" name="base peak intensity" value="183062.00000000" unitCvRef="MS" unitAccession="MS:1000131" unitName="number of detector counts"/>
<cvParam cvRef="MS" accession="MS:1000511" name="ms level" value="1"/>
<cvParam cvRef="MS" accession="MS:1000527" name="highest observed m/z" value="922.00061993" unitCvRef="MS" unitAccession="MS:1000040" unitName="m/z"/>
<cvParam cvRef="MS" accession="MS:1000528" name="lowest observed m/z" value="95.06361029" unitCvRef="MS" unitAccession="MS:1000040" unitName="m/z"/>
<scanList count="1">
<cvParam cvRef="MS" accession="MS:1000795" name="no combination"/>
<scan instrumentConfigurationRef="instrument">
<cvParam cvRef="MS" accession="MS:1000016" name="scan start time" value="0.451433" unitCvRef="UO" unitAccession="UO:0000031" unitName="minute"/>
</scan>
</scanList>
<binaryDataArrayList count="2">
<binaryDataArray encodedLength="2432">
<cvParam cvRef="MS" accession="MS:1000574" name="zlib compression"/>
<cvParam cvRef="MS" accession="MS:1000514" name="m/z array" value="" unitCvRef="MS" unitAccession="MS:1000040" unitName="m/z"/>
<cvParam cvRef="MS" accession="MS:1000523" name="64-bit float"/>
<binary>eNoN0fk/1AkDB/DHDB1KQpJNLzG2fUW8KKIt9mPQRpQlxcwYM9853MdgEHLMQU9FixSVbEOyKVRbOlwZR44mRHQ92RkqtEtY7Sbb00/vP+Bt0j1qrdt6CMUMfbt0dX/0/Xmg1t3FH1fTN/qudfNH3upIpVTiD9SVdsnl/qDmLD42IwfgTLLV+DKNAKinfMhZQQ2Adl2ofZVrANZH/2bdLw5AmPqug/PSAFA+OCvetwaAOnLq0zIyDfZyX9JddRoS/vd831oXGuRtqZ9OutJQFa5LKRXTsP2WZ2GDlIawvUyn+FYaGlL2rxwk07HTZ9xiypWOiQWHsAIJHRW/Ftp7t9KR1yVyWdFOh2bltNRDgwG7m6vKL/zAgO2Q5tMHrgxUZtjxpiQMmNWW+YfIGVjREW4hbGNAa813Bq3qgSjROL9IdQ7E9wc+Llm+OxCVn4eUi+JAVAtpE/elgXihVaLp0RqIZTOUcOP2QNSkvkpgqjMxdumKKM6FidlTF7w005ggHck70ilhYunKG/ussph47CV4MCZnwuT1ecel/zLhdS3BZxs5CIzT262uaQSB5MjoHnQNQrXd5LmLkiAInEt23msLwnZaURCfxILvwaP6u01ZaLjRNe1EYWGTUUlnpzMLG+9tnfidysJzz81TcoKFCLc7xaNpLJy3641dI2Lh88W1WXQxC61aP9PmL7LQuJhXJWlhYe7OnaXlShaO6TTrKUlstIyU6hKmbPzV86u1H5WNqPq0uHGCjScvrzjcFrGRr3FZ7wcZG37dHB1RGRvSmsW6+RY21CZ3dPUo2Ui9tHqerkZAEaly55EI7Km5NxFBJmCtH6lXbExAnJg5qWNKgBo/InWiEPjLfN9sI5VAzgK3I8qNwH8fTe+PCiJQ373IP0QQ8L1/6ZW2iEB6VoPBy68m9XmsbpURGJB+nktvIcBZxrmmpSLw/vWjk9UkDvSrN25SmXDgusH/lAeFg06LxoYdLhw8pSsuDBMc7LBh2ueIOMhutuOtKuMgq+zzrmQ5By7XcyQvlBzknvyW50jmwsBBeHA/hYu9brtCuVQu7lYcYT/kcEG3qJ2Ui7hYMrDFK1XGhdZ4W6iRnItL5uvDF1RcjHX2xLeReMg65J74gMzD6tnRhm8pPNgmfuP9hMrDhSL9UCnBg27f2cb7HB54e7xHNEQ8OP3dcHOLmIf6itzctzIeKj398prkPKS+G9UuVPFgvvJJfj2Fj8w6u2QdFz5UfO/SJW58vNT7+7gOhw8Hp9ovdWI+QrgToYZyPu4mtupcVvFxLeHxFwYpGLn6Or/QycH4rHgz+6NZMAoNzSzaXILhIOp+PSoLxoNHeZqDpBDc7u/wOk8JQR3Pxuy9SwgaiprYJG4IHgY/FGmVhUC//7vMQlUIbHetWHPLJBTnV6TtXaSEgtJecz1VHornwu7ng8pQKIRWegcpYaA08ReMNoXB509ctFWFYXmporPWNByPp6ybV5qFw8t58wkdVTim2pibZ79q5klKan4TjrCwbZ6LpAgM3f7SksaJwKeJqaqOsgjofxp0XzcagX9ZjwRG6pGwOx01d0AZBb8lY+tNKdE4Jhm+WmQWjcZ1E0pqeTQiI92+uaWMxgm233iTTgyiXrGrFCYxWEihFbVfj0H+Hs+kVw9iUG2qc2m4Lwa5H6UvlDYCbBU3kt85CzCXfJj15icBos4cV5YLBHB2/KdfO1+Ah9qWbfTfBLDdJi2wbRGgPDh78/Z+AdJ7C8emPwhg0G3XMTcjwPCUsFbdJxaalk4X2bJYjM3MTcYRcRgyPLPFNTYOA4qnN9RFcbiwzt+N3B+He+acZwMb4yFzu147Zh2PCEVMJXkmHr7rLJMMdIXYNrLApJkKwQ4cnjTaKoTNsFOGA1WIn4dkm6YJIT4Gtsxb3RDiaUnBu3OkBNT7p+45Rk3AbkPjd7q+Cdg8LN7JjE3A6ao8s9L8BFgofQaO30iAsbmyu800EXq98Wa5PonYpp/V2a1MRNMzp95ftibhcXaitkqWhNcz7a+GfQ6jGI6BHcRhLNeMu3NVdhhXDiRaGcclw+vkftXvomRYev/HRiFLRmrxOkaSPBl7zZ8VxT9JxrnchVVx4hQEfVhdkF6QghLxoXGTshTs9vYk77iZgodyQ1MbyhEYjWlWVqiO4JDRa/tUctrXZ7WAAkoasit0DdVH03Ew+Q/DObUMlOcTS96yM9A03K3cIMtAnXvPUr0rGbA8atAzezcDHTbr12h4ZIL6dn+1oU8mglWCLXPsTLwoJYm29mci+qfljU7PMxGFijRLHxHUntz/3pImQpTm0Nk1hAhKj/x2wzARus4JlnuRxFCuzUkRmopRU67m5xwjhuKp/Y8uIjFa0mKmhSQJxu6lVHrESjBwtpoelC9Bs2LwcoNuNqo3kOr6REehN6fhptZ7Av8HkBlQGg==</binary>
</binaryDataArray>
<binaryDataArray encodedLength="892">
<cvParam cvRef="MS" accession="MS:1000574" name="zlib compression"/>
<cvParam cvRef="MS" accession="MS:1000515" name="intensity array" value="" unitCvRef="MS" unitAccession="MS:1000131" unitName="number of detector counts"/>
<cvParam cvRef="MS" accession="MS:1000523" name="64-bit float"/>
<binary>eNpVlT1oU1EUx+8g6uAQOjm+sSBIBofQ6QodgjhkzKDyBgcHMS+11URtvNpYIrX2pbY1fj/qB1UrPD+J4PDEWoKgBMnQQeSNDhkydChOYs7vDjfLj/vx7vmf/zn3RimlzMkvWv3/rT+Gi0OaNxtD6pGejI98lfV6S/giFpqK8DTzjTXhrnvCAx+EPvv2vBZ2a8K9RqjKLvsrwuAG5z8QJsz/JU7zrfDEM+JMDBkXdx8ejn9synx8W3goEq5+ErYlvhlP0HVd+I38vHPCLOw/FI49Qe+McOOVMP9UOCBeIYAXhX8eCVeeCyfxaeG78PhHdJH3oCE8yLnLP/GdPMIqcfFxCz1pSVi8xvqccHyZ+qAj5fxfjLfJax/17ME2vh+7JdQT+HJBuMS8uSncPyvs3CEeNNYP9EZn8fGSsMK8vsJ+fM+Rlwnpi2lhpi7cXKd+C8Sljt55+oY4CX513qHjKj6yHrMe0Z+e9Zd8InQUyu6+DPX1J4U76Epq7j2x/ZQjzw7+++zLzbN/inPxucv3bXQo4qTo0Pga2HxZj5eER5vUhbij1n/qev8u9STOgHN9fOky3uI7H319+kNV3PyzfJeeIQ/GGfJs4bvPubHVb/2mj6KSG28Uv2J81NyThH3xvKPXbH9mH31TJO7sKu8P90Pb+tPPWXxvkO/Ie3SjKym7fo9xHwN8WGu6fVWwfqC79ZJzplz99t72FtFh7wP7QvRHtm8Yt+dcvwfoUsTVJbdvPPz2am69FH18Cv2a/UXOz6Artvmjq2DfSc79zf9Jgr9F+iSpuHqyVTf/fMN9N1Pi58lzh3p77NdV9x0x9p5f5r3ivQvQF/Kux9QxqDv/GypjXH11/ney024/hvhrrK98H6Bbz+h/qwAoZA==</binary>
</binaryDataArray>
</binaryDataArrayList>
</spectrum>
<spectrum index="53" id="scan=54" defaultArrayLength="238">
<cvParam cvRef="MS" accession="MS:1000130" name="positive scan"/>
<cvParam cvRef="MS" accession="MS:1000579" name="MS1 spectrum"/>
<cvParam cvRef="MS" accession="MS:1000127" name="centroid spectrum"/>
<cvParam cvRef="MS" accession="MS:1000285" name="total ion current" value="516528.00000000"/>
<cvParam cvRef="MS" accession="MS:1000504" name="base peak m/z" value="113.07420476" unitCvRef="MS" unitAccession="MS:1000040" unitName="m/z"/>
<cvParam cvRef="MS" accession="MS:1000505" name="base peak intensity" value="173695.00000000" unitCvRef="MS" unitAccession="MS:1000131" unitName="number of detector counts"/>
<cvParam cvRef="MS" accession="MS:1000511" name="ms level" value="1"/>
<cvParam cvRef="MS" accession="MS:1000527" name="highest observed m/z" value="922.00300087" unitCvRef="MS" unitAccession="MS:1000040" unitName="m/z"/>
<cvParam cvRef="MS" accession="MS:1000528" name="lowest observed m/z" value="95.06332792" unitCvRef="MS" unitAccession="MS:1000040" unitName="m/z"/>
<scanList count="1">
<cvParam cvRef="MS" accession="MS:1000795" name="no combination"/>
<scan instrumentConfigurationRef="instrument">
<cvParam cvRef="MS" accession="MS:1000016" name="scan start time" value="0.459783" unitCvRef="UO" unitAccession="UO:0000031" unitName="minute"/>
</scan>
</scanList>
<binaryDataArrayList count="2">
<binaryDataArray encodedLength="2444">
<cvParam cvRef="MS" accession="MS:1000574" name="zlib compression"/>
<cvParam cvRef="MS" accession="MS:1000514" name="m/z array" value="" unitCvRef="MS" unitAccession="MS:1000040" unitName="m/z"/>
<cvParam cvRef="MS" accession="MS:1000523" name="64-bit float"/>
<binary>eNoNyn9cy4kDx3G25bh0Tu6IpGxLLkVx+eKSd+uHjuLa+dGPtbbPtmpbaatWaylrKwqJROORZJO4QnK60Km2GvnxKPkRxbds1EV9LyHyI9/+ej4e7/erU5e336ppKwyva1ezKSGgrqJ35vqE4Pj02jorvxB8rXK/rcoKgaVD27RGQwgcW88mMcmhONK9rGeyRSjeZsc6JzFC0eFgSMnzHd87cvrvqUPxwfsB03JnKFKPRrBfNYWCniDNMVLC8MXq7rzLvmGIXpZ/Kk0dhoqXwiJWUxjajjuV3CeHQ/WmzOmLbzhE/cmu57PCsW8FAommcBxo03pONYZjTN7QE0hhoXzJ2lyJBQuzVBub631ZoJf73n6ZxcIP7+0WJBtYkBXtMWqbWaB52441UCLQWdTjeco7At1+RW8p/hEY6HM2GrMjoPD4Yv24OQLUhtH4DRQ22h3xPMeHDfStvPJNBhue5UN9+iw2lh3572f/nWzUeV6aOaGJje64sqUzyJGYuW7b7hsWkVjceP7yHd9IEGHfPVZlRcKi/szhmuZI0I9YWwpJHHhdqE5fS+VA+GmhrdGbA5ezorJuBgeHWD/JbhEcyPy2JfZkcPDjx3M1rioOgm+5n5OoOagPjI0O0nJgnPdoRYmeg+bApVc0Jg7yPIL8Bydy0VLJyu8mcVG+2VQdR+Wi8rxXPZPBxeDV3uLnBBdxo1NKa1Vc3PpsecZLy0XwP1622TouMlr7Ga/0XHyePcacZuZid4daziIRuDJ5ln80mcCG3wpy9tgTOCQa+OxEJeBI38H0oxG43Z/rUMMgYCF6nCGJJHBX+cLtJkHg4R9hx0gqAv97MLfKPO7fZ41Zg6UENIwe9n4tgXyXH34J1493i7pC/A0EMnWR1E8mAgF1hXsrSDxkZtg0uFB56JWcYoDGQ0Rybe0vPjzsGN7v2UmMm567Yp+KhydNi10YWh7o86vGfHU8xDyit/XqefgiVbjHmXgo6Fy9aRWZD/vC5U9jaXww7Pr3mxh8lAZrCjx4fBxO77ltVI3/HqdzD2r54Hl21Cw28JHretG3x8TH+hrJUL+ZjwP664rjJAHGXN4568gCWJcbr/jSBHC+5/JvmI8A9zYFF58hBPh98Z/sEp4A1L6ptXSVAC/6q6vpagFWv73xrlErwLKRLkexXoD10lDPGoMAfhZ3Zq4xjxswe/oCchSKFHXNJbQojLolJvzoE4VuB4lYyYtC+i0bTbE6CnLbXdJ83Xj3MZLCNIy7p3JjqTkKj/zpHjxyNGYEPJkyiR6NnOy7/1T4RIOZ5KQ2a6PBerrEjmmOhol5TtZKikHOyveUOloMNOnHMnt9YmD+10ZvwY/BjOI40nttDAKGemihphiQyidFB5CEeCLe6CUyCBHIqPn9lUmIhGTq3PNkEbRPlS1CmgjvPtYy/ReI0D5TGKHyEeHgpBTRK5IYA0PZI8epYih3Ttj7lCaG5Y10wzWzGAaFaHtdrxh/G21SRPRYTK38OmrQxkIxY9XEWc9jsfXid5oZJ+OgC5Z+siuPw7vWD6u3k7fhzcYVuXd127DI4vr27mfb8PZVg3sePR5rq244OJ+MR8WRZn5pXzxs6wPLzk2XABNcdxkvSBCxasvL240SbPlgHMkzSVDpttvlsbsU2sD74tfeUgTbFJa1BEsx2jKw+ZBUinUNWr8pBVKcflYfFvSnFNdmjzl56KV4Yhl8B+1SOKdINT4mKV437m3oHx7vpu3hVrgnYGHL0eWTmQkYm+M47XsiAeR2K1dZQQJyAk50C7QJ+OmYMSLTPRH2wx8WpRGJuBkUaO+gSoTYQuz4TUEiakSx7rPaE+FaS1HfckiCfe/a0XhqEkr75g5sIJJgW70nPasgCaOb9v9W2J6EwuFrHbOHk2D27rUKoMqw4ei00BMMGeTDc4mbhAxrYnbn2lXLkLLg4y4bvQx293Rh5aRkUEZI8UZGMlK321E2FiTDs1GzebUhBTeLZeQuUwoEbgyVbqkcl0qE2ZcYcnDctIVXtXJI7z6XWBnksB5o7X3HTEX5V7eUNiIVH+87Sy5oU+FSteT8rzwFulxzGR8SFHhgX7V0vlqB2k2Olgt1CnD1L+BxUYHRrnmT4wwK9J44vGCESMOyQc3WOHUabticaMg/mAaV+e2kObo0BDWVnXG8mAa71JVfXXnpkLtXXy01p+PklBbnv2gZSHQ4FmT1fAfyWmm8hxOVGDx9sechV4mzzyzfv5EqISE09+dolVget35w/h9KsMkHGl9eVmKI7/R+6NdM2JgdMvq4mbhZ2TVxeXsmjn0N+M+6zkwErppY4spUQaacpVoapoLw21NdPxMqMJw7LNaS1LhalV+6hKoG69t9FWskapS2Xl/nI1fjhJPZ30ulRmpuQ/EW6yxoourO+iVkQXj62Se/gix0kOUjFHUOQkRMx0lte/F/yHNe8A==</binary>
</binaryDataArray>
<binaryDataArray encodedLength="860">
<cvParam cvRef="MS" accession="MS:1000574" name="zlib compression"/>
<cvParam cvRef="MS" accession="MS:1000515" name="intensity array" value="" unitCvRef="MS" unitAccession="MS:1000131" unitName="number of detector counts"/>
<cvParam cvRef="MS" accession="MS:1000523" name="64-bit float"/>
<binary>eNpdlT1oU1EUx+8iZHyTOCg8xKGIw0MXx+vmUCSDQ3CQDA4dxKZNrG1a62urorWWNFKNFW2KqAFre9GiBYtcBLEIQsAijg4ugsgbOmTzI+d3h5MsP857557zPx/vxhhj0nPvrfn/+9QUHlkSph+E/Ttdpmew2/eEe1/iN8Pz+8Jp4px+KDz7Wnh4Q1iYFzZHhZ1bwlxN+IP8+x8QZ1VY3RT+fipca3XZObbnRFdG7qM8L9aJg471d+SrSB1fPXWuCd0I+R5BdJsJ4da6cOmJMFtE903yPBYefS60kjetfhb7wCuhp76BlS7tzy9iH+S8KQm3U+Lin1SFEfmOT5Ongn7mUUG3vY2+ZWEd3Q57syE8T70p/m5IuEs8MwfRcxKdo7z/Psnc0bFvijiXdT157AT/DP0tuEOdHc578tafUTf7EYV8F5kncWvYHv55g30Vnejoo478Fc5Nah2GPqfQhbjkz7MPdkznLRDXjem+2EvELeN/R+fPeN7PPjnsZFjvZZM8ReLF6EuwPfbWAnWyJ555xuiKiBfht3uXfpLXjuu59c3SD/REcJXzZpC6gg7eWxjTF4OOhHsiw7acL0xpfe2q1h/mVyKPYw4TNT23mLpPvRV+C/k4d4jvIJrR+5Ixr+K4rjN2xGde7aAH3U38fnHfROiM6WeTehzfR+uatv0Fnc+/wO55n4X6h/Xct5mPL+vvsEHfI54PUG8OOvpVpA5PPFvWfbf41bAb18lT0t+xoY8p+23Ytzj0cUj7hXn6ZR2ns6DvoZAn+NdC/4LN/0dCvSn6Y+KlPfuckD+PPYfehHMbzLtxAz/2soi/o0+zK8yXPYxHdBzfsydhjv/ulb9+qy4g</binary>
</binaryDataArray>
</binaryDataArrayList>
</spectrum>
<spectrum index="54" id="scan=55" defaultArrayLength="212">
<cvParam cvRef="MS" accession="MS:1000130" name="positive scan"/>
<cvParam cvRef="MS" accession="MS:1000579" name="MS1 spectrum"/>
<cvParam cvRef="MS" accession="MS:1000127" name="centroid spectrum"/>
<cvParam cvRef="MS" accession="MS:1000285" name="total ion current" value="502341.00000000"/>
<cvParam cvRef="MS" accession="MS:1000504" name="base peak m/z" value="113.07430876" unitCvRef="MS" unitAccession="MS:1000040" unitName="m/z"/>
<cvParam cvRef="MS" accession="MS:1000505" name="base peak intensity" value="171078.00000000" unitCvRef="MS" unitAccession="MS:1000131" unitName="number of detector counts"/>
<cvParam cvRef="MS" accession="MS:1000511" name="ms level" value="1"/>
<cvParam cvRef="MS" accession="MS:1000527" name="highest observed m/z" value="922.01065317" unitCvRef="MS" unitAccession="MS:1000040" unitName="m/z"/>
<cvParam cvRef="MS" accession="MS:1000528" name="lowest observed m/z" value="95.06339369" unitCvRef="MS" unitAccession="MS:1000040" unitName="m/z"/>
<scanList count="1">
<cvParam cvRef="MS" accession="MS:1000795" name="no combination"/>
<scan instrumentConfigurationRef="instrument">
<cvParam cvRef="MS" accession="MS:1000016" name="scan start time" value="0.468133" unitCvRef="UO" unitAccession="UO:0000031" unitName="minute"/>
</scan>
</scanList>
<binaryDataArrayList count="2">
<binaryDataArray encodedLength="2192">
<cvParam cvRef="MS" accession="MS:1000574" name="zlib compression"/>
<cvParam cvRef="MS" accession="MS:1000514" name="m/z array" value="" unitCvRef="MS" unitAccession="MS:1000040" unitName="m/z"/>
<cvParam cvRef="MS" accession="MS:1000523" name="64-bit float"/>
<binary>eNoNy3lYk4cBB2DNIerEMSaCRwgmijh0ChXmRPRHEql4MIwiRwJJviQf4U6AAAmCkEAfaRkdmToLajWkWC0oIpRJK5B8QNUqioAHUKgBgYpU8WhHFV3/fZ/nzalRWRa2RSCOkbk/kREJk9vQ2yR+JORUsfcft0fis/IOh4OFkVjF9yymqEicj9dOBdCjsLWHHbCQGYULxX8piuZF4XvS4/EXgijMcZwM7DZGQd89GLzwoyj86/wt4VhbFBI1Dik2RjT6MpdyLYJoSBeUmUPaoiEMVNH/SxchLOIPfe8EIhw7HCM/WShCemNX0e42EXKreKPMDhHwiffRGIYYZ6/EniGZYvhau703BYmhfVmkswrEmLXvO/87BWKQ81ba7YViTOS3LxBQYjxIdmopbxdja0WnppURA2F1xOKEoBhkPfo12DE4BnNfJr2/VhQDI7FtUTcVg8Ep1vP+9hiQ51ZrdzNioVbc/NLEj0XHkWeXGXmxuP5LQs29wt/9FG/DKyoWh0TV9ON0CZzeq/55lSnBRc/nZycEEjSvudHUWCjB7Z2WgIZ2CUyLDCXZNCmY6iGPj1dIkba0O+0fHCnsphXNH3Kl2PRT2MDVICmeThQ123lSLHUt9XlISJHbXTC01SBFD+frmRCjFONyU6XeLMXG2eGqIpsUZPj+VrVdinVHp//2kCZDLXf8XThHhts/ebmm8mTwsxV3PCNkCH7BDGs2yLDq50raHrMMetpYz6FKGU63bTbet8nwm0D77ZBdBnw40E3SCWS7+jYeZhOYcBtPZXEIeBFVgXwugSnmp/oGHgH3+VV7MrcToLn6n7MQBALLj0+4Ggikft7eO20msL5p5pQjReDLV09lDsMEfFod+ptoctQ9vtwYzJGDlXr8BwVXjj4v0jGAL8ejtLSmekIO45Fa6rRBDiZxVBtqlkP0ZNsZ70o5Bv3ulrpScvSILj7Mtctxeu6Tka5hOa46tnn70BWwr7sZtJqrwLVc5aRBpkB/2ppb7nIF2I5sz1aDAgfrRfbrZgUiJPXF4TYFPKU7rT6UAlUuFV4JwwqoWnptFXQlrtiSCphcJc48EBsmeUpssB+ru0AosTU66tNmhRLrSw/uWmtQ4va+WRxvoxK8z/wL75iViPRkOddSSuSeKJRGDyvhcZMd+oZGIuJH4anLXBIlCcFnCD6JXBqHLZGT2Hsq3nrFSKJs/G1ur5nEgd0LKBpFosXmvkPcRmLsfpOOO0yiID1o+NzI73/51TtSWhy8ciJeh9DjoDfm/dbMiUNTqKi2gR+HB04s4TfyOJy+Hrak0xwHp2tV02HDcfhYl32DSVeBYjdzRvgqJA08dPlVrkKp+5NLW4wq9CROZq6vVMFZkUNdsakw6rFzyt+uwnEW42wiFY9zQ/SeVns8qhm7TyRyE9B3l92h5iQitHybboCbiK7pyqlReyJO7J0QVI0m4sKWRRdIcxL6jsxxnjeSBEX04pkfuMmYv4S3JKkyGSssbH8LJwXU/aCfhdxUrDzgWJMsSMXzuW+3e1tS0a//YkQ3loqaX6bXXfyTGo0sn16RUI2yZLeElDI1xqur2jsuqfFVZJeNsqrR0/RyXrFdjW3WxwH3ptRweba8c8xHA7zOWlOh0WCPrOnBbJMGzO72sHU2DSq+6nyz9q4G4sVDqbvsGnj+vVRvfaGB5IOyrPnCNDSWPE0u90mH76uZNVZZOt6HivU5RDoYnltOvu5Kx9KZ/kPx9nS0a1MktzwyELH5P/ofN2SAXkAPC6nLAJkjvHitKwNPPf16aqcykPAtsySLo8UnuwSStb5aePTx990gtNAw5mj86rRgLKznt9i0ULx4a/iGlgmq17Kx2DkTGpZlVgEvEzMpLBZpysSoWu9ywpaJVZK09GpOFlLa3jVcMmTB3drkdN6ehfHN4pAOIhuaFdvrh0zZuN5Tohk0Z8Mv6PPGAaEO80Jealcadcg63LbpI5MOeS0ewu/MOnzNHxjva9Bhkl0dMTtdjx0GRcniSj24j63DKcYcHLC8uZHx7xxE/NlY6laZg6jzpq7Vl3MQtDeQU8vNwxzzX8Puzc7HB+a1eTOyfJQ5lsQuM+cj+/uNDk8e5WNH+N7kjXcL0JlVXuIjNMBtWVWNd7QB78LmmpYRBtQNV9QEqI0w/2/5Sd9sI1iymcFg50IcU+7vcrlTgv8Dc0z6oA==</binary>
</binaryDataArray>
<binaryDataArray encodedLength="812">
<cvParam cvRef="MS" accession="MS:1000574" name="zlib compression"/>
<cvParam cvRef="MS" accession="MS:1000515" name="intensity array" value="" unitCvRef="MS" unitAccession="MS:1000131" unitName="number of detector counts"/>
<cvParam cvRef="MS" accession="MS:1000523" name="64-bit float"/>
<binary>eNpVlD1oU2EUhj+kgzhIxw4Od9IMHQIuGT83J7mIQ8Y7SQepsUk0UdvexFpTLOUqKcbiz/WX+jMEzRCLw0UKSikYtEMHh4t06HiHIh3VvE+GL8vD93PPec97Tj5j/v0mNu1/mPPPxJVXQ4YbW0MmJ35qv8G9Iy/E+Y9i4bZ4aU3c0PfmWyye+yT++CCGbbF0T9xmfYy4Rx+g45241BNPvhcvwHxpyPzvsTPDdVyR7tNfdT61LBaJ++ez2Al1r/tF68W36LkuBlXRPBcvvkT3DXGB/Bad6wti76m49UbMyc+w+B2/qCPXFFv3xXiJunU/ae9offaJmMyKtRX2Q/Lje64lth+Kx1+L+9yfpv5l6vEeiQf4n+H/AXr2OuSdFn30BuiZpM/5CrrRUbjr6pu6hT+sB3fEPvH2qXsS//ur+E48j7ptg3xznNfF7gz9wNeIfOkV8XDR9S+5xvc17qM3Im7K/SK6InQfEjcoUUfT1bdL/zPmbZc67U38I092VRzHtyLxS+xndXf+IvYNeUPqDTn3y+IYfWwRb4I6DHk84qTU1aHfeb5POO+O8uBPgToMde5FrKuurpQ5GceXmH1D/Wak+zJ5yGvnqZP7Fv8idOfwbVB25/FXl7jUm5Td/gTMd5G5SdFbYP6DWddHr+L+D23ZraNGHH/OreMUOmzF1TmK55VdHQn5AuYzxvcBeWLeF4/4GX76zEXCvYT4ljhe1eVo3ydeiI9pyXk3TQddHv3pt9z19mPu08eMOc9zbtEV1d2+5hru/G0ynzu8Q+ujvsAe70qAHz796TbtX6EkCiQ=</binary>
</binaryDataArray>
</binaryDataArrayList>
</spectrum>
<spectrum index="55" id="scan=56" defaultArrayLength="203">
<cvParam cvRef="MS" accession="MS:1000130" name="positive scan"/>
<cvParam cvRef="MS" accession="MS:1000579" name="MS1 spectrum"/>
<cvParam cvRef="MS" accession="MS:1000127" name="centroid spectrum"/>
<cvParam cvRef="MS" accession="MS:1000285" name="total ion current" value="494675.00000000"/>
<cvParam cvRef="MS" accession="MS:1000504" name="base peak m/z" value="113.07431301" unitCvRef="MS" unitAccession="MS:1000040" unitName="m/z"/>
<cvParam cvRef="MS" accession="MS:1000505" name="base peak intensity" value="182838.00000000" unitCvRef="MS" unitAccession="MS:1000131" unitName="number of detector counts"/>
<cvParam cvRef="MS" accession="MS:1000511" name="ms level" value="1"/>
<cvParam cvRef="MS" accession="MS:1000527" name="highest observed m/z" value="922.00341215" unitCvRef="MS" unitAccession="MS:1000040" unitName="m/z"/>
<cvParam cvRef="MS" accession="MS:1000528" name="lowest observed m/z" value="95.06391361" unitCvRef="MS" unitAccession="MS:1000040" unitName="m/z"/>
<scanList count="1">
<cvParam cvRef="MS" accession="MS:1000795" name="no combination"/>
<scan instrumentConfigurationRef="instrument">
<cvParam cvRef="MS" accession="MS:1000016" name="scan start time" value="0.476483" unitCvRef="UO" unitAccession="UO:0000031" unitName="minute"/>
</scan>
</scanList>
<binaryDataArrayList count="2">
<binaryDataArray encodedLength="2100">
<cvParam cvRef="MS" accession="MS:1000574" name="zlib compression"/>
<cvParam cvRef="MS" accession="MS:1000514" name="m/z array" value="" unitCvRef="MS" unitAccession="MS:1000040" unitName="m/z"/>
<cvParam cvRef="MS" accession="MS:1000523" name="64-bit float"/>
<binary>eNoNx3881AcDB/C97s48/VoSpXVJd/JQrViIeuLjjn7J89Sl3Lnf3/uFu+rOIZK4H2qp7ZXqScwju0tsk19pWcm4H2wTSu3aaM3uWqpFP1QvTOvpr/frXSf3CZpvS8K2rgZ3LoUNrqO4Q85k44T9YbBXHBuT6pB2o5GNZw6Guc3Kxo5k92+5ZA5qevk7yW4cNHf55s9mcJDiM6POGMsB601mZ4eBg1yfUMPbQg7OBUx3vbRxcPN0WUIrJRmr15SdU8Um4+SXz0vSDMmIrW19rLMl40TOmLaVzIWYGxAxK46LfV/0RDYbuQh7SvpBYuPil+vre2d0cnE9d4R3lcLDJbauqyuaB3930dGOWB72994SDuh4aPv0m2WPjTxEn6p6nWvl4UbO/1ZW2HmQjA/MaaPw0XiT3pMVwwc1/L210zbwsat8RZG/kQ+3iVlnugr5eKRMKCTZ+LjdWnPKZufDcNZNv5MiwKUfot2NTAGmhU9nv8kTYEz8UWG7UYBFf8ZRP7AJoOz3rDlOFuKCs9Cv2U0I1sv6hzdihXD3jrpXYRTi6a+FfzfZhZi/9dCEmiRCt/zyqJAmgkhw9N5Wugi+0qHX12JEMH9X+5WLIcJc3eKffiFEYG2+w2DqRbg68mr2doMISyN8j4eYRPhx/cGEIosIuDJyzc8pws2vq5qHSGJsuNZbwKWJcSwp7wMNQ4wgAWtVClOMGUM7sn4ixGhdPaS06cU4PvAE0SYxBjTNz/RmMdL1G8JdFjG6xvJY3U4xzq8r3hJFIlA1NfgsiUzAzmUv0C4m8NBbv4VKI5Dg4ZiKpBO4G3OV08og8IB9p1wRRyDys7sTaiGBjveWrq4gCCTS3MNn6wnkDOcP3q4kULtAUDvTTODAxxKd1kKgxdJSN81F4MKAitJAkiBDrzPbl0hw9Ak1MZ4uQeY2axGYErRfPn+oiZCgKPbPTyIMEghKlnjQTRKguGJTpFmC8jtuXoMWCSK2UF2HnO9sLY76xiXBng17Q9aRpciT+ZQuoksxSC+JT2JKsbas758rJFKUOFS3p/RSTJbtmdSZpNgq3uQbbZWizC9g2UmnFIyFl5L6XVLs65n4TyVJhn/JwsqukWVYENhxCnQZTveHHOlgyOCTrvtHNiFD/OHxirl6GaJ2bQpcbpCBf1mue2CSYUJb86jaKkNN8tnfQ10yrLJ3ZweS5Tgw5ju5jyYHf/iTrFq6HP6d/NrfGXJUK3nlZIkcP6+b5uEnlaMuv2Z+vV4O6ZNSdoVBjjxa8H/HLHJcX2obynbJMa84eHgeWYHe0s1eTpoCAy2bo+xMBZjU+R1+BgXmsjYJb5kUaHhL50ZYFZgVc+nKDpcCN4NaxvtIKfA3V115zExBfVBE+ltJCihx1AMHXCkozu1YMcs/FdXjI5MqZioYlVvq+JJU5Dzo3JVlTUUGSZ0Y5ErFmvNKrYaehouViQOxAWlorzvuflGSBo97Tw1zzGmwUr84IaQpoW3KV+6RKuFg3Z05VqVE0pGA5Q1WJbaW1tZ7uZTw6nw5Wv9AiY8aRQ2lZBW4y0KuLvdXoWoJ99tqpwoHD7YEXKTvxv3qwpEF1btxuI/GVt/fjYWvGCPDrj34/E3s01X0vShvqg5TKPYiOsnPf+W5vVhvCTxqmaMGpd3jSPMSNbzNN2q+b1RD5RnEuxeiQXdXVPj9GA06ZtcpaCc02FX7WU6wRYOINWH7p95JCfbsW9uvgePMv5vinBoo/3502v5CA7ItNNbLMx1a24WFL7enY5s0x59tSgexKPIUj9BiXsHMPwLTtTiTu/FthmcGuCVDYf1+GRAyG0f7gjNgez6q+ZSRgcHhX1+ImjJQ1LZzupSWiVUnqWsXNmXi8OJjGxnWTDQOj/3VQspC9wri89eMdz4f/bjHuQ+cxRXxDiIbjFcFkT2mbEwl/Eb7g5WDbT+u9Gww5cBdUeU7kb4flVTvJ5mGXBRw3u9LPZmLQcXZJpr53ZftaPvwVh60pluHHOIC/KY99/MMUwG2P2Z7h/brQOZFO0IHdMhXHRkPYOlxLDGMFJWsR/xf/eHr1QYsNbHzNmYb0C2lzNvuacS6gy+m3r9xDP8HpOrS2Q==</binary>
</binaryDataArray>
<binaryDataArray encodedLength="788">
<cvParam cvRef="MS" accession="MS:1000574" name="zlib compression"/>
<cvParam cvRef="MS" accession="MS:1000515" name="intensity array" value="" unitCvRef="MS" unitAccession="MS:1000131" unitName="number of detector counts"/>
<cvParam cvRef="MS" accession="MS:1000523" name="64-bit float"/>
<binary>eNpdlDts01AUhu+EGBg8ZmDwghSJJUgMGTqYjQmZjTFj1IGa0LQFArhQILxS04JooRRTCrIAgXkJECAZMVCxYPGQGD10YPSCVKQOiPyfh0uWT/fc63P+89+Ta4wx4fuPnvn3+7kqjsRDhj8Uz1a+af2bc8l1cfGpmJ4Uty+J3xNx6Zq4+62447m49ZzYGhdrA9GbFcNb4t474gz5/rwR+8SLzpDp/i17hmv3kOKzn+iH+qPqxzx6J2b6zrgfxOiiuP4EHcfFhdPi6g1x+S760D2gnxzdwQn28bGTove2/Nv5RettLzlP37058lyV37u+au3jp4u+BNZPiQ76cuq+uCnuW0H/JXyeETeX0U0fm5yPuc9oXnyNnv5Z6nAfZY/+QvHBPe6H7/oXyBOgG5/9RXR0iU+ITXT94rv2FfRMiRvERx+Ka/jsTNhzt3EGH6jncT+tY+LnV/hNvgz9ziTnjqCbeH9aNMxTDZ0FfYXsJ9xDzLyU5MvJ08S/gn7q3Eeb+S87tk+1qn/qZIftdQM9ja7tU5P+s2qf8wH1YuJ1dJkx/KNuRP8u87gQEad+gN8u3+XUXzvPmv1yYN9v9X900BNxLw32feIedUL0GOY6JV6M2XNVHORcx/Yl4Hw0ac9Bzpz0yRuT7xnvylQ1n3zvUifl/+Fzvx5+m2qfPuJpe76quUmIx+h0iN9/zH1V80S8rPzg/1x0bb0eeVq9/+qzbzhfv4wv+HCA+Q15x+Kjdp6w8pW4xzx4vDcBdcM5+91Z5z3x8SXHv3bk/QWr/ARe</binary>
</binaryDataArray>
</binaryDataArrayList>
</spectrum>
<spectrum index="56" id="scan=57" defaultArrayLength="208">
<cvParam cvRef="MS" accession="MS:1000130" name="positive scan"/>
<cvParam cvRef="MS" accession="MS:1000579" name="MS1 spectrum"/>
<cvParam cvRef="MS" accession="MS:1000127" name="centroid spectrum"/>
<cvParam cvRef="MS" accession="MS:1000285" name="total ion current" value="497311.00000000"/>
<cvParam cvRef="MS" accession="MS:1000504" name="base peak m/z" value="113.07424574" unitCvRef="MS" unitAccession="MS:1000040" unitName="m/z"/>
<cvParam cvRef="MS" accession="MS:1000505" name="base peak intensity" value="181283.00000000" unitCvRef="MS" unitAccession="MS:1000131" unitName="number of detector counts"/>
<cvParam cvRef="MS" accession="MS:1000511" name="ms level" value="1"/>
<cvParam cvRef="MS" accession="MS:1000527" name="highest observed m/z" value="923.02050127" unitCvRef="MS" unitAccession="MS:1000040" unitName="m/z"/>
<cvParam cvRef="MS" accession="MS:1000528" name="lowest observed m/z" value="95.06370225" unitCvRef="MS" unitAccession="MS:1000040" unitName="m/z"/>
<scanList count="1">
<cvParam cvRef="MS" accession="MS:1000795" name="no combination"/>
<scan instrumentConfigurationRef="instrument">
<cvParam cvRef="MS" accession="MS:1000016" name="scan start time" value="0.48485" unitCvRef="UO" unitAccession="UO:0000031" unitName="minute"/>
</scan>
</scanList>
<binaryDataArrayList count="2">
<binaryDataArray encodedLength="2152">
<cvParam cvRef="MS" accession="MS:1000574" name="zlib compression"/>
<cvParam cvRef="MS" accession="MS:1000514" name="m/z array" value="" unitCvRef="MS" unitAccession="MS:1000040" unitName="m/z"/>
<cvParam cvRef="MS" accession="MS:1000523" name="64-bit float"/>
<binary>eNoNyH041AkCB3A7Q53HKiyVqK0Z+9KblziktF8zXpKULDHDMPP7zYuJjBkvmShjZmhZ9zzWS3m5rm6UVvbW9up1w8zYFnXeFQ7boMmm9jbdxdXm+uvzPJ/YhuobH+mj8LjG+j5hGg2b2aCNmcxofGtKuHwYEI2q8tBRhToa5k/Scjp10TCrt/fZQmWBZcn1sTNjYUrdK33hx8KCD8da48/Cdt31A3oVC0/2LJ+1yWdhTHTh7LyehQoJc0+LKRtsInG8g8HGc//iuEJ/NuQJ95yCVWxoy1wCJ/PYmNZZVPH1bFycmPYfpMagL4m/ZogRgyOWO7+wCojBqxGN40V1DOSahhxCH4MNbn/M2/wUg8TFXY1VprH4sLfjWJxvLDRXPKUd/rH4YclG9UIdi0fDzdxIXSxM6lyjLnTFYlfrzq3tphzYJfc5rw7kIN+qqddWzcE/JvcO6vI4+G/Y47cTOg5iE8IPtHdxEE9o6VGmcdif+NtlBTMO7Z8sjHar4zD19yAVQx+HTJMK13fUeJRoUuyqzOJhUUAl7vnH4wzEPunq9z/xOrOtKx6yAY/zYgoXISfZx47SuKiYk9hH0LlY+4NHhc6Pi/JSzmdTDC4ek/XCBwQXVg53tgQpuWj3GvgySMWF90Ef9yQtF7uSPXISDVw0Lql/maLw8K5yT1gyjYfstW42uQweqovrPqcQPNjZbgqdfe/PK2M8vZKHnrqGjggNDxEhm1NSa3iIynrqNKHlwXzT9z0jBh5euuYNHaYQUN69hkgqgZTy8oq8jwnUOen1HnQCm3s1gnoGgf0OZqfFAQRabPNWvicIpKd+cmyVksASY3SzhYrAmaL/lZnUEPBvLWBJtQQmPfKHBwwEFIqwtEcUEmqT0s4MGgm/gO4WLyaJa5Xd+q8JEmtlSfRCJYlbI+2b/TQkDnX329rVkNjw4M9rhjtJXGi9yu3TkjB5uPK6T0ciLLh3YX8XiYXfnYvrZ0gsU+HjSuXDaH669jCdD/ffGhrqGHykGRcuhZN8CBV/m+tV8iGX6q/c1vDRL9oWZK/j4+BT9prVBj6WrZyePZnhI/uvF5iXKALYh8qVGqoASwpxtS9dAAfKunXmTAF8p4diVIQAv8dP/+ccKUCo6Xypi0qAVazbzWMaASxCs726dQLcrfdc3D7z/uM0J89QhZDFD7Y10IWofGgsUDKFCHRoWSRIIUIiC5tUKiHSNetrdtYIkXxOb7aoFSKW8sZ21iCE+cNGYz1FBMV35ufjqSL8YSy19KaL8ObQzSK2kwgjDjOv7zBFaOK8+OKRRoS1yrKIaJ0Id78KCz80I0KpeUdIGDUBz+pu3n/KTECV5djWSTIBs02jhlFVAiI/7U+MnklAy794lDKaGKeei8elOjEGL41QXGbEcBxOMZD04zDpsq4NIY8jj3SnV2mOw2Jb7b5EWiJ6mdPqYkMiopfMAlfPJiLq2Uqr5kkiHHdWGU2oSejpH/imaFUSnLfOOU4akhBk2yg355/Ajo33nV7NnIDxeG0yh56Ma0dv5IQ7SSArDrivE0nwa+Yv7t6XJfho7nN9vlGCx+xZrdY6BQ1et+W66ynoWrTfaOhMwdWhAkmOIQVudzLqJtykKPx5Q9u0nxSVZxa8FVIpIrYOm+KWFC6+ziueWimOeFpyn7+UIvPr52YONjK0eAsDHWkySKzr9pqHy7DX1OxHr92pKJ34y2UxkYprYdbe38hSQXX0zO3bkoY5faPlrGsazh+2N5Qx0lB4ZXg+kpYO+L+b+rYkHY2yKKP7jXSsb/sqpoaSAevT8m4rZgaaP+McuGs4Cc+OVn5PeCbK/3RzdkGbiZwdue9uustRckIc/mu4HHw9qhd2n0LJ5L/lr2SnMKK+eHaN6hTWTZaFHv0yC26rrlpkqLLwk57bXlCahV3jtW831WTh5IIs/zsyG+cM7Xuzh7JhrOwciKCfRmPTgyN59DOgHhiTjFJzUHTbxPTlBwrsu/6ydp6ngKTds35ZqkCRc3azmUaBNrri4WizApdtcl/QDuai897H63cP5mKlx+FK8Hgu3twYCw5jKHHC2355R7gSt0TlLW5sJa6Wbx+PoamgzPiU5puiQvU/03L3Zaow7mXnM2zIg5rXsjq4vwgOu0vebntUhP8DHbnp7Q==</binary>
</binaryDataArray>
<binaryDataArray encodedLength="780">
<cvParam cvRef="MS" accession="MS:1000574" name="zlib compression"/>
<cvParam cvRef="MS" accession="MS:1000515" name="intensity array" value="" unitCvRef="MS" unitAccession="MS:1000131" unitName="number of detector counts"/>
<cvParam cvRef="MS" accession="MS:1000523" name="64-bit float"/>
<binary>eNpdlDtoFFEUhm9lIQSmM+UErMRi7MRqhBQBm0HWByIyhYWVmV0TM2oSb3wEH0RWA7oqblZdRCXgKCoBm0GCRrCIEiSdU6acwtJC3P+7wnWaj/s4/3nONcYYu+9TbP5+2x+L/e6A9ucX8cB3ceeqzqs74uxrMZgTp3ti94XYuCfueCe+f4P9lHjqumjPiumE2LkpLmNfoH8U/eP3xRP4+fBWXO2LJhtweGTb/oH8ns/a31iET5TPyVLrXR/xc0lMXok18QQtceuReLjv34vRrbHfUP3MoUIcVdzxkW9aL1KHzdvi81viyl3i+IFf+rF5QxxGP7jK/jx1f4gdfgvqt8559xn1hbup3y/ibrC+hl3o/Dwgb4sd+tkS99GP6U+H++E5+gDbF8QcnQQ/vYvisafYL3AP3eAMOtj3msyP03F+2Dez4tCKuObuZb7dGPnZ88TH/IX0eS/nJedjV6jnNPnOoIf/xNWLfCrmxtDX1M0V+jV5Ztyz4/hH36IfoZ/mxEk97CQ65F24+lDXiDgi8orJv8Y+4//9Td8tcZXoxsRTkH+c+/PRxm+GXTX+Xx9c3+Z8/dDlST2Tpq9nJv3/KOV+fpl96mHRDZj7CvsA+2X+o3XWW9j3iCtvEz/rlLltu37Shw5+1ub9uh98STy5P3eu70XTf9dC7KIZf87K0/77YrCviDejbwn65ZSfR0XcKX6KCb/vvIMmavlzFrm8W37cLg5XF7eOOP9K3az7D7lXM+eZ6yd2jb7fB/fuB/ZfPH8AN9sEmQ==</binary>
</binaryDataArray>
</binaryDataArrayList>
</spectrum>
<spectrum index="57" id="scan=58" defaultArrayLength="216">
<cvParam cvRef="MS" accession="MS:1000130" name="positive scan"/>
<cvParam cvRef="MS" accession="MS:1000579" name="MS1 spectrum"/>
<cvParam cvRef="MS" accession="MS:1000127" name="centroid spectrum"/>
<cvParam cvRef="MS" accession="MS:1000285" name="total ion current" value="504944.00000000"/>
<cvParam cvRef="MS" accession="MS:1000504" name="base peak m/z" value="113.07429957" unitCvRef="MS" unitAccession="MS:1000040" unitName="m/z"/>
<cvParam cvRef="MS" accession="MS:1000505" name="base peak intensity" value="187144.00000000" unitCvRef="MS" unitAccession="MS:1000131" unitName="number of detector counts"/>
<cvParam cvRef="MS" accession="MS:1000511" name="ms level" value="1"/>
<cvParam cvRef="MS" accession="MS:1000527" name="highest observed m/z" value="922.02704823" unitCvRef="MS" unitAccession="MS:1000040" unitName="m/z"/>
<cvParam cvRef="MS" accession="MS:1000528" name="lowest observed m/z" value="95.06336298" unitCvRef="MS" unitAccession="MS:1000040" unitName="m/z"/>
<scanList count="1">
<cvParam cvRef="MS" accession="MS:1000795" name="no combination"/>
<scan instrumentConfigurationRef="instrument">
<cvParam cvRef="MS" accession="MS:1000016" name="scan start time" value="0.493183" unitCvRef="UO" unitAccession="UO:0000031" unitName="minute"/>
</scan>
</scanList>
<binaryDataArrayList count="2">
<binaryDataArray encodedLength="2236">
<cvParam cvRef="MS" accession="MS:1000574" name="zlib compression"/>
<cvParam cvRef="MS" accession="MS:1000514" name="m/z array" value="" unitCvRef="MS" unitAccession="MS:1000040" unitName="m/z"/>
<cvParam cvRef="MS" accession="MS:1000523" name="64-bit float"/>
<binary>eNoN0f1DzIcDB/DcVYqEqZ2kZXcsmoddFjONd3c9LQ+by3q+uvt87qGHo7sr6bpK3ec4ah5WWatvvuMiMYnSXLJJ1wk9oLGipO6oECZNzeP20+sPeHFv7mc5NoXh3nLugU/p4chsSHygsg5HS8e0pHhuODp9d6hn+IfDvs/nwHZtOOrnz7ppMoaDl3lxgRM9Ald+pl+ysokA1+oAfy4nAn0nq9wq/CJQyi7uuUZFoIKq8HXbEQGl1ZeeVqYIZJzazTBYR+L2I8YDjV8knDo7roVQkbAsbK3XNkWif4Jj7yA9Cm3tDJsuThTW+Tl3O/pH4WcfU81WbRSqaf2TNjRF4a85t5wmXIrCLuMimb9NNL4JGeNd9IuG+fK9GU+00Sh+XHO62BiNlQ6dfy80RYPXrZtgsuaDUdX0x+QAPsTL9caPtXy88zF+eGs7H1caX7rMbuJDMra4Wmfiw26WSrnROgYjr9iue7gxOIPCYmZWDCbn7aGZtDHw5t+lPTXGIChgTtE5eiwKrnzpXGkTi1FpSGK3XywWBt14V6ONBXv2u7fnTbHI/qfmmYgmgOChb1sAU4DkY99cD2AJMDc4/mqrrwBLmnXpfRwBxp13Dv9BCMCWTIzdoBGg6qsk1jpKgDWitKGpegGGn9sI8hoFuP04orzcLMAU3nb6EE2Ie/uuWRFMIe7Lg7jeHCGWHHJ17hIKIThyNXKYECI3cFG1QSPEiLn+6Cq9EEVTjrmry4Soz7twa7xRiNC2rF03zEJU1d0+MWYRoqw190A8nQD7k6UmJpPAxmV5z5axCNQKrBSnOQQqFR49hD+BmT4jT9oIAuPzHi121RBoW1budVlPYMKpSS+kjQT6D7qMBhoJ0GyKE4fMBEJan5tv0UhMZozKuEwSfby+BhWLhJvPilwfLomXnmUNPQSJTf2MzgoNieH/V5fM05MIvlYQFVZGwnO1R/vrRhK2pTsv5JlJeIc6HDlmIaGv6A36nC7C49F1n40xRbCqyroTSIqw35N2sV0jwnfyE9PO6EWY+bXd9PONIsjzPtcaLCK8OhGZ8TtNjAN0e18dXYwNhaqPPFhibNo8e9dJjhjqksyQEkKMLKeutZWkGPmyvVQKJQah/rblvl4MLenW4X5YjDXlDwZOGsWIKup87W8Rw09yffDZxxKMtnFsq1kSZGoC/rrPleD9EQ+tp78Eb9yW9HJJCR4mv+cXaCRwfl3LrqAkUNofmxRcJkHX7LrFBRYJNKvcHb+gS5HH7zvdxZSCcrMlXrKkeKM6JW7mStHX/V1SESkFo3Dokh0lRZoXVTRNK8W+J4vOvNBLEdqS2jRAi4PTePbwQVYcRJaVsPOLQxerQEkXxaHT0+n3jzRxKK3a1/AbFQd7lnfHQ30c3nqkTEyyxCHgfrto3tx4UI+e0gXGeBQ3DjC2WuKR25V/eJCVAJeviKmenySgZdVbNz2Z8N9f07tNVAIoG1GdQZ+Ao5KXsqPiROgeBJgCzIno9cqPdL+fiLBVcwQtA4nocg/U3aTLwFD4lx4vk8ExIPTCsFkG1Q9phPzoJjyvO77n+7LNyAmr7t45Nwn0kbOb8qRJWNEb+Y/34SRclh8qr50ux4+01NbW03JMUcWOfF0tx6QGR7+7z+VoWWv/ZxdbAbTtmFaoUIC+m14XfEYBn4ENLisaFRhqbuE3/adfPbtkfYcCBnZ3++CIArri4wLXD5T48WBvD4OpxNmMrT0zeErMX598blaHEjUPxrOWjygxOPrt+kCvZIR3vE3aRiQjPcW98O2NZPy6wDrh+pwUoN5l+DdOClxXBj8Nrk6BnWr/Hh5zC/ZsK/+JUb0Fr3Sfeos7tuBOzImZgcpUlASWJ8VpUlE70+GUrSUVNnk/qdrMW3Gebwys90rDy7XzSlOVaVh9Vqb7rCwND88tbZlqTMPwQIZhjKfCxcTLTkWUCplFt8tdl6YjcnqJIZRMB3ervcYjOR0yWyN9DZWOBTtrYuRcNfy3VVotDVHDEufbTFJqcGtXz1cXqHEnN/p9ZZkaf+5evqOUlYGAN2F/nyUzkLlX4WNIzoDvL+yaq/RtGBg2GCYS2Zj+PwfdLH02tp2/0dtXlw3TXocXowty0P+B+slGTg4+pHtYr+LlgDo5jcvuyIGAE/LK604OBn5drVzL0UAmyJoXxNNg9Q85zVw5hbtXy2sXp1EwTFk7vjmfwukzur2H8rUYI/tptebtCOJNFS+//j3+BSN/C60=</binary>
</binaryDataArray>
<binaryDataArray encodedLength="804">
<cvParam cvRef="MS" accession="MS:1000574" name="zlib compression"/>
<cvParam cvRef="MS" accession="MS:1000515" name="intensity array" value="" unitCvRef="MS" unitAccession="MS:1000131" unitName="number of detector counts"/>
<cvParam cvRef="MS" accession="MS:1000523" name="64-bit float"/>
<binary>eNpVlDtoFFEUhi8WIeWUloPVllvaOYqFhcVUksJiS0Exk43RmLjrJCYaddXR+MLnqDGGaDGKhhQWV7BYBWEICItYjIWw5ZRBRET/7xZ3mo8zc+45/3ncMcaYNP4YmX9PfV2cXxW7z8RD/f9Mf2zJ3oP/+3vwtZieFVefiCtr8JY4uiH+fCvGV8VoUhzcFaueWLbFHnl23haL5/htir+lMxqM7JX+T3qf3xD7nFuz4sgH4l1G/0vRTouGOnbk+D0m3ilx3xvqyoi/KH5+IX5bJ99D9e3OF9lT1L+fPjc437gpv9GvspceicNLYpM+Zeizs/QB/Yfvi7voS3+JOIprtpjnYEVcp65j9GXM9XWZuUwxT2d3xe+cC1SXaU1gz4kHqac8xz6dEMMUf/yqC8ydOrIZ8cFT/K4R5yL5qbuJf36GOcEW8Y++Iy/6E+aVYecJejrUx54N0bu9QFz0WXTZefpznnzUlZ5EF3taXOE7fjbx+xtN+KxgTp6C+krOtchbcT/q05wfpy72o+C9PU489AUdvw85fRiiM4YZ+xvyPaCu0unEbvR8v6Lr11Ggu3I62v77EN0pdkDeCL+AOEfm/LxZ28/n9tHM+vvV5D8zzf0q3f65OTPfmH41uCcJOnLyp/TrD/+/A8wzIm/KPHLqGbKnEXEL9A5fibu5p2PojDlv2Ova7Sn7XBE3RH9r3O9r2vb/myWMF/w+FzP+edevAJ019cbMY5s6a85VsHZzZe5h4t9/tyd20o9XodOSP0j8++X21Hb8/f+V+3aI3ph4KTrMYvQXlUIX+g==</binary>
</binaryDataArray>
</binaryDataArrayList>
</spectrum>
<spectrum index="58" id="scan=59" defaultArrayLength="252">
<cvParam cvRef="MS" accession="MS:1000130" name="positive scan"/>
<cvParam cvRef="MS" accession="MS:1000579" name="MS1 spectrum"/>
<cvParam cvRef="MS" accession="MS:1000127" name="centroid spectrum"/>
<cvParam cvRef="MS" accession="MS:1000285" name="total ion current" value="539427.00000000"/>
<cvParam cvRef="MS" accession="MS:1000504" name="base peak m/z" value="113.07430641" unitCvRef="MS" unitAccession="MS:1000040" unitName="m/z"/>
<cvParam cvRef="MS" accession="MS:1000505" name="base peak intensity" value="192833.00000000" unitCvRef="MS" unitAccession="MS:1000131" unitName="number of detector counts"/>
<cvParam cvRef="MS" accession="MS:1000511" name="ms level" value="1"/>
<cvParam cvRef="MS" accession="MS:1000527" name="highest observed m/z" value="922.00573433" unitCvRef="MS" unitAccession="MS:1000040" unitName="m/z"/>
<cvParam cvRef="MS" accession="MS:1000528" name="lowest observed m/z" value="95.06319468" unitCvRef="MS" unitAccession="MS:1000040" unitName="m/z"/>
<scanList count="1">
<cvParam cvRef="MS" accession="MS:1000795" name="no combination"/>
<scan instrumentConfigurationRef="instrument">
<cvParam cvRef="MS" accession="MS:1000016" name="scan start time" value="0.501533" unitCvRef="UO" unitAccession="UO:0000031" unitName="minute"/>
</scan>
</scanList>
<binaryDataArrayList count="2">
<binaryDataArray encodedLength="2584">
<cvParam cvRef="MS" accession="MS:1000574" name="zlib compression"/>
<cvParam cvRef="MS" accession="MS:1000514" name="m/z array" value="" unitCvRef="MS" unitAccession="MS:1000040" unitName="m/z"/>
<cvParam cvRef="MS" accession="MS:1000523" name="64-bit float"/>
<binary>eNoNk2s81IkChmuGbFttg2Sn22pGN9UuQtqKd2dcOutIKBkGM/+/mUEyF2NcD80MTtJxaupIS7ex3WxbodhTatcYd0eMS6VCM0V30oXdpNOn9/d8eZ5P76HRi/xZ+p3Y6vdW528WildT0gIpOxSda1j3ZnqHomhR0bqc7FD80/aosb0uFK0Vz8zpVA5uH0xuoJpzsIO2JIzF4uD0PtFwixcHvbmRhmY1B9W+mklKLge5r/tpo3oO1vlUryw3C8MYvXZ/iVcYtoqfj25Rh+GwvTsrIycMMYGVW/frw8C99qq4mRqOBU8faBzY4bD92VVr4R2OzDUH7JOzw+FqfFUZoA9HcZpH94yGcDQPzW7eYM5F3No78kOeXDTduSCu9eLi4WRWwttsLuLz/PIP13GRwqF/VNZzceJr+7A/zCLQVm+3YoZPBL5ds+1JV04EcvedNi7UR8BtxiWysj4CC3eLXRLMIrHjS1tXETsSB14sudyZHYmGnuqm+rpIzDa/LqyiRuE9/bVKbx6FCxVp/zJ6RaE2gHmgPTsKYfmzTFfrozDu67VDSOHhbu8LjjeDh2N6qqMLk4fClmNHXv/Aw84Zg7aDLB4KmoZ29BM8vGnR0lgqHshjv7QHqnkY+lgc7K/lwcoi5XGejof3UwFblUYefmmlaZ5P52PlvPP6pxQ+Bpf6vJMx+Jhm3Zfiz+LDnkXfdIPPR2H7QNsTgo+TGPl0VcXHhfrzp0O0fHzlymXvKuXDWpyqeqbj43bqVGT7Qz7Efz1oNRr5eL/j0XI5hYCfNGQWn0rgY7d72FrGZ97k8B8nJoGGTNGSGhYBrYXt+tsEASp3MthGRcD0dntV80kCpfrAPX2nCBz5Pd62Wksgs6xxUqYjcLMj/upaE4EIV7bNLQqJorvb7OQMEhuXDT/yZ5LQi+jkejYJ36EaXg1BwoMmTihXkRhtek5vyyaR73c1yEVLYmS2bPPqUhK9Vac6hnWfPScc5vbUkVhilCfvN5Jw3EunNZpIUDYuNnxHjYaati0vihmNJcPWhcFENGwHX96jktFwf3q+qV0VjSj/Z6pj2mik9pwbqtJFY+a6vw1OGqMxQKiE5RQBVl3jtGZRBci9nL/sC6YASRsKzrWyBWjw6K8uJQSoaooZOUMK4G8TcTtEJcDF2gY7N7UAdS8nCu5oBYiTEb9fqhNg/vrF4U4mAXZHDVjMpgoR4TY6JGMIce3hqVv1TCEcqePeP7GF8Cqe6EsmhSgPrFvnrhYiZFpZo1epEKwJojq5TgifdUcv15iEsN230D6cKoLCoDthZIgwpyMn5wpbhPRWDO0jRXhk9zDGVS1CxzbbnT1aEVz5+nyOSYSzTmfbxygxePzHcr8+dgy+Txz68JiMAT3FXLlcFQOmSWrepY1BdImFo9QUg/jAEeejjFjQkjfQ59nHQlNxJ++WNhbMLqNLYl0stJdHl48aY5HkvXKYYMbh6Q8KC/ryOMTY03zcyTgslsTd+VUbB+asj8H/o+zCbC5lzrhpF4p6c1dVD+3C/k83qbFkPDa4bZm6WBqPDBq1iWKKR22VuUzH3I0TQp8/V9uL4ejyMs/+ZzHKuIWXOo1ixJbferh6WAyLKflEjaUEizs0R1YRErTMvFETXiHBZL9S8I1OgsigkueeBglW1DZ49r2WgO/jKqVZSVH+YUPvfScpJoM0JeekUpQVKhGkkmJqfXCVsEKKbq+DTzyvSDF+V2J+XifF/G17G23HpHApntdw8vNK0qzjGVYyGI/rNq5iyDAoOjrowpLhbp918/QgGZY1t+6zMchAf98dbzYmQ9nAp+slVoko2STXs50TUUnrtuYEJSJg7T/ipEQi/M9dCTEvTcRPFqxVCRWJELoOIN1KDo7Db0967OQInNZd84IhB7lAufWeoxyPKyr7xc5ynLk5NvBflhzbPfre9QXKUW/+yrItSI7O5kXCKo0cD6bjgG+FHBJb+vVUgxw9x9HlMSbHSJWvUspIglebnUO+JgkDlq8WTRxKwsa/Vy9YU5GEY9uLM1WGJJQVTY01jCXhdeYXfmetFGhjai+PsRT4sjE4RStToF7Yy9+lUiCUVdaTqVFg4Gu7+YYKBRJGLNZTTQrcPRMQoQ1KRstuA/lMkwzTCbe5lNJklMbePvqrcwpiB5MzXStTcO7Sxz0fdCnYzVoa7mpK+fyrJmVnUCoOt/oW9BKpiDXz9fpWnYp3iuPtjzWpoHUHhL1zTsM3NkttfMk0BBsGqPMS07DoreWfocHpOOWSdaiMTEebw+bMAnX65/696bFv0hHg6s2e65WBWkav8SaZgZ0fa5w72Jk4+D2zsPZQJiwHTnoe78rEVzmL/22gZqFrqOb+M+ssRF07lWNxJQvi3wTlKx5lYXNj030nYg8MB1LnTqvYg78O3npL1+3BGfsb3JksJfqa1EutflTiU3PXGfsgJcZfrB7w1CnxIEA1scWgxLzxSB2HrsK4ZbvQ3VmFOYxOhyiWCnke2iLejyr0b1LovgtSIcTNfamXRI37GXvzkKIGo+XS2SSNGuUKp70ZlGxcTaCV9hA56NLUvqkx5mB1ueTmrI79+D8Ki5k/</binary>
</binaryDataArray>
<binaryDataArray encodedLength="916">
<cvParam cvRef="MS" accession="MS:1000574" name="zlib compression"/>
<cvParam cvRef="MS" accession="MS:1000515" name="intensity array" value="" unitCvRef="MS" unitAccession="MS:1000131" unitName="number of detector counts"/>
<cvParam cvRef="MS" accession="MS:1000523" name="64-bit float"/>
<binary>eNpdlT9oE3EUx28zgkMWIWPGjIdTx1MUioMc4tBBJJsOYn5t0pjU2KZtGqvWGrXaqsGefxqiljZoFd0OVMwkASl0vEUITjc4ZHBQ8z4/4TXLl/e733vv+77vexfH+fvb/ez9A+fcM0FnfYjV818l/vZdcOOT4Mp9wWPvuL8geOqp4GZLsPtQ8MRHwe0dQX9RsJcXDCcEfz8RNHcF0zxvPBZcWhU8/VLw4nvBN/RzzBATNw4cHYY/unLeJO/nc8Ejocx35ovEqS360M+rMeeaoNsWrL8V/MX8qevMuQ7/14KZ5hDDrZ7Ec+hUgEdjXrC/PETv8K7EJ+FXpe4e97pVdJP7TgJMoXv/kWCb/fVvsh/2kXghmEW34+jZWREcoLtruEd+n76jgd5Xa0PwLDqkZwXH7N4KgjF7HYFnF10N8WCJ+pz3iCuv4E3slNFlnHvUd6+iJ3EJvo0iyPOD+C8zh9/AC/jQzMCb/KhCX/I7xB94Hto+1PEvU599BTnOp6gH/1IDfRe0vtkSej1gTvI95s2iY4c4Bg15VfYS0yeiz4C9pKlnKvp+h/niW5zfFqzdI8YPwbjm45Fn4JXArzF8ktfQqah9YPcSsq9gmn1Oa57WP915zaNX0/vwJ7ReSfiFVqdV7ZtsTue58Ekzr1fWOjvoFNB/8Q75nEfsd2wTPajncz+G/wh7TnPuUH+nSV949Yp6nvCS1qW1zRz4zeT1e5vBV0mrc07nJ3jfDXOGdl7yO9RtMFfb+r2uedn5zBXqWz6T+3RE51HeE2P7lLUe1s+e9duk9pNB98joOrHR9dPUceEdgA7zHOL7FFn/g2v2+1rYpwfP/Rntg2Re+8Sd0j61Prcx/0v/37uIPu269mWVc4899qjv4/ca3+mAfnvkR+Q3LD/4RrPeHyLIPyA=</binary>
</binaryDataArray>
</binaryDataArrayList>
</spectrum>
<spectrum index="59" id="scan=60" defaultArrayLength="317">
<cvParam cvRef="MS" accession="MS:1000130" name="positive scan"/>
<cvParam cvRef="MS" accession="MS:1000579" name="MS1 spectrum"/>
<cvParam cvRef="MS" accession="MS:1000127" name="centroid spectrum"/>
<cvParam cvRef="MS" accession="MS:1000285" name="total ion current" value="580263.00000000"/>
<cvParam cvRef="MS" accession="MS:1000504" name="base peak m/z" value="113.07427545" unitCvRef="MS" unitAccession="MS:1000040" unitName="m/z"/>
<cvParam cvRef="MS" accession="MS:1000505" name="base peak intensity" value="195104.00000000" unitCvRef="MS" unitAccession="MS:1000131" unitName="number of detector counts"/>
<cvParam cvRef="MS" accession="MS:1000511" name="ms level" value="1"/>
<cvParam cvRef="MS" accession="MS:1000527" name="highest observed m/z" value="985.32891063" unitCvRef="MS" unitAccession="MS:1000040" unitName="m/z"/>
<cvParam cvRef="MS" accession="MS:1000528" name="lowest observed m/z" value="95.06319966" unitCvRef="MS" unitAccession="MS:1000040" unitName="m/z"/>
<scanList count="1">
<cvParam cvRef="MS" accession="MS:1000795" name="no combination"/>
<scan instrumentConfigurationRef="instrument">
<cvParam cvRef="MS" accession="MS:1000016" name="scan start time" value="0.509883" unitCvRef="UO" unitAccession="UO:0000031" unitName="minute"/>
</scan>
</scanList>
<binaryDataArrayList count="2">
<binaryDataArray encodedLength="3236">
<cvParam cvRef="MS" accession="MS:1000574" name="zlib compression"/>
<cvParam cvRef="MS" accession="MS:1000514" name="m/z array" value="" unitCvRef="MS" unitAccession="MS:1000040" unitName="m/z"/>
<cvParam cvRef="MS" accession="MS:1000523" name="64-bit float"/>
<binary>eNoNlXk41IkDxmuGX4R1tduhxAwlu22krVz1mkEqqdRumMHMd2YYN2OMMRjMDDqklnTZEpOk7ZBrS23HDIUkpmOrrXbNINHpWOn8+evzvM/z/vd5nvc9anpYZNS8DcMHvM4RekGIOJ5/LoMeBE2B71MznyDEPJCezFUEwXVa9oxmdRDm5G+qAjkY9Lk3L0/TD8a7Nm8RixaM3iM2Fnu9g2F8NnqsXR6M6593+b7PDUaoyUL90eZgjJ/387uoF4Kat/QdBvQQZI6ssy/yDgGL2qzcKA/BbTvGnbzmEJQE54W1khkw+ctVcYHGQKJWbGDhw8DpHYuzJAoGooyEG4KaGThRZ73T9AYDLvs8CWt9JsbUsk7daiZ6ErpfXfNmIsBF8c1LBRO36ozHo9RMxPZHB3JamFgavfo7tV4o9hSSGr/6hML2w9+ie7mhKBg04b5Th+JjgHvm25ZQ3BA/zY/SCwNxNO1RFj0Mj2Vpi7oUYdjYNHD8qToMyqonu1PJ4RictvJ4i344FO574tu9w8G5bNStUIRjh8faU00t4dg500XKJbFA0GYW+VFYWOVKOgYqC0M/r9v5wIsFBwNX7TMaC3f92y+0ECxcdq586C+bzD8FxQfLWfhWkpdkUcFC/SPLtnQVC0V5h+4HaFnoJv8e0EViQxZQbplAYWN09arnFTQ2HP536Usrm42Pc54X/0OwMU7nNf4hY6OkYG3xigo2jk4tVaQp2ZhzVEG5rWJjlnLzwBUtG/9+t0lPQCKQt8ZgXSSZwDVmhkmfLYHsP8qd3akEqtdYBdXTCLxW2r3JJQiYGx0rNZERcDNmeXw9RmDfkMkTnwoCtaZdkaUqAl0qn0ymmkDD8yHOmJZAVZ3H4AESBw7+XzymUDh4XVsVsonKwZlJvSvpHCSwD3Y0EhzoJ5o5l8g4MFz8Rj5HycHQjPyRQRUHp/tnHhxTc1DrXG+ytYUD7UCbf4uWg0Mn/5vVr+OgcVafqQuZC49bCuEzWy7mx1MOMalcMN7rP55G58KldPDoO4KLk3XGvY0yLl6ZP0xuq+Ai+Ag3bqmai9HLN8ybdVxcfejscZbEw6mFXM0JMg9FDm+GPlF4yOyKD/hK42FwnlGhhs5D8Hy7U78RPGh7BnxPcnhIn7GEwpDxUJ/fb8eQ81C216fcUMlD8eGDx2JUPLy757b4jJqHxed8JWX/8kCsXLt+iY6HBTcr82zJEYh7mx9dR43AENnl1kdaBHbszhFlcCLgNV5TXSiPgKp135BpeQTajTdNu6WOQFmRW6C5LgKzn0S/LSFF4phjWZSaEgm3m/qBf9Ij8adp1dZWTiQukVWl9ysiESC2ehytjsSRoXfeBbpIfPPf4+Y2Eh9tnk/O3qXw8de59poBOh/1rfc6Jjh8jFQF3neV8XGkPtScpOCDwZu6+qOSjz58efHuOh/mmxatyVfz4eEp3TZDy0ePx9emZh0f9BbFNQY5CiYGimv61CjEdQQcap5k4efPBfryKJid3nxtqCIKj39w796mjoLNx2rVS20Uyq85hYRRo2FvSRlzWxCNsbTXBsNENPJaswwaKqJhUrCBM6s3GiXn7HPbKTF4M9BepqPGYIXkk42EG4PW4DV7ftfF4JmTg8np/hj0aLWq/ZRYhEyxGlXbxaKpu+3Vee9YNOrqnppzYrGfpnneqYwFz7Wwfkgbiyv+simFyjjszHB4X02Nh+ECq78bdPHYiTzbTmoC7KceCfX1TsATmhObwUnAxFX5mzu6BNRua7c+Y54IIXvdrR7nRNS+Mql85pUI5sziYWZtIjqsie5UVSKiZs9TWmoSMSuQLxp5l4jwuH6z0+ZJsN9PH37unATrbV2C7KQk5I9rfN4UJaF5/ZXL0uNJ+E0sWk6rTwLtXO/9q6rJ/sSSTG9NEtouXe3sm+QPFivvZg4nIfnwvbQ/SAKov7w8a20hgK9L5ZGFFAEOCit+ve8sgM2CgYYpgQKcClnw4keBAMa+xd7XzwtQvnbCylIjQIdv5dlfhgV42Gb1upCSDLOtGa3uS5Ph9i3/+FpaMhx6lh+okSUj6NTeTCdNMj7r7UhnDyfD2Ogn1/WWQiy/oGfTaSPEHtfn5V0UIaoCeuhdTkLY3V6WU0cTQtfHHO/dLIRgef7teVuECDuTONWZI4Qm7e9lvCIhtuzVxayvFeJp3gbDKJUQ+nW/5MVrhLi4ovn6fUoKqHNYq7wEKTAjmMv6ilPg817b712bgi3nz366oUpBcq/wJ5EmBd2DNasChlPglZK2u9NChH+WzO2cTRdhazaps04ggtnYlz+5MhGmC+6tVBeJsL9rpKWpQoSe0qtO1RoRrK4Wqu5pRZhntPqENTUVetnJ+jeWpuLr7LTUK/RUTF2fGzhUlApq/Ll+27up6Bn70XOTLhU1cX2DEyQx6hxfDj0OFKOjc4KzTyCG1Xge2UIuRm2sq4alFMPpMj8uXicGq8ax4IRLGoa/7537IjANG1WUZ/1EGm7GUBiL5Wl4IKjaZlOcBoXjnazVlhIIChf6fuciwUiEbtyQLoHKff3QhS0SzPX8wdSPI4GXYSzls0CCX9Z62pQrJZCWdlXL1BJc8HUWy+9KkLf9P69oy3RIm+deOk1Ph7zhw5mNW9Inf+xH/q+cdJw8/dpnuzwdsdWOw3uU6Uietuvhi7p0pFka5mweSUcgQZq3wjID4tL7+beoGegdbul4Ss+AaMdZm0ZOBsrvODv73c3A/tFfjZXkTDBWiPQvUTMR6lNc4++SCctllacq6ZkwThiN2qXLhMcVyYfMkUz8HGAbVEuWIrxFvWGGnRTmDJuCdroURvVe4+V3pbA6sKhD1CsF/XB/updeFg6pB9x1dVngU2dnL+/NQkFXhYsZKRsXS6i35xDZyFnu7mIbnQ0Dp/AyvaZsbNon1Ux0Z2PzjZluUx1z8ObKNd23tBxIBtusPq/NgbezwlovMAd2T39TL6vNwRrpHT2/phxURoofrVHlYLqsv8xFk4MunsW+oNkydCs2ejCWyib36htXf5oMZ8h/fWCtk0GdQfakB8pg1fK9VVCRDELnmxe50+VIyDZ+KabI0f56e4Bnohy5t40VgWI53BY53pQWyWH9aNSeeViOG3YhnfuG5RAHW62UkhSII9kbllsoMH/xp6NKgQKk8OMT2yUKVMydvry4SIEHDQXVF1W5YP6+7eFxbS4MKuazTJX5QINfmw95F1DyZWJ6VwFOUPpKy9sL8X+sWn6g</binary>
</binaryDataArray>
<binaryDataArray encodedLength="1084">
<cvParam cvRef="MS" accession="MS:1000574" name="zlib compression"/>
<cvParam cvRef="MS" accession="MS:1000515" name="intensity array" value="" unitCvRef="MS" unitAccession="MS:1000131" unitName="number of detector counts"/>
<cvParam cvRef="MS" accession="MS:1000523" name="64-bit float"/>
<binary>eNpdlT1oFFEQx18hmEq2FLS4QjBFkBUEg9WZ6rDaMoXFFRapzObu8qExycYkekbFoEkUxWSVRINoWBExSsAFY4iCcIEUKVTWTrDZQsTCQs38JjB3zY/37r15M//5WOf+/X68L/6H8x8K3cwOo30fd5i6TVlPvZP/vfvCjufC+rhw4wF8LAxj4bdXwsMvhfmI8PcY9oaEMXb9m8JGv/AEdpfuCOcT4QJ2Tz0TBlXh5t6TO/6e+SDr6Iaw5bbw56pweV14AHvROevPn3vCI4vCLy+EnXeFpcvCXwvCUfTYMyv81BAefS3cYn9/Xbh6S/T9vCXrQ+j1exJeJ66LwuIldOHdBudb0Cfg3uwT9h8J51jX0HdjWjhNfF3oEo0K24kvHxZ+xX4JbpO3Tu4lNWErcZXJw9Qg9ibgFeyyv018B5eFa+iTTNj3yzDFbk5duG78Zv32DefOQnRzvJcM4FePMOtFR/Kd4Z/H+RydS8TrR9xH5/gC78BGzdZhgXvFPvI/QzwhetA3U/i/Nk/f4GeGvS7y0mA/xu929Ye6/c56hXfS89Yvj3OO98vE62O3jb47TZ8dIx+O+3HN6qd2fOj1W/313ahpP6zQB9SzYx5k6OQRX0R+l4irzLs59x26e6w99C6N2/pQFnqsv4nWk9YF+6HGgz8r1GOscasf+FkYsf973O9YtPY07wHnkxHbHxnrFL2y0MbpX8MOfhXgNnlMOT9MP4XaR1WrUzrQxOGmd8lTQn+mFat7Htq6LqPvceZjzHuh9sGMrffigL2Xo1vbnO3XCPu+1gV14KjjGL99/HpKvUbYi7tt/+g8aB2zda11pfqtTlsdisThYIx/TvNQsfMpCW18+s5uP8KMvG5cZb9q9dV5pfY60S/ut3M345w/ZOswbdLBVWxeiviRo2vOd9Lvtd/foGL7UfUItN/wv6xzlHNezfaLzi/tA817ud/2fTxk519R/SePMf5kel/voY+n71Xs3NP6jbTPeTfus3M3wF6g38O6rRO9l9CPSZ/9rukc8Zr8XF+wcaxgNx2080/7XudSAKOqzc9u//BOgf8z1vXJ3br6Cz96jxA=</binary>
</binaryDataArray>
</binaryDataArrayList>
</spectrum>
<spectrum index="60" id="scan=61" defaultArrayLength="347">
<cvParam cvRef="MS" accession="MS:1000130" name="positive scan"/>
<cvParam cvRef="MS" accession="MS:1000579" name="MS1 spectrum"/>
<cvParam cvRef="MS" accession="MS:1000127" name="centroid spectrum"/>
<cvParam cvRef="MS" accession="MS:1000285" name="total ion current" value="612940.00000000"/>
<cvParam cvRef="MS" accession="MS:1000504" name="base peak m/z" value="113.07426089" unitCvRef="MS" unitAccession="MS:1000040" unitName="m/z"/>
<cvParam cvRef="MS" accession="MS:1000505" name="base peak intensity" value="194409.00000000" unitCvRef="MS" unitAccession="MS:1000131" unitName="number of detector counts"/>
<cvParam cvRef="MS" accession="MS:1000511" name="ms level" value="1"/>
<cvParam cvRef="MS" accession="MS:1000527" name="highest observed m/z" value="985.32421924" unitCvRef="MS" unitAccession="MS:1000040" unitName="m/z"/>
<cvParam cvRef="MS" accession="MS:1000528" name="lowest observed m/z" value="95.06345362" unitCvRef="MS" unitAccession="MS:1000040" unitName="m/z"/>
<scanList count="1">
<cvParam cvRef="MS" accession="MS:1000795" name="no combination"/>
<scan instrumentConfigurationRef="instrument">
<cvParam cvRef="MS" accession="MS:1000016" name="scan start time" value="0.51825" unitCvRef="UO" unitAccession="UO:0000031" unitName="minute"/>
</scan>
</scanList>
<binaryDataArrayList count="2">
<binaryDataArray encodedLength="3524">
<cvParam cvRef="MS" accession="MS:1000574" name="zlib compression"/>
<cvParam cvRef="MS" accession="MS:1000514" name="m/z array" value="" unitCvRef="MS" unitAccession="MS:1000040" unitName="m/z"/>
<cvParam cvRef="MS" accession="MS:1000523" name="64-bit float"/>
<binary>eNoNlGk8FAgDxu3Q4epAKVtbZtRiI42kQp6MdJcdkWNkTmcyl2PGPaMoRYuk0mEovbbddZZyrRmUtDnXm1odM8qSI+dbKr0+/b88H57f7/97nt/NG68vbjgK/asrnZganqg/mTx6guKJlK6ZsCW7PJE+fdc+NskT49J8UovCE366Lsq96l5YfeTApvnzvGB4nC33dvJCaeeUyWVnL7h422Q3Sr0werL/u+WnvNCcuYmfqvDCtZPCUEKjF4KuVYXVanijmGnY9yPFG9UmD0vuOXuj6aP7qqtSbzCWxD9OaPBGncMzzxfqPjBhDyZr7fJBegjzaVySD7Ijs82CG3zw5LmRo0aTD97WPQw8p0FDWfmD4j+daQg7NuI7nkSDyZk7xTkKGho0G7zFjTR0vKe1NWj4YmH2UJ+2iy+ytA8d+iz1ReuKkdmak76YSioidCp80ctJ0+5p9MWqp4EuwRrHkGWsVsujHEOD8L/NzUnH8PrQ6a6PimNoev2ZXjnPDyZPq6ndzn5Yod/jXpfkh2f8XVerGv0QbXIwKoRAh6nWTWwj0lFsrzP7eCcdBh6tI6+c6HDu1fmqZNLRU5l2dKuEDsHtuOQDUjpOBcprV8voGIuusLwupyM21aI6VkmHcf/AxpcEBk5Y/PUoiMiAZUl/fagTAzfTqowaGAzQP/5nnpLJwLSV/WCthIF1C/odtskY2Jis7RiQz4DNpNJuQM7AsM2lT41KBoIn2/bNqBh41S7bzVVn4vPNIT8DIhNjWj5DDiQmlrD0eu87MYEabLzJZOKMsHLcUMJE+P1r30/NceHzU5ZqeUyEqhGHpmVM7DhmpsuRM5F4odPeTcGEl69hr4aKibOnuH/+SmBhd2rQ1DNjFhZXaba4kFjoGM7NsKWwcMWxrjOfyYLHpoQLv0tYmPflIvk7GQves4OMdfksiI5Utf0tn8sTLG2bFSyIW7cGNyhZ0Db60YaszgYpa7/dFJGNtQtLCs46sXFLU7XbhcnG5Mze65YsNkz1zb80S9josjUv6MpjIzZRl/dGxkb1opQ/DBRsDCxP/UmuYsPacka/n8BBzpNRO3MSB9V2T+QzThwU/9264R2FA7M1A6RUJgeEm3XDpSwO9Ia+lVlIOOisA2WPlANRQ/6gQT4H6Sb1v9UpOHA4fH806zUHgSdpX4xVHJjfadlhqO4PL7LGszKSP0xq/fpSKP4Y/bD0thbLH/Jr2bJQqT8+Dc/0fLjhj5FlUcEW+f74VyagbFb4w4BRH7Bd5Y+OXS3/qAgB2HvI5d4rYgAGDebTlpsEYInmV9MKSgCG607ru7ICYPX9i2Pm0gA0v+0WvpIFYBlXyuaoApASUxWppx4InucWZiwpEF9pQaf/oQSCCN52XXYgOtwvrLKUBGKa6frghSwQFYbWd9QLAmE5K+6RygNRsuVHuwhVILTsGJ49xCCEbxsIW2IShNfHt3c5sILm+tygX5YGoUT3IVeQH4QP9SVtBxRBqKH27yergnB+rEURQgrGt1tbVpHXByPgeLfGNudg6G+7viydFQz/kMKDPfJgDNzaOsVVBoP9nhl1hRiC1Mz2dO2kEOjURTT6K0KwxpNd+EIVAmpB7v2SdyFY6xB/Lpp0HKq8rJAz+cdR+dV1Sqk8DrWRxqJuk1BYlN2u38QKRcm9Xh9vdih6lzc4nCsIhZdZJZlcGAr3T83phX2hsF0l+9CffwJP/8pM3moSBvP1JVlPAsJwJrJ+PbkgDNyJ9F/6FWFQ7hpRvVSGQbRzg2PxUi7WTB/mF8u46L07lMso5SLkvpxDL+ei6de4RDc5F/3Wbok7O7iQevzLnT/ORfLsK1rRUh50R+kHjYg8XBx2QPcmHhoHB1MsqTw4sbTdk3k8CDkHf9pWzsO4mXFOo5yH3hrzkjYlDzVLiibF4zzYUI20xQQ++h0WLVujx0fI1lwqiciHxaLirTvIfGzsTHH98DMfv4kfpe3h8yEucdZNyOBjevm0xKeUD9vE5/bkDj7uuOXc3DHOn/vNzcSlE3yczdGSpBAEOCCsqbqkJ8BSv1fV14gCVNij8whZgAXGt0wLJQLkWt3yfZMhgGH3w/mBpQIok8csJB0C6Di3v3YcF+Dw/SPRznpCqOttWd6+Vghrwpb6RSQhmEuWWTVZCXFkw365lCyEplurZpGTENPJ8xxf/CxEXPXcSHhCfL7wzPdgqRCclmGah1yIrmRrf7sOIVKHi7R440KMjlmVzxLDscG5xv47fjhKDf/M/TTH3bqbrWQZ4dgeEiP+nBkOs6H1IytLw1F8Z5hpVhaOsz/Ig+XycAjG5uWGdYQjruP5ZKEyHJ9svqmtp0TAcPR/49epEagaWxbQwo/A6baxs+GSCCR9XGpxLiMCUznmK9pLI1ASGhI9vzMCpm8X52TMceEBplm7MgKurX55j8cj0En7NmOiHgnp0T1fJvQiUVeb1d3rFIkhU3fDD5JIMOwqOgcyIlFxOsVosiMSBQ/oD5XKSPh0LOCSSFG4fH4qWU6OQtD5RwaV1CgkjK9205VG4V3S04Sf86MwnUn4iVgWBaqHZsIpVRTspidaDk1EwfOzgdmwngh7ZI4lVWQR/ueltSHHWoSiyfKT76giNNZF2txlifCp7VMlRSCCxudfFiyWihAZ9+KfLxkiHD2vlSbOFCHV/V/t7HwRwpjrdXIrRGCHJzIsrcUY86UVhlPEsO0onz3uJoa22aTGUpYY6gfzLnbyxTBnvVaJpGIknSqxsMoUI+97Eq2uU4xVi40/FU+IcUlA3ehOisbmzNM6Eko0Cje+dOG6RSPT/l3VF1Y0+ppvrbX1j0Z61cjeGGk0jKZbxMLMaNTvbzeqyI/GnUDe4E31GLSaXury0o9BaJFd3XLrGPRe19QNpMTgSlGA3UVWDE6/26fY1xmDjBsTsmRVDGSTFyzI0zEwfs8ueqAfi97cFzq3SbHYN/B4YT0lFus8LvE6WbF471OgkaeKRYJbC+3oRCx0C3bw1DXiYNSzgJxIioNVqLbsLiUO59RSay5nxqH2w0hOQFkcGgMWKGYm4qAwnT38TD0efM8+bUuDeFzoX+lTmx+PFp8jpK6yeORH3H29riEeVw8be6/oi4f+XRcBdTIeT/Tbu1cSEpBd4hL/AzUBF9VEzquZCfC73JS1j5+Ae1bR4YZnEjDZJXijVZQAVZD+po3yBGzhigi65onI1HtTrkFNxJ5HXh4hzEQUPEw8gtJEnEggsa0eJIL81nDCVZ6I3V3b9jp3JMKyL7tpK1GC1D/GXlLJEowxg+a7OUkg1S3tvbFPAtI3twv7qBLcHs7TFxGkWPl7Lf+wnhS9nvurJEQpCpNcWh25Usyk0sTUKCl0HJoGBBlSrE61DYm4LAW9cn5YtkyKjqBK17RxKaIenLHx0kuCa12lcTg1CarDV4Sp/CQQo+55nM9IgvhgmLXocRLuROzMLleexC+0rzOj1FOg0oxG5wxCs3oYXwgpqAr6q40tTcH1p1cJP7SdRTIhaq1Angbr5zvVch6n4f9Z+vXC</binary>
</binaryDataArray>
<binaryDataArray encodedLength="1172">
<cvParam cvRef="MS" accession="MS:1000574" name="zlib compression"/>
<cvParam cvRef="MS" accession="MS:1000515" name="intensity array" value="" unitCvRef="MS" unitAccession="MS:1000131" unitName="number of detector counts"/>
<cvParam cvRef="MS" accession="MS:1000523" name="64-bit float"/>
<binary>eNpdlj1oFHEQxbcQEtBiO4NFWMEiYLNlCosVrki5hUUaYQvBFJJs7i7fJtkkfiQYzBo1RA26iokniqziR0DBLSJqd6hFyisDgqaSFEHUm98Ic9c8dve/M2/evJk9x/n7m/0Y/APnyGPBMw8FD38WPPC1icnPD3LddVvw+yvB+hXBG/cENx8JbnGufl9w6Y3gOu+55wVX5wXzccFv5F9bFuwkXs9dwaPPBX8Rp/9ZE3vetp1s8jxOPfvXBcfJf/C9YNuW4ImbglV538kqggW8SuTbRpez5O1dFdyAZyf3fzxoYnDqi1zP5PBAF3elicWTbfjDa++SYPsi1xeod1bQv4we8KnWuL4m+Js8KTxX0KtG/II6Q/rRs8T5RLADnXbIUyePA+8IPu9Sni9QzzDvwXN3SvDTHPfJs8n7Vd4vwbsEz0Pcz2ZsnE3ihFz78A2rgqdf0w/0q48KNji3B/aQvwHfjOsA33VxLpmg3qu27j3qCCbxKegN8hz/J6onensVq08NLNMXn3w+vu/m/XntO/VEU1bHZIR6wV3eP8a8+ORNyoIxOubTIPrF5Hfp/+KK7VtjiHjolsAnYz5y8jvkz8mbDaAX8WsX6Rv5M9Wbczk6xsQNYqtfRh0BvAPO99H3Bvp78OtWP7bwcXkeDtu43hh1lG2cl6nti6f8ytZvOc8jeLkbzB11tMMnRKdUfaR54VmjHje2vuglfn6L8+heumP7MfvUzlEEv134NtDBIX5Kf1eJn81a3kU/fOhjHf2LZdufBnU76OpO237F1Ft5gY/ZHxn8koqdx2382tD769SBXgHoDlm/u+gSVay/fT2HDvmU7df+Gjzg24cO0ZD9PoXw7mVPxvAvWnx0jjkapY6YPA30jMsWM/rso3tGXi+2e0vnPCVeMGV9vkMfgwG7J6IR67sisX3zJqwfwkE796qrQ9zVOatrX2LPpdQVqq+Il8VWd61P95z6vV62+0T/X+Tc96dtfWls49U1D9/ToGU+1dc67+on9a/PuVD9rXOu/Shb3+n8qj7JoP1eui3zpH1Kxuy+8so2f9yyF3QektjOo9+is/LTPVWQx0OvkHwdC3afhpzL5+2+CCetj9V/Gqdf/2dU7PcjJV8Bz7RqfaA66b7xBmx90bj1o/4/077o3kiZx2j6/377A6DXrog=</binary>
</binaryDataArray>
</binaryDataArrayList>
</spectrum>
<spectrum index="61" id="scan=62" defaultArrayLength="399">
<cvParam cvRef="MS" accession="MS:1000130" name="positive scan"/>
<cvParam cvRef="MS" accession="MS:1000579" name="MS1 spectrum"/>
<cvParam cvRef="MS" accession="MS:1000127" name="centroid spectrum"/>
<cvParam cvRef="MS" accession="MS:1000285" name="total ion current" value="651342.00000000"/>
<cvParam cvRef="MS" accession="MS:1000504" name="base peak m/z" value="113.07411984" unitCvRef="MS" unitAccession="MS:1000040" unitName="m/z"/>
<cvParam cvRef="MS" accession="MS:1000505" name="base peak intensity" value="193957.00000000" unitCvRef="MS" unitAccession="MS:1000131" unitName="number of detector counts"/>
<cvParam cvRef="MS" accession="MS:1000511" name="ms level" value="1"/>
<cvParam cvRef="MS" accession="MS:1000527" name="highest observed m/z" value="984.31669413" unitCvRef="MS" unitAccession="MS:1000040" unitName="m/z"/>
<cvParam cvRef="MS" accession="MS:1000528" name="lowest observed m/z" value="95.06343119" unitCvRef="MS" unitAccession="MS:1000040" unitName="m/z"/>
<scanList count="1">
<cvParam cvRef="MS" accession="MS:1000795" name="no combination"/>
<scan instrumentConfigurationRef="instrument">
<cvParam cvRef="MS" accession="MS:1000016" name="scan start time" value="0.5266" unitCvRef="UO" unitAccession="UO:0000031" unitName="minute"/>
</scan>
</scanList>
<binaryDataArrayList count="2">
<binaryDataArray encodedLength="4044">
<cvParam cvRef="MS" accession="MS:1000574" name="zlib compression"/>
<cvParam cvRef="MS" accession="MS:1000514" name="m/z array" value="" unitCvRef="MS" unitAccession="MS:1000040" unitName="m/z"/>
<cvParam cvRef="MS" accession="MS:1000523" name="64-bit float"/>
<binary>eNoNTnk8E4oDl+mgXkKecrzYVCoVpoToyyTpdSG57WJzbrbZbDZ2ke6XI+W9LtPpdVFSShmhUrm6hHqbV6j3Kjp/6fXrr+/ne36+uv01fqZNm7G63eBgulEEQo6FX6dTInA9X7tu8soIFAXSN8vUERj8/eET0+sRWLraxupGYwSmrZlpGk6IxPj4Ao7x+EjYL99vGOEfib/lT/53JCAS4SeLX9mtisSMD9SePlUk1nu8zJyaHwn3zjMsTmMkBmoM371rioSWe9C63igKZSdbrxApUQjnPtlRGBCFyLYYbxNVFMxWlezKaopC6kLLNTcJ0XgY17rgfUA0fmqvDj2njoZ0iTSL1hSNOl/1PevmaLx6ITEsM4rBs0+OtPqAGITRmqO/K2KQXq9YM6iOwR0TaqGoMQab75Irw27GoOjJbYfrRrE4uL3ZcnxgLPpmTrz3QhWLSSahfa15sXi6lWM2rykW70wnufoaxSF3ws++QkocujNmzb2qjsOBC0ljG5ri8HX0o2sJIR42paXXbo2Ph/E/7k4dAfHI5Dl2nFXHo/rmNufLN+Px0wDpH7YhFRuVw1tciVQcMirWriFRUfTtyucuPypm9Dzn9/lTseHwiqEH9B/8eOygs5KK5qLQzhAVFaeLvJw/HaGCEXdVkq+lYvjYyoFiHRXSX/5TdBvQsNrbM/6pIQ1KY930ZCINtK7rbcn+NPAfr52ipdEwlPpkXD+dBtNSy7kXlDSMVtp6e5bT0HJfQ9qgoeHj9h7KUy0NyzUjwpt/0aB+5BLwSkdDJOe3BbmGdPScOl3BJtCxpILSZkKkg9a5M86bRMfLWS8itP505BevMJbQ6eij3yn8rqCj6WHPvzOO0FE0PyH/QzkdK8+7rAzV0qEqMrXjN9JRe3ami53+R+6jmd8dQwYWCXbu305kgFVCGvSkMMA+wJRepDMgp7nO2K1kwMJ5z5BnOQPBeZutLDQMHCkJ6oxvZOBR7iLzVTcZWHtVKinU/egnU/Yc1jPQGbzSw4PAxPtPzkfeOzAxuoscsYzEhFPfKYUfhYndl05eX0hnQpauZNQomTj6ul3po2EipyGJZqtl4tQNaurCRiYkX+ujenVMaBbR+mv1TIxVZrADCQmojzblGpASsDE49FMVJQEN3648ldETMPPuw2v1jATcsXTpm6xKwGPP6GiaOgFbX99r+VKegOglqc3nGhMQvI9jffx5AhKZlWnO+gQ0mqxnWRMSYfCkc8dhUiJK7bWum+iJIJfOzotkJCJHP8dzrTIR4waz4naqEkEsW7Ru3JFEzE5VE7M0iXj7ekLdxsZE2HINX0/VJwKe1XtsCCz4fNYObyOykLHk67tLFBbM59qnklUsGNbPLZyuZmFOeMevBhoWMnP5H9wbWfg2+HSVWs/CUaN1PisIbDDI/mf/IbLRMrFeUEJiQ5P/bNYghY1e0d5GIyYbnFVJbp5KNjp2HJrnomZDmGNd0F7ORozEeNimgg26k7Bpp5aNkK66oTA9G0PmY3mTHJMgtuyof0NPQk1q0JkNmiRs8SHsC29MAunIB7+l+iS88zca2EVKRrNl5/b3jsmoPF1Wv3xOMkLErU6OjGSIVt6KnpOXjN7RKe2a8mTUjFS82aFLxqzj+mzGQDLCVtjO+5eUgorxsuhoRgq8u+9b9utTcMDH88+aFynw/aI1aSalYqmQIvJgpGLeT+zj1QmpyIsctc/UpCL9KGnDVH0qvMTnP/SS0tBczKgpYKRhzNLayP94Gj7ec6d4DaThcnO5kk1Kx/yA6eesK9JBol/59YQuHdKT+dQ6fTqarHxPDpA4yJ9wes2KAA6yjdj9u5gcTE9q55xgcaAc30JfUcGBxZdh9Uw9B/NmG68jG3FhW114tMaMi9X1LPmIKxfeWe6p7zZyMeI7yeZeBhd/t/ltolZxITrZYbVRy8V/Dtd9n73jotit9NwBswxUiPbfWm6RgV3nGFP/ds3AzRtfP/6ekYGzbc7yUl4GamOCehv3ZECkC1/KupCBZ24N3D5tBkoUmw3mdGZg3aOtzSkjGXA9NHcSz5CHjdP39f5izkOQ15nFS4g83DovuxPoxoMZrb9lYQgPLaUC63AeD4d87E7P6OSBHmgzPqiLh4jkpnipjoewq06CTSM8vDi9bPI+cz5OvFo3hU/kY/750mGKGx8B1cwpPv58cJ6ltxfw+IgMjt+dUsiHMva3TcIqPuTn22jTLvARvLjT4VwnH7o3jJImcwF2DBLG7tsLQGYMdRFIAnh+UcfXugiwabHvxaVkAQKrhuwu+Auw58623R0bBegP9ky4xhDAIP93zWGeACP3T7TsKxRgwXl71sqqH76QJkjRCvAw0p4X1ymA6Rn+84YRAYZ9Ggw/EzOhK8x6IOVl4pusLURRmIkXldSY/4oy4dnPMddUZeLZ26aW7dpMiMknh/idmXhVu/erSpcJYtNwccFIJuqvhU/zJwhhIuwu+EwUYpt5ncMCivDH3mf3QZ4Q39/6TchRClE7d2Xi20IhfrlWvfNWuRDR/ZGOD6qECPGTTV3fKcSlubNY/TohCFb87t4RIea71fWqCSJs7vG4n0YSYfFoilWZmwhTw11qXJeIcCJ3ss/BEBE4d8kuUp4Ir1abB7vyRbhcUyGYXSTC/nvVZTYaEexW62ZsbBShY8uw51inCHwPu51jOhH2BYonnRkVIdhhj9dEQhaE/3yk3KZkodQxeu9QSBb8ompdhuhZWH/w4+qZ/CxESRdtjdBk4QXdjLa4+odu+POZz9osPDjmYL9Jn4WWY0s4GaNZKImJOD1kLoZXgaZin4UYl3xsXpwii/GIHDV3JESMs6yzZv4MMb4KCwSufDEmips5TioxGqUeDl2FYnQRf224VS5GyUGznsmNYoTGHjiV0CXGshbu2zmjYkQUzPa+RZCg++sp0RQLyY8/mQtnkCU4d0Xotp4iwdrnF7/KQyWgKGxWRTMkoP/xa4o3X4L9DT33xSoJVLr3X88WSXBiYMMXW40ED8O/DwsaJeglLirM1UtQbrbljc+oBD599dp0i2wcos+wPkTOhqDXpHo7JRs5wflBUaHZiH0bVLGWkY27p15uyVdl43X3o5TdRdlYbm15/KomGzyvyueHR7Nx+aq4dAtBijdpBdrlFlL85eHs9pokBSPblPkHWYqTb0LqYylShHfxL7EDpVg0Zut7jSFFrme7rLBEir5vteKALimcrm1bKRuVwvCpu0EfQQa788pRq+kyVL3pbK4kyTBn16on1ykyRAaxaM9Cf6BnUndElQxpU1y3RTXKUGp9m3+060dP5OB+TC/D2WO1xypHZbgxWH51LyEHLkIrva1jDi5urf4zak4O2oPO172k5KCMd6nsfVEOjNPWJNc05eABe2J8Z1cOeLSyu88IubCevOXeO4tcNCjjP63uzkXrpEBT4kAujLgHVtgZyhHG1FESrOV42vbHLIKXHBanjd1do+SIHbKxJ9LlGGMudZqdLMfAlJCcWTw5dI8/PZyvlKPVRLvG/pQc1inLat9dluMRb9Hd+Vo5cge51Z865Hig1PyZrZejZ2aY7cz5Cvy3rjWT5KZAqv2EtmleCnDJm3da+ysQo+c0/RysgPkvLm7TQxRQfdCbZZcpYPzsL6efyxXw1jxpCapSYO/UJos1VxSQ+wmtGVoFbl+4+DnytgIPOYdpKzoV8JdqrI51KWDxMqzDo0cBamlvSbiDEssOtNlRiUpk8SZEU92UmFM412CVvxIOJ44ptgYrETbZ2dE7RIn28qW56kIlDMfdLZKUK7Hmbuu+VSYqtIqN7+8lqjDfwer4hfkqfOTeVvlyVcBaUkNOlgq2/bKGlEIVzlRYyTLLVHDPLSEXG6rxbZbjrD/N1ah9bYSbPDU+197LrZOoESjpTd5aqIbJuAXkYq0amdNu686F5OFA7KZLEnoeij0eiOq0eWAkTzO5octDnLHztg7/fES9Kf37cUg+vJqq2gbctsBSd23Ag1wAb3N2wcLRrfjrFv+nee07MPH71GjC4x1Yzvt3b4F2F/4PDNKZkQ==</binary>
</binaryDataArray>
<binaryDataArray encodedLength="1328">
<cvParam cvRef="MS" accession="MS:1000574" name="zlib compression"/>
<cvParam cvRef="MS" accession="MS:1000515" name="intensity array" value="" unitCvRef="MS" unitAccession="MS:1000131" unitName="number of detector counts"/>
<cvParam cvRef="MS" accession="MS:1000523" name="64-bit float"/>
<binary>eNpdljtoFFEUhqfTQmSwsFIZEGQrGcFCrEYQSSE6pYXIlBZiJrvJrqsxO2qiUeM6Plkl6vgOgjI+kCAWU1hEbVbFRzmIRQqLLSyChag53wmc3ebn3jv3PP7zn3PXcf79Ps4F/8E58EBw5UPBX+8WMfj8Sdbu0CImm9/K+nsmODUrOHoZO3cEezXB9J5gdFPwyyPB9a8FH70U7B4TXJgUjMWfM30b/9OCP4jz3X3BVbngh2eCa8Rf5fGybYvroCVxf38v5zuvCP7sCP6WOJL0jaxnU8En2J0krplrgh3i2fBcsLxFfqexT/6bngquZr0OHifIt81+dFEwEPtJ6ys8ce5cgJ+z8HmCuM4Q13H4HuY74lwDT5Pc3w0/r2YEx6izf13wzQ3BfXcFi4bgoUuCWYt8qcPCSepPnFvhxSGeDjy6seBcIjjAvd644At0Mw0PlfOCO+B/xVXiII8Z7MxMEP9ReMRPl/NwTHDwFXrifD/+/Sp5YCcknoC8s0Hipv4FOMD3zih5ttmnHin5e/hJ+S47jH3q9I28vTpxoXuPOJbft+fuqL3vnhOcPwWfI/a+8pA17Tpp9/HVtHnH9K2Lnwye4kPcI45f1GUXdd/IPAjgLSTfFDsO8S3Ao4+dnO8y1rPwEOIvZw5EYEg8GXbLg+SNnZLv/GHrPyWvBfiZxI8/ZO3lsa3fEp/DVjcudUmPsM+9lDxD1gF+Q+oVadzkV6GfC76PqEePeuSsS3jzhq0O/qCTeexExJVg39W8qX9H/cFbVLU6LYgzbtj57XC/YH7Hqg/85Zo390KdR/CbgDlzZG7K9uWWttWPA+ZVq9eAtQ/vDuu1zFuXPvSVN/L3yMuZsHUOmlafL5mb/kSfn4Z9lzqJ5VX1p7pVfgZu2Hor7z7rErsV9FZBb9uZu/PHLE/xmOVhP/O4OG7nrcd5wn63avs5bZp3fWluO/DVBSOtQ83GkSpS/z2Jffcj5YH4s5r1V5JHrPw3rf678NDT76hDproesXNY54DqRnWv9dB9j+8j+r9gv2jauPP+OTJk9ehQb6dvPiVH7ZwoyCPVunFeosewZvtQ+6indalbnZTwno3beRiM27oEiZ1bS304ZvvW4TxRfWGvrFu9Fqyjmp0zbsP2rb6TOv9UL1r35fyP8eA7qVs+i6rNM+Q8435An+Tw2I1tHT3lB724Ldt/+q7rexCwn2q/jFi+I9DVuVO3/R/yfdqyc9w7Y+8pXzrXdS7p/5m8bfWk/Gu/qi6TQfuu9fC3757V+96Lfe9Uw+aXjdh48yN970LdvmeJ6mzUvne6r3Mj0H3ii0/b/vlXh79Tk+ui</binary>
</binaryDataArray>
</binaryDataArrayList>
</spectrum>
<spectrum index="62" id="scan=63" defaultArrayLength="395">
<cvParam cvRef="MS" accession="MS:1000130" name="positive scan"/>
<cvParam cvRef="MS" accession="MS:1000579" name="MS1 spectrum"/>
<cvParam cvRef="MS" accession="MS:1000127" name="centroid spectrum"/>
<cvParam cvRef="MS" accession="MS:1000285" name="total ion current" value="659398.00000000"/>
<cvParam cvRef="MS" accession="MS:1000504" name="base peak m/z" value="113.07424693" unitCvRef="MS" unitAccession="MS:1000040" unitName="m/z"/>
<cvParam cvRef="MS" accession="MS:1000505" name="base peak intensity" value="200757.00000000" unitCvRef="MS" unitAccession="MS:1000131" unitName="number of detector counts"/>
<cvParam cvRef="MS" accession="MS:1000511" name="ms level" value="1"/>
<cvParam cvRef="MS" accession="MS:1000527" name="highest observed m/z" value="985.30543129" unitCvRef="MS" unitAccession="MS:1000040" unitName="m/z"/>
<cvParam cvRef="MS" accession="MS:1000528" name="lowest observed m/z" value="95.06371764" unitCvRef="MS" unitAccession="MS:1000040" unitName="m/z"/>
<scanList count="1">
<cvParam cvRef="MS" accession="MS:1000795" name="no combination"/>
<scan instrumentConfigurationRef="instrument">
<cvParam cvRef="MS" accession="MS:1000016" name="scan start time" value="0.53495" unitCvRef="UO" unitAccession="UO:0000031" unitName="minute"/>
</scan>
</scanList>
<binaryDataArrayList count="2">
<binaryDataArray encodedLength="3992">
<cvParam cvRef="MS" accession="MS:1000574" name="zlib compression"/>
<cvParam cvRef="MS" accession="MS:1000514" name="m/z array" value="" unitCvRef="MS" unitAccession="MS:1000040" unitName="m/z"/>
<cvParam cvRef="MS" accession="MS:1000523" name="64-bit float"/>
<binary>eNoNj31cC4gDh2kLlyt6E5LLVnpRqegiTl9bIYpa0ptVe+tl620vrVprra0ukaIuJXFqJxHKijh5aUuOylFIOLLlLdfpCne4Hz9/PZ/P83n+eVKtlkyad4XD5sqvQYHECNysuRBVRo1A2da+TdP9I6Bc9CI0pyACJh8d7a5qI+D1RJjjT4hE4dCHmx+JkfBcXTdCoUTC/VPs3CS/SEhlm/16lZGQCfP6TX6MhA/vhMlkVyTW9R+1vEKMQp9vdkClXxRGh/IfbFZGweaL5D9xVxQOms5paiZEY+QzqbiFEg1DdjvB0j8alYN+Y5cKonHE/8+gDV3RGMyptjXq/tqVLzwnIG6HW8+q4Ku+2xFFXi6+4rcdRabEf7wV21F5+RdTfcF2zB98eGGvdjtE+qHJw1e3Y51zw60uIh2b96WtjPGjI/3YItGMdXSk5G+w+5+SDsHmMv7VQjqmLfR0m9ZFx8p2k5nnrtLBHI65GECMQZM8yzieGgN3Fy/CnYIYJG24PTm3KwauugXal4RYzPFOV182jEXrX1jX6xeLoX2SqrcFsZC7xLHar8aiJIuwlGsQB19n074QUhx6K8N915LjwOVNOdezNg4KxVq1jvLVh83rGGbG4ca7R1VURRyOhIbcZSjjMG7Aq7OvjwOx6RaNrYmDqXz86W5dHLwj3JsfTmFg16pHwU8MGHAIjwvlkRiYUbLXUUJhYK3lyxldDAbmfu9Kf8xkwCNw99ivCgbmnK9iBtUzUDv52nKLigExn898qGEg+K5V8V0dA2VrXAZZU5n4xlhyJ8yACZfkHbXxBCaaHxn6mpKYqNj57IE7mYnrG+fbqSlMTNrtdy5iMjHROLbpGwUTw1zPn4l1TBw/3myjqmci44VRcYKGCV5z4+sILRNlO9Vli/VMyM6nrjxpwMLo00XCFhILrw4vfriCyoKri+Z2O5OFqUTfWT8pWEj5ljy0vp6F93sP6paoWDjUukdySMPCjoisj1e0LPDFdzcV6Vio9U2sadGzsO8q9U8fAhvvlxuEziCxQTRi/hVIZsPxAdk6icrGAS8KicxkI7sg4MorBRtV0mfuw/Vs0MSFpJ0aNiwuHZ3zq46NvoLIB9f1bJxcYEwsNuCgtSL2fSOBAxehx9u5ZA5EmVJKL5WDyQm3rh4mBxftdeKlSg5kp0LpYQUczLLyiJup4uCfoA6mUMPBKcGq6t+0HFQm7avdPcxB9ekdZQIdBzXHLD3z9BxMSXZvWE6Ix8uOvdPPkuMxvHyqrYAajxq5VzeRFY8pmZe55xXxOK3xvPTv4XjYvi4sr1LFw3FN5KsJTTwksiBKUFc8/HyWk6br41EpXvI4nZCAJG/1RJlhAvbTFtqeJCXgme+1XnO7BMiMrN06qAmYNnsaR8tKwOEIP+EMZQKutN87ZlWQAGdHQSpVnwAbNtffnpAIu8/PhizIibhpai57TU0EZQtt+hdWIpSUvPNURSIWFn05vluZiH+dGscWqBJRVe3UMV+biLf9lWG5+kTkXOr5/igpCTZq2RtjuyQUf7Dou0BJQv3WaVlRrCRcy990xEaZBKdUzelTqiQc1ywv4WqTIPVLnmevT0KydsxujMzFhdFRgftiLizfWpHB4iImglJ+SMlFRDdvIqKeC4tkzO1QcfFcNH/GZz0Xwk3qmSsIPEyjCOoqyTx8W7y7j8riwfWRYrCGzcOlvjDecS0PlOX9241GeChcHLz42HMeAgajlu4hJKOvY7Az1C4ZpNU+o9dZyRho5u45okqGfKRxk1CbjLD0sWvr9ck4uzEDenIKzuy82mjCSgGfdllIZqdg87u3Rq9UKaCvdU0IPpqCO/2Szv6RFKTyUlsGyKnYf8ieomelwuOag+qoKhXy+NMvevSpWHrOJ5dmlwZO2VtNKyMNMeLq2EJ2Gko/UshXE9IQ65gb8d0vaXh3P1wwpktD/uZafcCLNBQuHGc2m6bjyeud/Kce6fhjjm0LkZoOn6WdEbtC0nGtaTyAzUzH6Vsvr8ep0+EZ+Fsfoy0dfibGZ/Wd6ai4KZVnaNJhfGHV7De6r97Z/uk3E+kgnRu87mjGh4Xm1IUPHnzcNZ9bZkDjw7ppfKSBz8egd8y2zr18ZN4OexTUxsc+uYHtJQ0f5Gj52eX9fJB+mBmSNsFHz/+WVTcbCNCENvUCMwE6lxy38yIJ4HLF8/kDDwFoJezL/gIBSnsKo1PUAjjU3/VQTgjwef8qUb2ZEG4IWZpAEuLOd/zhtZ5CML0921NpQlhLIul6hRBTs/3rfi8Xgkhn7qSphai1rw/0aBOiee1k7ZQBIVBXHK7SCUH2STxEnhDiTzGt6patCC49Vt1mZBEso9vLR91F0HqM+J/1FCHZeNHiFooIbTFGPl9CRLjhdjgxmC/CE2p4EVUggnfgy2315SLkDbpv/VQhQqpDxEB7vQgHbZytQ9QidGx8+zpCI8Ksfu2sHf0iOJ8p6jw3IcL+U180z0gZIHe+C/zkmYHLtz8esxZk4AwoV1q+stPntzll5RngOe3p+VyRgesrNjV5qjOAfFL6+Fd6fdcXLe3PwD3ugSOFugxMc4tfUzqRAb94rdSAIMaTD0eX08zEYLPiYshUMbxndq/upYlhG9UvfyYQo9i052+5QgyL4ff0lnIx6k1SA/+oF6NijlVDh1oMcuOs9e4DYjx87MvQ68QI33VK/GFCjBLel14qORN9T04p22iZeGyXa6orz4TBg27+S3Umku509EdrM9HRFvOtnz4TJhtnrzQ2z8I+7VCr1jMLJey/fh+nZeHYVIWZqzALbnUU0TZVFpr3bNj6Rp2F4Ru2j6cPZEEQ2J7F0GeBw/aJqpvMAmldQLCReTYaJn+at4acjYV+I/pDy7JBW5p1/yUtG/aC6AMKVjaOnVzjayzMxsVBmwQvZTaS2g9cdqzIxolT/ziM1mcjx7O33N5cAnnRE8+FyyTwsq6pWkSVIJC/Iu5BqAQt70k3rIUS+HZl/chWSuBw9JbDTJUESleZu5dWgoeORtNWTkqQPXspQWWeg/Pz6PG7qTnApMePzqE58FX3tTmxcqAJKy4XK3PguCPzU3VFDnbVzqJfbM2B4fSa/dWTOVDPjrD6hSDFD+nFGQ1mUqwJ7r30hCxFk0HVtbJlUiwbopdvp0oxNOr9jrNOipAjTeM7QqW4/872SitLCgPhv4JapRQNpPvbWlul8Kp5dnbTgBQB7ckFLXop+giGdKu3UtgnHrjp8F4KI3KyXRshF1yrqd/fMM/F+m7cGyPlIv/6hZoz5FwElZyeasPOxaE/OtoqW3OhC014bziSi+D/nrmdnMzFv/Mdxo2IMhB9RS6GdjKcKaXPG6XK8DBD2vxmqwwWHec/FQplmNlmtUpXIUOCTfBTTasMFFrMp+4BGQI+fAq2HZFhdS/Xf5KQh6mOpdc6zfPw6LYs6TE5D39nuCU/b83D/VHVDpuuPLi+2fL39yN5yGvfmbbMQI4Te/+sCyHI0VbytvKFkxyJukdh82ly3HD+ibeEKUfmtoNtXlw5wpq6fl6r+NqvExzGcTn01inrPTVyOBWdKCX1y7/+zR2kOOdjumrDbi9KPholrqEbafkoTPIJMKvPh4vPU8sV6nxo16rm49d8COyDLCiafOh+Ur3a2p+PAk6f7dZ5CtxiMTb6khTw7iFptnoqwFuypXcDRYG/iCGhG2gK3Di40t5UogDbm7uxvEaB1D03E3z1Clgaln7nb6QE3C/MCzVTwtW/0YtOUkITQnRc76nErvagI6vTlWixMYkNyFJiQLhgdpHiq8cMi8RyJc4vMjPJqFHi3rtLttkGBSjvvuhbY1aAinYnQpGgAIxZ+/4ekBTgB+MXDdXlBXh62aH5mKYAlt3umt20QqRPnjBvYxYi56KT0XlNIfSqjVuO9BcivOaaqF1XiIa6IcNPZjuw41uyNHCgGPx7VA6NsAtZNvEH590qQfjjo59n3S9BbYXpc4mmFDzO+0L+jVL8H7KjdFI=</binary>
</binaryDataArray>
<binaryDataArray encodedLength="1336">
<cvParam cvRef="MS" accession="MS:1000574" name="zlib compression"/>
<cvParam cvRef="MS" accession="MS:1000515" name="intensity array" value="" unitCvRef="MS" unitAccession="MS:1000131" unitName="number of detector counts"/>
<cvParam cvRef="MS" accession="MS:1000523" name="64-bit float"/>
<binary>eNpdljtsFFcUhm+5VTQldCsqFxQjhCIXFOOGbBGhlRKhFYqUEQKUAsjYs2uvzRpm7cQ2740xyBCSTBKeEoiJBcSiQFMQZQWKtEqKRKmmtKimoHCBEInPdyyddfNr7t7z+s9/zrVzziWfvArc/3/+bcHXPwt+9PsW5uN/bmGSyre7wb2dTwR7lwQbNwXfPRQ88oPg/Lrg7DPBf7qC2WnBQ8TbuyoYNAXXfhQcBXcR79CvgicywXprC+91K2Nb3+msnB/tC9a+Ffz3vuAfzwX7nN/8TbAg/sqaYDQvOJjm9++p75bg548F713j/pLgHvJNnlLHT4JLfwm+4byGXXZFcLdgvvy3fL+8K7jxNbxdwM95wVXilZxn44IvVgQX6FN0Q/At/H0ADwfu0CfyG8BH/7rgpz10ERGnw338tYl/jP4F3+GH83Xqyk+S/xy8THEfHTSIV7kquHlR8PAj7i1jR531RLAKL+kCfaBf3hm+FwXH0EvwJfnhJxqqaxU/X+DfkZ/PeRU+EurYzXcKfvYN99F1Sj7RDIifQYu4l/Hbsbj5Fd+nBJvooIddeo654N4mcQLiDMg/Qg/hgr1Xp+5qDF/MS1t13MYP8YtJzhM7n9UzVn85OjhOH+vMjaf9BiP89vBbh8+AvAJ4yLHPqXsEnj2+e+Sfcb+BHgLqcfS7Di8p8VN4KfR36il0zlu2T955y6f2oYp9QB9C8i+IExLXTdv5VP4zzkP4KCfwD4YTNs9bui+adi5rXWuX0CefPDe6Vrfqt0o+HniQveawC6ljXedg3OYbzNt5TJuWd6c6gYdR9oHPeZ/3ocf3h+ylAv2l9LegzrBlddlQ3aCjEfqUUl9OHh72kfLN/VXss9jW/Qt7PWLOwtjqM6XfNfZL2bbz5/BbDuns2QPqRqfRpJ0L1VOIXQTvBf488vexc6BH/H3s7wp2If6SzpDudE/Ce6b7dMnOl6OeAP8evO6gj4OOnauCPV82rV62+Y+t3nr4jbRf+GnMW3ud1zKxdSjvquMSXqv0JyK/csq+O1p3RJ059qOLVg+qZ31Pshmrg0j96rtCPypzVjeqV3/W9lf3jcYvYqubHV3rP4cXN2XrqlCvF9t9nTStrvKm3Yc5vJezVv9+x/Zb97XOjb6jDh586hjoexzZuJnuXb5L3R+6D89anag+ND/VST22e191oPtb8x90Lc+qx5L7Per38e+4F0zYvbm932fsHLfxX0ts31X/OjeOvvS7Nn6muottvEE8lBe4n/c/RId18v2Yd7aq+3fSvuuqf30nlM+gZd8bncvglL2XDs2X/h+n87Fxweate/4/Hb4Hoc3k3Q==</binary>
</binaryDataArray>
</binaryDataArrayList>
</spectrum>
<spectrum index="63" id="scan=64" defaultArrayLength="406">
<cvParam cvRef="MS" accession="MS:1000130" name="positive scan"/>
<cvParam cvRef="MS" accession="MS:1000579" name="MS1 spectrum"/>
<cvParam cvRef="MS" accession="MS:1000127" name="centroid spectrum"/>
<cvParam cvRef="MS" accession="MS:1000285" name="total ion current" value="687344.00000000"/>
<cvParam cvRef="MS" accession="MS:1000504" name="base peak m/z" value="113.07414747" unitCvRef="MS" unitAccession="MS:1000040" unitName="m/z"/>
<cvParam cvRef="MS" accession="MS:1000505" name="base peak intensity" value="210238.00000000" unitCvRef="MS" unitAccession="MS:1000131" unitName="number of detector counts"/>
<cvParam cvRef="MS" accession="MS:1000511" name="ms level" value="1"/>
<cvParam cvRef="MS" accession="MS:1000527" name="highest observed m/z" value="985.29087383" unitCvRef="MS" unitAccession="MS:1000040" unitName="m/z"/>
<cvParam cvRef="MS" accession="MS:1000528" name="lowest observed m/z" value="95.06328080" unitCvRef="MS" unitAccession="MS:1000040" unitName="m/z"/>
<scanList count="1">
<cvParam cvRef="MS" accession="MS:1000795" name="no combination"/>
<scan instrumentConfigurationRef="instrument">
<cvParam cvRef="MS" accession="MS:1000016" name="scan start time" value="0.5433" unitCvRef="UO" unitAccession="UO:0000031" unitName="minute"/>
</scan>
</scanList>
<binaryDataArrayList count="2">
<binaryDataArray encodedLength="4112">
<cvParam cvRef="MS" accession="MS:1000574" name="zlib compression"/>
<cvParam cvRef="MS" accession="MS:1000514" name="m/z array" value="" unitCvRef="MS" unitAccession="MS:1000040" unitName="m/z"/>
<cvParam cvRef="MS" accession="MS:1000523" name="64-bit float"/>
[truncated: 17,645,662 more chars]
