# Supplementary material for: Implicating the red body of Nannochloropsis in forming the recalcitrant cell wall polymer algaenan
Source: Nat Commun. 2024 Jun 27;15:5456. doi: 10.1038/s41467-024-49277-y (PMC11211512; doi:10.1038/s41467-024-49277-y)
Supplement: Supplementary file 8 — Supplementary Data 5 [file 41467_2024_49277_MOESM8_ESM.zip]

Archive with 1 entries (1 files):
- 41467_2024_49277_MOESM8_ESM.xml
