# Supplementary material for: Implicating the red body of Nannochloropsis in forming the recalcitrant cell wall polymer algaenan
Source: Nat Commun. 2024 Jun 27;15:5456. doi: 10.1038/s41467-024-49277-y (PMC11211512; doi:10.1038/s41467-024-49277-y)
Supplement: Supplementary file 8 — Supplementary Data 5 [file 41467_2024_49277_MOESM8_ESM.zip › 41467_2024_49277_MOESM8_ESM.xml]

<?xml version="1.0" encoding="ISO-8859-1"?>
<mzML xmlns="http://psi.hupo.org/ms/mzml" xsi:schemaLocation="http://psi.hupo.org/ms/mzml http://psidev.info/files/ms/mzML/xsd/mzML1.1.0.xsd" version="1.1.0" xmlns:xsi="http://www.w3.org/2001/XMLSchema-instance">
<cvList count="2">
<cv id="MS" fullName="Proteomics Standards Initiative Mass Spectrometry Vocabularies" version="3.48.0" URI="http://psidev.cvs.sourceforge.net/*checkout*/psidev/psi/psi-ms/mzML/controlledVocabulary/psi-ms.obo"/>
<cv id="UO" fullName="unit" version="1.20" URI="http://obo.cvs.sourceforge.net/*checkout*/obo/obo/ontology/phenotype/unit.obo?revision=1.20"/>
</cvList>
<fileDescription>
<fileContent>
<cvParam cvRef="MS" accession="MS:1000579" name="MS1 spectrum"/>
<cvParam cvRef="MS" accession="MS:1000127" name="centroid spectrum"/>
</fileContent>
<sourceFileList count="1">
<sourceFile id="sourceFile" location="C:/Users/bqz450/Documents/20210610-JAR054/No_RedDot_BB4_01_5688.d" name="analysis.baf">
<cvParam cvRef="MS" accession="MS:1000772" name="Bruker BAF nativeID format"/>
<cvParam cvRef="MS" accession="MS:1000815" name="Bruker BAF file"/>
<cvParam cvRef="MS" accession="MS:1000569" name="SHA-1" value="17071b060f3a5ffdfb36eaeed6c166789124dcca"/>
</sourceFile>
</sourceFileList>
<contact>
<cvParam cvRef="MS" accession="MS:1000586" name="contact name" value=" BDAL@DE"/>
<cvParam cvRef="MS" accession="MS:1000590" name="contact organization" value=""/>
</contact>
</fileDescription>
<sampleList count="1">
<sample id="sample" name="No_RedDot">
</sample>
</sampleList>
<softwareList count="3">
<software id="exportSoftware" version="3.0.9">
<cvParam cvRef="MS" accession="MS:1000717" name="CompassXport"/>
</software>
<software id="instrumentSoftware" version="4.0.49.3245 (4.0.60.9 49.3245)">
<cvParam cvRef="MS" accession="MS:1000692" name="Bruker software"/>
<userParam name="AcquisitionProgram" value="otofControl"/>
</software>
<software id="recalibrationSoftware" version="CompassXport">
</software>
</softwareList>
<instrumentConfigurationList count="1">
<instrumentConfiguration id="instrument">
<cvParam cvRef="MS" accession="MS:1000122" name="Bruker Daltonics instrument model"/>
<userParam name="InstrumentDescription" value="compact"/>
<componentList count="3">
<source order="1">
<cvParam cvRef="MS" accession="MS:1000070" name="atmospheric pressure chemical ionization"/>
</source>
<analyzer order="2">
<cvParam cvRef="MS" accession="MS:1000081" name="quadrupole"/>
</analyzer>
<detector order="3">
<cvParam cvRef="MS" accession="MS:1000253" name="electron multiplier"/>
</detector>
</componentList>
<softwareRef ref="instrumentSoftware"/>
</instrumentConfiguration>
</instrumentConfigurationList>
<dataProcessingList count="1">
<dataProcessing id="exportation">
<processingMethod order="1" softwareRef="instrumentSoftware">
<cvParam cvRef="MS" accession="MS:1000035" name="peak picking"/>
</processingMethod>
<processingMethod order="2" softwareRef="recalibrationSoftware">
<cvParam cvRef="MS" accession="MS:1001485" name="m/z calibration"/>
<cvParam cvRef="MS" accession="MS:1000747" name="completion time" value=""/>
<userParam name="RecalibrationGuid" value=""/>
</processingMethod>
<processingMethod order="3" softwareRef="exportSoftware">
<cvParam cvRef="MS" accession="MS:1000544" name="Conversion to mzML"/>
<cvParam cvRef="MS" accession="MS:1000747" name="completion time" value="2024-04-15T12:28:31"/>
</processingMethod>
</dataProcessing>
</dataProcessingList>
<run id="run" defaultInstrumentConfigurationRef="instrument" startTimeStamp="2021-06-10T13:10:27.623+02:00">
<spectrumList count="2996" defaultDataProcessingRef="exportation">
<spectrum index="0" id="scan=1" defaultArrayLength="130">
<cvParam cvRef="MS" accession="MS:1000130" name="positive scan"/>
<cvParam cvRef="MS" accession="MS:1000579" name="MS1 spectrum"/>
<cvParam cvRef="MS" accession="MS:1000127" name="centroid spectrum"/>
<cvParam cvRef="MS" accession="MS:1000285" name="total ion current" value="477702.00000000"/>
<cvParam cvRef="MS" accession="MS:1000504" name="base peak m/z" value="113.07426903" unitCvRef="MS" unitAccession="MS:1000040" unitName="m/z"/>
<cvParam cvRef="MS" accession="MS:1000505" name="base peak intensity" value="233061.00000000" unitCvRef="MS" unitAccession="MS:1000131" unitName="number of detector counts"/>
<cvParam cvRef="MS" accession="MS:1000511" name="ms level" value="1"/>
<cvParam cvRef="MS" accession="MS:1000527" name="highest observed m/z" value="281.25170272" unitCvRef="MS" unitAccession="MS:1000040" unitName="m/z"/>
<cvParam cvRef="MS" accession="MS:1000528" name="lowest observed m/z" value="95.06320271" unitCvRef="MS" unitAccession="MS:1000040" unitName="m/z"/>
<scanList count="1">
<cvParam cvRef="MS" accession="MS:1000795" name="no combination"/>
<scan instrumentConfigurationRef="instrument">
<cvParam cvRef="MS" accession="MS:1000016" name="scan start time" value="0.0167667" unitCvRef="UO" unitAccession="UO:0000031" unitName="minute"/>
</scan>
</scanList>
<binaryDataArrayList count="2">
<binaryDataArray encodedLength="1364">
<cvParam cvRef="MS" accession="MS:1000574" name="zlib compression"/>
<cvParam cvRef="MS" accession="MS:1000514" name="m/z array" value="" unitCvRef="MS" unitAccession="MS:1000040" unitName="m/z"/>
<cvParam cvRef="MS" accession="MS:1000523" name="64-bit float"/>
<binary>eNoFwXsw2wcAB3BLotPj2G1t57Vbl3i0imOjm8fxFfFoqV43Kk/55ffLy2PtrPW4arnmgZZTjB3KSiJ/7OV0zkw780iinMdKKUdbt2RCb/rUFdXpPp/A/UK1oykdKY711nQGF/uuEHd1sVwoK6c+3B3HxZdBs5FtGi5EDlWuM0Yuxj+ZGXlB40Ho8sjVyZ6HtfzFkzlsHtq+LVxr5fCQ9ICrm1DzsNEeV7yt5cF2oVp12MjDetibcrqZhxje2r0jt3jwjC/9aIzBx701O+d1Dh9ThWMr35n4KCv/ojaAJkDoPzW/9dIF8Mtu8HKJE6A5+G99vUaAvdkSeJsEaNv6PcpxWIATe5k2GUOIIO25uU57If4T/jU9wBHC+IjotWmEcFWxdwxGIYp/+Kr7tFkIvcf2efsRIUwhlWeGGSJsNc030uNF+HqnwPc9jQiXH9rC5rQiDCSW+GyYRfBQNgXsY2Qger+h1Y2TgYXNj5+ZNRk4f9AuwMeUgcspqeH36WIk+ms3zPZixNceUW9yxIje9Bq4oxHj5dH2qEGzGKHPmPwsGgG/qxU/xzAJsOK9PxCxCORh14VFNgHpcq3ZRBKonEyISFQR0DL2BCWoCZTme7TKdASeuL/9+OIQAeXC5kiDhcB1I4+xQJOg7HZjdTFTgunAMELCliA+LuyBjZQgO/U2fUAlwaGKmmWhToIOsFWrgxJcdF6OnxmSYEAnHO+zSNBSxTmRRichra++48kk8anfzqsQFomRS9a3brFJiAePu6WSJEb7b7g9V5E4eO7AdoeORO9IoLJ4iEQmcyY7yUhidXryisZCojTL9fM+GoXy8JtlySwKKfyKzIhYClcrcuiTJIWJSPeIWhWFVd8ky3U1Be2h5ifBegoObc2eyWYKT3/syum3UODbeU1/b6Vw1z9mJ5QuRVrBtXRflhSv6/npRWwpijrnJ/ZQUqwfjj05ppKiJO1swpJOCvf7HV3RRimOVekYeVYpDuwObDLQZDAkRI7W0WXw6XHKCGfJIOE8730/VoaBlbGXJaQMDhXjR6cpGT4Tz70pU8tQ3514zFsvQ4XLaNlPRhmKWl6Q/lYZSIfgpkC6HLOdrv92sOQQda/ebImVo6q/4LEPJcfw5KvuPrUcpzrk83N6OY7zf52NMsoRmvVOaZdVjuo11lQDXYHZ7cIMLkuBBidi6Y9YBfIaywY1lAI1nSFRzmoFejRphjqjAmf/NHs+pClhN9OZ1cxSYnBoO9uFo8SKfM5AkyphvrG47tauxLX86KedViUUoQ7p73plIvl0SuGSKhP0ujPOacZM/KLtXrJZMpHqrLcOUVlo+cY2k+aVgx5KsX4pNxevG05t7arLxf880tKx</binary>
</binaryDataArray>
<binaryDataArray encodedLength="552">
<cvParam cvRef="MS" accession="MS:1000574" name="zlib compression"/>
<cvParam cvRef="MS" accession="MS:1000515" name="intensity array" value="" unitCvRef="MS" unitAccession="MS:1000131" unitName="number of detector counts"/>
<cvParam cvRef="MS" accession="MS:1000523" name="64-bit float"/>
<binary>eNpVk0soRGEYhk+xsLA4C8nyZGWjzkZZWByymAVlaaPszGocDMb9uF/LNYYmRsiU0klyiTQKzUaNlJ2SLCyks7CwdHkfC7N5mr/v/77vfd//GMb37/Ha+YFRlRSNFfH04pfe0J34cKnzYEl83xHtXjF3WYyuiy+LYj1s8MXMhFh7LJaPiMV74lMnfebpu8a9uFixKzqH4uumGEn9sqQtv1Jzb3WeHoOr6HPFQuZ9nKNrUEyoj9HYypxpMQRzzsTPGXFugL77ormBbva+z4ilR/SbFbPDYtkNOvHd7BfzPNHFD3tS9PH5mbw+yMNhn7EtsWBbrE6wZ7sYnhPj+HG1gL4psYb8SvDfwj+ziznsF8Mvj/zK0XNCv9Q4Ph+ISXTbHfSJkjfvx0Ov00xeLWIlvhWxn0W9jx/Jbnyin0ceQR+6Y//3y9Cnjv3rOY+hw21jPvmnqQuTfxH/m3jPVg/90JWO4Bf7W+yXGqWO/j408Tf7V9/6P3eTujruG3/32fsJ3QH5xjl3eecBfrzxHdr4EWJuIz4Zzc4Xxp2iBA==</binary>
</binaryDataArray>
</binaryDataArrayList>
</spectrum>
<spectrum index="1" id="scan=2" defaultArrayLength="128">
<cvParam cvRef="MS" accession="MS:1000130" name="positive scan"/>
<cvParam cvRef="MS" accession="MS:1000579" name="MS1 spectrum"/>
<cvParam cvRef="MS" accession="MS:1000127" name="centroid spectrum"/>
<cvParam cvRef="MS" accession="MS:1000285" name="total ion current" value="498128.00000000"/>
<cvParam cvRef="MS" accession="MS:1000504" name="base peak m/z" value="113.07414536" unitCvRef="MS" unitAccession="MS:1000040" unitName="m/z"/>
<cvParam cvRef="MS" accession="MS:1000505" name="base peak intensity" value="248226.00000000" unitCvRef="MS" unitAccession="MS:1000131" unitName="number of detector counts"/>
<cvParam cvRef="MS" accession="MS:1000511" name="ms level" value="1"/>
<cvParam cvRef="MS" accession="MS:1000527" name="highest observed m/z" value="283.27037882" unitCvRef="MS" unitAccession="MS:1000040" unitName="m/z"/>
<cvParam cvRef="MS" accession="MS:1000528" name="lowest observed m/z" value="95.06375015" unitCvRef="MS" unitAccession="MS:1000040" unitName="m/z"/>
<scanList count="1">
<cvParam cvRef="MS" accession="MS:1000795" name="no combination"/>
<scan instrumentConfigurationRef="instrument">
<cvParam cvRef="MS" accession="MS:1000016" name="scan start time" value="0.0251" unitCvRef="UO" unitAccession="UO:0000031" unitName="minute"/>
</scan>
</scanList>
<binaryDataArrayList count="2">
<binaryDataArray encodedLength="1352">
<cvParam cvRef="MS" accession="MS:1000574" name="zlib compression"/>
<cvParam cvRef="MS" accession="MS:1000514" name="m/z array" value="" unitCvRef="MS" unitAccession="MS:1000040" unitName="m/z"/>
<cvParam cvRef="MS" accession="MS:1000523" name="64-bit float"/>
<binary>eNoNyXs01QcAB/D8fmhEQ3Sm1sTF6Qzj6C6bQ75xk5lXh9l9/C73/n6/+2BqR06TmI170+Y6YWVnk7W6JFkeB8e4ah733plmXqkszePe9ThY6CSWU7bPv5/GplO5zoaPQUbb7WYs+SjviDpteZCPnvh7iT+o+Xj0fm6tQc/HsaZX1cuEAMX8llDSSoByfXdAF0+AvcW6uGGVAFd89hQQRQKM+tbRcwYBBnKiP+u1FKJI12+0iRBiZtzPpZcnRNSW7tg6gxBeBSujPoQIp/8cIW+RImiaD7D8CBEOCyYs1nkiVLdm5RnUIgQMjB57pRfh9tXk/atGEbIKh/qbrSiotgwv3gyh0Df3x8TgAQqTLoGDv/AoWPsujC+oKeTaBO5K11NInz7kXWmk8OM/xeJJSzG4Kp3GNlKM+pf3vOdUYhS/rv586pQY992cFTeNYmizo1aDLFOgeJzFjeGlIO+6ReyIOgW766dN7xlSUFEy+zdDpkIXGV3RbZWKF88lLnd5qcgomnLTqlOhXhnp7zGm4qsPNU9oQgI3a64m0kOC/ErBTBJHgp3J3jtnwyXw3UHE99ESDJxsmuYWSjC4wXuYrJKAJV3bTJckSHS0oSr7JCh7i028aJLgVrtD3AQhhV3Z5FiOhxRT5Tc2i8OlqPtyffNDWooTtgUZPYVS9D+Jid2vlWLf02b6o2opShaPtNzpk+Lnzt6hEZMUW+1xwZ+g4c451JFA0uj8tN/NwYNGMOV0O4RDw4Lwam0Np0GFZD5V0DR0R/0augtpcMoXVfbVNExvn19K6qPxdcnxwTg9jdmwTRtlJhrmMyXuvxMMnLp++uKlB4Pxql12wREMXoTMwYlh8Frr1Yv1hf9/4FqoUc3grnpR6V3N4MK/jr20kcGzBOqc0sRg6E7bt0Eki9hz1u42HBYfcE22teEsvPYNiPYyLEJdpxunC1m82XH2ZKOWRcH2KUGAnkX+Ddl8kZnFmfDx848IGZZWs5f7SBk8I1y+C+TI0Ja39kkNLcPz9pXLvzEyaPLH7D1UMoTp/SseaGUI0i6qjXoZ5M7+fklmGTbx5HukpBxr1LvHOzlylE42D7RGyNG6vU4WyMjxl640r0Ylh+1WYVVMjRzauiNeYXo5LHZ0DS+Y5ZgfGXX7NUKBOfbKmLdKge75S+3f6BW4nDhh8DIroFn3ObBBKJFSWvFOKUeJhtWweJJV4vDSUefJGiVsHR+4VJuVCL5fZXjDMw0Jj3s1JlUachLtrvH1achvYOLXTWlYdue2zDDp2DbbQJTVpoMcnHWIM6Xj4DMq63syAy3XbF2zPTOgcwkWq8wZCJNvKz6bmQlh2fUTiW2Z+A+rQcvx</binary>
</binaryDataArray>
<binaryDataArray encodedLength="532">
<cvParam cvRef="MS" accession="MS:1000574" name="zlib compression"/>
<cvParam cvRef="MS" accession="MS:1000515" name="intensity array" value="" unitCvRef="MS" unitAccession="MS:1000131" unitName="number of detector counts"/>
<cvParam cvRef="MS" accession="MS:1000523" name="64-bit float"/>
<binary>eNpV0jssQ1Ecx/EOZrmzqYOEsaOxEkMXyU10sDEIBonbxqOlqGcUkQqahqgKokikhIHFDeIxaYKE7Q4GEUMHQ0f0963kdvnknJ7/Of/H9Xh+f9XX/j889xmZuyxrB5+0fr+Sz+syeCirluX3BvEp2XYs6y6k15INcWkdyeyADKzIQkh2ZuXOqsxsyccTucb7vsq902WN5urGP+MPj9yflF/k3X4gQzbxo7JmVybJJzcr64nvOpce8nEmZDQva/fd/fm8lXdnnCfOTJSNV/ptLcrIJO/30wcMJMgzLZv2ZIz7ClOyY1O+UscNc+ggzr8mW1lnY+Sbcs/xdFv2sW9Qp2+Q/pGnMSzTcfe5D+ovsX6h/uK8tKP0gTnfj1PHDPWH5Rv9NpiDl/0Sax/32OyvLMk8eZnYzfke+pUf417m3E6fLfJx+B6S1JXnXAtz9lbmwv8OfXR63f1Icl9xjnUf+aJlufMILPDd0TeHeD/vlZhzkXgf/TLRy/tm2F2XMUQfiLcjnBv5r+cHQBGnnw==</binary>
</binaryDataArray>
</binaryDataArrayList>
</spectrum>
<spectrum index="2" id="scan=3" defaultArrayLength="139">
<cvParam cvRef="MS" accession="MS:1000130" name="positive scan"/>
<cvParam cvRef="MS" accession="MS:1000579" name="MS1 spectrum"/>
<cvParam cvRef="MS" accession="MS:1000127" name="centroid spectrum"/>
<cvParam cvRef="MS" accession="MS:1000285" name="total ion current" value="531375.00000000"/>
<cvParam cvRef="MS" accession="MS:1000504" name="base peak m/z" value="113.07422752" unitCvRef="MS" unitAccession="MS:1000040" unitName="m/z"/>
<cvParam cvRef="MS" accession="MS:1000505" name="base peak intensity" value="229850.00000000" unitCvRef="MS" unitAccession="MS:1000131" unitName="number of detector counts"/>
<cvParam cvRef="MS" accession="MS:1000511" name="ms level" value="1"/>
<cvParam cvRef="MS" accession="MS:1000527" name="highest observed m/z" value="411.36024911" unitCvRef="MS" unitAccession="MS:1000040" unitName="m/z"/>
<cvParam cvRef="MS" accession="MS:1000528" name="lowest observed m/z" value="95.06333602" unitCvRef="MS" unitAccession="MS:1000040" unitName="m/z"/>
<scanList count="1">
<cvParam cvRef="MS" accession="MS:1000795" name="no combination"/>
<scan instrumentConfigurationRef="instrument">
<cvParam cvRef="MS" accession="MS:1000016" name="scan start time" value="0.03345" unitCvRef="UO" unitAccession="UO:0000031" unitName="minute"/>
</scan>
</scanList>
<binaryDataArrayList count="2">
<binaryDataArray encodedLength="1460">
<cvParam cvRef="MS" accession="MS:1000574" name="zlib compression"/>
<cvParam cvRef="MS" accession="MS:1000514" name="m/z array" value="" unitCvRef="MS" unitAccession="MS:1000040" unitName="m/z"/>
<cvParam cvRef="MS" accession="MS:1000523" name="64-bit float"/>
<binary>eNoNyHtQ0wUAB/DaxsOIBRhymnJjQwzpTtD0yBC+7jd8YGhhXnuz/X77bYMQWEodMLyxjYcYioEPIgl5GSRm8tKcottAJlpgGiCdj+EOOT1AkodQmn997j75zYZz3vYvcDC4O1DCEuLBCbshmRDCm1Mb6hMrRLpb8fcFZiFYdIbhmk0IqrVbuJgpws5wveIlS4Sqru1fN/NFaE32rz0iEMGnA/+cN4mwd837yybyRIjjt8YxOkWo8/1kb/A1ES413vSysMRwSP3vMggxsrIWxp8XiJHxpKjB0yTGN4MvR6rsYtR/uGJ2HUMCx8+n1t9kShBy9kCbZ6wE5myHzyWzBPLKB2GxdgnmDf/6sbskyN/dWB7EkuLH+C28cjcpAn0IdmmUFJnpU883QYqEzO7gKwIp+qbsjmGzFMe2rxnKsEmxdG7cpeuU4pRbkXiUIUNUbj+7jyUD61VbkNcmGfbn9/rPmWRY0tI88XeeDJMneuJcNhmmYqo2hrDkGGCEXbcI5NCoUsUOsxwBaQvf3GuXI3na4RPPTMSofNfnrW6JyJuKeuIQJMKsPfzRd+ZEWBZ8mnyhMxG/5hyKTGIoYC2ML4vkKnCk+bLrHl8B/arCmw9IBea+PZkTblSgx3a7UFutQMMAMVZiff3LPxsscyqQHR1tvveGEqZDN3zvMZTwPX51FclV4v6zhPZSvhKcupqUUVKJ4rc4y5uMSpjH/0qLqVYiSts+6bIq0Sw3NFmdStwWXliyh0EiVevnTjFJfMUIKGBxSbS6ep+G8kj4cHl0C59EnN/aTemxJH55WLiZT5J4T+hpGjGSKIgJmTRUk2hfFDiZZSXBKbk/oneSGO9uCrQwKFRe1KUt4FJYXEkcyOBRqNjK/ngDQaFvraXCnaJweDBsa7mRArntD/uyGgozF29EdFgpvFhM+dKdFNY9txfmOCns2TDUUTdMYfogh1jDVKE3Z+jhLFeF6YH88FS+CitGnKPRlArFG9tyXUYVxNlL3Z9Vq3CmneMZaVPhkqZF3uNUQfV4eHkvg0ZEefEHV5g0hgJ0ZcE8GoSzfrOAoPGkwcP9NElD1dPmcZaioa8/ypaaaPyX5Pbu9WoanJaTjZlWGjLLjKLLRsPfuiN7yzCNAb840SKmGsc8pD/dDlIjt/iH5808Neiyjpkovhp3jcQtC6FG7erSPm9KjbFByf4ZoxoemaeFv5nUYAdUjUzVvH7rVXeeTY2VqX0u/bAaJZyQo4FMDXbnpcxH8DTYGdsS30ZoUHTLMNVGacBUrmI/Mmpwx9RV0G7T4EZDxlM9T4vItP6hx5QWIV6uyvU1Wvz+p+nyrmEt4l9EZU/zktC5bGKbzpaEiUdndsw7X7vlXAQhSEb+7DsVdc5kFJe83ad3fYlaxqv8DGYK0veFWlcGp2A1787YvpE0qBKa+o/rdEgob4qJbtGharakzNaaif8B1jrzQQ==</binary>
</binaryDataArray>
<binaryDataArray encodedLength="572">
<cvParam cvRef="MS" accession="MS:1000574" name="zlib compression"/>
<cvParam cvRef="MS" accession="MS:1000515" name="intensity array" value="" unitCvRef="MS" unitAccession="MS:1000131" unitName="number of detector counts"/>
<cvParam cvRef="MS" accession="MS:1000523" name="64-bit float"/>
<binary>eNpVkzssQ2EYhs9oEDmTkBiMBoOR7dhMYjAYO4oOiraujeN+iXIkbhWRCkUYXBIcQvIPmISTiMRg6GIz1GYwiL5Ph9PlSf/L973v+3/HsizLLbw41v+va0e0c0W60fsiTepV69+P4lZGLD8ROyfE+JZYcyC2b4qTvmjmxc9L8Yd71ih9+8R79mv72V8Tz3dFn//7R2Ka89voqT4V89SLDRYZVJQ3q9yz1lfWxfptMZtE75l4Z9DVK9bhK58QI8vsz4hvV2IV6++T6D8Wo+di636RTlNAnwvxV3rcFvR14rOwKHr0rRoXZ8nX7RZvsmJlDj8rYoo8PPTfcm9kgzxhBB9P7DvcTzIXH7y7xbv407zTCPVHw3rNkrjHXDSOoZdcMvi2PXwxD+4w+gfRRT9DH5scOq45v4AO6ttz6CEnQz2Lc/6U2EbdFnwcpplL7uXJ45S+bcyTnQrrcJjrCL4bOOfFxAfyz5bO4zMPA3w20tcbCPv1Z+k3FP4uvlap00MO9I3Q55A8ypjHgDk2sFB6N/wb8gli4bkvzVdDIvydGtbf0e2wXxt3/gCK2bW+</binary>
</binaryDataArray>
</binaryDataArrayList>
</spectrum>
<spectrum index="3" id="scan=4" defaultArrayLength="131">
<cvParam cvRef="MS" accession="MS:1000130" name="positive scan"/>
<cvParam cvRef="MS" accession="MS:1000579" name="MS1 spectrum"/>
<cvParam cvRef="MS" accession="MS:1000127" name="centroid spectrum"/>
<cvParam cvRef="MS" accession="MS:1000285" name="total ion current" value="510509.00000000"/>
<cvParam cvRef="MS" accession="MS:1000504" name="base peak m/z" value="113.07421735" unitCvRef="MS" unitAccession="MS:1000040" unitName="m/z"/>
<cvParam cvRef="MS" accession="MS:1000505" name="base peak intensity" value="234439.00000000" unitCvRef="MS" unitAccession="MS:1000131" unitName="number of detector counts"/>
<cvParam cvRef="MS" accession="MS:1000511" name="ms level" value="1"/>
<cvParam cvRef="MS" accession="MS:1000527" name="highest observed m/z" value="283.26451108" unitCvRef="MS" unitAccession="MS:1000040" unitName="m/z"/>
<cvParam cvRef="MS" accession="MS:1000528" name="lowest observed m/z" value="95.06368128" unitCvRef="MS" unitAccession="MS:1000040" unitName="m/z"/>
<scanList count="1">
<cvParam cvRef="MS" accession="MS:1000795" name="no combination"/>
<scan instrumentConfigurationRef="instrument">
<cvParam cvRef="MS" accession="MS:1000016" name="scan start time" value="0.0418" unitCvRef="UO" unitAccession="UO:0000031" unitName="minute"/>
</scan>
</scanList>
<binaryDataArrayList count="2">
<binaryDataArray encodedLength="1376">
<cvParam cvRef="MS" accession="MS:1000574" name="zlib compression"/>
<cvParam cvRef="MS" accession="MS:1000514" name="m/z array" value="" unitCvRef="MS" unitAccession="MS:1000040" unitName="m/z"/>
<cvParam cvRef="MS" accession="MS:1000523" name="64-bit float"/>
<binary>eNoNyXtQ0wUAB3Bgg0Aw4EDiJdAGBoFcQiQm5jc2lDvwOiV1L9jvsRdIPNPOTgi2YRrIYSIchOMYDzWeAdIBEsI2iYcQJ68F8tjwxCwE74LSy+rz7+eu4y2Bi/40fKtd/eRMHoI2+vn1HB7kz0Z67WN4mOoZqfxWzcNOH9emUR0PLJU52IHBR3jFgxqGNR9hzw+9rOLy0TjpemdAxcemb8UX1hf5KGhK7VLr+LDU7Nz3Ss/HX0+vVeiZAjB/zrZ/kyNA+8S/CS+4ArSs81zr9ALElHgHBlgJEfnJ3plFhhA+by9E7OYIcc/G7Yl7jBAaZ657h1qIp3NxXR/rhaCDZ69Y3Bdi+nnskjtThFibH2J/tBZh/Y4maP9hEaoe+Lzs54pQP7Py3qpahB6pXqjQifDL9RdZhEGEc49kgQPMRJhvrvnaHknExnUjvUudiDBDUdF8QSI2ywWBbvpE1Fs1CNyYSTjk4bfWwk1CWXNjQp86CWfItBa2PgmCAwH/dFuLsaUcerDKFcPTTSNoV4sRdTF9qcMgRmXVT49JKwJ7Fi0So1gECvdFypajCUSJBS5jFAGDhzghUElgW1Z8aJeWwM3w8YfKQQJFW1v3SkwE1jzP3l6xImE302NUsUgkpdVZxkWT0MRxhk5zSFRNZF9ep0iMd4Xe7lWSCD3ejxNaEuZXBVfFtSTmHy2GLA+SqHacajOaSDR5bVpHMyh81jC/5MSi0LYx4RHBprAQ9eXG3WgKweN7HYUUhdchka0WKgp5tdkXLGv+f+zmN2kpuDD1v40NUogImq3JNVHgaUbHDVY0tr4aZBxl0whZ/T0YHBpNJ+U9cxSNwbMs2xwlDcsdutJcFY0ew3BrlpbG/s3K4HdracR/M7Rop6NBdDl/f8RA49n2CQeBicZUnSpyH0OC3LG3jNMsCfrzKyMzoiVYHhsgvGgJ8r23P2xQSvBQMpdN1UpwsJT9p59OgjlRm7bELMExs8q+mSHFVJl7KNhStGjkyhyOFHnNGaf6KCkCLXowS0th6yQKd1JJkfOYM9k9KEVN799X7+ukOHWB1eVvluLcr3lNDIYMR5tdP+1ky/C+0+WyDo4Mm/HFh4NoGTqNfYZClQxpxOQx/1oZ2j+Cm4NOhvj1lAV/vQxfnzeWqs0ytEy/EzZrJcc124rv3mDLcWlV97qRI8eVrB1MG5Uc4zO3fLN1cqzsUUecNMvROPKku5yhgF1ZQFoxW4FWp27nJVoBh1FjRoNWgRLXS905ZgU0ROznXv7JGK4aL1DokuFzoy9/wpSMA5ahaaHcFGxU/zGXLkmBB33em2NKQf2qpwm6M7Dr3v4g0z8VheRxhtScCm3KC4/yzEzcGN5OP9iZif8AArHSkg==</binary>
</binaryDataArray>
<binaryDataArray encodedLength="552">
<cvParam cvRef="MS" accession="MS:1000574" name="zlib compression"/>
<cvParam cvRef="MS" accession="MS:1000515" name="intensity array" value="" unitCvRef="MS" unitAccession="MS:1000131" unitName="number of detector counts"/>
<cvParam cvRef="MS" accession="MS:1000523" name="64-bit float"/>
<binary>eNpVkjssQ2EYhs/YSIfDZCAxkBjFZDBUYjR0FNMZbQ6KU6otdSkhrok7DYlb0sQ1SiKphKSSRizEYDiDwWCoy2AU3sdwujz5Tr///d///T7DMIy4mQsYv7+iXfFrVXy/EssfxPSNWLkivuyL94ti2Y4YpPYviK9HonUhNg9wrlNc3xNbh8XpOfGgnfPc17gmOvSHTsVN7n3Ej23/sW7d3/BXN+X1PT8tZvAVPhZXLsUkvgLomT1iBD81UXHkXDyZEd20eI2vj5TYcCcWZ9CV/3jLreo3dJOj5NNGLmNiHTq122KKfmdKLPSJJfgtbIlPy+jOkyfvfSbHDDlOzIrVG8yTPoP7S4eoO6gTYi4u+pLMZ4k+9D5PmN8k+xDjfQ45wDg6QZu5DXr/rzrDL/ceoGNE6MefGyY3ckmRi8M+1ePLYr72/5w5V+jy+sgyDx/+TPwkDumLen0V/v2wLxZ7baGXwrfbLVaQZ4B9tNELsu9uPz7o+yYXc8Sz34aL7yzvddFxxr37lKXfRC8bop9zZi9+yMuKBX4AOUCrnA==</binary>
</binaryDataArray>
</binaryDataArrayList>
</spectrum>
<spectrum index="4" id="scan=5" defaultArrayLength="134">
<cvParam cvRef="MS" accession="MS:1000130" name="positive scan"/>
<cvParam cvRef="MS" accession="MS:1000579" name="MS1 spectrum"/>
<cvParam cvRef="MS" accession="MS:1000127" name="centroid spectrum"/>
<cvParam cvRef="MS" accession="MS:1000285" name="total ion current" value="523409.00000000"/>
<cvParam cvRef="MS" accession="MS:1000504" name="base peak m/z" value="113.07430536" unitCvRef="MS" unitAccession="MS:1000040" unitName="m/z"/>
<cvParam cvRef="MS" accession="MS:1000505" name="base peak intensity" value="231069.00000000" unitCvRef="MS" unitAccession="MS:1000131" unitName="number of detector counts"/>
<cvParam cvRef="MS" accession="MS:1000511" name="ms level" value="1"/>
<cvParam cvRef="MS" accession="MS:1000527" name="highest observed m/z" value="315.26123056" unitCvRef="MS" unitAccession="MS:1000040" unitName="m/z"/>
<cvParam cvRef="MS" accession="MS:1000528" name="lowest observed m/z" value="95.06359507" unitCvRef="MS" unitAccession="MS:1000040" unitName="m/z"/>
<scanList count="1">
<cvParam cvRef="MS" accession="MS:1000795" name="no combination"/>
<scan instrumentConfigurationRef="instrument">
<cvParam cvRef="MS" accession="MS:1000016" name="scan start time" value="0.0501667" unitCvRef="UO" unitAccession="UO:0000031" unitName="minute"/>
</scan>
</scanList>
<binaryDataArrayList count="2">
<binaryDataArray encodedLength="1412">
<cvParam cvRef="MS" accession="MS:1000574" name="zlib compression"/>
<cvParam cvRef="MS" accession="MS:1000514" name="m/z array" value="" unitCvRef="MS" unitAccession="MS:1000040" unitName="m/z"/>
<cvParam cvRef="MS" accession="MS:1000523" name="64-bit float"/>
<binary>eNoNintQ0wUAx4uNnYILMCC5fMTmYYBBnEZoiF+3H5jiQQLCxl6//X6/PUBAaQhBYAbD84J8ouQfPmAiaUXCobwfsc0lr4O8FDQ0NzCQGTIOFLAz/vrc5z6fyf4V0x6mJPheNNUlskWYT5wlDgpF+M9izFgWKULg+A6vS3oRFkov57QbRdgz01LuyhIjrowT8IYtxq6Hvq9WCsTwCd8aZSDEiBF4MaYiMYYTbbxlR8Xwi76ZXWwUg+X+7QTbLMaQ9b2+WnYy3i9o5pQTyejzODLtp0/G/NNvOq+YknFiLWeohSWBsCn4l0VCgpm9h0/X6CU482PAFwEmCZ6re+zc20ucyzgeypbCx53rU+4shbKU5vy0TQoyk9j/GyFFlcQ/e0ovRfRMbluxUYq3W52v7TdLQZynvX9ny/BBa3C3hJBhc0lAuVuUDLqmk2YXvQxkVVLGQLEMX47w3b1MMohmOX8smGX4+DO3XCFbjouvtzrHEXK46npiLHo5yDhX3XaTHC/XOZJ7WAocarRuanZWwKF5Nm4hFOi4tubFJb0CefJae7NZgS3/Oo4wTiSuFkzFRPBIrPmuO17CJ+EQ5H39WEDCi5M19zdFwmY5n7q1kIS5d+bEZAWJc/ZnQ+e6SGhia+qqrCS26/x6h5yUeBPZEa3lKVEc86I5W6BEe/+04RGlxGDbhvGuQiU68w5PxlYqEaM4FHO3SwnJcnf20BMlnuYFhvdalfje4169kkWhKTZy2JtHoSpL0fEpn0KS3uXdWgGFPl1ODUFRyOHmn31SSOFzXzdP+2UKIwWjIQ2VFIjd3NSrXRQCI7Rp4cYlj37yzyMrhX65b/ptJxpz8SF3t/Fp3K++MxghpDH4cwVvgqKxkWSCbxbSqEnomW7R0xBdP1jpb1jqPmEphJmG4+lX8jIrjbBTF9602Wj8kOsyFspiUPFr98QWPoPwDz+6dUDAoMTyTuM+mln6otKfFTJ41doaaqxk8LKKf4BrZBBhiJ87Y2MQ7/nY0uCkQsMg0npZKjx/XVa9ga/CMetow2qhCrqOpr50WoXAVtZoUJEKCy6lmXyDCvftCcfyu1SI25mAWqMK+UULWcE2FbJXGdI3sNSYVV8w1fHVKF3rzz0uVGMgx20NQatxdPjIvpOFauRNRQQeL1LjetM8X2tQQ17Sn7jCqEbFuTuM0abGuk/2OAiWBrv62v9s4GkQlLF8pF2owQPqxpbLtAbD7FrPjUUa7Gi2+582ahBS7STzsGnAOcvaZHPSonmzILKJr4X3gr19jtZirNt/YO8VLTpCLXOMTQv1qfZB7voUjDc+WrfbmAJT18uxh9YUdD5weKwmUrGTN7EicX0aBridf4XZ0rDoe39lWWYmCnpv3evUZWIxt7RgV30mxm+seiuoXof/AUz+5Zs=</binary>
</binaryDataArray>
<binaryDataArray encodedLength="556">
<cvParam cvRef="MS" accession="MS:1000574" name="zlib compression"/>
<cvParam cvRef="MS" accession="MS:1000515" name="intensity array" value="" unitCvRef="MS" unitAccession="MS:1000131" unitName="number of detector counts"/>
<cvParam cvRef="MS" accession="MS:1000523" name="64-bit float"/>
<binary>eNpVk7svQ2EYxk9MBkMHA1sHQ8dGDBIdjq0RQ2MyGkRMHEXcOan7vRqkxOVEiEpEjohLhKTSSEQ6ICwWBoNN/wCJy3l+y+nyy/t953uf573UMP5+r/fmP4z6PbFlV2zIeTRrXhQP3YpWSlw+Iu4SI5viU0YsXRPD6+LXsVh+KdqDYjIuPh+IH2kxvyE28z5CXvdEHHbFOuhYHj+rSmq9+DvP94uisS3Ged+84tH+ySoOruKfPhQGqK9XbKJua1RsvBYDSe6nqefQ7y+x7zFb+ag4d4ov9EITYga/bQ76k+J7hxibEcfk2yhSXuOKeU1xnkJ/h359M5coetYw+nwfor9lC+LcFnUwvyz+QuP0sU80E2IrjI3xbhb/Kf95xRk+0A2T12H+Lr6a+tkPdLLd4ts5/Z7nO85j+LJ45zK3C84L+LtL+O+jzM3lXbHtvzd7qIf9TjPfhxH04A17XU3+AHne2+gXex5kjwLkDxMb1G/DwSXqa0eHOl38mJb/f+eil5zw5yuQ30W/MMTeTqFHHgMG0buw/bGDbqzT/AUfn62a</binary>
</binaryDataArray>
</binaryDataArrayList>
</spectrum>
<spectrum index="5" id="scan=6" defaultArrayLength="281">
<cvParam cvRef="MS" accession="MS:1000130" name="positive scan"/>
<cvParam cvRef="MS" accession="MS:1000579" name="MS1 spectrum"/>
<cvParam cvRef="MS" accession="MS:1000127" name="centroid spectrum"/>
<cvParam cvRef="MS" accession="MS:1000285" name="total ion current" value="692298.00000000"/>
<cvParam cvRef="MS" accession="MS:1000504" name="base peak m/z" value="113.07417433" unitCvRef="MS" unitAccession="MS:1000040" unitName="m/z"/>
<cvParam cvRef="MS" accession="MS:1000505" name="base peak intensity" value="232511.00000000" unitCvRef="MS" unitAccession="MS:1000131" unitName="number of detector counts"/>
<cvParam cvRef="MS" accession="MS:1000511" name="ms level" value="1"/>
<cvParam cvRef="MS" accession="MS:1000527" name="highest observed m/z" value="1071.99191141" unitCvRef="MS" unitAccession="MS:1000040" unitName="m/z"/>
<cvParam cvRef="MS" accession="MS:1000528" name="lowest observed m/z" value="95.06374623" unitCvRef="MS" unitAccession="MS:1000040" unitName="m/z"/>
<scanList count="1">
<cvParam cvRef="MS" accession="MS:1000795" name="no combination"/>
<scan instrumentConfigurationRef="instrument">
<cvParam cvRef="MS" accession="MS:1000016" name="scan start time" value="0.0584833" unitCvRef="UO" unitAccession="UO:0000031" unitName="minute"/>
</scan>
</scanList>
<binaryDataArrayList count="2">
<binaryDataArray encodedLength="2880">
<cvParam cvRef="MS" accession="MS:1000574" name="zlib compression"/>
<cvParam cvRef="MS" accession="MS:1000514" name="m/z array" value="" unitCvRef="MS" unitAccession="MS:1000040" unitName="m/z"/>
<cvParam cvRef="MS" accession="MS:1000523" name="64-bit float"/>
<binary>eNoNlGk8FAgDh8UkWaGNmKIwpV5bS+mgpvqbMaLdamupwQxzHwxzmHHkCDPR27JKki677mqJUNu6KoNqJ29JoqWSs0SkVJuOt0/P7/nwfH3uCOeHWjTtxWYX4iwWgY6hvJcqCZUO15TLGw1pdOgZXAw6oaGDUHw0+qaWjteqJ8RH+v6gPZkYnSb4I6mi1T+e4o8yj2x6gac/1u//ln5Z7Y9VbF8z+xR/eGQXPv63yR/PSl3tPW744/pWXkIzIQBrHjRW1HkGYDohLoumDkBI79yPJ5sCoEy9qmsxCITm8y4nU1ogvH+1LTmmCYRy4RkbTlMgNlvKVxNaAnEoZmXaBgIDH8Y/BVbNZEBKO+zI2MyASWM17aonA7dNisdGNQycGUjvytAy4CafSf61mYHS/1oW1xKYoHIprS8NmVjgzCmc5cXE9+zDFW/VTPRmbRrsOsAEp2Gd1XctTGxws52bPCMIy4U9d/cSgjC+XlanoQZhU7aPt04ThMIUo61OTUH4lnK6xMcgGB8ShwOuzwzGQ13lLwOewXglcipP0wSj5Xyhw5XmYHhGvh0Q6bNQFzbiDAcWyvQ2dvRQWHCc1J25y2Eh38vA6D/JLDA6JovWqVmI8Wqz7sxjIVoVmhLVyMKWX1rO5/ax8Gas58wtPTY8vdKG7uuzMXy2cUDtwAZRYGP8A4WNn4ep48McNiIvRg9kJrFxvmBjRGMyG/RUi99p+Wy8MWUGCArYMGM0vxtq/Nqdz05p7GPjvbVZhZ8BB5V1PhPKxRzUVg/GmzhwED/Rm+pG4oB828O2hsIBfLbzEjgcdD+VSyeTOTh1WDTr4e8c5GgYT5/kc7Ci8VZLeCMHrofuRbzu44DJXUUo1+ei0ufkuV4HLoSKyZXuVC5+cLui18bhIqb+1YRFIhf9L5eQS5K5qJ9vkMHO52Ld4M2zwgIuqi3rmJ+ucuEzJ8G2V8tFepzTs9J+LnINRwRuBjwEdBx5akni4c6YiHKcwkP4dD6Vy+Uh6KOWUJfMw4WoQeGBfB7mjnbyXhTwoFd0P3RBIw+Zq72812i/cpnV9mt9PCD8p+kSfT4W6d8/X2HAx/b8XwjfkfigTHosz6DyYbcx4dgJDh+yuYLIU1w+/ojPLM1I5uMqsyZ9UQEf186JWKpGPoh9qpMXtXzUqS+v2dPPR2r85N/GBgIMWrusmu0ggKTJtLGGJICDe3G619KvvjyOrqMKwCW/SfLgCnAhb3pPHk+A4sexshq1AHO0OeT1RQL4JofdtNMKkP6XywSrSYAy0R5Ofb8AvWVHf/xzUID53Z3scAMhGhx23DEjCfGg56dYX0chXB7/86WMKkSTyHV8H1cIzxjq1rZ8IYrq7u29rhXC0NtMr1BfhHpa/3AOSQTej7tedFNFGP/ko5rgiuC7hh7cxBdBzpQkjKpFuCudN/ayUIQ3xBk7df0ioPz9iZxBEWbtZ819ThLjuc/Q3hdUMSSOG3NreGLs1C7bGaUWg2NkXH1EI8aWbJXf63wx2tRBI/0FYqzc8Gs2qUgM7aItx+K0YkDlKf3QJ0YdcdmQZlCMrW8Wkl0IIei6kBk3vSQEc3J99dY5huDlyCEFPEMwYll1ebdXCHRG9meNeSFgvx1xrxKEoHh97pyGlBBYz6C42BBCcelt8erPpFCcjGngZ/NC0VXv0taiCUWQsYU0oDAUO1RjUkZxKBb3mF8qHwoFt2KrMNVAAnnN7GqdoQSDz7tNflsiwft2Wu3sZRJ8ZhqZDdMk+N74n+bjPAkkl8h+0akS+Ht+ei4akHz9B+/cI1IYNuWU3f7BMQziCtKZdH4YDkavppE1YdC76+tNKgnD5xDrVtqNMLR4Lnk11R8GC6NVX9KGw3CuYrOba0o46mNyvwQMhONMSesOw6VSPPNeMXuOoxTz6Vs5i5ZJcaLMeTCVLcXxV5/d6oRSPE6qnepOlWLBqOJ8QaEUyWPj14muMuS7+m2R7ZahIc/d/qJChveFPYv/FyHD0Y8bD+7NlMGqzp5vmyVD6gNG0aJCGerKJkqOV8qwwKrTaXe1DM7kGzyTdhlGw7uzaLvleH1u/yETXznsanLebuDKMXe+TH5KIcc279vxAUo5+u6v7P32qBwrCEzHmCo5au+M9LpXy3HdJcz5yj05eHYmRNv7cgzMHKa3T8ox0XRFNKSvgI23abMDQYHrlNMXHS0UcFn4dJ+dqwJ/znjjjTUKaElGT+ypClAjWPSHuxVYd/JS0HFfBar6mF3CCAU87Bsq2pUK7B7c8/pRpgIzsx++eFupwOkL40NLXSOw7cO8jidrIsAwFx88khUBvQTlooSmCIzImjeYtEfg4Tfe3xAtlfjL3cPlrp0S5NYiea+LEuXdL7W7flZCr3paEihXonTh9l0/TynRS3G4Y31Ahdx57p+vHVXBqbQgdW2VCssr866Ud6hAru0brb0UCfOiEaL12iikjOVkLKBFYerIlm13VFFYsjhu5bapKPyoCDt7xSIanS1jkaZro8H914Z+WBmNrqDOlNNZ0Wj+2yo9dioaV20S06QzY3DN3Fxp2BGDVY6dva1fedOhK9t07T5k7Jv9yYi2D+ckii+2l/fBzWp1pp9lLEY7Q6PNj8XiWutj3lhRLBpycsffNcfiiV7t7fSpWKwQUVdU+8WD+1cb0+hdAkwPvZgd2bkfxNWnarSBiYhFm+6ZLhE7EyZ0z9oToZ+cl2FMTgLzhFvtB2oSbG+VmzmVJkF8ZHGku0yNd7UBuR7RatwSjf3hlaiGbxrRyjlLA5lNn1PuwAH4pemIx0YPIPgAebzeNwV2K3f53GpKQVXPqmDztalwXhgXPq8oFZ4XLSmmd9NQyR+rmN+Vhvjnj2449KZB1/Lbn++uHsb/AeYj9z0=</binary>
</binaryDataArray>
<binaryDataArray encodedLength="1020">
<cvParam cvRef="MS" accession="MS:1000574" name="zlib compression"/>
<cvParam cvRef="MS" accession="MS:1000515" name="intensity array" value="" unitCvRef="MS" unitAccession="MS:1000131" unitName="number of detector counts"/>
<cvParam cvRef="MS" accession="MS:1000523" name="64-bit float"/>
<binary>eNpdljtMFHEQxrewoKC4wsJy7Sw0uRqbtTEmJuZihdFiTTBBQ+B4HB4PdRFF8IGLD8RIcI2oFAZPRSHGYlGjV2CyUaLXGDfGAhOK1YrOB/MbkvGaL//XzDffPPYc5++vper9A2c4EnQmBY8srqP35aOsD74WnOTeh0eCWSC4Oi5Yd0/w5S3Bm08EK/2CPXOCCWuvT3B2RnD5hmDTuLW7D7trzwTf3hfcxLusax3XDtfvWl/n3st+9YzgK3jvfCwYnBPcG8ODdfoALArG8AtCeL0Q/DyP/QuCzejQ+lDw27TgZtEhOLok6x/zNq5f7wQPXRecGBSMSoLbTgvm8Z+QH6dNsIYuNXTLRgSPEW/UZnV6c8fem76GPd4vTfCuQ3A75/vvotMUfIbR6bi1F8LfHeL8LH7gnQ4I7njOGvsx9/OK+A964dfFfif28estCG7hnUNdFeAR91B/3fDkPGzn3ih1hc4z1MvKecGFMWs3D3+f81DrpNvyzMhXGXv+KfqD96v0j3+C/qN+PHjUiCdhPyOeBH+FPqunf1KwCBa4l6Kje5l7fbZ+CvB1uVfFz2/6bPkq8bGflqxeWbv1U4avj/+VS7zHX577rvonnxE8QuxW6KuAe36Ze+Rz9yz7vK8nTwH2GwMbn/aTzp1P9ENuxOqVkKefzIUK+9/pzz0aH/UXsw7h4bDvDto6Tjv/y4P2F3OsQJ+4Wq8lq1OROIp6Tp5z9GGNOmh6ir0rxKO6Uk8+WMVfHXyKWlesQ+KKeu064F4Gv4h6yqG712F11vwV2s2c3uiXCvtzt4kXezHvHc597OTIjwcPDx2Wxiy/xiGbvxzoYi8g/pT+S4kzYx40XxTcusg5/Z7CO9E4R+33okidFjvt3NH+mmL+LlDnidZ/v61T5R3zXQrhV1BdNB7uByU7l9Wf6qT1VB6w9RooMqfcbruv/epzHqF32krd6dxqM3PFbUhl3cCcb0S/iupWtrrlNQ/EV1H9pJ/iA1/5X8H3tyXciP8Pp6ltHw==</binary>
</binaryDataArray>
</binaryDataArrayList>
</spectrum>
<spectrum index="6" id="scan=7" defaultArrayLength="1470">
<cvParam cvRef="MS" accession="MS:1000130" name="positive scan"/>
<cvParam cvRef="MS" accession="MS:1000579" name="MS1 spectrum"/>
<cvParam cvRef="MS" accession="MS:1000127" name="centroid spectrum"/>
<cvParam cvRef="MS" accession="MS:1000285" name="total ion current" value="3445135.00000000"/>
<cvParam cvRef="MS" accession="MS:1000504" name="base peak m/z" value="622.02832766" unitCvRef="MS" unitAccession="MS:1000040" unitName="m/z"/>
<cvParam cvRef="MS" accession="MS:1000505" name="base peak intensity" value="356125.00000000" unitCvRef="MS" unitAccession="MS:1000131" unitName="number of detector counts"/>
<cvParam cvRef="MS" accession="MS:1000511" name="ms level" value="1"/>
<cvParam cvRef="MS" accession="MS:1000527" name="highest observed m/z" value="1160.99352928" unitCvRef="MS" unitAccession="MS:1000040" unitName="m/z"/>
<cvParam cvRef="MS" accession="MS:1000528" name="lowest observed m/z" value="95.01086563" unitCvRef="MS" unitAccession="MS:1000040" unitName="m/z"/>
<scanList count="1">
<cvParam cvRef="MS" accession="MS:1000795" name="no combination"/>
<scan instrumentConfigurationRef="instrument">
<cvParam cvRef="MS" accession="MS:1000016" name="scan start time" value="0.0668667" unitCvRef="UO" unitAccession="UO:0000031" unitName="minute"/>
</scan>
</scanList>
<binaryDataArrayList count="2">
<binaryDataArray encodedLength="14620">
<cvParam cvRef="MS" accession="MS:1000574" name="zlib compression"/>
<cvParam cvRef="MS" accession="MS:1000514" name="m/z array" value="" unitCvRef="MS" unitAccession="MS:1000040" unitName="m/z"/>
<cvParam cvRef="MS" accession="MS:1000523" name="64-bit float"/>
<binary>eNoN13c4lW8YB/BsRcNIOzsNiZBS8s1IGS1kF469z3Jsxxl2pZCGkpVUUlZpW2Vkk0LIqh+JjKT5e//6XM9z3c/93Pd9rus97/urokKg6KUVdom5vBSvtkK7gl/+UX5rWBm23QjUt4Zc0+xVEUNr2C/f0ZzCsUaNWH5QZ5U1dFNbXrnx2cA2Xc6WV8AG+xOtXlP0bPA+Q8cn2MAGftvUM1vYNvh5SHz4D9cGH+hk3/gqYt1hMjZSbYPNB8vVLP7Y4Oq4FruRxxb0bbLUMn5blOb2rRDWt8XVs7HT+Qa2iJ1KrTEIt8V0qkLQPbYtyPIO7/y5tnhyStfiSLUtWr5sCWjis4Ol1soZjwN2GPCiWiwxtMPfFTpLog/agT7zufMxxw7BJ+o0bKrtkJJ68IrwKzvUNf4QUuW3R1M/a7u8rj2yhN62PjOwR+frgs8xpvZIyyhNHOHYY87ZYa1LlT1KPCNbomrscW1EbcVzfgfIbLihtVjIAdOZCbl3DjiALDButuSgA7L3rbm/geOAkIptOS+4Dvi0VvfUjUoHbFeYPyZd7YAJ/VqT5hoHMDNyZVJ5TmG7tWL3Vv5TOODdSZvYfwo+VYkHg/VPoYPjelUi4hSWtZTfuRZ1CgMCKWmXOafwzvnPXqHqU/A+ekdj4s8pBLuv+i+V7zS8IwdoTwVOoz6fc+2bwWm8F499f59zGnd40haV1ZzGrc9X49LqTiOj4T3bj9cRHe/FpgXlHOFAbe8d0HNE1toHFzqcHdHp1XJsIMIRl40UOTosR2w+vSJmcRax/4mXNPbcEaqWzWudKh1xzPyfSdagI9qLSs+1LHJC1HRP3XteJ/jrdOR4yjnh2eADGCk4YbSrfcZPzwmmhvIS/c5OkH91qTiN5ISJ6nXd5SwnjKnULdtwwwk2eScn12Y74eeRf+4ncp3wRCXUNvqFE9Z55W18V0mYd2330n4nONzfbPpo0AnL5hhBBv+ckK4qnmTI54xL17zfhEo7w+Kj6NJJWWfkzTbrqMg7I7nH68BFXWcU9oj5P9BzRr6eRp7vaWecaRxar+bsjI+RZLMWljMUZybJ3Tecccpzq/v6bGfoBHxetKzCGZxC22RKpTO2KnilG1U54yt9b4XboDO+TV0qKOcl4ZuJfiCfDAkamt/neeRIKFC9UqIlT4LwTYbOcgUS5jTuv7+qS8KHc5/P6+iT8CR87ubv0ySIrWcd7HMmwejQ2+JCFxJEj9xPEmWScO0c69gdFgnbUs/87OWQcK8+x1X6Bgm5Km8SjLNIeKtyZ35xNglxgyTT8RckXLJuuPSmkgTP7oHkkioSrndtdF1aQ4Lt7O4nrEESLNrSTFOGSBhNXhj78I8ED1/zVbv5XOBrtIdnl7wL7i7P62bpuYD51qSK6uSCtHSr/wpJLmj0ck3/xHKB86q7C9+yXKCizKrRznFBSnvfs4lKF6x9fiZM76MLVj118YsYdAFp2UXR68NEXOvrgIu8rrg/b6txi88V+4S+OmrIu8LNv/jIZkVX5GWbOkbBFSfUb13/p+eKzjpBX0FHV1B35R2mk1yxTcuL5MB0xaUDvN2ubFeIap1KmM5wxcOZkdSmLFc0qPae96h0hVADd0dLlStqjEyPxQ24gjvj2ZQ45IqQYm25nmFXSFZVP4rjc8PhMbbOB1k3/OHZW3pF3g1PekV5nBXdUNnOp7FTzw1cnpd7fPXd8B9D7RrF0A1nmlfkepHcoDkpb3HfxQ080odDA9humDou0/qC4wbRLf7Z5Gw3LBV4tmZnrhviy6vq5arccFF3+J5ujRvaiibHnYfcsJ11dfODETc4pvosxPK544Ha+LcaAXfcM7q0a4m8O0Je+ucIK7jDSrxfdPsmd/x1Zm5u1nfHMzn5kVUH3bE54sCaApI7Sq2PH3Jiu+NqTn1fa5Y74uZXRsrnuKPyWbPeSKU7PgoLflOtdgc1h8kgD7nDJVzY6O6wO5rj6OO/eD1QsFwzbFTOA+NX08/LK3pgLHlguk/fA6nJLg/6SR7QtNccynf1gN/WK5kHWR7YWO3e9ZXtAWlnpbImrgeOvH6Z2JHlgR1BA29Ecz3A7/YrtLvSAyZSPXt/VntgVZRiQdKQB3KWmL8uH/HAcaX0BmM+Tyjnp7xy4/dEfJX1KldBT+RpMfdOynvCQq7h4ld9T9Rd/pNa4OKJTX5T/46yPbHUZHd+E8cT/vvPB4rneGKFFf9b1VxPuHp4Nf+p8oTDEeffdkOekNa4b/ZgxBMu6Y23dfm80L212vCugBe0Ua2ttskLZ+I7R4b1vLCuVnZewsALd30m15kd9EK/1YPHT528EH8sx3WPixfkvBbb3nLzwlsfxn8n2F5oPV+hyM/1Qs6Kz+ot0V6oOG/MtzeLiBMXUHiQ4wVD0qTG15teaIyl/+Kr9sItlz2Kj2q8MNPCof185YVX9xLuKdR6oaNef8h/0AsRUv9paw8TecM6z77l9UbFmpyyZH5v/B0/Yiqi4I3dt9T6lQy84X3n5otYF2/wKJcbP+J4I9nopOCFHG/4n6W9k73pjdN6Gm8rq7zRsN7mnPUrb0hJbKtMHPKG0hMf2Xuj3hBPOskx4fPBhl/Gzo2CPmjZH/5vSMEHDR5VEtuUfFCuTF6Tpe+DvtefgrsMfRBZ5NaZ5+KDm0W7Nua7+yD0l6qEJccHTPNvY67RPmjvObtHJMcHJp8qhL8Q1jDL+T5W++BCu/C1+GEfnLtRsCOR3xdLNiwOXizoi8hCO5NP8r7Ac+YJ6U2+CF8euW27gS/+8CZ993LxxdGenZocV19kfolrduD4YsJYuech1xeym06mV2b7guthoF2V4wvBB+bDO/J88fGnin1JlS9+NpAW8mp8MaibmG342hcHpke36w77wm/i1lXmJ19cFRGQN+T3Q6CKvfNVIT9cPtkmfUDBD/t/ePbXKvph283w+18M/VBeeKNs3sgPLbKcZe0uftCOll9swvGD9cN3W3dFE3GPRQJlcvwQN72GLnvTDwIxrgEd1X6I1nWTdBj2w5OiVP2zo36Qtuvma/3kB3Z+wzE3fn8cEd48uaDgD+GthneGFf1xdZtE7xolf6x364jlNfTH7eM1F9SN/KGuyJhOd/KHUu2qksWu/uDlS3AtcvfHI9uPi+5H+WNm64SKD8cfd3J79tXH+INzd3VOXY4/+vNulM/m+WP3+/k46Rp/WH44cF+61h/pmr410yP++Peyic757I+hI7vCpHkDIM9trW8i/Jd7w+oIfwBan8SPpIgH4Jm8gYGPXABOFvx8ukE9AOscVQNL9QJwdf8iE9cTAVBMKnZIMA/ADbdwg9POAVg+fOdtADkAkZNlvvcoARC+dlWiixqATiEDbVlWAGY32N15Qnidr3rrADsA0eMZ5uYXAhDHWhS/JiUAyca3pe9mBWD7Pc2RjTkBOFFs1zn4IAAH5I58v14UgAyxPZctSwIQezaAv7QyAA99x8vTqwJQoifQ6lodANmKwpz2tgCsjX+/16EjAIEXTNdUDgbAOigu+MdQALQb+2OOTAfgtaCNW/FMAI4v6fhYyEtGhNbZX2f4yFCXcDWeFyODp2Wd1RdxMhbLB2UkSZCJ53d/YpocGSkUP9lHO8kQNUuWGFcn4rP/Bj7QI6OaObHk1HEyuNYXSeMnyEizuhW6woKMpZ4HjT47k7Ejj0qXcSFDSYm8KpVMRn4yz75LFDKONZ8sMaeR8dtiYlEWiwxLN57z1hwyzH4sHJu9QMay0z80e5PJODvsLvYqi4yPmiHksBwypqn8d3SKiLiEXznzhCHqjnXHSsiQq7+6+FUlGZmSucmXqsm4ujFm66M2Ms4YS0q/aicjTiV+6N4gGfYu1Z9bh8jYsqKj8P00Gc/bN/k9myFDmq97aIiXgkOL+NiS/BQcf5pnNipOgdlgB2eTJAUdjKvhA3IUxGe8/yOpQEGOdt/AJzUKHP89TlqqTsE7wfeaJzUouDOzsXmRHgVWn/YEyutT8C1x4qy5AQXLI25eeXeCgof7U/XTLCiIYezLkyRRoPnGsCvXhQKx2H2FRWQKpDp7LLZQKUiYENRpo1FQ21beRGFRIL3s8qw0mwL/ndLpnzjE+X/NO6QuUPD0m+h972QKLv5aPMeTQkFEz5tCpSwK3JmXA5sIP0joBzvmUHDVlFx1vIiClpeljClC3Sv3s5RKKMjOuimRVElBYsQ5+qJqCqa63LcdbKXAcqmrMbmNAuYX3Vp2OwUC/fccVnVQsDa4M3fnEAU/4/aRAr9R8PjR4LLuaQruxXg8PT5LzMcxPt2Bh4qzTcE/xXip2OXkxPlH+CRx885WfirGXA92OIpRscP74yJLcSp8pfYI35WkwvzrgZgiOSri9fvyGhSo4NfRMlypToVS3tDlHg0qVh9Wfc0GFVqZS3WF9KmwfnrHbtCAiqnaTYLXTlBx1DOLbG1ORcnK9//yLKgQVH5Zx+dMxea2kv3hJCoOV0v3SbhSIXy9tI5FoSKlPn8Dk0pF5tANk3gacZ7OK3ubRYW0mI6YA4eKK8/HtWsuUBHU0HXqWDIVPPduSdqlUBH4pUBgTzYVn+MlRy7mEHlWDl5YXUyF3ze/wb0lVCS204ZHKqn4tDG3LKGaCsNHl7csaadCXubmj5QOKoRczK6sG6SiM7N4jdQQ0f+e1F83h6lwuPUx+dM0Fb0s9tT8LNH35sRVnbw0hGv83lvDT8NvXc/P0hI0FIufaRSTpIGH1bZeYiUNZ0bJlwc20LDz/ea9rTI0hDwsdtaWpyGZnnt0iyIN59UdfbtVafhWe3+7uDoNppcky49q0tC3saVuADRkJ0wNvdCjwX+D6uY5fRoEl291cjGk4eBX0aH9J2h4Uw9ZTXMarheIJe8j0XAzQc9Yz4WGrs/F/ifJNFxeGJbeQKPhbNnvMNsoGjz3mNrzcmioPW+TeI7wQJDIz+YLNHyVsRD9nkysv1BrW7NoiJyZ2tKaTcOgcspDvyIa8grM9X2LaZitlUjqL6Hh2rJXdx9X0vCnzi6NWkWDnw2pzLmGBoeD2aWFrTTIH0kI2tZOg1tU35xUJw38f9Z2c4doWHR0/N6iERrkzuzUfviNhg82pz4oztBQZhM5aT1Hw6O/fY+u89DBzfkDAz46vq9uzD8pQEfj5xLLUTE6HOOWC5pJ0LG0bvWJg5J0CKcGyPutpEOR411JkaejYOrcKkEFOjzy1V4yFenIHz73Mkadjpkjxf1dGnR8yvxID9Oko/lAheFXPTrefz/qaGhAxxHfblt+QzrGVrh0jZ6gI5O+uMHCgo7B1MChcyQ6zoqo1iW70LHaIE7zCpWOui9pH67TiHyjM0uus+jYs9G1vIBNh6tntq4sl46m/ICQvAt0qGQ2ytxPJuLu71NYSKGD1+lB9GwWcf6l5KqmbDpGb0RpPX1A1O8es6BUTIfD5fKVniV0tGqdrdAtpcN49eZp3Soir8RPtm0NHQfGt68pbqVDNiddPaeNDvEho4RznXSIMeJSFgbp0MyYO3pphA6WSf6nu9N0PG4e+Hx7jo5caymTQd5A/L28+ryqQCC+TR6TWSIRCN9lLKNZwlenV6srrAyE/qjsr7tygQg8+6ivSD4Qsga9InLqgUg7smTZZ0JDaTn+6xqBSNaIzpvUDwTlz+Vr0wZEnnO3y43MA9F+XOOFjEUgFgmbrFZ2CYTVHW5nLyUQb9kGtfNUIs9Uz8IIOxCa/t23JJMD0fX75pkSwm0VAQIxqYG4MT859zo7EOP7WoRrcgPxmvVpQ01RILjVQVr1pYGw73k9saUqEBI2FPuRmkBMj13KkmoLRNKca8J5wj2lMpcFOwNxZaP21uHBQDR3Gsq2DAeieM4w9+e3QGjbzn3fOxsIxoCna8BcIHxqEhgLvAwcqPOpchRgwKuz97SlIANDToejVcUZkBb/fuO1JLHv2BGZtZKBQ5SF0gZ5Bvx+ZFp4KDJAo1Txlu1kgHf0B3tcnQFXnX39qzQZePh4t+0DfQZkv82/UDVk4Mwxcp2kOQPyD/c0q1gwUB2ydWajJQOlGc0X1EkMFG9+EartwoDciPjLTa4MbPs+tlmCysBj2f3pETQGjKx6ltbSGTCWf2udHsVAeMPW8SUcBp7GKnU+5TKI95a2fWnnGVhsaBNETib2JcLvOaQyQE/eJb7kIgMXQvKurcxhQPT+nSO8uQwcJxWpZRYzkJy6srS8hIGfHLvAv5UMJGzZ6XmuioFawWKdgzUMlDidHN3fzsDuM01Cop0MKBd0nw4ZYuDOAXok7wgDS1SWLxyZZiBY0WKL2wwDAguNhepzxByWi+yY4Q3CoZd1d0/zB+GYgPFhF4EghBbyhnVKBuGryicHt5VBaOwh5evLB2GoIzx2v2IQJnukXv9WD0J+p4XKWs0gGN7r+v1WPwjJsSs8ThkEwcli/wuqIXFOqcrH2jwICu+eW+6zIOJVX9O+EwZnfj38n2UQ9IY/PzlDCsJVpXtJHJcgvNz94RqoxD2XPYYv0oKwO8ZggzE7CGum+iTyOEScEMV6UXIQVjWIHc1PCcLr98LnXbODsOfog2vXcoj8v2mVtJtBeLP57+am4iBIes88uVYShLqKR8VnSoPQd9xg2UxVEMbehQwYtAchYNGg5/eOIPSk2X6pGwrCTnWmWfVIELTlO+I95oLAspnM3cUXjND2zz8uCgRDR5VTcmplMEYMnng1yQcjtm3dpIJiMPZ/bJnqVQ/GT5OvVCXNYHhvpvk46AdjzXFBfXXDYNy8lkUONg+G8wFZwS8WwZi41JaYcTIYt9IfXt7lEgyp55NXzFyDcT7suJ8QnVh/cuJ7yA7Ghl1mT7S5wdg6Qpk2TQnG748P9tikBoP76XvPzovB8Fv/yexrdjDK1s00auUGQ7Xholp2aTAmmYITR6qIewdPKXdWB2Pgutvc4VfBqApZzH3UEYyNd3ltnIeCIVDfF/d3mKgzJGT85UwwEmc+WPHMBYOSLRpzgy8EsafzohQFQsDexOgiS4TgE238t+zKEKzbdaJNXiEEKqdrbysohuAVw+8sVz0E7zwvDkhqhuDUkktnG/RD8Kbl+o9thiEQ46VnnzUPQe0zBZ/tlkTeqVzHblIIOm8v/0F1DYGs5fOX3tQQlHBsal3oIRCYlnItY4cgNb3nUCU3BKFKmrs1LoRAvkr5v6bkEDzcpl5jmUrkNTe5oJ8dAt4PQU2KOSFYcBJxvJIbAs8PD/+63STiX0dsmX0QgtmuRr37xSHIuW/dN1ESgsyKXxcmS0NQ0fLE8mMFsXaudAiqCoFxLleNryYEb/dsN/hHeJa/wT6kPQTBX5fYrewMQaNQbr3RcAiOPv6YlDUSgnqHWxTB2RBsz0/sdZoj7pmb4/nKHwqDvscpwxKhyNJfetRqZShSziTsl1AIxa/Mp5v0FUMxsuDa8lU9FGt29ck0a4ZianlD0Zh+KKxSlEONDoZiSMunnGMRCs/dwh3/LENxOPtpAI9VKLq7LaynXENRWca/m0INhaG4bFohPRSBu3YWX2KHIn/NkKtqdChWBB5dejk5FC7PWcd3poaiZ4eG2M3sUHjsuSrkmxuKXdH/eZKLQ5H49fdyh9JQzF+quvykirinc6BptCYUx5463A9qD8V3/w1B3R2hUJgcS4seCsUt+heOy0goWHNvtqbNhKI+Qkk3ZS4Uz8Y4AgH8YZh+ZLE7WSAMynIOWXMSYTDWOs3ruTIMNp/Ptx1TCIOpvvNeHY0whIbse+yvGYagHvOfPAZh2HP5P22Rg2F4mzOmucEiDLtkS5oLLMPglhH+L+BkGFQifIUaSGHARhUFEbcwnI5zEoikhuHhLZprJD0MS+87vtvPDoPjgrJAEicMuX7rlsdww6CRtHG2PjkMHzd/EqlNDcPiNOn50eww6O7S1XyWG4b+PYo/00vCUDb0wtS3NAylm384lVWFIWnQgMepJgx7t2voCXaEgW8qfbK3k6hj8orfqZEwPGbXP6ibIfp7bBWzdI5YT04tL+YPR3/FZTNhyXD4tQ4Zy0mFE9/HHvsWK4Sjb99q1nbFcGSeqjowRej+asJoTj0cpAum40m7wiE6RUkK1w+HkWCqvuzBcGiVnkwpsAyHXPwaTVGXcPjS5kbuuYYjwzw/RosWDoWSCOc4OrFmB30X5oTjvExpG4cbDrfymfwN0eEItBBtkU8JR9DHc/9OpYbjjUXE7e/Z4fjSIcRfnBsOVW8dztoS4p5lVs80SsOxf7f56j+EruOnGVU14Xgur7usuyMcHLeFtKLOcHzq8nk5M0Ts/9m3VGskHHYHS4V/Ea4d/fM5ay4cC2nj0Wnz4bimrBezjT8Cwsd6L6sJRGDlQN1vR8EI4NWOgHbJCFSviN/YIRWBFYk/cUghAvznSxm9ihFY7tMTsE0pAtFjs7zfNSMQ4Oa1iWUQgSX63pNKByNQFJ1ppmgRAYGgVO3flhGwz9ivMukagc9+LiHJbhFI9L+fMESNQGdsv2EdLQJ7t449v0aPwDzt68udnAj4tGwymuZGQHPdL4enKREYNzLLzUiNwHXm0pyPuREwkeB3qi+JwIizD794WQR02j48fV4VgR2tBfsUayKQLfgp26gjAiq9e2qD30bgizI7o3E4AjE5Ar/zRiJgtziyKXU0Ah8ddBPuz0QQ3xk8tgFzEXhdnR8jNh+B+80691j8kdhFN2MtEYrE9Vs372pKRSL526jovEIk3P9l/I7bFAkSl1W+QYNQbd3lgF2RyCqdUXqhH4mjYx2Lcw0jkW38LW2ZRST0rq8xarCMxPz9r/NaLpF4fvZuBNwi8e9ipoYbJRJ2P56Wf6VHYm+ZsuheViQurk0XUIyOxMFFwdkZFyJx98SPY5zkSIh4sV4yU4m81Zo/j1yMxKlRXeMruZG48Varan9pJKbPPT99pCwS6TSdS58Jb9ZrVZ+vicRTbRerw68icen5hKPj60g8Tm+R0u8g6gpp22nbFYng9ZWyEcNEXP3WS24jkeDzNrKnfooEHozlN85GwqHr2gr375Hgdjx/t2s+Ens2B60I4GPiYKfqfxpLmHB6qvmggtBMbb3bXhEm1is9vS0gzsS9LfN8nwlvW6oeNF3LBN/gC7NF65iY37LKfakcEwnXJt78JPTb4njQaCsTbtIy19sJBVlPlfjVmSBdsx05rc1ExNvUFLG9TPQ1tfct12Ni7XH7zXOENfPGDw2MmWDkJa56TliwWW/RNRMmMv+ZGxefYCLj28+s4+ZMLPpntXibLRPusZmX0ghDtuvK1NkxcZxKyX1GIvJO735I8yIs3zmm783EgY8ZHC8KEV/z1y6WyoS5WxFdOJSJ+zbnxfaymLgpElzlzyb6WX37ZVA8E3eHdmU3Eu6ZNPtumsDEf48NOpwvMIn/FWHn9clMNBxh6IRdYWJfZchTi6tMzGjv8tuUTczr1M5UqdtMKBTqyAjfYSLoZk9fSRET3hY26seLiTqp2y+UPWbii//JwbInTPCGChSaPmXinZjEWFQlEz7btVQrqpi4KFU4lV3PxKc6e/svDUyM/pbvmm1lYiFr+kJ/OxP1Z/PY7j1MZC+UPIgaYuIX72vN1eNMmPAEnf42zUTsN5XFF2eY+PtF+faJn0w4uO0+3U64s/rtE0PeKPQz3DwrCVcrZ2zJ4ItCtRq5ondJFI6v2mC9RyIKbecPiKuui4LIXnaKonwU8nn0hv5ujUKh68qlU9uiULTowY8rO6PwwNOud7F6FNTmd/JPEcbzPwwQ2BeF8WOuZtf0omD9cXvoUoMoJIWczj9nEgX9axNrJwgDntT23TsRBQXPwhsW5kT+mKHKL4S35w9MHLKLgnEIlMoIH256dYhNikLj2vV6k15RqOzeUhzhHYWJbmm5v5Qo3FnU+K+dStQ/Mpb4NyQKLTteOF8MjcK5vH1KDuwovFh13V03IQr+71R0Bi5EoYLKkRlOjkJTYuo96atRaEh5wBROjwL33J2r5tlR+FPGuL06Jwqv/0Tmit+JwtHVfrIb70YRz12hqynFxHz8rA9plUShR3/h5cUnUTim+D51e2UUKNcdC5sJdfJXv26qIvpk32GJN0TBFE8PlRF2pZmoZLZFobt8VPd2exR4Iu6+Tugh8tRf9+sYIubZ7iiuMR4FcoHW6nUzRN07voWfJ3xLsSRt+hUFwWyhgBnC/b0X7YX5WOC8OL99hQAL/5WuPSUqwgIMbWJkRFmoDmOY6UuwsPGqZXU/oX/Ais2Za1kwO36/XHodC/deWfDprmfBZS5wzwlZFn69Vv2RL8fC0cxlfu7yLPzNVyv8Tfhqb7iDrQILbwUzDDO2sWB1vvjl250srBVMKLiozsIaRy3ZE3tZMF6TdXSWsLXCanmSPgs0L7b/lDELoYPiBiQTFk7u9i0KPsbC90fxvTbmLDh98+XME1ZUqqnJ2LGQl/JaOZjEgoqqhM9ZbxZ+W0mMSVNZ2FT0JG1TKAukzA9kcTYLAXNiJSIJLIx+rd1yMJEF5UaFHyrJLBz4MzoQnsLCn98f5BOvsmA//6WAL504dy0370IWC0Nxpy/0ZhP9NTZ6Jd1hgaekr/BWEQuyYp6+W4pZiIq1Gn5DGKbh3XmohIXKOhfT/McsnCtY8sr3CQtvHvIu/EfYvSlP4X4VC2r0ojTxahYyP5unb2lgYXrg34vFb1hoitwRy9vOwshhfZ40wskJV8rWHha65vZTVHpZOHY7647hEAu7ZLYmmo0TeQ69JVnPsFCbMUea/8mC3ur90rm/iPkmDkzZ/mbhUq6OpBofG1O77Y++J7zfELfhCj8bp2givrtF2NjturPyFmFQnyT7igQb60aWHqdLsrGoo/9o9To2ugJFVhvKE/ueKZ01hA9PBMj6bGNj5JZ41CJlNr5Ke27P28lGwq8PH/+os/Ht60XzRG02bF10zBT2sdGgY9VwXp/Yn45ZnmnCRmFQSxfdnA3Wgc+3fOzYyBW93zXuzMbdASPuQxIb1rP9uadc2BBV2t961ZWNeDXqoio3NpwjbDemuLOx4UPMoXnCgolkiSQPNv7R/l7g8WSj3MRBMI3whEBtyjMvNrxHMoUCvdnwSuXTLPFhYx9FSarTl40PtG4+7QCiv/IymVoaGx93lP22CiT6lGxu3h/EhoRDxTrlUDaWUKSWjBPGKynE2ISxYecx8E2HScSfaz4wwmLDqnXgcRmbjbGSpjCzWDZG9dd++xzPhpH17sBvCWyU3bm3+GYSG/PWsRenL7AhEP6kYziZjUCZNr6aK2yYX/sw8fgqGy3lcX8Fs4n75akzzjlsRHisGOK/Q8z3Jnd9BaGx/lbOUDEby4JUQ+ofs5H+jf2J9ykbcm0f3sZUEX2ZO0s1NLCxM9/43OV24vdVkeky62FDKvbGJZ5eNmb87S6s/8DGMX/T6b1DbByWPOLgP8ZGTn+A0upxNtZ28epkEm5Mmb645wsb3e67C72n2TC8dq6lhfCDSV9/0Cwbz9Kvj7J/siH05HhR7y821ox9liP9ZsNAiplXyMvBygitBDY/B35NA+43RIi1/liqoygH8Wci3dQkOVhv43agci0HY8I8prXrOPBtNFnps56DzHVfTRfkORhgvvoyso2D6MhN8Q/UOViWf3Z/mTYHI5XB4Y/3csDaXe4Tp89B3djqj3kmHHxMOLvipykHtQN6O8jmHJSJ7nK3t+NAo/XIULQ9B2+/ydfwkDiwb44ubyaMfm5FcnfhoO0/+VIpHw60/y2j3qNw4G3dFHaLxsG/heitG0M5uOExGiITxoFj3XTZM8I1t2YFnrM4+BEf5reSw0HXyiwXNmGn2/ok2wQOLh5JVDyQwgEvx+fXlnQOqthL/5PI5kBVKftHF6GPwsKKmtsc7OQp6i2+w8Fw17rjn4qIOmIa6xuKOXjm+jbw6hOi3nvia+qqOPA3WR9k/Ya4p+NManAvsTakVGoOc/B927OB/nEOPO69S8ue5iDl1tjxwFmijtHOWt3fHLy7FhbURJh1mzHGz8eF0wmFNmN+LiaUS/ndRLgw3+yp4i7KheLPW7p/JLjYKHS8UnEdF529ynEDhGG3L51/tp4Lk/Z67//kuHgbR385Ks/FjG6tTZ8yFycOHmQO7uRiq5Tlokl1Ln4e4z8fp8HF4lPaRiJ7ubB/fj17grCg/iL7yj4uotWFOgb1ubD85bHWxIQL1y3Kt38T3i2NpdWbcvGfxwVjFwsupu8NS8KOC54ifkctey42vb1I8XbhIqs/crbCm4vd6eNCZ324yHfq0xqkcFEoWeYQQCP6UDn53j+MC8coteZCFhdGcUajGzhEHdI5v4y5XET+2xbZFs9FQvWyMPFELi5T3LdwkrkQahit2pbCRdncrKlUOhcqB5bJ78km5nDmgNn3O1xU7mnrZN7l4ilJb4XQAy7aj+eKVxVzITbReXdTKRe/Pa74ej0l5ltsqcGt5mJ1FJd59A0Xs+tSHz8gPF6uNH21gwv/8rYSgx4ualIO1Hj2cvGJJ2997DAXcysOzWV84aJ8Hbn37CwXbXrLPpv85uLVTNjtSr5olFW0PvDjjwavt9KmJaLRMM863N4vEQ3FRas9FySjoXwlI2l4XTTc2vL5bq2Phn6TvKOHQjTePrshtkIxGoMqc4F+ytEYzV0tf0wjGkKF7d/6CY/u7RTL2heNGzORPYEG0bgdaPE83TQadQGV4inm0Zj4AfJ9i2jM1MR9L7CPxjH1DE6eSzSyH56+u9snGpe9mdkutGjMJn1dWAgl8h6N9WgII+roJ7/sTYxGgdrS/a7JxP5xkTNLUqIhX+2YcDo9GqEqGrm1hOfbrfkycqIx+dd4acbdaFiFFF65XULUU55itLqUyHPi/eIrT6OxTebQWY1n0TATrnzTXB0Nh0OLGe1votGtQB2o6ogm3ld/ro3vjcZq5lC44HA0zn149oFO6BxcM+w0Hg2/c6vp279Eg63QulTlN+HMFwOVP9FYpKn4wos/Bnv5jnGWC8RAdanY0ynRGORKdzZHrY/BuN5N/x8KMeBnO0lRlGOwq+Dl6Y+E44l2AzMaMVgQlpsd2hcDdu2TxPcGMTgRcV9y2DQG23eWftA0j4GYeP2fcxYxGEk0a/O2j4FNHg9XmRaDpVrxeyoIObpnp16FxUBij4vC8fAY1FeQbDI4MeAR3aE2kBiDZMWyw+0pMfh4Z7d3dXoMmjc82b7lWgxeS8WLrsyOwWfhmynCuTFYcbibef5ODDYsISdIFMSgVSTyTGtJDD4kUIsuPo3BkZ9j24KqY7Bo9hz5bnsMyGqiQwUdMVgyoCSSPRMDGZW7D7fOxmC94ilP2u8YJNQkGPwkPNW/I91KIBZ5TedKfURj8brvwcqEpbEYcOy6rroyFkN7KlqUNsQi1cwr869CLGSU4uWKlGPhkP/roMn2WBg9+fXroUYsLDMsOUd0YqFrYxsQaBALY+vgHc5msZidUJiNsojF7o+V1hKWsRAd+9aaZR+LRR8XFbFdY7H90lS+qm8s+oqDk0tpRN6zgdE36YTaxpZfwmKxz+DJycfhsUi/uXLTIS6x3916Li4xFskMIQ+LM7Gw1riRpZQSC4PkDQOvCSH+wNIyNRYNvbUGH9JjITJBtk3KiYVP1B66eG4sLo1TrYfvxuKo9Je0+pJYlJcy+LilRH0H65SvV8fC+ZlnoVtjLBTq01WqO4k6O76eNP0QC5M0/mtPR4h+ZCyUwydiESOmHew2FwshzuE7Kn9iQXPotxURiMOAdPQ7O9E4zBVXDERLxmF8Sf6fjwpx2HTz3W5VnTi42ZuIFBJuWP5e6pFhHNa8/c/lmFkcVj2JcB60iMPkkqgztZZxWNaiSe12iMP7hBmBFFcir0u7VrxvHO5qODXY0eNgfdIj1SA8DgYxMn8PcuPwJUv2utyZOKwbmBvMLYjDo4UTLydL4zDdd+6h2NM4/M26xKtYHQfWSun60Zo49N5s6kZjHNYmrzz3nvD4Ur2MG51xkOQXicr5EIchodJ66kgcnL2bbh79HAeR/qKKv1/icOSJ6eNLE3Eo4BJf7HNx8Aw2CvJbGY/EFwUktmI8lFQObV27Kx473bLNZfbHw2xhmW2xYTzYnRq3KsziYZLz+0asZTyO7vJp3uEQj7M2B29Z0eNRZNqnNHUmHlLt6kvVLsbDINzb519uPDrV5o/z3IvHo/dvb9eUxmOmp/D162fxMF/3bMO9mng4HPNo39sYjzzzigqVzng0kumWclIJiL3TtfGHYgIOLRao9tZMgHjXyOIGnQRMrXh+t9swAap9iXxTZgn4bD5RInYyAXUFAx5n3RLw44H5St6LCUj8puijdTMBXUttSfKCiXidvFdNSCoRj/PVW913JWJCW1q9oToROwN5letqEqEnfPTIi1eJyFsd1/bydSJ+13uI8tUnwpf3rugUIT0j05TeQJyf7A0zeZMIp2dCP3sJH28tWdHYmIhbQweWibQkIuWUueOyzkQspO7u4b5NRL5Wq4n4u0Ss/djy7nBvIjaJP6qUGkjEs6ieTf6jiTimNiUg/jkRzW5PtDZ/T8Q+b8nZZTJnkWaheX44JgkNVzIN+BKTsL+Gvu3LuSR4jXMU5l8koebVaqOpqiT8dGcFLKpNwtX4L/nPm5MwtL+1431XEuxufMlXv3UeE2qS2oIyF3BM6dnpBfkL+B8Y/1N8</binary>
</binaryDataArray>
<binaryDataArray encodedLength="4700">
<cvParam cvRef="MS" accession="MS:1000574" name="zlib compression"/>
<cvParam cvRef="MS" accession="MS:1000515" name="intensity array" value="" unitCvRef="MS" unitAccession="MS:1000131" unitName="number of detector counts"/>
<cvParam cvRef="MS" accession="MS:1000523" name="64-bit float"/>
<binary>eNptmn9s3HUZx79B/qiE6AUnaWQxJ1mwJkZPYkzFqYchsepiLpqYhix60Yn9A7dr12637te3W7vdujK+rO3o2Bg3KHCMDQ/FWXHKF22w4ExOHaYmaM5kYgFJLmSBxWBi2Of1PvK+sD/25Hv3vc/n+TzP+3k/Pz6Nonf+jeXf+T+/7cIVGSWng3z/U0GO/PGKTF/4W3g+9fsgcw8FeY73sncH+Y+Hg/wmcuBokOdrQb5WD7I6EWRmKMiv/iLIHYmvF5d4f5T19gd5I+vveRB9eO/VR4LsORLkC+z716eD3PtskOmvg2xsviLLj2RuvfLcDOvEuT+F75fvD/Jl1v3ac+H7R5/j91vZ7xzPM5zrJzxzviJ61w9gx18FeedckKUtV2TrmrfC81XYt4dzfnAxyGs4bwG7Ls8GueaJIN/8WZDrzwS/rX8JOx4M8js/D/KJsH468yJ2m0c/1p867PbumgyyeU+Qn8IeEfZ5m/1vwb/NbZyb9Z5Dry/x/U08Z0fw+6NBliusuwk90esm1lmsYlf8neLn259E3+P4/SHHRZPPG/z+++ifYv9B/Nd8DLvvC3KO81buDXL8gSAPsX4e/17C7437OAcyDviIv5HyfsBb9En27R4P3z9BXJWn8SvxMXAX9h8nPvHHpmeCrElPPm8go6kgV/DjOuSHF4K8iL4F9ok55x+wQ5nfX3UyyDeQ94HH0s4gT+CfZexSI34b4LKXfYroXyOuC4eC3Md669g/Rf85cJCArz7eL25nfeIoMwb+sFu6Cz+y72/A22d+GmQL/89htwZ6ZUP8RTeDi//CF58FN0vsV+J8P4Cv+vj9S3zew7m/vODx/hL2TzlHynMEDlbYp7rD98nwXGSdc7J/jMR/vaw7TJwke4M8e4bvj12RzWdb4BE+eYVzNoeDvID+LfaLwevfOU+8zf1UQualJ3oVsGepDN6EC75/Hf6MWO92/DKOHd6At1P0uAA+7gSHA/BRMezbXPtvzs05cnuC/DE82wUe+sPv4tPs3w1+muC5gB4pvHQtetfJP/Fu8ILeEfFfIg/0YvfbwGOD31XR53p4b21Yt/j8P8Pzx8lH3cfw2+P8DnvkDxg/5p56Ez1Y/9GQp6MX4cEPnHEengJnx9GrzrlKOses80ke+2Y51/vQuwFuu/DjJHi7BVz2g8cH0f9z8NqaE0FeJm8NoE8a9s3egB2y+K8F7mbB3TJ+n8I+efQq478B7DP0sMdFzHq9dzvOFS8tcNXNufuRV2O/Bjx4GZznwNH34JOPnsV+v8Sv8NUi+eIk/qiG31Vffh3eqHgd9Ikl9CMPflf1E/p1kb9793t9lOK/FnG2tM/zRYqdPg9f3Ya/HiTPVfHneuxawJ4/ok64EVz2oOcK51qNP7vJc9/m/HX0mSEvzyN3w8N16sXarMddCh5vxO4xcVQi/y1N+fkb6NMoOy8V4f8Gdlt11OMnB+4GsE+MHXPE0Wn8egN4H+e8/fh9gd/lsd91yCnidAZ71lm3hp/7iJfKrPFW1OJcVWQd3izCM4v4q4p9YtarhfXS3/0Z3qduX6TufAxen0L/eeLn4rzzdJbzzGCnL+D3RHUK5+lH7+ngx/h56pkmcbSB9Yv4sw6Pfpr4zbJeETvXsGecOD+Wx51XM/BwRXlG8Y++NdUNrJsrO14K/G7gkPPe8Yf8uQjOrmW9xojXmcpTVxGXPehbU12Av+vgtgjPXAT/r5GHih2/23C/120pdqkqvw963RODm370TIj3ZezWAjdN9U17PS/1nXC+q/N+RvUDeIm2OJ+OUG9ewv4Z/FnFz1nibmDM64+c6vld7v98kPGL4Cgb/F2843/h+Qh4uln1+m+JP+yZEG9nT3q9IX5PdvvzWfqTkuo+cBpNOw+mvF/jHN2co8k5+sFVhD/K+LNHfZL8EXs9UgCX/YccZwvw2Gn83sN+Xew/B07qd3mfmWPdKufecMJ5rLrNv6+ifxO/lZDdZ7x/6Oc8GfCcYKcEPGU4dybx+kz4yXKegvpF9b2D/rsMfsvx/vixjn6k7HhWvdV4wOuPFnr2okeveI398pz/+kesH4vmJv29LHEVb/J8UmD/atnr1wg7N1g/x/sLrLs+8TpEeCrj31XiLeUH3quDr2SH969Z7L4CDorwY33I4+s68kUX+9TwZx/yMvvl1Gfs8TlMAo/0x943F4acRwrCH/p1k1cjcJzl8wXqloz8x/6n/8Iz+58j367If7PevxbYdwFZB791zl0g7mLw1mL/JfzRg/0jvl9QnwK+m+IP8e2gz2/Ssttd5ylgx4TPu5Sn1IeQRzLoWUHPp8nDSdlxdFp1C/npVeLkMudeUVyCk4HDzucDyCw4WRafTDgexE9Ryf0+Dx9+pO5zn1bidlFeVV+aV94veZw0R9zOuS0uu5U38U9GeeOU10kX2H8D9pnjHPUZr3eFkxJ8lOnAfX3c+54MfmqOOj9HxH1O9elmm9e094sVh5y3Dz0Xxjr6c/Rah98jeKiCn9Zj9//MeL2t+YLqD8WF1pc+/cgF6vwW+qyFVy9q3qD8tMd5VHlP85R0p+NMcV7lvTWJf67+V3q10Od84nlpI/XEefJVdcT75Bh7HOd3EXa/BO8vse4c3w8IBwc9vwtHjTmfQyTYtYU9u/h99oDX37J3aZf3pZp75dknOuz9aO+Y4+mLdX/umna8rwfPGcUH9m6WPR/Hh72/Vn31MfqVHvw48IDniypx+jb1ciz/THgdoPlXm6eVPw46HoQP8Vpz3uegc/wuq75Z9aDiSvGJnJtw++v9Ht6v7PH6+PKk56c49rpEc+sy6zZ3OL+WFNfwWO6g54uI5y0nPc+d11wM/Yr7fH/t11PxPljxlq908PderwtkF80XMuiZVx1LXdLNfjk+Twc9b+UVj5w7L33B5/JB5z3tP6e+VnWk6tfE7zna8wW+70fv6qDn0b69bvey6rWtnn/zh71eTbfbvcy7vLLX80tze0deHvV6KcPzqZMe15o7J6r7t/p8Jxl13hVOdB8Qj7g/Vddr3rieOKurLtB8CvzklQ9Lnp81z1UfpblVstU/Vz9cxF557JDn+etVrwvVBy1XOuo4eHb1YT9vvuz1ruoFzUPV36ebPI8If+p/VQ8L17o/KWDfjPrdjZ6X1a+kOzrmy+ChhR2qQ35/dPXjPu9IVM/htwLv9U74/ENxkMA/VeEOu7ZUhw85b6uv6MWuS8RJc6P3NaojZD/V9boP1LwiGfT38ti38pj3bauYt13e532I+gf1SeozZN90d8d9pOJBdQznLWg+Ql4qwONZ/Lz6Hrev8ugS+3/ljM8d7zjpdUHfmPd18c735qt0wu95hIfsmM87NUdJdrkeys+al8VTzmvlA14/VeDl0qjXq5pz1mK/D1W/qHhUXaR7EPU/8kvb3hWPd81tdK+wdMjn05r3KC+2jjnOmvh5+S7HW2O7z/+b+GPxsN+rRx19Sk3xi/2KE97PDKD3kvTZ4/uIr+RX8UJn/6K+7dI9HXMz5mHlQz6fVL8gHBa2O1/Fg46jtOR5r6k+cdDjXvlDeTxln3iL96OaN/dO+vxPeKxqjpr4uj26t6OfW5n0+a7qZ/UXil/VY8K1+vtSR34VD6pPWeiID/W9qhukb1T2+XSm5H1VFpw0eP9a5gDLB9zfjW0+P2jn5xHHl/K18ormhMK37nE0L1QdT504fO7Dt9p8pxXWLZZf8f5T9Tp/1xLd/ozXF+pDuhUvm7y+LZZ8fqq8Lv7VPDBiDpkKt/BLHhwsJj5PSvH71eTnywedV5TvNe9VvyE7Cb/KT+o7Zc/SkP9e/heudP+ueVae9/R3Na2dXkc3dV+y2e0pPVZRz/RrnnSv90HZg97Xqd4pDTvelOdUlytu2/1WR52X2+X3RuIx1SXiWc1j1Ecv7Pf8ug4eXY2fCui9YdrjSn2QcNHOX9PeR8kvmqvFo56HdZ+ge55cR32v9ftrPldaQxwuzXbYbdzjL7vbcar31Jdkyu4/1U06t/K55kLyg+p0zSs656Tqh7r3v/f8XHXNWu6nZu6z+I3OH/X5svKacKW6Ldrpz9mOvkc8o3hQvlI/pLyk+lfzOPX/8T7Hk+z7Le5vV8N/EbyR2+52FL/UR5yvm5311rDzY3WTx5nu3eQ3zQcrkx6nyn8/RL9TzH2npn3epDyj/Ki+QHlOuMt1zD31dyfqV1Q3ab7R09Ffi0c2cs/SVJ16wHEqvm3n7ZL3E41B5zPxgKTy8tyY91c6h/rNqvIt9YX+nkb4bvPRqM+ZVOfLL0X5s2NOJZy16+ytzlfitYF5X+/SEZ8Lqv5vjXT4adjPpbwq/fR+ux7a7Pfh62b9HkdzJPkzE3vcZ4e8jm33n8M+f1AfLRyJP/T5SsX5OgteG9Md/p70OVezw67ZTT4HUNxq/h535EHhKhnp4GP0r4x7nogqfv+pfk5+ateDg44X7d/qsI/y6QLr6u9yVsBdTfezo36vLP4Q3sWr6iNWprxv0Hw7HXI+H5jwvkN9tOZI4uHMoN2/vnu/xL5zsee/pQ69NS/R/bDqJOFV+BFftwa9f1d9Iv7V++Jz8aTiQnitl91ubb8Met5Qfay6R7jUvZ/iS35UPlO9pPti6au6Wn8n1r3HJX8vVf7Xh0J9mpJHVoKfSm+1bG4Uzy/6efV3i5o/Nth/5aj3L7LHhid9vqp7ePGeeED577Yj7Xnk/wEwzzz+</binary>
</binaryDataArray>
</binaryDataArrayList>
</spectrum>
<spectrum index="7" id="scan=8" defaultArrayLength="1310">
<cvParam cvRef="MS" accession="MS:1000130" name="positive scan"/>
<cvParam cvRef="MS" accession="MS:1000579" name="MS1 spectrum"/>
<cvParam cvRef="MS" accession="MS:1000127" name="centroid spectrum"/>
<cvParam cvRef="MS" accession="MS:1000285" name="total ion current" value="3616089.00000000"/>
<cvParam cvRef="MS" accession="MS:1000504" name="base peak m/z" value="113.07423516" unitCvRef="MS" unitAccession="MS:1000040" unitName="m/z"/>
<cvParam cvRef="MS" accession="MS:1000505" name="base peak intensity" value="398621.00000000" unitCvRef="MS" unitAccession="MS:1000131" unitName="number of detector counts"/>
<cvParam cvRef="MS" accession="MS:1000511" name="ms level" value="1"/>
<cvParam cvRef="MS" accession="MS:1000527" name="highest observed m/z" value="1161.01766970" unitCvRef="MS" unitAccession="MS:1000040" unitName="m/z"/>
<cvParam cvRef="MS" accession="MS:1000528" name="lowest observed m/z" value="95.01122314" unitCvRef="MS" unitAccession="MS:1000040" unitName="m/z"/>
<scanList count="1">
<cvParam cvRef="MS" accession="MS:1000795" name="no combination"/>
<scan instrumentConfigurationRef="instrument">
<cvParam cvRef="MS" accession="MS:1000016" name="scan start time" value="0.0752" unitCvRef="UO" unitAccession="UO:0000031" unitName="minute"/>
</scan>
</scanList>
<binaryDataArrayList count="2">
<binaryDataArray encodedLength="13060">
<cvParam cvRef="MS" accession="MS:1000574" name="zlib compression"/>
<cvParam cvRef="MS" accession="MS:1000514" name="m/z array" value="" unitCvRef="MS" unitAccession="MS:1000040" unitName="m/z"/>
<cvParam cvRef="MS" accession="MS:1000523" name="64-bit float"/>
<binary>eNoN13dczd8fB3Ba/JA0ZBSaQmYDKbzaoZKGtMdtz9td3Xur250tSdMoo4nMphDSQoovDTOrJQpNo8Tv89fzcc55n/N+v8/n83jc+9F9afmx5p4zesd0i+SanOEpeK3qL3EIh6KyrGimh2Cz5cHnheaHoNLDnc4VHoICLGMaGw8hbWq6d5+4C+yeqB6ekiCcW58VY+KCpYrUhjNmLhiqok2OCVygN/Us44fIBZfncj5rJblAl4MVKY0uKPHvog43uSAmGXTzGRc0v2ZrrRF3xZl/4c03JVxBrVhnNG3iipL64XelZq5o9rO1NY9zhY20rXoh1xUvCowf/BK4gp6jvO2EyBX9dsunt9W74on99IedTa64e2zg2ntxN1zZ3j3w18wN4mAsOmvhhlTdU0X1Qjeszs7n2ze54XvNmd2z7rvhgI77wdUS7gjX/xGtbOCOwNzuTEtDd+wfOyn3epc7vMI6zO6ZuUOjwUZBy84dOoqlYqlO7sjbrGmoy3dHV/bW7s9Cd0gZB9xiNrpjJrNG1qnZHeyXb4OqJTxAPm1vMW+OBzpjP9+qNfbA3YXHbs+18EDCa8kHikIPDGp1KjwQeUBGT3tuTaMHpnaV/spt9sDHOeJ7c2d7YibrVfUPcU/s7zDfVrvLEzJJl9JYpp5QbqTdWcjxxLk15Ph4nie40mJNHKEnclYbF2xs8sR5L41d1AeeiDs3r3NkxhM9ZWcGUsS98NUxq7ZN0gtXKzXSP5h5wT7C7XKB0AtFHe+23272AiOCXn6yxQtafTLTJDFv2NeXdUuqeeP5qzcpvhrecLYUb3hv4o1jGW0Dzb7euOmvuKSP4419dUsXL+N745brWmsrgTeEpvJ9yoXeeJo8q+fpXW/UL2cH0xq8MZIlG1Hc441fXdY3G2b5oO78zON3Yj5wGNmnFKjmA/L6JA1LDR/016bIu5j4wNDw68l3vj6ITv65vprvgyR1DT+pfB/o7Pa4GF7og687qktli3yw49fpV3YlPjiTeLqBV+eDXfz5DR8bfMA85bTkf+99kOg9dq+4xwfVVrIKO/75YIPUx6MMMV8IGPP7/cR98UoxTY+3yhfpKv8LH1b1hQatLtBI3Re/6IMJl3b7YlJ1qKXQxBeNUT5/mF6++FBBLrD09YW7rsHcGr4vEpsKrd7l++LikfXH5xf5wtU95tjIPV9knnLacbjBF89aeC93NBJjK1EVvccX171PNXf0+eJR0vLLN8VIUBGF75ZXIaHUXfDsgyoJG+IVyDbqJJi51vsu1iAhnD0wlb2bBGr5xfMGpiRcL3fv+OxFgqfplXkPfEnE+1OuuIBLgrjQ63kenwSb1e+HLglIkH/bS1mWT0Ko6vu9BoUknEqVKkQRCbcHL1mN1pEgzW5f8LGehOnfaTrDDST4Js89Mq+ZBNXtbP1ZH0hgv/0Xxu8hQW6ikNn1j4TFH5crGor74VBeeJ6Wuh9CVVTl20z8wDziLxnr44f4YfLXEpIfjrtXX+3h++F+S6KKbL4fSqUnq38W+sGziVynVewHZb1q9dEGPxRQV+Q+/uCHqqNTh0g9frAav+Gb2OsHl5qCzRf7/HDWRHJPhZg/6lUKN54T98dSNbNEOXV/bDuuE6+h6Y9lidEeAvjD8V6r5RJTfxgMJZ5b5O2PmB92p877+uPrpjO2BSR/pPqkOFK5/uB4n0vxF/ij2XvKmSryx+TjWs7wWX+8WFVcfLnQH7NOfqu+2eiP8foaPveDP2SOV6y36fWHWKzqaKJ4AM7zcm99UA3A3IM7CjPUA8Dyu0J10wzAI48wSxuTAKxy1JcMNA/Ax/yJg86kAJwuHH5d7BeArzLkzTxBALbfd91ZLwyAc+qadcFFATCbWRCwsSQARld7Dy1qDEDU/bKHa5oCMCa92ntfcwBIB4MSCnoDsCX7nlR5fwCE6sJ9DLFAqLzbOEgVD4QC+eyqB5KBsMqZmvihFghBig/5i3ogVL8JzpisDoS27aKJKtNAPI9UFt9oEQhjzxK7M6RAuJyTOrFNEIgFn6OCuwsDsUUtJG1HcSD68texvjcEom2em5tlUyB2rShMcO8NxNbYuavL+wJRkO3x0kE8CMHzHh88KRGEiT003je1IHg6709cpRmEOw5NRr2mQTjqUO/xmRSE8c8ffl/wD8Lt3tCOZ4IgiJfodLWJgvCErtzpURgE+dPR5NCiIEz23ZSdWxKEMYPcFf8agtDMeP31RWMQDCP0f8k1B+FBG+n9cG8Qdv8Z0TEXD4bXq20PwySDQTv9ZU2BVDDeGF23k9AIhtTjQ0+jTYNxbWqOF40UDDZrOKPKLxi351s3uQmCcVHMoKdNGIztq7WODhQScb35L2YVB6PGbNR9RUkwbBZU/X3dGIyBE4qRcb3BeHi++kdZfzC++6lwtcVDoJD7n3S5ZAisDkR36awOgdRbS5MZkxDU/HQ4/T+zEMRUrT2kaR4CvbTcqw4WIWiQM5Bq9wnBk2uz58v7hUBp1WW/KwEhqN3kPSDHD8Evj+15vwUhOFdrY71OFILejQnGnxNCsCDrjXpXQQhU9de+qy0Kwd0l8+h9JSFwPMUdTm0MQcvPY/o/mkNwe/eB0l0PQ7BxWHp9bE8I1h/Z6qbaF4LrXq1/R8VCIVodNPeyRCh2V2QbS2mE4tLZy0FLzEKxqnO3wnzzUJwk/7xxyjcUtp0b05P9QiFNtSOXCUOx1rLt0OeiUHS/eLSqszgUbTqv67afC0VkUMCG5sZQPKo/d+RCcyhO1404iXpDIfDcfqJ8gDiv0TX9rFgYpCZmjLIlwuA6+rKuTSoMGxI4eR0aYUgxrKuW1wrDiw+tpSPmYXgUotZh4B+GhXaxNYWBYai8sFS9SBiGUeo1bduEMOzrLc0MLCbWF1TlZDSFgeI1sJffF4ataXKjXIlwDLfcvqwoFY6g8pwchlo4Hii4/DesHo41ijLHFVaHY3mr+ZCcWTjaAxzalliEo+9WIS3BPxys8u1evsJw/G5QuZooCof+AUFifVE4Uh4tfFtRHA7Jhu+qeufDMZFiOaegMRxTPeo2R5vD8TkuON3mQThKasXX6PWFgzY85HnhUzjehrYGGktEYPEWBdunUhEImjkadHtOBHYlWOz4TzMCgecfPpzRikDyian9TmYRsJCtUH9sHgGbT5kHXvpF4O4GtUEnYQTmbpVk6CREQFFreP6vogg8JCfkvSyOQOXjYAmxcxHg/3Vt/NwUgV/nE85YfIzAcdcxGZ++CAwfTyi5OBAB/9xsGb5EJOSq2vf3zIlE38PChUtUI+F5wmfDJ41IiP1uD/qhGYnNdzKd5LUiUWdldH/ALBKHUgf7t1pGIqFnt0KRTyRYodtvb/eLxOElA1f0/SNBvlv/90pgJDizjDZ/5EUixHrCcVgYiR+J3/e0Jkbi+DJLfmVxJBYHD0n9Ph+JfysKg3yaIxET+O/HjoeRMHM+5Py5LxLD+1R993yKxOP4Rdy0wUgMJrfLZYqRsUXiA9NIgozayNplq+SIca7G4cOEIya3XPLUiPlFTp/26pDx373P/pq6ZFDZPZFXTMh4YLT8SKw9GY+Xi24WOpBxWCt14U1vMtDhuInhS0aLYcG5KxQyVAaHzbqoZBhs0lU8xiXD5/Ilpet8Yp3c/vWdgIwFSrVrbTPJUNQJ7FfIJuOZqlnBhQIyrAujtt0qJGPvVm64WjEZoRK2N4fLyRhaE7LheAUZW63rOW5VZDx/Os/vRAMZXw05WfZNZExn9Bt0tJNxefOW1PweMr6PVUj09JLRtCL3hu8YGRv+uD2oGCeDIvVi2yWxKCiwbB4+FI/ChNhr6+NyUZAaOqsaKx8FQ7LaeYZaFEKeFigWqUfh0dhipVydKPC2GW7u1I2C19kBu/MmUSjtr9zcax+FO9qD0vKOUUjNijEf8I1CR1luhKpfFIp8/zt5MioKkyNV3wsoUXh72zfKgRaFw4E7gwv5URg0Sin2EUbh7EnFLEFGFL70z4lozYxC9tCWnLGsKGQcHVp+vjAKj29Wb0oujoL8nxIlqcooRNsIF+6qikI8+/DPnIYoVLo2HGtpisKbE+p/a9ujoOSvlfeph8ineaXwaW8UtC/1Kr0di8KxosqEXjEKHpqqzlKUoODNx/fu3+QoUFH84LxGgYJdMRoOL9QoEMyMpS/QoKD3vmz6Al0Kwnqnyc56FLQW31mvZEqBL+vObk8zCpr17+15ZU+BTGgp/ZQjBa+XNsXa+lLQmTIyazuJgpL0386FfhQM+WZUz6NScD2lx+cRjYKRYTXGWT4FLYeXn1oloOBi2NcPfUIKLE1PUOQyKRhcsOR6OaHx6xsz0tkUmLi+dS8sJPIGxVvvKKIgj9x2IrqYqMcpNtOngoLF4J7XqqLgU+hu86AGCnT/d3ajViMFSw2LwiyfUbApsZHj006oFytG6qCgIcFOZYYw7Xx6r0ovBafM5nyIGKVg/4nAT+1jFBzJ7zliN0HBO2H14NXZVEhruO6bEKNC4c0or0OCCg/nW9UMWSpaFNbRU+So0On6N/NUgQrHYz0dr9So+P7pTnebOhXiDSVu+RpUxN9xU43dQoVsUHXxcl0qtn68dPWVHhWlFk/cskCFpJSR11pTKt4nx/33yYyKfKQs2+VAhdeEe9U8Jyr+ljQHHiRRMeHjY7rJnwoyZSyEQ6HiSqa78W9C5cb9Z6r5VKjsFlf8K6Bir+42hVVZVKw99ex4YDYV9yrjZrsVUeHT37cvrJgKUc7XNV0VVJREXjloVkVFhmu6rV0jFfIxZJncJiqOjlTmS3dQYaIULHeik4qfqs+VVHup2G+hmCM5ToVRxtWv9yeIvg/9i5EUp8HCpud0hwQNe+Sb17TI0tCT2mXTIUeDwobrHz/I0/CKfnJcbjENHNGXrG/LaNDaEevto0xDR+XxsZgVNNwO7fY7tpIGO6OS0GcqNFwL+ThspE7D5T21d7U0aXjUGEl5uZkGq0MNDfK6NFxlHbaw16fBcuBRyBcQ+b9lLPQxoSGO69MUZUqDdve1VDdzGjJuX/6fjT0NjptpypYONETW61ZYk2jQn1761j6KhiWioJUBVBp2eu46ZEajoWgoJt6SR4OfXvTQOj4Nxtf9BE4CGmwjX1h+yKRBcZjv1pJFg5Nlwxq9IhrShu8XZlfQULPA0sOzkgbuHPOSB1U0JKx5PbKnkYaABtVIp2YaLhmfsa56RkPtVnFFiQ4ajndRAtFFwzfSV8ZEDw0ng5s4W/tpWGNS71s+SsObTTGO0eNEfc2/hA6TNMgyjPyezqYjpY1zylucjm/nygWBknQctRpd9EmWjrHSlKkuOTruZV+yvClPh/kbX+e4xXRcOUkblFanY9RxvrOKBh3P/p2JSdakozONVmOqQ4d/2Rx6li4dpx95STfp0RH9a+fHJH1i/OTlmRpTOv77mBXabE/H3rx5mzUdiXNmTewsJtHRMZhQO+xHx+u92wJSKHTsaZmdcJZKh3Kbj/oNGh33WTv7HvHp2D7v3Y3TAjoujNiG/09ER6buMWZJBh0rbn4QVWfRUXyu7pZ4Dh1W/qfU6UV02P/UoBaV0yHO9PLXqqSjb1Inf2M1HQ7RAzftG+kovNTwaWUzHcu1q/yr2ulIVeDopXTQIb1GPyeni44o+TO0/b10TEscP3K/j44exYTzp/rpcHEokNQZp0PpqJN25gQdxjLWP4+JM2C5KFNjhzwDTl0yyVsUGOjW/HfJeTEDwqIkI1l1BiY7kub8Ihw67HlhUIOBjVER1v06DDQU/Zab0WWg3uccLVePgamcpHAnEwYSvievyTAj5Fc/XunIgNjWx6MzJAbed1fPu09hoGlWR1M+lQF5aoXVNz4DHeb0mlEBAzVpr0zjRQxoljoPrspi4NHUm/GCHAYod+623C5iwEyH+SOjhIEXI2IWXRUMzNXRah2sYuBjyHKHh9UMKI4f7jZtZKDy7uTON80MLBVa71nXTtRxopayqIMBU7viEMtOBjxdzPUyuhgQTOoe6+5hwOpVz83pUQZWhVWP6Ywz0BPwfh5pkoEbW6xNxMSiEcA8V5EjHo13+2brBEtGw3uLfNo6uWjUrlzDipKPxqUlwFOFaGho6mi+WhyNhQO1/11Ri8Zi+vtZIvVojN94abpRMxpkjW2sT7rRyAnqPKSoH437m9avUjWPhnKGVKe6YzQOVPk3ijtFY7vTxn5fUjS+Dz/JNaNGQ1vfQ0ycHg2RbMaeN4QfTaUG/AXR2FlgRFcVRmPw9g+fjAyiPrNb9yhZ0Ug+tmP55pxoxJ1It/tEuPjXlDC3KBq8aY+yexXRePlcoLSlKhq7NvitE6+ORsJy907a9WgI9v2Ik2uMxl6bb43PCZ9k1wYyO6Ix65nsBYsuYv3uuAt6ozGv6Ufdwf5oKLVPJ6wfi8a12LPV04QfgzbESk1Ew+ztE1WnyWiMdi4s+yTOxIpXgX+PSDJhqyXR/k2OicI5m22bFZh4472mirGYibX2kY/t1ZlgNrTpF2kwIWu34aiPJhPr/Tv7/+kycbzlrvY9UyYm93dt3G/OhKbnTNFZBybu2d5zzHdi4swKK/1MPyYWOqSLdfkzkRGm7k2iMhGasd4mk8ZEY/Wq/qsCJlLn/404KmTiTuSF6avZTNgH5L2mFTExXBqW8bGYiUPWOgtuljBxIiDiXkQlE4Z/yy1JVUxsc9zKuVDNxEnb/NSqRiakxLbl5TUzkfaKUebewUR9eLPywi4m1P6eK03rZULRou/pzX4mvG5QxqgTTAiur9sTM8kEK50Uf02chVxFtAZKsoj35p0KVZ6F6yohgxcVWCibU2wdvZiFsN8lx2rVWXh0jXlvqSYL2tIVerN0WZBu2rhNU4+F0VuH/63SZ0EQXOthvJWF0B3LDwSasnBP+uzbajMWaj/OU3Z2YOHFdPQ3EycW1rpqvRIdZGHk2fsybxILUfbe/+3xY+H2TNqat4T//bae3Udl4dqANozpRH37tRTyBSzMurfN3U3EgoK7/X21LBbKGeVRO7JZSN/f2DnrGAs5s47KNRSx8H62j69BCQvHP/7PqbuShTGl4fq4aha8lz3TutfIwomvJx3+NBPzF2xUznawMJhzceRyJwt7PzDX7O5lgVpnapPbx8InmVl/9vQT/dUczL44TsRbZWxfPslCxxE/0jVxNsoK3ghZEmz42xarRUqy4ROvcOSYPBsDfizrswpshD/f1X5wMRtZGoPDZ9XZSNS3L1PVZGP7udUSpbpskL/2LVbQZ+Oa2VrnIVM2GEVD+UvM2ajdsoJ1xIIN+ZN90U0ObDhPyQabO7Gxdcxdc6EfGyvmmNYl+LOxZHy0PJ/OxsyxiusnBGxsHvbdUS1iQ/sHd+NUFhtVJ2q//sxhw7Vf8/HfQjZeW9jfGi9iY27u/YFtJWx8d1ub9bacjZEjg/UjVWykOcumjVezEcK/JVXZSPS3//Pzn01sOLo7/ahuZuNN8I/tjzvYWHijbJN8Fxtz3m8ZbO1lg6qnsEqpn40TitEHEsbZSNf5xVs/wYZ4a4+z9SQbvST6rqUSMTgfmL7WUyEG7evEtPYtjoFkhf4HD40YJNCUW9doxkAYtnn2Kz0irqy528QsBoo7AvqWO8aAz1Bx/EZYZvV50Sn/GDQFpFy4Q41B8LsLzHJ6DObln5vPFRDnOkuOnBPFIHD6zZX+TOI8t1/vDXKIedXmeceKYlAU1NhKLonB1vSrtLDKGJAeZ9iQqmMwy3aW4ZfGGFxrrFXsaorBRHqC92BzDExWXbFN7ozBK95/2026YnA/59X54ucx4NZRnhb3xqBhr7pKZH8MDlsYeZaOx+DbKE/u1GQMesrf2xpIxOL5hjHtGMlYdDx299dQiAV/06jLpcWx2HnDUdlbIxb5K68qa+vGgql96X+n9WMhfPeK7m4Wi9y6IMFF81jsK7bVPGERi/aLL+zOO8TikSYz/olTLGQ2/9N96R8L8RT3X13UWPzbW+8QSo/FNV1r5TZBLPo2duyJE8ViS1td3WgWkWfkhFFTdixm2eWeKMmJhZvqopHI4liobb9TvOhcLCiGEazU6ljsEnxda9oUC5vdrL3tzbEIvPNIsbiDyHNGXSq5MxYvXR4tu9cbixOzNVxY/bFYl5vQtmwiFm9XvK9WnIzFCudh82qJOER94L7/LB+HCUvPTa5L4qApk6QEjTgUDi29NqwZByl57+MyenGoP5v05vBWYn3ur74lZnHYdtpD2GIRh+LEttIypzjkXE926CPFwepR2Nse/zjs2Gmd/50ahxWBW+0H6XEQmaocrhfE4b7/nUVRwjjc8rAaVkyIw86hPxdUs+PwZ9izTSwnDus+aWguKo7DJh7LoKWEyJ+41GxlVRxkNiyoN6qOw5PYGun7jXFwX6b891JzHGYZ0++ndRFxF79Jd/fFgRG03nW0Pw5lamvY0j/iMP2afzlLgoM1Q7UXyqU4WH5rgdNDeQ6UAnWKvyhwcNFrv33FYg5+JSOkWZGDrrpyhQUaHNxdEdryTZOD1DqPmwOrOTCtX5U5qc+BWPzbN+5mHGx0SZp6Ys6BQcYW2ThHDvaSl7VEOHFQ9ePDgeCDHMi5FHS0kjiwT7nTIxbAwcgcWZMwGgcm37eRGHQOPvK56XZCDpJm+bNGRBzUFPycvp3NQfu4dlpPDgdnAtIUuSUcqCzv3lhZxUGDwem41moOdrWNsgVNHLzTqN4b1clB/IS14F0fBxcctsw7N8BBWoFrxd4JDl6yPIXLfnKgDPmsGql4WJgoOkIxHm4njbvEl8RjsDPHQUYjHgf0/rf6K+HdvpMv/7c6Hlq8rfL/9OIxrlf+ymZrPBCzxcTLLB76Fl3cPebx8N3VoWhkEY93W0cv2jvGg959a3arUzz2ST/MbzpInPMjeNTAPx6vZR2KwgPi4XVLVtmXEo/3HSul9tHjUdrN3hfDj8d3Rc5JeyFRV97NM3MS4pFWc/jxq5x4fCH7lFuXxGO4zC/5aBWxv8z4DqM6Hhm0P3+/NMXjq+J6P5fOeFy5KHHA7UU8NiwyWRvxKR4zawSl3j/i4Rn8aWvqz3jo7thz7IwYFzUDYY8TxblYaEJ6Q5vHxXurjCfK87noe3bw1nk5Lu6L7w1dIc/Fj7cs6WOEXfe3npRS4qL+Lyn5lRoXGzcHVLLXcZGzUSSlpM1Fv8vDtLk6XHAMjG4v0eVC/4fuFxlDLvG7YPAjxYSLYgXtsrt7uajQd6y8s4+Lzep7lzk6cNHBzA+85MrFgqw5KffduGA5kd8F+XKhN61j8ZjERd1LrltRCBeei/brzg/lQvvagewjhHpMsU3HKVzIX3hnFUDlIman6vfHhHe6jzyIYHPx9Bxzpo9Qc5A3aivg4vzT9YIawo4vmZdlD3MRl5qqp5vFxbftU90xuURfQ/+RtPK4+O+e2c/VRVxcfyojXHiJizTH+lKpSi7mzk051VrLReeNXVdON3BBX+Wc1drIheuig/cGW7kw2ejv6NrORT4nsHysg7hPiTtnE95wMfZy8hqzlwvlVxev8oe4OBZ2V+ojYdp979acMS72xn0vMRjn4lPh3M4508Q9HEy9FkD46sVEEl+ch7PG2onf5/FwVKv4rMN8HopiaVR7eR5U5+7nJS7nYa9L/E9jJR72PB28+EeNh98c+oC1Ng9/jVwr+gnPtFuHtejwUOif+TFDl4f8J2HMZzt48KiN8xYz4mHAJr9GzIyH4tr+bAlrHmrrrbcmOvDQoqpHHSV0yVmpdNaVh+1/r02ddOOBdvQj+6QvD+MjwY93kXiwuSsttSyUB/lf6qubKTw8X//Q/RGVh/iZk19n2DycvuuiFx3DQ4F9fLeagIeVQQF5fod52BeZGTmeycMklVuyOY+HA3l249KneAgM8+HQCnl4mXDr8w9CeevFzLgiog5SEWn3RR4uPWm5xr7Ew8X7f9S1LhN9Z1x/+rWChzdNLy9sq+Lh82HTuJxaHuaLfatb0chDpkTx6WlClYe5D68+4qE1x/1cZSsP4guEtz938OB427bJ/A0P68pEV7N7ebCbt+6I0TiRT5QfPDLFg/E+7Vtx0zwctInerfWHB7YrS3WxOB+frH7LWMznQ2FRqpTMAj7+6S1y3C3Pxy2Ji4e2K/Fh/K7JZYcyH/+d/HR6jTofp/8eO7tAg4/Q5fr77bT5eFS794z6ej5kT7suM9DlIzXOpPI+4ZB3uef0Dj7yZjYHXzTkI9DpeehqIz7snlR4JZrykc4QPSPv46NWSybYw46Pce23s9/b86F2IyzPyYGP4ZLzMV8JzSaHM83diDjRncD57nzcbKvawyfxITQa228fyofuzMJOszA+ArpyBkKpfIwNbDshHsOH6ewoMQj4kBhuvfYhhQ8W/d6GyMN8uL3zeCiRyodDqFR4VBYfp2rtM7pz+eDxe7on8/ho0RvrzS7kg+0XunGkiI+n1uFvuy8R/ZaLXZ+q5KM7ckHT7tt8DL50XrGtkY8UqV/XFzXx0TqtH7GklajnyZ3fxwk57wcWibXx0RjdyznfQYyjnjby3vBxdqtC6MpuPpbWPP6xppcPcy2N5H1DfOQ4vDhkP8zHgTF324XjfDw4IGmQSCjzJ/xq4xQf7t51bul/iOdxJj98lbgARzg74+8QXuNo1ATNF0ClJjNniHDRwQJ+tLwAGVXeEsuVBDgaO1+8kdAjzOrOlJoAOXYyra/ViX3FWweMNASYSCPnZ+sIsCR1w7rHugI0e55avkdPgKJm+XK+oQBnKLwqNyMBVlwSU2szFWAV85jJZTMBfOuuXKPuE6C/Mzwu3EGAkJNLDM+5CrDdOO5NhpsAV/oemViRBDDKd1jQRBj5/nZJfYAAZ7vn9BgHCvBeylVNM0iAw/bivmcJL4gm/mccLEBh9tJu5xCi/p4OVjdhTOg7iZhQon5tScaNMAG+PH/xzzNCgJUfpw4YkgV4eL6hSZJK9BnAqftOE0A1cFbMbqaA+P7bElXBFiDPsMn4eIwALrf3SB+OFYA1ZZgHrgC2bW893wiI+cC5tZZJAqxpiPyZdliAbS4ZNw+kCoB/lp/vZgrwJ+DD5M5sAe7sSzafkydAQtYy8THCg5NzWn8VCmCq/KW4tEiA9XzpXUHFApyPtjz956IAM1+svFMvEXEGr7aHXhYg9JgVt7FSgC0Xa3bdv0XcN/l9em8tUUcSuyGjUYC6s8llba0CbJ5tYHSiQwBql/OriDcCqCd3LuzuJfpqqbTI/ULEkSyoK4eJ53TXeWfimACzTtssoYwLkNqgsugT4fn1N1T8/ggw4sLcLBIXIvWmz7oACSFkya59uguEiBTLtPKSF2Lu0GtNdQUhqucX3zmsJMSy4juGm5WFCBDjbPitLkRfqPni5euF8O2VKm/XFcJ0pfhojaEQKueGSk1Nhdg+eMTqhoMQvZvX8knuQpwafXJ7HkmIfWF8k51+QsT7qujcDRUipOKG/C6qEBfTq5dY0Yj8n/ap/o0RgvRVqS9QKMRzsXmGbqlCGKRkn9HKFkLMeJnx0lNCxJmenN1ZRNRnrna89ZIQ1rmnOR8uC/F5wk6iqlKIpcPbxU7WCvExatU8w3tCTEy22+Y0CqE4dWXv4k4h3MUuvaMQfjm4rk2hWwjXVU+RRdgcKF8W1SdE+HBlueMw0Q/D44vvhBBGzNdLZP4IsaamSeu1mAga/zwWmUqIEHhcXNx6gQhRqeR7K+RFUG07bdxIKGfx9rKqkgiPipb6zVEWIflze2+9mgi3r+77cFNdBJVk78h3GiKsIwdXP9cRoSjLtz9SVwTpPzEl/9MT4emwm+5iQxGi9XNLn5iKsEJ69xZzMxHu2OZwFa1FyHoTVbDFUYS9lyaV+9xEeC5xw9DHXQT8nHWq2E9EfBf1P/IPJepJ4/mahIkwsiezN4ImglHdlXWxMSJY8Fr0w2NFCIpkWNzii7D/KlPNUSjCISX7FYtTRTjufc7rb54IbyOph0qLRah9drNJulyE9h9u/T63ifMMn1WRm0SQsR2mhbSJcGKcGXmhU4T0ubypy90iNMxo7MroE8FR9tHnk8Mi1O302yM5LkLIsQ085oQIhe4Fq3f+EeH018uTVYQ3tyXJyUokoJS3qum8cgL+dClqb9BNwN7DDPIZvQSQcykRx40SsMLsE/O6WQLCru9ouumYAOPapV+a3RNwKylCrc0jARU/+M/gl4AcdnNUKWFozemP+WEJcDbIvr2FloCfz4J9V2UnQKzgoYTu6QQUld1UvVScgL//7HsrLydg9ZIy9Y6qBGw+yU1Mvp2AOa+U8p40JeBlaG1UR1sCqp6EeXl2JkB26/T3p4SfjrYLbnYnwHFKu4y6IBFWMqunrykkIv9aBPe5ciLkxe2aJjQSof23ZS11fSK4pn8vK21IxG8Uen3VS0TwqVNhk0aJmC8h91BolghJ4yTxn9bE+GHD1jOOidi5hFU6k5qIVLvWi2tyErHjl+FxiRJin90vWbUriRg/0HJqrCoRHe+vFV5pSkR8fsqxHxJJOFBnOqEpnYSU7U6dcouTsK19HXfDiiSclD1t3KBBjFtokj/XJ+Gi64nXSU5JqJixqMnzT8J8u4X7HOhJODGy0ddQlATpMpsb7keSEBzu4tyXnQSlSCXvV8VJyBM5HZ3uT0J+6PjLlK9J6EpISKqdSMK3OUOpJyaTwG7dmeU3k4Tl2hrbZiSS4fiuv/2xQjJCt187+MkpGfzPe7fVeiRjauGSW8X+yZidsSA+NJyIczH4XUBPxkP5sdgtomQkJVr+nHM7GXpXv/sO3UmG2fC09sKmZKQXbzGYbE5GxJubbVFdyThne7+e9DYZVnUGXkX9yWj/cllv52Ay8f9nbuUn/RQY/qpuum6egvkmy+J+26QgqzQ2JdI/BSGeC1YvuZuC9khjyqPmFPyvj/vncX8K8u4khoivTEXZeFvk3/upeBR3y/tmSyqeHt8i6f4oFccf98hoPk7FLM7XTXcJ26r100yfpKKi18hV5mkqtLcmFmp1pkJqunepwstU+LpsT1/5IRX3T0s+WTKYCqNN6QsGE9NRNnj706x76dg4FJY2qykdD7/Iys+sysSlltlL5TQy8X+yWdf8</binary>
</binaryDataArray>
<binaryDataArray encodedLength="4264">
<cvParam cvRef="MS" accession="MS:1000574" name="zlib compression"/>
<cvParam cvRef="MS" accession="MS:1000515" name="intensity array" value="" unitCvRef="MS" unitAccession="MS:1000131" unitName="number of detector counts"/>
<cvParam cvRef="MS" accession="MS:1000523" name="64-bit float"/>
<binary>eNpdmm2MXGUVx2+w6kpIvGJjJgbjfMA6MUQH05iNknoxDdlgEydNP+wHJDexmg027e2+zm637d3t7na2uy23bzItFQYosCDoUKGuUPCqYFasOAmbOCGNuZLajKbB0RTcD4SofX7/0TP75eTeuc/znPM/7+dZz/vPX7YY/JcE/3jrOvWKLzh6+Lx7/683r9P8X/98ncZX/uB+/+cTjm74maPhA9AfOzr3pKMzZx2t7Xf08lOOvve0o7lZR737Hf3Wzx3dnDi6/qij2ZCjPvusHXA0z/riHkdXlhy9Ar39PPs/7Ohn606OTamjO151NHDUS4bhl/2i6et0eFvuzuvPpQh+djna7/CLb2m654eQ+8Tj7v1pt2/6vQZ8zjv6OeTcfsri4rvzvOUFt/6rv3fP5R8aOZtDPY6fL3LeR59z59zNOR+gB/+go+vOOBo86OimZbf/o790zx//6XUarn/bPTcOOfp9+Lz3GXDcBX7YywX0W38MXE47OhBz/mH0csLRNr8fdnrwzrG++LyjLexvaQY9su87rzg69DJ6rzj6Nno+9iz7THJOGfvhfS/2NgBeAXq8dszRErg8hD2fg7/fPOpoOo7dwc9X0NcZ+E+x/wfA6xJ49WKnEXp+sQYu8FGYc/RW9NUz5ehNnFNn/1vxt9JeRz/2W37nedF9H7+2ir6rjsbgP/kD+D8OTo7G9Tf4bt76XZ3nDP43n3R0Gr5euABfnLPKuhrnZegrApcAf/oU8tyM/F9A7jZyT/A+Ba+znLeRfdbhx+sfYf9FK+d67Os98K+i39uIIysL+O28sWdvO+dU2a+CPBl2loDbNvR3g/M378PYyQn4ughOwT5Hv4ydbMVum3xX5rsL+MUG8PLwuyb8VY+gL76/xj418Ynca3x/k+Il8bQXvZ8Al+II+uX3Fdb5yPfq4/gJ/leGNuBjK35UAsc29vsMeH8DvZx/19HvvO7o68i3BXmb8Nlkfcrzt1/CD4jrPr9fgr8QuVvYizcIHrvhk33qxNE2530GfykTD9sPsR78csj9N+yxl322cO45ft/MfiHx4PNXOI+8VADPGvYziL7Ws8+q2zd+7jXkHoWfceuHt2H/Gf596aSNiwHyVYizTfAKwKtNvM+DSw/rKuB79qS1q7azi/xG5PnurxwdxS8GsJ828fbTxMUi+y46ucKb0XuJc/0JJ++HqBuuEh/fwM9j+LyMvC3sLMN/WsSXHvw4mkBvyFGrmjzsZZx7w48cvRG91fHjPPHssV/jf8SVy9htjucZh0uwIQNXcG6A8zh1xdmHu/ABjwi9NpCjumTxymMvIf7un7J5Jsb+Qvk/9lTEXhP8N8D+cz9hHd/F+H0AHjXy3SeW4Rv+Z9HHEeLaBc79O/GtB7u97Gi24Sr+gRzL+NO74PkW+fYJ9OtjXzFyesSNCD57ka+JPfdjv9eO2vrPR2/beb5KnZASdwZVT+KfiewHvc5SX7z5so37l8AphM9bsJcpcMoPWf7XHbd5/EvwMUkeyHXFqdvPsQ98bVbcU549ZOWuj/HMdwXssQecG9j/Gvz2Lti49HX0toL9DyiOLNp6Y4m8dILvVh+0eS8UPqds/oyIuwXOi7DHJvwt4WcN9Pkn4sQSfhO79enCH9EDegl/Af7gdxF878aeEvZP8LNd4FrE/7eBxyjfX7tg68Sr8Ftg3xfhaxW99WNfpXkTp70a/PjEnxS8Y+rLAvu38AcfHHuw6ypxowzufeC7zDk9vO9Fvp3URz7nV4/b54D+xEOfm/D7AdYPgPM65L2c2PyYn7D1eYHfG9hxP3Glhl0O4x+FY9ZOC7O2T2oesX6rfJhybhOclpR3+L02a+PcWeytBp6vuLo3nqI/2wi+7yvuY499yN+C73jI5oN+5M3jX5PEvZC4WKMu8pRfXPwIv/kR12ctEs+2Uzes/o5z4GM7tEG+9NgvRo6BAzbO7cDvMvBcA+ce7Lsfv6qzTwM+Q9bPoLcV1iex7feq6DGvvIhcW07ael78tVQfs76GnSXopcy5dxEXY3BNkKsPXNambH9VAu8V+ItYV4deetLitYL+GiPW3/L42wDy5vGfjarT91t9y+8z1pXoC1P2v4hf5eCrAv4peNWQNyGPF+m/lg7YekJ8hsidwkcfdU29bPvRAvuH6KPF+cXRLn1PWj9pKw+BZx6/y1jfp3p9weaR+j7b7wi/9kFb/6s+WGafFP3HEza+Z9QnGfyuCX/4WcMPSqp7OC+TXYKfP2T1Lrz7pm2fO3PU5iNf8Qu8k0HLb6/iMXwFI3Y+tAT+F/n9PuYlo+STHbwfwO7bxKfcQVMneynvm1151Wd9GzmL6KExbuOP4nE4aPuZEFxS2RXfB8jdmLHvffbN8b5UtvlpK3ku2mP7RfWn56mPVsmLCefmkL+heIB85UUbt5an7bkN9JYhV8A+dz1l533L5JMe1qfwUxuzdqb6yxu2+VRyy7/8sp2fRfDRwB+a2OXdxOf8gulbvHJi/boMfw34OUOdH+GPdfSVm7Pye6yvTls9rnTxrbyZH7d9Xso+vVNWHx07x+987Cfrmnepv/DBM0J/ddalByxOZ2rWnirwX0LPdxAns8PWPxP4W5q3eTjl94vgmoe/BDn72H8L/lZm3VXyfn6frZdC8C51yaU6R3Gmov4XOeIjFqcI+wk4P2DfD5D/4ik7Xy5VbF2hvvFEYvNAyu8RcoZ6r7mG8gvPV4/bflxx2ee71qzFIT5g839ddQ40HLX5R/5Qox+KsJ/yEWu3wlfyFsdtPxFP2rol4fz8oa717Oer/0L/uVM2n0TKx+CX32Xnl3n0U8ffS3tsHAsO2vMUF+54xM45ZLeaW7YnrF3KjipHLL+aQ5XYvw2uyZz1jxZ+EGreNGzXyy/qkcUxG7N5WXVOTX7NumHm/B7r12Zs3lM+CjQnwE48+SV4JjM23qZ7bZzo2Gtk54GqR4R7J0+N2ryruk5xT3auuKs+IR2zfavm8/1ddUL/QVtHCI+K9AZO/ozFLRa/4LHMc8o+bfTTh96KkofvssjGL81t0iHbR2juoHnbsua07FsatXVzvNfan/oK1c3yN8Vj6dNTXMMvK6o3FReOWv3k+D0bsfMFxc0afGU7kW/M+ovs+NXTNn+prs80txmz+VpyKB8It3DY5q/8tM0/Oq80bvl6n3xbVB6f7KqfD9h8qDpsTvcA2MNt1PHJmK2bW9hjbdzW1dmUxUN1kuZmxQmbp9QfCW/FpRXFV8WtPaaP9EpDdv4uvuNBW1fJT4Wr9mnE9vsafCXy073W7nVfGo5Yf1L/tTRn44TqjmjWzhXzkdX3HPkyUP2GXrz9tl/o2PeUjevq03z2jVTvzNm+QPFO81bV0ZqzFGJbF6qelRzJfts3KJ+uVO29geKr7E59qeKo1hfhq6r5+17rf2vYQWnE4q64qTynvq8p/5q2/Unn3g2/qO2z/U192PIle1C+8Hku7rP1eOd+QfcNvPd43+ryL+Utf8HWs8KhvmDjsfJBBB/t3dZPNW/V/brqMt2n17v6tI49jli/yBGfipGN+4p3wbydo0vuAey1L7b5RHW1/FzPDdnDuM1jkkN5xZu09t3eY/O/P2r50b2I9B/qfo310bjtL+UnsjflZ8WnaMjGOfEhPcifZCeqayLtM2rrCM0TFP+ZK8187ZNuDta83+T57MW/2LyvOYviUuElmx+92M7blMfaijejdi7g77X3vIrX/TM2zqi/Un5WnNC8NCjbvl52Jv/MuvSqfNzJCyO2HurM9zTnUp2h+dek9ZfGfusPmktkXfwkFXue9J8NWzsSv+ov8yM2bqvO84ZsfJaf3nrSxt1WxcaDtCvuq+6sT9h5hORXPRYM2fqpBu3puj8TzrKLjczL2ods/FQ9In50n6a5ieaMsnfZYdrlD7I31WP6TvPwTl0yYu1Y+uyOt+905e97jtv4q7pJeaSmPKJ6f6edj0uuNeE0Ze9B72X+GGqutcvqTf6jOKr4lh+0/Cv/K57pvNPcezWPWTxVvyg/aO6n87zdtr5RXNK8tjll8+rz9Df6/4Rk0vZhir/iX/zKvpXXtZ/wu+eU7U9VP8gOhIP0FZbtvVxuytq/+l35ufpVzUekL3/Mzu3kD14X/gPz1n+En/xY+6SDtr8VPoWuulv4SL5kt80/yieiqg80z6p33Xuoj1P/4g/bPC4/7qwbtvlQcUq4derO3baeybq+6/RLQ3YuRh3bc9+Nd/5/35k+y/8nBNzvpYmtQy9hx2vEmer/7k3/DZP9iM4=</binary>
</binaryDataArray>
</binaryDataArrayList>
</spectrum>
<spectrum index="8" id="scan=9" defaultArrayLength="911">
<cvParam cvRef="MS" accession="MS:1000130" name="positive scan"/>
<cvParam cvRef="MS" accession="MS:1000579" name="MS1 spectrum"/>
<cvParam cvRef="MS" accession="MS:1000127" name="centroid spectrum"/>
<cvParam cvRef="MS" accession="MS:1000285" name="total ion current" value="2710670.00000000"/>
<cvParam cvRef="MS" accession="MS:1000504" name="base peak m/z" value="113.07416270" unitCvRef="MS" unitAccession="MS:1000040" unitName="m/z"/>
<cvParam cvRef="MS" accession="MS:1000505" name="base peak intensity" value="402265.00000000" unitCvRef="MS" unitAccession="MS:1000131" unitName="number of detector counts"/>
<cvParam cvRef="MS" accession="MS:1000511" name="ms level" value="1"/>
<cvParam cvRef="MS" accession="MS:1000527" name="highest observed m/z" value="1160.02427166" unitCvRef="MS" unitAccession="MS:1000040" unitName="m/z"/>
<cvParam cvRef="MS" accession="MS:1000528" name="lowest observed m/z" value="95.01407281" unitCvRef="MS" unitAccession="MS:1000040" unitName="m/z"/>
<scanList count="1">
<cvParam cvRef="MS" accession="MS:1000795" name="no combination"/>
<scan instrumentConfigurationRef="instrument">
<cvParam cvRef="MS" accession="MS:1000016" name="scan start time" value="0.0835667" unitCvRef="UO" unitAccession="UO:0000031" unitName="minute"/>
</scan>
</scanList>
<binaryDataArrayList count="2">
<binaryDataArray encodedLength="9112">
<cvParam cvRef="MS" accession="MS:1000574" name="zlib compression"/>
<cvParam cvRef="MS" accession="MS:1000514" name="m/z array" value="" unitCvRef="MS" unitAccession="MS:1000040" unitName="m/z"/>
<cvParam cvRef="MS" accession="MS:1000523" name="64-bit float"/>
<binary>eNoN13c81f8XB/AyQ8ss44uM0pRVtLxy0U6hQua9rj3udJdxJw1lNjXsxpeU0RLKLJUS4UdDLtJSEX0b6nf/ej7O55z3eZ9/Pp/H+bjRL2YM392HHe+UVs5u3IeNZZtGPk3zwtRX22kxCl7w+RSXFU3wwp41arfnuHghU+3VmXNiL+xlKNk1NHhBXHuLs0veG3NY3sb/KXhj1esxtVwnbxzST1QodvbGW+5Y0/9E3ui9NddwTOIN3/jKGvIBbyTq36EfbZDVSfyyRxu9kWdykrFjyhttAlXyMjkfXLJ/V3FDwQdvXdxKSzf64Okeq3/nEXwgOpGxu8LZBw6aG84e5ftg1p3t9kEiH+wit8ndkvggl8t7SLnng4yavbd3N/rAZJpvc4P8fth/uL5f3mU/uGfc7jWK9+MMx/fClsb9+HlqS8Gfpv0Qah7Rt1bwxfe85t6Qtb5Ydtz2fuJ6X/B2D2vVOftinDW1a5nQF7NyyGkjYl9suRP+OrXBF+c97h6hN/nCNTbge62CH9bsdI2dpeyHbqXpI0Eb/VBzb/2dU85+8MybIafh6gfDFnVnY7EfKM5yL25K/HDOoPThfw1+KHZZOP9qkx+CV+sEZE73x/4hJJsq+CPCoG+Z4hp/GJSdXihw9Mc/rQcEHII/9I26IpQT/SF3vXcPS+CPkp55Pb5if/j1u+spNvpDkRYhP+2PPyrHTDr95QNQeq5Fu1wxAHq/R1Y+cQ6A0P2C611xAA41DMldbZLl2UpGsXKBWDF1Pfgfk0DQh5bVv3AKxIV20TFeUCAKf0k2DREDkWDwvXE0MRD1ffkf5ggDUWK6IXqtKBDM++rxH/MCoSrKue9UEIjLyzeIH9cGgmFyrmfTvUBEtdGDyfWBqCw+svv4QCAuPnmc0jUtCFfyRWkz5YIgGiP86JaZfJ/MjzAJwrY9OrZeZkF4MO92/i6nINSI3x7/TAyC7QKuRbUwCH6LmUdm5QZhvHA0Pis/CHe5YXONCoIg0B3616koCKzu6FOiuiAsDCu53VwfhKbR/5WpvA5CTKvOvoaBIEjpR3eT/gZhwQJn9dDpRMRpBj1OliNCexlBOVieCNTcjww1IuKWpd+b1wuIuEjLzLQxJcJYrTvM05GIZ9Rb5peciLia1kBnBBDRpsXb50YkYqbn4KcKIRHet78/eJFLhGqucb5mARGZLheLZ9wjorhg5rKgeiJefNm2MbCBCHdVqFEHiOjXSaptliNhfIPFXC1jEvjS7DmvFpAgiB2cb2ZKwvFTXw7qmpFgHnB6+IwjCalvshpXEUh4nHpr9RSRBNOj3y7N4pPQ+Tz/42EhCfsqZme/EpNgdMKW+k8uCVuVw7Y75ZMg+SNvbV1AgnfKlOW3OhJYlh9UXtwjIb+mXb6/ngTd2mdttk0k7HTRMZ3TT0JCi9NiwQAJYdOb9lyQygzf4f/mLwln+mdn2ssHw3zmmiefTYKhsmvg/WJCMFpPPIrcFxSMPquzzrmkYES5Omi1CIPBLLvooJobDLi6vh7ID8bawi+7VhQGQ5NhWTBRH4xlpybvD/cH48aDXofjA8GwkPezuDoYjJKtPN9iOTImErNry+TJWOWhO6RtSsbAtuGdOuZkUBftox8FGUd+zq2ZdCLjY5zaZ+VAMn6mmJ0aJ5JRsUR9dTyfDDlV/UNBQjI0bSxTvERkhC3yujh5noyX0Q6uQ/lkcNr2nLUtlNXpRibZ3SVDmLuKVtxARv7XoqMDr8lojr/Rkd9PRnT+k2G+lIwt21UbUuRDUKd62XFkQQhmEDuv55qGYP9YtJWbeQjsbKcbKRFCsPqk/UK6SwiMF1Yv3kYKgc2OlR2lwSGwLWnbzBeFIEL8nndfHALuqlXGIbkhmJjNHv2YH4JOtYm9y4tCsDAyMMeuIQQvVW793toUAnXhY7Mb0hC0vk5TuTIUguW2vRO5cqF4RTiXnS0fisenl+54rhiKMK1ttE6TUCx8uWjRZ9NQxBe/PWe1MBQFUH11gxCKozmfK41dQ1E4XCB3hhQK1Q7l4efCUNz9PPORbkEoXD7vfDGvUOZRqd37+lBsCs/VdGwMxWrrAh5BGgrnmmaVC4Oh0NjWvypePgw2XnNuD5mE4bdYN8DKPAz8/2YtfkMIg/2W2KFPpDCkHT09dokchuhhTU6NKAzb9M9JqiVhuHW9p0KtIAwrXS2v/SgMwxLjlqtqDWG4cMtzVLkpDH/7mo7nSMNwiebhr6IQDvcXh3awlcJxp9hx6wazcDj7Gg4dIoRD6jB8szQ4HNqdwp23hOFwICzRqxWH42TE0ilpfjh+W7dnqhaGo/+v4twVReEIknvw61VDOMZOO6j7SsNh0Tj2pHQoHBPqH+a6y0dgdsQN80bTCChvd2myXBiBxOMHzzYRIuAxSz90mksE2CHWzjtcI0Da+r9H94MiMOyw8Uw+KUL23q/Y60KOgJGG78XikAhUmSR1HxZFYIkthz4sjsCdVZ8/XE+OwHjBIIryIrBl01t1YmEErMa0VjyujwD9f1Hdho0RWOBKvjzzfgQMVu/T2D0QAb0jf7MdByPQkuZrqCMfiX8O578gKkRiFErh300jMXdHnpuOcyQIARVtKcGRmG3z6L2RMBI/a6OrK8SRuMSb8VupMBLZewuTLYoj8Welb+qjhkh0zWi9ubI5ElsTWt4flkaCNX2k5MpwJKbujTBM5KOww36P+VuFKPzLzIl/pBQFX5PA+lazKPzYdeas3KIoEIaXJNxxisLNzboJtS5RMNFZdPS7axRcJIKlVuQoOPo3RwhDo7D/RpuDtygKSdK230fFUShZQkvlJkdhkVaE+cmUKIwM7hfMLoxC2KjJuf9kmtX/w33cEAWe9y8TSVMU6gvfvxQNRmFcxfJzskI0JnR+qH5WjIZwy7xLw6bRuFZ0PWzpwmjkaH9VZDpFY/eK4rBhQjSeeW590u4Sjf1+NF0uORoLc2epBoijQdvArw6WRKN655f5sYXRUEzbsnr5hWh87yB5CBujsbS+UKOxKRrveSvPE1qiwal9+pozGI1DJ6uO+L2Nxscr6Qf3KcQgrSiKYqYUg9GDKgfumsdg2QzFZ/YWMXiX5RD6kRCDbElb4AuXGBjeSFbevCUGJ5S9BBXBMbg687mFVXIMll4ns1IKY+AxL4OpVhyDj7NO5PQ1xkB/oDI4fDAG/2YNbcwfjkGj7ZqMZIVY1Bhf3/7WLBZO67aceWAei6v7NJk6i2LBMr1Z+dM5FkSzpnVrN8XiTFHR1aygWHjSA9iLg2Ox0UwxUZsci/IeYkxZaCxu67zr+i2IhUCke/iFOBZb+k82t6TE4oVu1Kmqwlhc0uYb/rgQi/gjTx+bN8XC4eah9L7BWGTf/K7p+DYWS9PCf5fJUaDcbvXZSoGCp6mar/Q1KIj6qyV8uICCE5s9iGEmsjgg9reOKQULpg4MRFlTUE77oa9lQ8E2tQfCK04U1Kys+ch0p+Adz90zwYOC1puncSWQgpXS4pvJRFmfu+2UDVRZn93T0/JpFKwJrxrrplPw7B3HsJ5PAW3JxmNlQgpmsQNDXooo8PzqsYecScHsjbWK6tkUpI3xdxTnUTBvUXn6oXwKFLRnEE0LKeg6Zjg6cI2CszeEXwrKKTDjtPM8KykgxYXNqqunYL/kvpVnIwUTesqjT59RMEw8mM7rpEC6o/e8ZICC8FcjqT1SCjYt/mm+f4yCufWzztbKUdE3PKRzUYOKpV8mQg5rUrHv4+TeUBMquLnf9c9YU/HP/NDn1TZUVOzbqFzqRMX2/6Q5r9ypqG366mHuScU173K9fiIVwWX7pusHU/H+v9+aAioVRjMCqvJoVAxXG6vtYFBxtMx35TEhFZZyE7d2i6loNJuX2pFJReqeMsb8bCraFk2suZdPRaB8tG9iIRVpxpF9w+VUHBg9f3B9JRVvVUhy9+qpEBSstehrpGK1alxG4zMqJt3OtjZ0UHEjc3hXzQAVZ78/Y7dKqWCqahn2jVGxxKPh1hs5GtbV9M7SVKDh4unDOv0aNAgV9Ocaa9HwR/I98YUJDd0mv1w2mNGQ7uauamhNg4Ky1cX/ZM6e6jy4x1ZW/+psixGBhqBzMZRgZxr6WBntre407PYjjWZ50tCxmjv1l0jD1xXF8peDaTjU/qiukUrDTpUVFwzoNDi9etn1kEGDVdRSwjUhDSnZy4tCRTQkWIq7B8U0qPWvMNHJpGHzCuXLrTLHD3QVfsmmgSQ/GqGXT4Oh2948tQIafAe3PfUtp4HvbxitWklDb1NZXVI9De9WX7FwaaDhutdQ7tJGGqiD2dKN7TRojVfH7HxGQ+3z/IiDHTS0X5PXXCml4RyjOTz8Kw3hS93OPh2j4ZP/HfG2bzRY6x0zOTydDkenN+wROTp+UUO7mhXo0NZffE2kTkfxh/1WhzTo2KBvkndCSxbTquofmdChV+PT32BFR/3hDR0GNnToR0l3PbOlo81RmZUDOi50WH9VJdDBSNWv63Gmw8BQb4ahOx3+9KXSjR6y/MmLS1570jFrY1+BGpEOW1JhmQ9JVr/p1sSvYDoS+n/OUKHT4dq+tPwYg45Sk6ji00I6srt47n4iOo44aNkai+nYPfvsi7JMOgb6Lk84Z9OxM9wxWbeAjn+k/n/3FtLxF1f//Cin48mR11v8K+lQ/2R1oKKejgda4btEDXQkyp2XJDXScTPgT++MDjoCh5bcy+ikoyOu2UlPSgdzxY9tJYN07BCU174co2Ntq8/Mw+N0jAadOvLoGx1GEXPL18szUG15NERHk4HwvWvf/CeTNyuvQlObgfRw75anxgw0nLgd7GjKgLtUEG5gzkAMqVX8eiUDuLNvs44NA1vTox187Rg4ROoMegkGAqf5rB51YuD9IYNS/d0MlF7lUHXcGdgrt63fyYMBk95v5QEkBmxWRTq2BzOgOTb3FpHKwI0v0ctz6Qy48C0HPgkZ2NTS8XoogwG5+c65eZmyc4VGbGoWA4s2Hel6nc+AZI5KlW0hAwsaakmkclm/FS/O+VYwMONCk15rJQPLmusCpzUwUPfK3qq0nYGO7Brtv88Y+GyoftL8OQPP85pU+VIG9hvuaJs9Jpu3MtLdbYIB/uDS6ezpTEyWWZ/YK88E3YbW5aXIxBnpqeuamkwcljO6RNZmwvy04WiJCRPGKZvLUsyZ0GA7vaPaMKEkPTZcasfE4iKjoWwnJmLe2Xk8IzBxKaWuX8uDiWs0N8F3mTlx65veejLxmcOzvUZkIvW7Q/hBEhNbd0t23qcxUU9LOXWczkSvnZf4tYiJjZJiS2UJExbPbbKOZzCxM31uT38mEy1DiwpqspgYJudW6B5jgjdpUz6Qz8SVkjffFQuZmJXV5GtfwUTZm7/zQqqYKOhj17o2MGFtt3jAqYOJy/fdlDOeM4GZBcp5Q0z0d9VNyx6X5ee1bzw9wcSf+TyBi0Ic3D1mNhtoxsH2ybMSS604WDoess8wicP6heMOj03jwNS2+t+kTRyUQ4qjSp3jEPbG2LvfIw53HnZln/aMg7i1NjaCFIdXDowNSxhxmD3nUssHURxSR3L287PicLepq/H8sTjUtl05mFAQB6um3sY75XFoqduX3lgVB/+Tdp8qm+IgPEdTX/wsDoIT05bt7YiDyvmwR8ukcfhB7tQ1HotDwAYVevp4HOw/po+FfovDg1MDw6ETcdAbUZK+k2NhRdSaoEZ5FoYzkmouabLwruaj4LEWC1Fxj49a6rCgslS1196UhYRWAtvGnIXSbQ4ltgtZ+Kq4b/CxNQs7Vitv+mnDQqdW800DOxaObjcIqCCwsDdnw00LFxa82RbiKXcW9nzZd2++JwvV3clZ5ntYcJGufRFCYsGurO/AEToLyjO35H9ishBpf+qav0g2h+aFy20ZLIy/Mt9xMIsl20P2LlA4zkLb8az0GxWyeb9aXHeqYmEl+8dfuwYW9H62/XXvYGGLB8fjQycLTzp3BY4NsmD0TlXFaoyFdJ+nxE3jsnlKThSEfGMhPHuEuGOCBa0eO+mQPBueKzNfMBTZ0PBaUximzUa4Y8y0zaZsHLv4UpFmxkbfnZyEhTZsvPo0Mr9P5t2hrQoz7NhoXeZY509g4/yesm9Lndm40r6jeZcLG9eeHf1h6imL+f8zi9nDxqM7t4qOBLNx40J9aCdZdn48+qM9nY3Y3ZiZwWDju1uqS4SIjZuPK6ZOitk43Pa53T6bDZUvu+teysw/8i06voCNe5n9CoVVbMx9fOLn1k7ZOfVZJMlzNir+7i/OlrKRmHTZoWeQjYdrLjx+NMTGyfzeOcJvbEwndEYnTLDR8ehyhrI8B9aJ808dl3nJxy7qlCIHlVeOP6jS5KDp8HLVAS0OLE6rlRmac1A2THx6zoaDGZurFinYcSDRWED3IXCwuL7aXs+Dg8QDa++/l+nconS+LJiDc0seTikyZX1qqhEm4uAzUp/pHufgl8tNjVcFHJQmdSkGFHHQ03E45WElB4G3NbILqzgY38R76d/AQd36jsmVTRzkJF7v0mzmoHm0+dPmDg68Suf9renkYN6Fqpa4IQ6ozoUfCsY5CMv6OHnxG0f2v3w+eZoCF94FxqfOyJzeTdb/rcmFn9b8crI2Fwv+razMNeVij313p7s5F1NGFqIRGy5+X7r1cLYdFxo93PoaAhenblovMnHhIjetzK7dgwvxl+Z74j1c7Nw0o6mKxIWv7/EnR8lcLNez+FPI5KJhTqaDl4gL6Y9VTS1iLmwVrHQeSLjImwonVR3j4pbvhMf2Qi6oiildxkVcSDpvjq2v4qLryVULpUYuvnuWdtQ0caHccuapYycXKlc0W88/l9WvTyJRpFzYKE6OsAa5WLvLIOjCEBdmi30IM75x8aTgV2OrPA8fPS/NL1bgYSV/Y8B6LR5OPS5rcdDmYXzFzpxkMx42v+aPcWx5eNld/exfAg9r+y8RjjnzMEf5RU63Cw/rSqlGvZ48BCUT367by4PIcmbeIxIPNsbl7W/IPDRXX9xGpvMwMDPoTx2Th2ncf9OTk3kISfRbFZ3Fk+1f41bLjvHwzubtiKRAlh+Z7ksv4iEjRKNbUMFDj+papqSKB6PgJC/vBh5S3u4yb2/k4cdxUv9EEw8ld29X9zfL+vWUByV18LDCeL+kvVN2/5Tl7eNSHi66OY++GeRBvSb66YNxHvZ+6Y/JmuCBK72wkaAQD/fugZOZivHQue8vFmrHY0Zgg4GLWTy+SCvWnbaNx6/+vkfaq+Ix7EI4qMuIR7coaEMmM1723R/hbBXHI3SIJPaSxCPGs+22QXI8NgtD/Jqy4tGpntdkeCweSteWp/2SGdFOp6cWxIP/Jn/dQFE8kjPSufOr4rHALzHzV0M8UlirsKQzHq3ZH1mOQ/GoKuif1zgej55fv9OMJ+IxOOHQXaOZAKFH5FC3aQKcnb22qqxKwGRmww9H1wSULUv4Zb43ATd7FLVsgxPwT6vVvVxyAvpVy0fvhCSgwW2x5wpGAipLTDw7mAmQezff7bI4AeNrxet2JSegbvpNy/9lJ4BrokypP5aAy8SMsC8FCbh2ZMbs3qIEhF5u+E64ngC99PcfDzclwELj6e7GzgRkfhOcdexKgNbfnKOtOolYeT794zSzRDQXPl53emEi/Hx4D3euSoR++wxRsUsiFPld+T6uiXC677ekJyQRXubqTDYzEeI1P3XTRYkoX5HRKzqWiMzhRZP9RTIL7Sj2nYnol7Qkzf2eiIfnbTaKlJLgMGRTtE45CW3NaaEMnST87jh11W5hEsi8oGv5zknQuKiqOLUnCde3TP+gTk7C2Ls8dTdaEkzxXUkxOQnek+XXZh1PgsXbsplzbyQhquTCWGR3EiJ3b3gd+jYJHD5/J3EyCXS9Q6Fu8nzkic8fdlbjw+XRl8AvGnz8cPTM+6DHxxJ7fZcjS/mwrWvladrwcfnK/Rq/tXyYFt9JuOXEh6hwm2fDNj42q/X+rd/Px9Ydvq63SXxUKPUFL4/kg7e49EsCnY/11ssHDXl8lCW5/BDJzBnlrjE8zMcy+gOVpVl8dDy5PmKbw8eWmICQsnw+ls+0tllTwAeZ6dw18lD2vNxtYU+HrO/xobWz+vhIWBPLZsj8b73B8qABPqTnqXPEH/go7whZXSsvwDyJZ3qXhgCHuub0rNIUgHCrr1qqJ8DrPPPVV/QFWJplerd9qQCub3z/UV8ngNKd3mpTZwEKKD/jtD0FaFrMerHcV4Ayy842Lknmz3laRXQBSiIPvDfnCTBhNU19r0iAF8femXzLEeBjbjKDXSBAJ6XK3qhEgMmkcE2HSpklRvf7qgVQ6UuLbnoowPM3hSdqOwRInaH2wVIqwAfHiJ4emYSUXT/SxwVYSRaUGv4SYLnVAm9TeSGUAt7vd5wphMZAyyUdAyGq5ocEZ8vUibdwX71MCObVRf1PCEKIFvgu9t8lxJuG5hMFHkLQ7gk8XUlCWH7a0pIQKZSt3w02q+hCzF2ebFApk/XN5sTbCiH4hy5VbagWwmFy9yLdRiF+/rhbEd4hhKT5iceIzKFN/a+tXwgRtN561zqprH6e75TzoBDSB8rZzrYiPPkmjt64TgTGg8SEQwQR+gjW67I8RIjlldXpRIrQ03riXXGUCPccqg65xYggfzKix4Eiwi1ufHsnTYT5lEpRHl2EwwqMdWkMEep+NK4AW4S498SfznwRVunaT207IIIOrcT9V74IH2I8czYXimB0+OKkb4kIjeJOc4MKETyfeQgHZF4JplK3aIlhYFVcTjATQ3/1kdW6y8RQrJnkXrYRY3x1td3ubDF6CdOerT4jhpDXXVNeLUZ00O/tod/E0NDiBe1WkGDSomSQPFOClFSHsNVaEkS5tLs82SbBuCB6dGGwBGkLc1SvyDzdOOkRxpBgzrjgWny8BOp/4ulhYgkazExMzg9K8DHTqz7zowR/RF+WOH+T4JGkXFLmmQy9r2bOhb7JWJaxWflxYzKmiLpZ7Y+SERCa8yewMxmR/u7PW2xTMNsgY6BrXQpykt6o385OQeedlb91i1Ig0DS7YFeaAgXvtPYjkgNYoV0ZqPY0Fcv9H1Zr9qTizJcIG+3+VIh/BjKMRlIhr1wunXU3HVtsanTUGtOx9um/vfONM/F/EE381g==</binary>
</binaryDataArray>
<binaryDataArray encodedLength="3016">
<cvParam cvRef="MS" accession="MS:1000574" name="zlib compression"/>
<cvParam cvRef="MS" accession="MS:1000515" name="intensity array" value="" unitCvRef="MS" unitAccession="MS:1000131" unitName="number of detector counts"/>
<cvParam cvRef="MS" accession="MS:1000523" name="64-bit float"/>
<binary>eNptmV9oJXcVxwda6KWEOhSVoMVeUCGIwn2yQfZhxGW5lD7cp5IHwUH2IZa6neTmz81uEifZZJtudu1kq2tq1/Zqoo3t1k676zbWtdy6RYNEGSvqxS4y2kUiWLgPiwQRUXM+38C5NC+HmTu/3/n3Pd9zfr8Ewf//lqMD8aGbJpNxk3+8YvKv1w5k+szvD2R8/60D2Tn+W/t96ocmv7ptcvtbyFdM/u15k69+1+TWaZOjPzL5YdYXkyZXUpPtN0yGZ03uI9dXTGZN9ls02TtjMmqZHEDv3gsm333V5NsvmvzSz8yvc780+cBbrMeOwOTx84Oft7h8/eA5euAd+/1T3zN578u2/qM3TN74jb2PHzf5Mey4THw2nzH5gav4hd1bJtPP/ILnSyar2JNMmf5jd5s9XfZpWJ7S3/3Knp/dMjmUEVf2+eRr9t17HXv+s+Wnevsv9vyoxSN43eLVSf9Ens6ZfAR/h3ne/abJDvkMLT5BjfwF8+QRPN3N+qdy9GyQp6eJ5zXsQAZfM3mN7z7+E5PT102WT5o8A34a5DmewK4TJq8r/i8Rx7bJdMLj7dE18PUc+7GuwrqQuMbT+Mk+8Td4Xjd5lbicJL/nsKs9Rf7Jx8p3wM/3ieeL3v4p/F7CngeJX2RxSc/u2PPxZ6mvt9nn2yZHlqgL6iajbm6ZfemG4T6oU/8J8Rzmu/UFk5+mnmPilMlP8jBxEZysmjxyAf54nbgRj+iUyYfggXKTZ/xvnCRfxKWK3pz9BtCb4t8g9pTU2Qo4miDexZqvwy3iUYLTQeK6rjiJR8Brgb4a9dee9vp2qL9r4CKBX1rYMYDd6Rzv8bMFD9wGB1vkp0TPcdY9x35F5u27j7j8A1ym2L/zBPGeZR11eukp9LBvHb/LOV/fBc/b+NcgT11w0CPeFfjqQX4veD4KPkctLvmVnuHsC/DqHfiziT0l6zLkTXihB2/swCsZeUx5H2Fnh7jk1FX+Jt+Rp4i63CFuAXk5Bl8cxY5c+5CPgOcvWv6jIfVF7KkS3/kfYx/5C84TP/LQAf85ea3BZ5/ArlT9Dv9Lfu/NEH/86hL3CeztiLeo0zdfw17zLz1T+v4YwetL4Pmz5CmkjqrENTS/O39/j7xOeFxev4GE1/4JnkvsDMRrT3h7A/ATkZcO/Tnlu61l3wfzVdfvgpB1Y8LHRT9HfAQeuYz+Et4PxHusr5KPkad937lsdRH1/sB36C2wu/oy36F3nzpa4fcOeCzVr4lbdYx6kP8J+QTPg/BtLj7B/xH4KaX/FHz3EHrvoo4eIx515rT7LvnvB5ivltAXML+8U3o+64G7SXjpkU0fnxb29OCJLfwJiFMN3h5Gb4ifHc1xxKdLXe3Azxk89LB4Bj0xcdsCP+3HTN75A5Mzr/h4DoOXUfJ9Dpz/B//b7LcCzirY2WL/F+Dvdfa/ip3BaT9/qA6X+D1Ebwa/5MgRcF2Q1y7va+gbEj+Qz6PweBc9O/S/aMHjY5e6/Tnx2oVHQvy6RZ4j7NxGb0qe9tRn+L6Ofwn1f5M5Iprvmwssf9GvmS9mqYcW/LdNHHbBy73gtj3r+Vrzlfplfc3b9UHydf8Vz6fi1xAeKsnv7qbnryHiNUQd7bC+I/4f8/29x/f7a15PGz0N4hNM+z6pvA+jpwKOA81N5Ku+5OdQ8fog+5TYHTMXZcv+udH0+32Fes+ot5y45uyX4t8QuEpYn+BPCC7ieT+v9cRX7JdiZ4zskccu/lbhiy7+1cBzgzjmxLeBvi+D28/91PNfhTxmie/bQcv3uQh/Y/wo+P62xaN65x12HtohDyPsf5T5tkK9dsHDsQ0/Z1TZr2z6OhzF/hx79snD4Fk/15UnfR3WwFuGvWlfX++xLtCcRn2+lfm6H1r2ee6g5+GXfJ9raK4WL53ydS0+HaW+C943xvycUGt6P3qTvo6Vp/CMz4v0tIjPv4l/wf4x9reJfzHrcRmQ5z3sK4W/0338Rf/N8K8AZ9Gsx0Ws/s0+1Wmf5+HU623zXan3wgP6S/RF7JuhL5zw880AfpfYFa543CrOBXiqsb5Ab0/3Gqyvia9afh7WOabWN59V+/itbv00vcDcVsfOE8xt+bTvA/lZP2/pHKr7h4C8t8BHSNwqrO/ofDTmeS+e9f261/R9XbyVzXl+DU75uruq+XfSzx1V7Se+wI9k1p9zykXP752mn/di7GkTp8uc7xP83BOfj/t7DdVhiB9h0/N7j/epeG3Gn0tvX+jDF36H+Nfoi7POiwG/B3Oe35VX2Sd7xR9F33v1Rc3lyqPmFvG5+Fj4UxzXqetY+y/6+aOA/0ry0ejjRfFf9aQ/T9yz4ftgddXbo3tK1VdH+5DHCFkTntVPT3scir/a9NFkwt9HBk03BwV54vtrPuPPoeJF1ZHOcfVVz6uH+Z709giHmqML9snGvD3xoud78Uqh35/05yjhsdHy/Scd9/kcAUeNxPNvOP/+/F1i75ENHw+dA4X/xriv+0N+Yb8e9dBJvL2aB4T3aMzPg8pzueB5M5zydaDzp/hd/Un3vfG4P6/r3Jbr/iPx87H6cpn4OlLd9k55PkixM0h9Xjusqy3478UnvWmfD82jms/F/4d1rTpQ/xv3eE7Fx+jZT339i+/Eg5rfFXfVn+pV82QbmeJ3gL+Di74Pi0cO++SEPzfn6sv4W4Fv8qaX6vdHNDfN+Hyo/yguwq36k+pc+VLdae7tPu7uWw9xLv2HuJvz86vuCzVPHfLwCT9P6r5c+Bd+2k3fL4XTw/mrr9+rn2gOFf/LP9kr/pP/4hvdQ5V9vCopvlOfVr9Lpn3clT/xjdaJrxrEqZb4OtR8k4x5fso1XybvPy8qnsKT6l28ojqmDsLdu+ycMLjk65N+l87xf517OGfFmvuXfP0Ix3Hi60Fzp/AkHlJ89xY8/6nONMe1lnzdy2/1M73XnFNZ9fcsisPoeT9vKk513e/rPLzs+8bhvNbHa/JT5xfNTfBH9u6/7PkN7s8uPu95LFnzc+n/zjf/BZ+/j80=</binary>
</binaryDataArray>
</binaryDataArrayList>
</spectrum>
<spectrum index="9" id="scan=10" defaultArrayLength="645">
<cvParam cvRef="MS" accession="MS:1000130" name="positive scan"/>
<cvParam cvRef="MS" accession="MS:1000579" name="MS1 spectrum"/>
<cvParam cvRef="MS" accession="MS:1000127" name="centroid spectrum"/>
<cvParam cvRef="MS" accession="MS:1000285" name="total ion current" value="2048130.00000000"/>
<cvParam cvRef="MS" accession="MS:1000504" name="base peak m/z" value="113.07411941" unitCvRef="MS" unitAccession="MS:1000040" unitName="m/z"/>
<cvParam cvRef="MS" accession="MS:1000505" name="base peak intensity" value="319604.00000000" unitCvRef="MS" unitAccession="MS:1000131" unitName="number of detector counts"/>
<cvParam cvRef="MS" accession="MS:1000511" name="ms level" value="1"/>
<cvParam cvRef="MS" accession="MS:1000527" name="highest observed m/z" value="1159.99073557" unitCvRef="MS" unitAccession="MS:1000040" unitName="m/z"/>
<cvParam cvRef="MS" accession="MS:1000528" name="lowest observed m/z" value="95.01272263" unitCvRef="MS" unitAccession="MS:1000040" unitName="m/z"/>
<scanList count="1">
<cvParam cvRef="MS" accession="MS:1000795" name="no combination"/>
<scan instrumentConfigurationRef="instrument">
<cvParam cvRef="MS" accession="MS:1000016" name="scan start time" value="0.0919" unitCvRef="UO" unitAccession="UO:0000031" unitName="minute"/>
</scan>
</scanList>
<binaryDataArrayList count="2">
<binaryDataArray encodedLength="6488">
<cvParam cvRef="MS" accession="MS:1000574" name="zlib compression"/>
<cvParam cvRef="MS" accession="MS:1000514" name="m/z array" value="" unitCvRef="MS" unitAccession="MS:1000040" unitName="m/z"/>
<cvParam cvRef="MS" accession="MS:1000523" name="64-bit float"/>
<binary>eNoNlmk4FOobxsNQqQiVOoQJFQeFUpG6GbT4J4Vs2WYxjG32sRvGknOEKJUlhWi1hdJiHWmTVGiTXZsoS+lo+fv0u577ep7f+3x53+ul7jnFftLgjK3urZSlYmcUC+vOkQku2NF/Uo9HckG3v4GVnLUL/Ei90jnxLhjfgvymZhcs1diXtU/KFdTKMjV5aVe0qv0bFmHpCpVsK/lsK1csemmn3CGay+21DSUSXWH8e2uR3RFXyE1MR51qdoWPwav9L8WusFig+onY6opY9TOvywluSO9Nqy21cENFQXaUPMkNDmcfK2VYuUFQfHmnjMgNIqGE3ckEN/hsaOWlNLphMnlqua3YDXTF9p5zEu6YZChYNEm544KHgCNn7Y6OyYj3NfHu2PYn5rOH2B3NHwmL/rS4Q7zt7CV9wmFolSqm3jQ7jOpyR686q8Oo01pwSDXuMOJXf+77EH8YYz8WrIlqPgxrY0FrSMth+M+yx28QPPBD9ayE7HwP7FISDl+28IAyPyb3p7UHdCxoIT9EHth41rasNsED8tt1D/1u9oDQYHF0a4sHznuyjqdKeMJ0d9n1lQRP1NxM7g8leeLlgGnI+mhPzNO71hUT74m++tL80WZPePR47df77Yl+HTODGmkvTLV/yh2w8oLef/VdNfFesLvDralo8YL/MkYtW9IbRAu2SSvBGzVfopSIa7xhGn+8u8fSG0seDDgk+XgjRXDo1BuyN95PnB3Wi/OGwarh7VYibzyXNDylUTA3p3E85UCTN/atH41IH/DGAqmt4a3zfND88MS5fkkfELVll1PX+KCu/VGBq5YPNmg37Hay9IHNQrLwLdkHKyN1wlrifHDjoN6Y1FkfKB22UIsu8MGu/cWP3zT5YMypa41Mrw9C3+2Nrx3wgevxP/QDf3yQW3ggPEuCjNqlN1TokmQssj+j6ydFBqlXjzqlRsapHTf++kAkY/fC0Z8GmmRY9Nm6X7MkI8Nie2GkNRkhgkc3gr3ImPFqTllHJkM2+xn/ZhwZK9YrRfSfJcOaaLVlVSEZ7/PPRRo3ktE18945uImMqUY/oVUzGUm5YepfB8gwv1pxtEqSAm1HepCGBgV5aXsOdRIpUHrRu2ShJgWTJxXmqWhRYCnpJpG0k4IkxRhlIxIFhK+exYesKRizT5se86KAoVN8rIxMgdvRgKwlQgoSo75uyoijYH9Uht3z+Lk+OSMd6bMUBC7J+by5gAJDi2p33UIKPm8bEIzVU3DlnMWAXBMFasTU9AXNFKSuSqPYtFBw0mtr4WwvBSXPhM4lAxR0lYMRNkjB9T/v7/b8oeD1gzzVLVJUUHbFaEtrUmHwKjPal0SFl9keZTcfKo4nEdsuU6ggrxIfuRVHBdfNte2eiIppzcJbsmepeHV1w77/Cqh4+5HYs7aIioR7a+t+NlFBe9nDovZRsbTj12jSABV/fbDwq5Wkoalwh1SpFA3Df06RTDVpKE19np8MGsw8BMnLSDTQBxvWE61pEDH7UqS9aVhibqASRabB/wx1bSqFBkOT9XS2kIaf5EUkahwNfie237IU0XB7aauHIIEGGfF8wlg+DRplpYcmC2gYFO3+MFBPg/rNm29qm2kY6bJ3IfbRUM2XszwwSIOF9Ky5QMoXLd093T1EX9zTDtpToekLoo9hH1vbF5Wvu8L+tvTF5LrJw3kkX7QZM233UXzxQxzWWkT1xYuLO7aliXxRtyXuXkyhL1Tq8hsNz8/5gt82jDf54vfR03nrxb5YOpLdZd7iC9MrL7Nog7741DCqdHXYF1Yfq1X3StExTHdeeE+ajukdua0btegYlPtjarKWjjdmVO+rJDrYto/DeRQ6LoUe2NwsouPC0gfZzwroUP7LYNioiA7f5MjasSY6klyazGXEdGhH2nznDdJBGCsYrh6iQ/Qyjxsm5QfyBYqzk6YfNApVl2zQ9oP5z6jbvSQ/iPcc2PqZ4od5CktmK2l+eBBkX/xc5IeHiqpr6hPmGEAzSy70w8no9gWE837g2bQbv27yw9FoOn+4eW6eGtm76a4f1Kq2dVwY9MOijktfr0r5gyCyqJvQ9IeKrdWqFJI/7LtTHVgUf+h8KVleSfVHaH++XV28P86ozD1Bhf44tf4GRf+8P5RHrYnVzf640v31xq5Bf8iuLZM+NeyPGvOfqXpSDBgtM9lkvJYB8bFt5D4SAwcv+rzdY8PAnqviaw98GIgYeNQ0RWZAqPdLfZzCgO+LJnVbGgOZ2pNxxb4MqNz+Lr0kjgFZvWajctGc52X7ae2EufpKQ6g4kYFmj82vSwsZsPgnzF+mmIFJgftxZTED6hWC7v33GCBv0hwTDTDwuIm+236IgRV+px/PSgZgQvrZbXtCAEbG/QmLtQKwN0cv2sYqAMmRv+4mUQOwY2J00l4UgDOWX0Yr4gMQd6ytXLYoAKnHdUd0igMQG5wmWdscAM7pwj9WgwGY6fO9VTYyl9vKh9RLBeI4U6r3NSEQGdu17rXJBMKqQ1a+TSsQa4IPtkqvC8TehxNeLaRAmOzfSnplHYiib+vGRORAyHkSL1dRA5Gg/6qM5BuIk+e9yowTAqFDKA+lJQbi0J/x9W8KA/ElqOjTh6ZA5PC9jbKHAjGOE1W5hCAQC5p+kWSCkO+keOyRZhBeiWx7Vq8NwtlcF087qyBoEvOy/KlBsM/43hhNC8JEeaCmlCgIPawNq/3igxAyYrK6tTAIgUl57heKgqCVeObNxpIg1C84axIvDoLngWP2pNYgsOabTEkMBYFjLyr1fReExPunP3YQgkFcZeuguCAYi27VND7UDkZ8uhQ50ToYS7O8F7y0Ccak/sEdKdRg1NgHj56JD0aBmWqfZmIwaK5f+ucVBUP9qbSZbHHw3P9h3Y8GcTDyLFsfMoeCoWKY2lY+Egz29MOXroQQaB1SjuvTCkGGyXF/wroQNBZU/DNiFQK3tU/tbHeF4F3kM9NTPiF4v3479To1BH/+Xp58jR6CnvqkLVmxIdB7GKpTGB+CvYN737QmhSAsaPbT7aIQsF9ukP5SEoISjY4e2ZYQrHlg6bLhXgjm72av2zgcgnPNkZI334fgrkN+3HYCE43U8ROTCkwojavl5igyMePtvDBqDRNwPikdYMSEatoLkroxE2ob3EZLLZmovR6sE3mQiZVKZcWpDkxM+gSnX/VmYmeUxxCVzEQx8VXLFTYTvxTFOv0cJk72yP+siGNiqek7wYCICc/wmYJrx5gYHFrT4p/BRPptp6Glx5nwWN2/b6iAia1kg4kFRUw8v+J++UsFEw/yn3sXVc75GFJH/1fFxM81ki6XmphI+zl2iSpm4saR76vePGXi0Ge1hNDnTHR/+5Z3f4AJ/dN6Wu8GmaiTOFkxMsGEgilb5aEkC6YHKm99lmIhkb6RrqLIwlUHuwchSiykrX/V6rGGhQ3mhYOXNFkQ/+VjdNqIhbaZ3oX1xiyoLbbPOmbJgtts97fPB1noZxudXubIQuWojtoYmYWyXLL6YioLznK3jyayWNjyu0Uvh82CvP8LGXsuCzMOafKpsSzsj7TadT2OhfBBzao3GSz8GIgOv3CchcgDwhOxBSxwNGSuJBexIDJ9HlldyYLu3sUv91WxcE7jVVBNEwsxO72Pd4pZ6GSuTGt6ysJ7pZjQOwMsXPxvo1noIAu7PXIz3kywcGl36fJRSTZSI5Y9W0pgQ/sy/UKRAhuyW12jXimyMWRsskp3GRuawrNfOtawsa1yWCRpxMaklNXAuzmWBBnWOm1i462x36lVJDaqZsqbKFZsHHo9GvriIBuDjzqmsxzZeBFtN+FAZuO3aN9dMwobad+0JXKpbByROHo4iM2GTm+mjgqHDf6Xw9rdXDZU332y2RHHhv72tFVaIjY6Yybvvo1no+7lvr3rMub2PbDF8XMmGxYJyXq/C9ioPblhNYrYmK9nJ/SsZENyXmb87BylYkRMpaq5c7o8L2o3s3FsfkP7afEc7XY0b+mY8watvrfz6dz+6YaBwc/YEF5xtZJ6zkZG5NG9GoNssO3C/w3+ysa4y3foTrKhWPOMZj/FxqPJG1dnJDnw8zldW0Xg4Hfyrj0eChxkwG3HZ0UOMoVv9lQv48C08WuBvDEH//vRfvzJJg6GFik9vgoO5nMclJeSOLiweJH3iBUHjEdtK2UOchD084nKDgcObjspWO+hcNB5f0yijM2ByeHxPBkRB5J/DM1LMzh45mBgYZ/Jgaf+6b1PCzjQPZI0LXmNA22Xd6/1qjioNXNTdmzmgN0u+Voo5iCy7twP6WccVJRVa9Y/56CcFBijMMiBTLP+Zs4QBwrnuWT1SQ6I5YZTtVMcVCqUqs5KcmGmOvTtrSIXFTUxUYrLuRiWTLxro8bFigva5k80uAh01XO00eRCbtcvNxVtLla7flDo2cjFu9iFccrGXLx+dYyyfzMX8f7r00bAhaymW4gFiQuZVac6rR242HC9+3smmQvfM/P32FG4eM/ZrujE4mJ+0swmEZuL3RUGJE/OXF2p8B+Vy4UR747hUBwXT47Z3NTN5EKP1qVWXMiFbvumf+hFXATf1/V1r+JiXu9ujXMdXDwuEk78esqFS/U9/sRzLp4FN1xfOMjF1fw2bs1XLu52dfQnT3JxqSSh48A0F87TH7cWSfFg9pjI95bmIVh9030pRR626aZIspV4mJhPRag2D6TzKyrLjXiQSI/mxhrzcNTt119hm3nY/q/cja8HecDyqsc9Djxk2/4Sn6DwEDlpUd9J5eGC1VlRMocH54CAy7VcHuqISvrfRTykyHXtnJcw5+sY0K89xoOc053sjgweBMEBiQWZPGi/vnRO/gQPveEDilcKeVj6cirX5BoPG7PGiAeqeTjBn1ee3DyXEybdrj/jYSS9uCank4f7m/UdBcM8nCTYqd+Q5CP3YmLOfiU+/hmuyYvdxEfTK7f7+lZ83FvGtVnnyEdEfWd0DIUPykzDoBGVj7eN2xqZnDk297hln+AjyULyi0shH0qfxPbvK/moaG+vC6/iQ1+Vq/momo+Cnobf0k/5cOyseyk7wYfdVYPiyEk+8veT/z48zYd12oDjIoIA/DziF4kVAqivM0lr1BKgmKvbdl5bgPQZg0eNxgKstEiPXrlZgFGL1YbDlgKIbb6bqFgLsEDbNarLQYBfjf0mE44C3LvV+1iOKkBs7XWtBpYAzjPn7pzjCbCiT7aDIRKgzvb3xyPHBBjb9HOWkylAEn+Dss9zAXZo07cyJgRY3155hjQtAKhFzkKpUJhmf7y2XzoU2w7dNG9bFgp1hrp5r3YoOi0vGqtuDsUCkyetJqRQPJeyaXwyx6nSnSOh1FC8pWT3kTmhYJv/U1bCDcWMWo4LVRSK6DfE5nvxoXCeKp25PByK7wHfphKmQpH9fqAtaToU4uuu14SEMJj7kZ9ES4chwuOG1C6lMMTMVlcLloWhaBlxiLM8DEEGTwv1tcOQkjOqUGcchkvPO/ukNofhx+xIvhIvDBf+y/z7QnwYztVHcgyz5nwnZTXCzoeBWNMfkVEdhvydF3IsO8OQtq7Z3XI4DH0lE+7rpsNw0Ce1ba90OBKuHViXsywcOf0S4gjtcEzu8KhQ2xyOWNm+y49I4bjv2t9rZB2OeXtOPbB0CodXVOvFAFo4VhrCyYYXjkMeJTNvT4SDsND26YbqcHg3dl/SagnHiknxkfFn4fg7sJ9U3xmOMwSGWcpgOOJsRwylR8Ix/nRjngkhAgs1H903Wh4xd3+dZbnaEfjn9+VFJ+MjMG9WNiMvIQKHNgSXMxIj0J5FzMSJuT4Gt978fATUq18NKhZHwE3//ZltLRHofjdOX3I3AnlffUL4nRHwG0yJSp+OQGpFTniedCSyEtPui5dHQlhSsu0YLxK+1iTXhsxIeCb0anhWR2L6mFb3/eFIKDtxs0ynI8Hr7Ny95VskPtz6vuKFUxT4xDq6LD8K2aY2hNyEKFhX6Khrt0TBd81f9+3uRmEkUiVFfW004kpbeNc3R2OLO+NOnUk0yiUbvsgfikbXwjNN989H43W2T6rt92i8EcRWKinHQFdZQe61UwzkpO86/kiIwfkCjczN3THI040NlDIWIrX1Q/IvUyGmuSZ69e5CuDUfuagfIMSLt8tkpuZI1bBkmOUIcSCrqtq8UIgJefv/Pj0UQo5HvZw2KUR7yq7LM4qxyP3a/HHCLBZlt/LOyVjF4vRnms+pwljYCqtqJi/HIjikZN4u1Th0DRrODjnEIX7tnkT5TSK8ke/74RMswjfZH8ZKISKYlobu3MYUIbHm0umdoSL4jWc+2SUUweOO03n+ERHWJVeYKReKwPz7q+rPSyJk7VxQMl8rHmqqqW04Ho+JO+IMITcBD++Wf20eSsANepNdiWMiiLr59a3iRMQ2bmwz3pyESwftGr4VJcGL6LxfYvkRMNW1Bhc/SUFuVUS64osU+I7/67i6LwV1jKMD1u9T4GF6RCzZkA6Hqe7/zTanY+Edsuibegb+DzLNJMc=</binary>
</binaryDataArray>
<binaryDataArray encodedLength="2236">
<cvParam cvRef="MS" accession="MS:1000574" name="zlib compression"/>
<cvParam cvRef="MS" accession="MS:1000515" name="intensity array" value="" unitCvRef="MS" unitAccession="MS:1000131" unitName="number of detector counts"/>
<cvParam cvRef="MS" accession="MS:1000523" name="64-bit float"/>
<binary>eNpdmF1oHGUUhkctEqSURYsGL2SVXuSi1LkQ2YrIKKUEEdkLL4IVWbAXQaSZbtNsmibpJE3TtY11NWnc/qQdY3+2bayj8Sei1rHWEqXIXFRZpcJYRCJYXEElSBU15znC2dy8zM9+3znv+57znYnj/PtXD7z/INjwzRI6a2cF97y3hPHs5SVMT6Xy3mwiz0fPCGbfFgxeEXRqgn+fFvztiGBlUPCWU4Jn3hL0ZH9n/JxgynUwJpgrC3YOCUa7wM2Cj54V9LmemOH3kWAr+Dfr3zwveM9ngklpCZOh2x5eur4+KXmflLydxWnBC5JPcD+/ux0Mtgk+GXN9VLDjDZD4y+DAecEx4aVl2Y2yb35Y7l8jvnXwFPmCN70peOfHgk/B393fCz7+vmAMD5HoE9/xnVzX4fP6a4L9VcHMHniaEFx1SPDiCcF2dJ2Hx/XiCydPXMuPCR76QHDnO+iNXlXWWY1Of+ALjziSPt7fwbrwtBLfrGH95LjgCtZbd5A8e3neT577We8l/EHcc6/ir+34apJ9QnyMbi5xhfC4Ev2jA5aPxqj44ehFeO9iHeI5InUQrP9crp9mn8Xn8QN6V8B1xPst/mjAR7QP//E8Q32Ud/J8N3kfFpz9iDjRO2D93IuCn+KjJ8jDfYG6Je6fud8Ov2vIv8DzGr4pE8/clOAP8OmNsO84uFXwKvr1kk8rOgfk0yCP7pfRCT77yWuR9zPEcYH3CqwfkseHxPMI+yX0AxfeW3ivQBxt6D32ruAM/m/lefF1+g914uOzkDyPVQQvnaROiDOmT+XZLyW/5fBaHbE613j/MPzH3TzHhw30njlg+2Od91cJ3+HZn8R3h+lHC9RbO/l4yiNx1akvd9D6K6Gv5Yg76LH+LfA8w3q/wF+GPtJPHRbQo7qXdcBp6mFBePVOf2X7/7Po1kGeDvwURux5UOD88YvUA3G5+GKe/XLol9nCerwXcr3AelfQMyLfHL+/Rt1ErLPha/KR88O5lfyr1NmD+HY1ejvCY3btj+hZtPrfy/m0Cr26Q3u+JNSXi/+z8FAmbge/uNzvIG6POrpA/+2mbmP0LlLfj6FbHn+f5hyfh1+X+/PUdZa4O2W/YN+XxMm58BD1kJu2ujfYN92EbuRZwOcOepRHiZ9+ndLHXPUv9yPi8PCZAx8BeV6l/3ucpxX6Rp117po25068pU6c8OzD6xznWk37f9XWZccue13BFwG8taBLlvwb2+x8MMF5VyOPFL3z/M6H1w7iX4E+96FrnjpJqM8Yfi5Th/28X4efXvidoy/8SR/cSByd5JPCQxtxhT02H588PPqER901iDdL/lX0C9ErU7L9pEHdt+CTPfhignN5AX9mdR/mhvxBe27F+Go1PC3yfnaLPS8Wdc6E/5z2Y/Lzed+Fv4j9HOE1mOdcn4GX4oztQ2X4u4QPz+v8gZ+qPI/J77n99rxYIK/6WVuXAf2nZZ+de5bBT/uU9Yv2w8ZWq2cV/QuDdp6e17kEPjIDdv8EftqIvwyP8YCdr8ZCO3fqvFIL7DquniOs53FdgH8f/Xo4z1N0SPFPmeeO+pL+G5BXzH6R6lmy9adzW+uQnRP0uyQDn78zb+eI01e90DtL3gn6hoP2fGmj/vISp1v5y9ZnLHkED3xi56F29O6dsvxshN+Y/d0hO38l6Nwa2HlTv5O0D+e5TvFHXufpHfac17qN4bk+avPOHLfx1ODRJf8M63fiW1d9NGT7fl7j6LP9UnmMtts5RX2j/TfotnXeMWx9r+fkyLids/R7Rvmown/Y1XReFa2PCl12Pgp1PbCm3638rkIevYHtV9oPdJ5IWc/psnOv8qY8Zn27n/bjE3wHOKy3if7eKNn+q79zNlu9WulD3i47D0XaR9invtv2+Tx51dG/wvuFAeu/pKkf5VnPmbRzWoX7Ab8L8OGxcaub5qnrZnS+Iq5U51/ux1stfw5Y8O08onWk51TYxLf6PSpZX1w5ZM/DZNjyqPOf+kvrNB6xPlEfZ3rs90Dca/UKS1ZfnfvUPwl147BPoc/y5/U26YIvl0/a+FQH/c7VczXdbOe1wLdYGbD80wedoGjnilD10TooNtUn+2WVf9/m6aG3Tx5+yfbl1mGbn6f5N9Wv6p76tv9ontmeJr5K9rv1//lHsc98V0Vf3LD0f5/4Gf7PVD1u/eUULd+VJl+q/qqD9m+NW/tKo9usm577lfP5Ev/fmLLnf3mvzSPo8v4BLmBE+Q==</binary>
</binaryDataArray>
</binaryDataArrayList>
</spectrum>
<spectrum index="10" id="scan=11" defaultArrayLength="536">
<cvParam cvRef="MS" accession="MS:1000130" name="positive scan"/>
<cvParam cvRef="MS" accession="MS:1000579" name="MS1 spectrum"/>
<cvParam cvRef="MS" accession="MS:1000127" name="centroid spectrum"/>
<cvParam cvRef="MS" accession="MS:1000285" name="total ion current" value="1611416.00000000"/>
<cvParam cvRef="MS" accession="MS:1000504" name="base peak m/z" value="113.07408361" unitCvRef="MS" unitAccession="MS:1000040" unitName="m/z"/>
<cvParam cvRef="MS" accession="MS:1000505" name="base peak intensity" value="299082.00000000" unitCvRef="MS" unitAccession="MS:1000131" unitName="number of detector counts"/>
<cvParam cvRef="MS" accession="MS:1000511" name="ms level" value="1"/>
<cvParam cvRef="MS" accession="MS:1000527" name="highest observed m/z" value="1072.00912270" unitCvRef="MS" unitAccession="MS:1000040" unitName="m/z"/>
<cvParam cvRef="MS" accession="MS:1000528" name="lowest observed m/z" value="95.01791124" unitCvRef="MS" unitAccession="MS:1000040" unitName="m/z"/>
<scanList count="1">
<cvParam cvRef="MS" accession="MS:1000795" name="no combination"/>
<scan instrumentConfigurationRef="instrument">
<cvParam cvRef="MS" accession="MS:1000016" name="scan start time" value="0.100233" unitCvRef="UO" unitAccession="UO:0000031" unitName="minute"/>
</scan>
</scanList>
<binaryDataArrayList count="2">
<binaryDataArray encodedLength="5396">
<cvParam cvRef="MS" accession="MS:1000574" name="zlib compression"/>
<cvParam cvRef="MS" accession="MS:1000514" name="m/z array" value="" unitCvRef="MS" unitAccession="MS:1000040" unitName="m/z"/>
<cvParam cvRef="MS" accession="MS:1000523" name="64-bit float"/>
<binary>eNoVkHk4FAoXxotxU5QiWpDsupWyJqI3QylylaXsY2YMZsw+w1gqGUOLkqhLC7JU2gttWixDutxkj1zEiDZKpNLy+f76Ped9zu8873NObTQVGlbuwkz+L7aSdBfGFxiv8CTsxtfNat084m6kz+90UXbejRtlwu/HknajYO1/Jyuqd6Nr8vTlBfK+uNPyxwmCgi/M03flCB19MSeWRpU4+aL1zP7xp2Jf6A1P2k5IfOHLuXn/aLUvCkve5E9IfSEqeOgxS94P66VXV9wj+GH7GgPt+k1+oOzwurmc6AfJgotuxU5+kD5a8veNBD+49mSPVkn8UCqLcfWQ+uHZ07aMh/L+KDGL2TzH2R8PTEZUbyT5o1a2k+oh9cflqPw7v2r8kRXEPmdJCMC+oqpfyQoBeDFc6qWwIQCrZqx5+tApAG+GO7pfJwXArVCthVUdgLo+FWd+TQCkzLzKO4RA1BtolsyaFYi66wX/ZW8KxMv/7nIWbg6ESeJQlGpSIG761V+vkwRikj58v6E6EBOcVuXbNYHoTJFcyZoZhLK0zD/XEoKguLRNLYYYBLsNM43M9gbh5+2i8w/2B+GceV7+maQgBBAqbyhLg1DBesfxkQ9G2VHPGY8UgmETOzrS6hQM4e1ZHoVJwVDL5/Pu1gQjT3K2gitHQq/Ohz16eiQ84h4IdNMnYZHpgyVFBiTYG3U87XYk4UvS6Y0pISTkV1aV9JJJWKfkedg4kYS6Y3+6ksQkUG8UZyzMJ6HlgsaJ4CoSwnUeWmf2kxArPs8emBECowqH+k65EGSWvL3A1QuBe0eNJ9MxBE4DgYFvySHQ+5YQdzUxBAvLjKe88kPAsn+lY1oQgnUvd5wZrwrB1Dbba3K9Idi5RNj3b38Ido1cb/GRJ2PmVnbDz2VkBP3refuDLhnfAkd9VumTof2R+KLckQy3YpP9NGcybib7Fk8GkfEPrX+QSCbjRETD1ceJZEzKnfyrO4+McYV9fyoVkDG30ue5SiUZ6cO/HERVZFh/KzuyqZoM90HHxUX9ZExcqcmtkqNgXLM5YVCXgu7Na0bX6VPQYKkZb0ekoO6oQ245mQKLHakyxQQK9G5vzchMpKDiR3bRrSQKdL5pjq3Po0D6zS1tdz4Fad4RbT8eU3DNeafi3GoK7hdxAjbUUPDxivOZbQMU2J7dQhn6TcEhp97sdfJUvCu2/qCpT0WHjPoX05GKl5Lu3bQQKl5fXK1xj0KFDqmkvjeRihWFIpfJfCq8H0e5mxRSwW256qBQTYXdv2tTHvVTMZmufTBLRkWf4auaLPlQ9DJdcrbqhyJxYwBXglD85d0ib0IMRaqnLnc2KRSqP2ZUpZNDEfw959y/lFBoB2Xs2ZUQirjVbrfMxKG4EKvy6ltuKE4NGgfU5097Lb8bz1eH4oew+vSugVB82KBkFCZPw4Wig7J2XRpSpqyc8/RpCH/R4yA0pOGQ2jOeuSMNEw7uaxYSafiWs424gULDFc+Vp65QaTDtPtkmEdMw60L90u/5NNzPbE8yKaKh/1gAWamKhh/zSwirqmnosXlDsa+hQdS82j5hgIZ2c8/24kEa1PuemoXKh2GP3Fn3NIUwuNBTHsjph2FgzjJTJYMwmIV7slYYhWE1b6LtKjEMToKSxnpKGEJnLiKQxWFwa5y6tbYwDMdOdGivrQ7Dq+stZGtpGOCUwyocmPbK1AVZsjCo74zP85MPh+m6rtYxvXD0GL64ud4wHFsMFDX6iOFQGZ5j85ESjsVW+xdeDQ0HzWDXm2FxOPipK8ulkuncgNEyvyAcL5pM9n0pDMdOnw7PXum052FzSLM2HPYd5Sn+A+FQW1ql5jQYjguuxwOIchGIHmfM4fwRgR1XLQ+sNohAMuvl9Y1OEfAZITXfpEZAaYVZTYQ4Aozk0lVPkyLwIE8udjg/AgdfKEbJF0bg87wHE1pFEWhF18O46ghoZ/cfahmIwCajOY2XByPwFuXJG+Tp8MnOcb2kQMemh9uKD+nTMe5ZscLciI7Be7zTTxzpcOOYqyg70bFCQZak4UxH17qbBo6b6Qjqud30OmSakXm3myh0XNMP/FZMo8Np2aG0BDEd/VtemV5NpuPyMUbe2wI6gvO1bqefp2MGu713qnp6b9OT9vYaOvLKohf51NExUBO78n4/HVtTf1mqyeiQWTUE3iEwUN4ZdOSnPgNpk/mEZU4MGB4hZvaRGRgJ/xxwgMpA8KF4/fIkBmzkSWm3ChlQ0zM2W3GegXt2Gc8vVzMwEZ8curSWgbg4DwUbGQO+mYqs668ZOH7keDdTPhJ6U/0Nz/6IxE3jir4XBpHYMdTsr2IcCbOvq1bddI7E2qIZQxZbInHlyzVfCTUSc+76LfEUR0L6trrHSBIJyvDyr/7JkVDZ8S8xLiUSIYnj4tDCSFQvNlXqq46EYsKlf47JIqFLmXsyksDEpK1bp+0fTCQEXutq12fCoqlNbaURE9p7tBeWEpkovJuQSaIycXemk0p6KBOHG+xG/kxigrzxyP4DEiYmjpKGbhUwIR+9fevZQiYW9XOXmV1g4sK8jHvJNUzYdvWNOD9hwpS2NmKujIncKDdtyhATtNbv5hICC3lBql3ps1goWHRNv9CABdm+dkKjIQvhigexzISFQNu2lTnOLGA8SeM2lQVtnR2d55NYuORfJv9ZwgJT/dGa1wUsHNps+Lhfypr+h26am4wF974fJVoKbMy27U0YNmDDY+cl7f8M2Uif+/7ecmM2DibQto05sfFVNO+L4xY2GgVkg7QQNo6w++ipVDbeKuSGXQ5jQ7q8tvXhfjb0JuU83yWxkdt3xlOawkZn453+J4VsrB0sGNG4yMajhpxJcg0bv/2kZ3bXTd/pOCqcKWMjxcZ0JWuIDR/zgJasYTZyXr5/NyLHQZOcVa0zgQNfjA0pqXIgHXOil07zvDQ24JIeBxmnR7o3m3MQXpOVstSCg1LHTQ9fbeJA4P/jS6kjB7ftyKI9Ozn4u/xWpdiTA1IeYSGLzEEXr9cln8fBJ91B2yY+B3Lvi9NOJ3CQvSTo7NxEDirp8Q53pmmJFVfeiTkYME6u8D4+7Zf0XFbP5EDURXQPyueAsV1cpFLIgTtaYxRucfD+CCOmYJpu3QkrvUs5aAj+TVSp4sDFZMO7hmme/7y0hiidnoMa0tuap3tbSys4rRz4LX7/pbKfgwVGKT9kAxxs0SWeLBzjIFJOQY3ymYNlZo6pN+S4cDmT+g9DjYtV7t/8mXpchJ9ztb5tzsUZAm15uwUXiot7/i505ELh43jfwE4ulOXYjfO8uDhZuVHrA5kL8cgXF0UqF720iCvnuVyo3nDkXOJxEb/YbpefgIvz2ZLaU4lcHHZVnrMtiYsMVR6t7jgXP9ePMmZncjHucvFJRCEXrCtT29/f4sKosemhRSkX3fKZ7+43c5FMSXXrHOMiLs2c9UqOh6b+Da3aBB5cjzyO7lTlofj+S8/lC3kYrxXt6teb5mnVnDEzHr43dvq9NueBM2SX5W3Jw7YDaleXE3mYOfnhsa8TDxXV6ve7d/Lg06DJz/Di4fJ/F2tMKTxQlMXr/qbyYK+xfYM1n4eERNxvE/Cg37Mm9GoiD80FF+Jbknh49i1wi/JxHu5qktXrpima8/jJpwweQpYvyA++xUO7cvYl4xIeDEPuWFlV8yArP+dk1sTDBCO21q6Zh9/KMTaiFh62V5dIlrTyYCeqH9cZ4ME2/aSB6BMPRoNeR1vGeJCkDiWuGechrSDteq8cH8YlRdTXBD5eiYwPJCzgg5C9fpizkI/ah+ymZj0+nrub9M234OPUrmSvl5Z8zDazXhcPPvyV7YKWEfnQqJSe7HHiQ8kt5ZGFJx8fN7S8dqTw4avIzVrMn957J665JuBDepsu+Z047aeOj6ol8aEjq2r0zuBDOer9ypBMPt6XjYQoF/KRZjtH6lPCh3xdbzlK/59vuZgm5WMJt1xLoWW6r9YiUUYrH9f7FY9qD/AxfnOUGi/jo7v5maRvjI/yvKAT98b5WHpTce87OQF4N3dwNNQE+NL16JC6ugCC7EL758sF8LzocX+TvgAn0o2tVxkKkGLW1Ni5VoBXJ8s/q1kI8MYoWp9sJcC+56O5fRDgtKvaj9+OAgz0Kt1d5ynA7u/72lwoArg6rPlK5ApQYDAmM+YJEL7Ydb2fQICpqh+u28QCjFq0R7tnCqBjec7avkQAG8OlHheaBDBTi763rE0ApbuzThAGBKjyUBANThPi6neXPgng9PSPTu8JAepsSr3Z8kIEWXhFb1UQwqcvVytZVYj5goC/MwyFGE4n3SmwEEJTNrhe01OIGt9cRQ8vIZZsvzt2mSLEFKv1cjFViOTWmb1JfCGeBbIeyARCVB0eD+gUC5HFUCQoSYTYnzZ1/VKGEOcHd9oYlAhRH7z4cHCZEOpFG82WVgtht230yUapEIqnbpAy2oRYZvFATmwZhfmfrJo3eUWBidmOut5RMGCRKwMpUTDfqhGZURQFnlbDk5dlUZj11anDpDkKYTr3DeImonBM/OGfjwujMS/Z5fAijWiEF6xOe20RjQvk3qfzrKJxTpm0T0qMhtaQIGCFczSIvrHhAd7RiFqh0BsnjgYrryxFkh6NP2NGy9dORMPa4Vd310IRlEm/dLnqIiSFcrSu6IvQ4hVvu9xSBEfGQRUNKxEmTig3qDqLcOTjmxZ3vggOAQYhpwUivGm6YXs3SQQ4jKY/LhPhZ8gPL/s2EXw0/iJYjotgF/TpXtjE9N0l59zyFGIQ80o2h68eg5z8G69tDGOwYEXtDE9iDNZrpqTZC2NAP1pz1KIoBjN3u64rLouB8TrlBeq1MWgNvrC1o3Xa07Xn+irEQjVOqm6oHgvWj65CLatYLNhnnKvpHIuZLp2rc0/EQoXuPKp4PhZC05XzBkpjUXfK6uPlsliEfdO4/6YmFr/aNmk2D8bCq/2riuaXWPjvTL63Uz0O8eIrPdtOxGHH757xhKI42Dx9O9JfGgdHk27rlIk4ZKU+Wt2hEI+VjHkv/ITxsFXILnCIioe9zcst5wbj4bFlana69x7Y3XoiHqnZg8Ch7AKNRXtRm2ZDM7Hei263JSU/i/aiI/opy462D6bPHV+6dOyDNiU2k2qRAOXg5OhG/wQc1+oOktUnIEFlewVHcz8YEXsLTTfsh3QgdTmzYD90H9o+k7uyH7NndvPkvRLBDXY5pCtNBKOmlfubKcaSL8Ou/Swx5uY2GtpxxLgxGVTryBdjtVHHUQeRGF8rWtd6JIiROBlv6nxAjDCn+md/FIix/yNJ91J5ElrPnvu0hSDBW61KneB4CU4vfdqSL5Ogwmjz8QZpMooseglTlilQNMhqVn6eilu9DkWqL1IRLnLV1+tLRU6ep47WcCoeDAl3za44hv8BNyaVVg==</binary>
</binaryDataArray>
<binaryDataArray encodedLength="1876">
<cvParam cvRef="MS" accession="MS:1000574" name="zlib compression"/>
<cvParam cvRef="MS" accession="MS:1000515" name="intensity array" value="" unitCvRef="MS" unitAccession="MS:1000131" unitName="number of detector counts"/>
<cvParam cvRef="MS" accession="MS:1000523" name="64-bit float"/>
<binary>eNpdl0FMHGUUxyemGjQmTry4xzXpAZMeJoYDJzM1HvbAYWJIw8HDHBpDIglDobDQBYZS6tainQqlK2A7oLW0ae2oawtKdKpNigd11abBSMzGNoYDMXPAZOPJyvt9Jm+5/PPtfN/33vu//3vfw7Ie/dVG3P8g/PH+HlrzHwtuVPfQXfpJ1pe3BBs/CG4uCk59InivIvjUh4Lla4KLseDyimD1M8GWk/z+haA3Lpjj90JZ0O8TrB0VfJ37tz8QdK4KvsT66k2J5/FvZP3CumB6SzDo38PWg88e3Ns3+bP8foTzhWU5//dtWe/nvBsIxqng4VnBl2/A1yT+v825W4qnbN8u58cE2+bEzl934A/7K5HgeXh98DnxC3/pxd9k3Q1vs5cED5zFz0HJ29e/sg+/2tjX+R6/w3Mr9krvkr+P4PVN9l0XfPGy4OoFwUP4dftTwa4l8kkc08vogHzVOXcHnAZ9zv3OvgHWNvn2j+Cf8GVdO0cer5CvBfb1s4YHC9wh3hr7DhDnzrxgB/msXcQP1vkZwegEyP0tx6mHNeweI6/s6wa32ffkKnlFL2V+90fQC3xb+NWG3Tb8td5nP7pqvIMf3LfKuUKIzt8SHCPfAf60niauCXRJfjvOo99Tgj3oweN7lfVN6vhP9G5hzzV2Od8Cr1vU+y59wiHudfJmD3AOHabwUTkj+Bg6ap8SzAbx/5T2b5PzJXgKyIdV4jt8peioTh7znNsPfz7+1dFLPCx1lHsg64mv6I/kq8H50PgFzxk68kbx46iuex+/MvqJRX8rwmO+iB/0SYt90WltLyQvNvlrkHeHem/A4yp85eE7k/ynM/T11PQ17PrgDnkKsNeObqrkP4FHGx6KYDbcZM/cD//WgK4r01dfuaL7kS2/p8/UZP0q71In37dNnshfyr2OfE/f+EP3j0X61TTnQnirTKm+aXUd13y45C8jvnb4jUAXvfWQ91b4TuDhBPZyM0pX1hz69hP6BvnqntZ6WBGdh5e+03xmnL/HvRb9wR3SfOfR2wp90zF1ADrkwYc/m/0O91X4vq+i63WEOsjT5+/jTxt91yeOEn19Q/QT3vgFO/Bmo/95dPU05w9H2v86+2LyEfK7zdyQ79P6DYkvndL3GHs+/cIiHw9ndd1k6KDIHDLNu+Rd1zwG3OdyT4A976yeS+IBrbNO8vbaBd3PI+Kr42/IvbsLuv5d+mWNeGP8SODVG9L+e9zjmP3sSyb0+1xGxzZ9M+Z7Dj5y+BnCkz2qdWTeG5f+UOd7Qlyb8LMregrL3zK3oaOH8OVitwOeUuo1Ic6AezfJyyJ66aIuE/YHzC3dE6qeHg2uxLeg34cIniz6tQPPPvUY02fzo3o+NX077QX5XidfW/hTMP1lvOk9GtF1GB3Tc69PPgvUX4648/jt46+LfxV4sLCfmTrp1fUSmL7JPm9E69DEZ/o8/dXyqYMQXgvUe2Leq0GtO/MOZuAh5uw15uIq9bJBXs6t6XnFhn+bPpaHt+qc5i0Z0/OVsecP6/5p5rnU8DKudRv16fdvHb7DXl0XaVMfNe+e0afh2bx7TqDRxFEf0++OTb49+nDN9GfseayL2E0HdX8z/f1/+9hzmSOcAa0HD7sWPNjGjy91/21hnouGdL158NwKLyF+NdBFjJ06mBT1/GiTrx50UB/S84HF97Co9W3mLJO3GvadPvX/npUPdB9y+e6N6XgMXyXeu8rJpnlnWNeVeVdqg03zGXbaia9I3bvE75Kf3Rl9zhnSevH6dR2aeNKm+dHcG8BTWtL9PgCjCV0H5pzRQ4IfcaB59dkXid/1M/+o38O739Nnl/S7GJo6NLo0OuvXdRfAVyLxu8/vyPq5DcEnYv3OupPuv1ZLpDQ=</binary>
</binaryDataArray>
</binaryDataArrayList>
</spectrum>
<spectrum index="11" id="scan=12" defaultArrayLength="453">
<cvParam cvRef="MS" accession="MS:1000130" name="positive scan"/>
<cvParam cvRef="MS" accession="MS:1000579" name="MS1 spectrum"/>
<cvParam cvRef="MS" accession="MS:1000127" name="centroid spectrum"/>
<cvParam cvRef="MS" accession="MS:1000285" name="total ion current" value="1304417.00000000"/>
<cvParam cvRef="MS" accession="MS:1000504" name="base peak m/z" value="113.07422396" unitCvRef="MS" unitAccession="MS:1000040" unitName="m/z"/>
<cvParam cvRef="MS" accession="MS:1000505" name="base peak intensity" value="266401.00000000" unitCvRef="MS" unitAccession="MS:1000131" unitName="number of detector counts"/>
<cvParam cvRef="MS" accession="MS:1000511" name="ms level" value="1"/>
<cvParam cvRef="MS" accession="MS:1000527" name="highest observed m/z" value="1071.99137782" unitCvRef="MS" unitAccession="MS:1000040" unitName="m/z"/>
<cvParam cvRef="MS" accession="MS:1000528" name="lowest observed m/z" value="95.06320627" unitCvRef="MS" unitAccession="MS:1000040" unitName="m/z"/>
<scanList count="1">
<cvParam cvRef="MS" accession="MS:1000795" name="no combination"/>
<scan instrumentConfigurationRef="instrument">
<cvParam cvRef="MS" accession="MS:1000016" name="scan start time" value="0.108617" unitCvRef="UO" unitAccession="UO:0000031" unitName="minute"/>
</scan>
</scanList>
<binaryDataArrayList count="2">
<binaryDataArray encodedLength="4576">
<cvParam cvRef="MS" accession="MS:1000574" name="zlib compression"/>
<cvParam cvRef="MS" accession="MS:1000514" name="m/z array" value="" unitCvRef="MS" unitAccession="MS:1000040" unitName="m/z"/>
<cvParam cvRef="MS" accession="MS:1000523" name="64-bit float"/>
<binary>eNoNVXk0FIoblSVanhBtkp3210KlhdvYepYna0a22THD7PaKMah+IqJSSTG0oLJVWixjqbwoyuPhtQwlSc/6Uo/8/HXPvefc+53vnO98N2efY8aihkOwmT9+1kvRGzZR5oVR1t4wN7+lvdDWGyMkh6QMsTfcHzjnHqib07M2DNfXe0PH5H/dBxSI6MlfZK+hRET2JY8kFoGIT+yx0SM2ROj3kDvaE4j4fXLm0cIkIg7FObq5HifidbuXGr+eiHIPLc5wAxEqXfccbyv6YLX3hVsR+32gLCVus7D2QZPFtenTNj4YO3Rsr2ucD+YfsHxDTfCBQZXr+YZEH3RQRiXhdT4YSjN4z23wAT9z5P4ThcMwdY01W2B7GEEvRPXF4sM4ITNQ299wGENVG/tnGw8jMqys2VzRF2PjM9OnlHwRM9KlVWvji/xI9vCA2BcL5K4ZCep9Mbj7eVBIoy9mo4rfVij64TbDp0NR2Q8kgXpn6H4/yFQ/qyjY+aFpUPHAcrEf5CnDBY2JfggauzQxW++Hrt4X+bcb/aBhG1qRPs8fb+xtHS0V/dFaf5AeY+2PoQmy5X9H/LHkt3ktBWJ/+IobG5c0+GOva6XSY4UArD1x9XCJUgAe+dg9arMJQPJw/Lab4gDIqEU2FY0BuDQ+WhIsH4jSzje/7jcIxLq308YyQiCa94a0niYFYoNx9ZkeciBeqN7o2ScKhOv3lJLdCYGgOX6M0soLRHiSwoxIGoju9JK9l2WBmJmlp8rkSLjfPLBAJk9CRnf7c5IBCXVHyhZ5EEj4mSsQfCKT4K1z8M5jEQkPTlL0ZnJJWHg2QoeYR4KloYObfz4JWmQX5kspCbJUs8Sfb0hQdSyWq5WRoHtz5HzSPDK8TzdJ/RXIuFRTFj+2hozEdffllA3ISA/yj9tqSMYfHyyNKghkNP+Ua3Eik+EpHiZ1icjoWcXk918hg6Th3zGTRwYcs9OGa8moPvPjNUtKRk1J+OS+ejLSSnrnP5WR8ZtrVPhdeQqkjIMNb/UpONu50CnKkIKIs/a39lhT4Ox5hvgnmQK1PUzSkjgKxOm+lDQRBfY5Y+QqMQUb9b5nKFyhYBs57P2efArO326mTtVQ0Nk3T/ltHQWuBFLT2noKRhqvLXBppGDdxcEruTIKYl5eq87qo8C2mT7xeZaCc8nZ1WYKVFC0mM81DKkQ7ZPqpRLmeGZAWAqJipCNwoqzFCqqCR5pr0VUuFcFmFQlUEE8tln3Yx4VZq/uL9eUUGG3f8HxCSkVQwZ317bJqAj9Uh7V3EeFv2yR9Kk8DatuFemUKdDQrDPy08uQhr/zKnWTQcOBnHfESQINAVpBDvKBNDg//GlCItNQqvKnlZhCQ0VjZ8oTKg21TU93CuNo8In3XLw8gYawgfN5w7k0nIvs3rUmn4aS507yUVIaFFqzaRX1NIiiT9xm9NEQwRIFuCrQceqX/4726dMh1yTXfduQjtHrya9cjOlIXmc04UGgQ8ALl2uzpqMsSeH9PgodH0gj169S6fhnq2AgKYGOf899t/qaR8cD60s/LAvoePopNUmlno5VUdI6k0Y6wtJK3h7ro8PUytP45Qc6cuKfN/soMOCn+cdAsRIDy35JCNQwYmDlLhltvQkDxReXu5ZZM7DFSrbByo6BnJv2E0coDESO63Z+ymOgxddYaCBhgLj11HavegZ86Ue9MvsZuCK4rtovH4QkolqlmmEQeE4n+SuMg/AhfOagzDoIwRG7pmWUIHxZ5ywtpgWh0g/D0wlBePD3acf6vCDsyDqhPCQJwu07BnHPpEHoqhq569AQhLqxL7sz+4LQ83nhjdVGwRgbuWVdQg1G7j/aRWPiYMS4pDkskAQjZH7e45UFwRjYJUw/Wh+MWkPXRsvGYOzRMXNw7wsG6XqUXdqHYGTwW310FEJQbdmvvN0kBAqSpPEvNiFovOj+3c0uBOu53jPtpBD4vNZYVUcJAeOYU1Q1PQTJDsTGO0kh2DS1z6bnagjWZK3pbcwPwWnXqtrChhB8Ovk+MU0WgvGo6hRafwj4xPglIkUmrpZab9E0YqI8sKBqvQ0T0Rm97ONUJp4WyJdKxExMn2Smt+Qzsdhe+n19IRNS/zfF1+qZOD4+aunYxIS/CUnztz4malRYHId+Jr6yW60rPjJBULdRbpvPQtxMUFy3EQul/FTnSRMWRjevu95hy8IBpnzdCnsWBluP98tRWah1lFttQWMh+mYNrYDBQvmUUTlLzIL2V0d3myQWjP1fVoVJWFjyhNQU1c+CqERaZKcQirQz87zyFEOR8/lE8ohhKGwfT+euMQkFa2t0yFvrUKzSp/QcpYXiy/TgzwPiUEQuOdJ2OTEU0R+tnHddC527P6GF45NQ0GfMteX6Q7F4yGrRjYFQDBGd/KAYhsFh6Yd7xmGIWa06u5wahuz5un9JaWH4dS2977U4DCMrNl/+khiGCyztLlVJGMp8v1ofLAxD+EXn+oGGMHQUaPsk9Ieh35M+Lf44xwcDPFYpsXFTbqXmoBEbP3rZbzaYstFE2qEnZ8uG3fjh1K32bLydffDrFRIbLuU/T+2isnF9gjZQzmCj10NldFsiG0wzH8rLZDZanyjzSiVsvLu2yU7vOhuKwbtpzxrYoBrm52h9YOPUa0cmb4CNwZAiQemnubz52sv+VueAl32VcUeDAyv9nY4G2znI1t10/R6Bg3kXLpny3DjQ9di5ucCdA9E96pSAzEHJNhmxmMfBpNKpA718DqzLmrJ6RRzEjz13eZHAwfOFLfeIGRwEOzUfM8rk4KTL9X9keRwo6Rm5aUk4ULl8gttXysH4oISfWcbBymj1zV4VHNQRvhVWSTlQK4g1d2ngQN84v+lZOwdGhDK78zIODsU+ujjWx8EzrU4LqzEOTsk/GMwY52Dv0uxlbvJcPDDeei5Lgwv5h3/2Hl3KhZQzJb64jYvVN10l9whcGMetGO1x46K4KPfFCg8uNKbGmrvJXDiF17lOUbgYr5PvEnG54M4a6eTwuMhNeVgZIOAiy96sO1XERellBHmJ5+akXs5LzuAiuDZndvkZLg6Id7gNz+HZ5GD7BAkXmz6rcwkVXKQW/uA3tnMhKfs9rWeMC4KyhfIHeR5kJMKggSIPi+LfEVo1eBC6mD8z0uSh/w/vwR4DHgyUZ1TVjXjY2VIqN287b65nIn4NMONBPkduxsCaByVnQ9txNx72T24mnPHgoctvOMyTwsOMsYnoCpWHI/peq735PKzofOP8VsBD73I5ybYMHhYzckT/nuEh7r/jjA35PEwxdBVdJXM5aesZrmU8LDXg80fm8PC3uedZwYNcoX6RcxsPpVP2B61f8zCS9r+LOn08JD+9tTNylAeVqQtTJWNz/ud1qr4TPFhs7bZol+djeP3XJWQNPpRjb3jGa/Jh3XM5LteAjw01BhWq2/lwdWj3bjfj49q6tWajBD66vlkKW234cHOPr3Fx54M2/1D+kAcfGUlsxWAeH/TIrK13+Py5/WK/3RPxoZu1NEotnw+LO1+4I2V8fDW6qa5fwcdHi8WnLjTwUedYZa/2io+c5It7Vfv4uKDuN1Y5xoe8MU17ySQfnD9s5hkoCDAhLqod0RBgKLF+j66WACUtu+626Qmw/j/OcX1DAc6JvmrvMBYgz9PsRO8WASi73LZqbheA037UJsJcgMcz55+/hwCieamr7d0F2P+je8adIoDneJ6LFVeAJyuTP13mCcBmZpgT+QLom/5si04QwOWjSUJshgD82lf+upkCmFQfU13QIYBz6MzL9NE5/Z5C3M4xAXZsGa/2nBTgR4tl0Zt5QhQufNwfryTEwTXFfWJjIQYStxkQPISInVp0PosiBCuL871bIERgKPvZ9QQhRiod1FckCpGUv8g38YwQi7sYAsMsIbY4+7SZlguhm+Grl9IhxKL7zKnAcSH+2vpzf6JCOKrJrWt9loZj+uqWl5k24Rg7PbrOyyMcZf0ZbZNl4fix36GiuTIcj8qDy/Xaw/Fx3Im8YlkEHKWv/VeaR+DGx+HONbYRIF7801XHMwKzf51zJiVEgM3It4pMj0DVHZ1dlzoi0LfSyBBjEVB8uFFGnojAg5kiQvxkBIo3/pUg0YxEQDpFM9o6Et7GzyuO20aixehQR64gEg9MFNXjMyNRs2lto2FHJHrH9fuPTUaCYRvxvkEpCvIdLU4srSgYZNLMVhtHof1Gm9ov5lEoXCZb9qQyCiq/9R/T7oiCIX78q6kUDTtF97WLzaNh+rtMCNtoEM9fO5maFQ11Y8m7xMJoOC4+dCO7Mhrejx8lHrwbjSdrTNcqdUQj3PrSf+u1YiDcq5cwJIxBaY1i2pOsGFzu2/Hk1GQMagqKqKlKsbBXMdniJIyFbqdk7ZrwWLziXhjxS4pFBdHm1HHPI+gLzt63kH4EjvfM7EYajyBGYmv68nAcbOgLFLfsjYdAI71InB+PiXHT+N2cBKSqaLciMgH3o4OV7OMSkLZJOJ33UAyhbnzOEUEiNovrV5/uT4SRzaELai9TwPy7MWXJqxS0rK8Z1+xKQeW4iuXydynIvOmV7vMpBQFrajZ8qzmN/wPDbmzu</binary>
</binaryDataArray>
<binaryDataArray encodedLength="1592">
<cvParam cvRef="MS" accession="MS:1000574" name="zlib compression"/>
<cvParam cvRef="MS" accession="MS:1000515" name="intensity array" value="" unitCvRef="MS" unitAccession="MS:1000131" unitName="number of detector counts"/>
<cvParam cvRef="MS" accession="MS:1000523" name="64-bit float"/>
<binary>eNpdl09oHVUUxmfRRRcFRxB5SBcPCRjQxSBZdKVTCfKWI1SRojDKWwQVMvnXvMY0Xtukvmq0k7SN0Sb6tG18xGrHULD+ZbQtRNA2YJUnFhzQxUNUBkGI0IW053eEk2w+zp17zz3n+84598XzPC8/933o3fwbPis4eu4WukMbgg/+LOvJkNh3XBV7tSXYXRPcNi949zuCd60KrrwruJEI7n1P8NePBBsfC7b43poUzA8IZsOcH+f7fsFwRPDhtuDiacF+id+7xHrjvOAjueDVTwQflfXph/zdt+x5ydc7+5agk7jds1+J/diavffHrwX91wVrH8DTQcHqPvj5UPBx8VdUf+e75OuKi2J78NY5KrjMfc3PBK+jy+0/ib30KffJuXzjB7HjF4kHfxdm4cGBLxHPccH73oBv1heI9170qZ8U/Jv6mCUuHx7+OIPOpwQfwO5fFuxdIk7024m9izyvzWFTF9vRsc33gLraST4+tjfE/iPowv4OegwQ955jrJ/Az5fwwPe91F9JHB51F4/hvykYEV85xT74SvneexgeZ6hX1te/4L7XOI8OCXV9hf5IyaMBrpNPpuvoVcFPHd28FBsMyd9Rh9uniedt+oT7Fw8JFtRpMGHrZQD9NqZtXXeIoyBPBw8N+H3ufcFNzuX0awyvdfY9Tb104L31vGDPm+SF/5T4mtiz7C8axAeG1H1InPUF7meu5PivomsPfGXYpzUOzve+gn/RNb98XeyjzJNN5oSH7ilxfDtv9U3gtatzYVTwN/qpTdwBfi4RRw0dfGf1jU6YOF39G87j/xnmcgTvOffdOGnvj+Algd+S9Zy+Cok7o8/30Jc+ev9yWXAKHUv4qoEV9IrgvdR4hCe3uyP2wUywj7yiOXuu2tjyDsBXdsC+GyX5R+zbRn848nHMnybzIIJP/wXqfYV6pL8qLwvexvxfWoRH6r/K/Tn8tWbNO+l547b+lG9917xB7ue9K7g3xt8F+vMw87RD/zaJq4SfGF0D7H+v4Jf7dnC+j3zbzKVi0NZHAM/lhP1eJb4GfPrMpQg/PnpEnK+g4+oZ+16mxB3Cf1P14X5f+xk9zsN3yn3pkN2v/ZHQvxn5xlvrhfV0zO6vELcPzz3UXZDaOeLwE8PL5/R3QVwl+SWjto9U/0x1oo/b9HlIHfzF+15B32vLtl4j5v8N4srRJaWfnoDPXvIo4aWPvlynX7tHbP0dT63uwZCtU+W5RA9HXabD9pxL7DuZTtm55Rp2rmg/pviNB+26/l5UexEdwn02vpA4cjDEj4e+AfsKeHSvCt7JHOs6u88btnqrvwXhsbj/T/t7Iyf+lTU733PqJOD9W5q3ekVjtk6UH51j8ZCNpxy380LX9X1W3bTu3Yxdz7inRZ0G8FhTfQZtvYXEPTBjv6u/IrH86JzRe9RvuOV98fg9uUlfl3zfNWN1Un21b6sjtl4c9etrvYKT8Oz223dO38U4sXM7nbC8e6Nb8oLn2jE7NzQe5eX/ep+w/dBx1nac3zFn+dH4tT/0d3U+Yuew6pZpfU2aOdf67h+xn+T3QHnK5u3w58HPU138kPc9vOf9C+b/k5t1/h9z2T8C</binary>
</binaryDataArray>
</binaryDataArrayList>
</spectrum>
<spectrum index="12" id="scan=13" defaultArrayLength="352">
<cvParam cvRef="MS" accession="MS:1000130" name="positive scan"/>
<cvParam cvRef="MS" accession="MS:1000579" name="MS1 spectrum"/>
<cvParam cvRef="MS" accession="MS:1000127" name="centroid spectrum"/>
<cvParam cvRef="MS" accession="MS:1000285" name="total ion current" value="1054947.00000000"/>
<cvParam cvRef="MS" accession="MS:1000504" name="base peak m/z" value="113.07418512" unitCvRef="MS" unitAccession="MS:1000040" unitName="m/z"/>
<cvParam cvRef="MS" accession="MS:1000505" name="base peak intensity" value="243131.00000000" unitCvRef="MS" unitAccession="MS:1000131" unitName="number of detector counts"/>
<cvParam cvRef="MS" accession="MS:1000511" name="ms level" value="1"/>
<cvParam cvRef="MS" accession="MS:1000527" name="highest observed m/z" value="1072.00452950" unitCvRef="MS" unitAccession="MS:1000040" unitName="m/z"/>
<cvParam cvRef="MS" accession="MS:1000528" name="lowest observed m/z" value="95.06363945" unitCvRef="MS" unitAccession="MS:1000040" unitName="m/z"/>
<scanList count="1">
<cvParam cvRef="MS" accession="MS:1000795" name="no combination"/>
<scan instrumentConfigurationRef="instrument">
<cvParam cvRef="MS" accession="MS:1000016" name="scan start time" value="0.116933" unitCvRef="UO" unitAccession="UO:0000031" unitName="minute"/>
</scan>
</scanList>
<binaryDataArrayList count="2">
<binaryDataArray encodedLength="3568">
<cvParam cvRef="MS" accession="MS:1000574" name="zlib compression"/>
<cvParam cvRef="MS" accession="MS:1000514" name="m/z array" value="" unitCvRef="MS" unitAccession="MS:1000040" unitName="m/z"/>
<cvParam cvRef="MS" accession="MS:1000523" name="64-bit float"/>
<binary>eNoNjHlczAkDxlMzJVlHdNhZRxeSI8ouWXk0HcgZG9VMzX02zcxvpppIq2ZS3kUosUmYmRQhO4pclWZ0CJvIsslREZujKCrU21/fz/N5vs8zU+9VZGvajLxFif0s0hZsoG8fJ6FugXO96wrrgC34auRc2qvZAppoaVyVcQtir16ZNmgehnut38vMyGF4YNPbSPcLA6+o23GffxjW/a9H8CYwDNpdXSyTOgxWZdtKBlLDMPrrkcrA9DCE7+jUfzOFIeO50tNACsehUb/PjaGGo27+u7aclHDcyl20J9YUjnn+o1seWkSAktRAmhAQgYh6R0qeJgLJIS8caaYIFJdSE0dUR6CoPOidN4mGy1PnfMsk0+Dy62eiwp8G7Sf67ncaGhrqojLzjTSgvvt+2k0aXlmeNZaS6DDU+J0xt6IjXZG3yCqQjm1zlBttNHT4u4tdqlLpuHd10hOKiY65Hkd1lGo61ti5hmSPiAQlYNL5eaRI1IU1axKpkTjk1nVRmByJzHDGYIkmEldZ5xvJpkis0l4eDLKIQsDD35tKyVHYVjDLo8k/CuP6CoJSNVE4K4ufWXIzChKfpvYYcwYsH8jUy5wZmNXzDxMuDEyY33fpqR8DydmxK9tZDJiZ3+vxSmEgMJdvu0bNQM6Bcd5rtQxczbu6N66KgVGjrz0Ja2WAM3QttMWcieUvX5ZJnZmorrfvE/ox0T4qmNrGYiKY3GN5OYWJfWOmli/TMrHDI+fKJh0TQcc83jZVMWH5aMm3kc+YyErs4De2MhEzec3CSAsWPmkOOZCnslCkKr3v5czC+JbNy+e7sLC+dfrJGj8WvrHuXYsPYCF8RniFL4sFx40R15tSWFg6b/Xef4+zwC0JJ3dqWXB722MmrWLBj3bs+PtWFq50KWaXmbNxuoXu+tyJjUhGaYLYhY0u8sBvvlQ2Zs65ZPeMxYZjw5DJbgcbD70MnttT2MhnjIir0Qzn5hMfnY6zwegTNs7VsjH6V8dHtjo27NZGifsr2LDKpXwYYWQjIauefmeYXXeCPiy+yUZH9ynK52dsBI8tEGha2VicJMltGGIjaIzrKR8LDr53WXosdeEgrTz5JIPKwfMXCVMy2BwUeq9Nak4ZpnNW/KCWgzX7Hn6x1HMwQHdMtzFysKTz3eXsVg6w5ETBgzYOHj+f+fmAORfbwmwpxRZcvLn9wxg7Fy5u94Qa7alcxDv2fR/H4MIskdh5jsVF4LkQq+1sLpQ2Wc0rdnCRNaLrLFXNhblnsLD/GBdJWRNSqrRc3F1drt5VxcX1aNOLYiMXCRztA882Li7aDTiss+Chc8GmHRbOPIya8U3/lwsPZTY++nlUHgycSU8kbB5WkOvztRweNie7OeaoeXBlYmOsjofMMQUjFufzcPdCyWGRkYcW1o8TVG08zL/8Z8TJlzx8u9k8t9Ccj2haW8oJZz70pnsnKK58/FGQPXScykeFbLY4ksXHPXLasQw2HzanUjv6tXz4Bn8qdNbzcemn4rSdRj56JmV6Ctv4cD5j8fR4Ox91c1T3B8wFGNm4xdjlLEAlveGJjZsACUlpLc+oAgw6cb59YAswqTFuzgWuAB3nXV+8VAuw7LvddUedANW8Fr9uvQCchqTx56sEuL4h+5qZSYA9gis1yW0CXHPa4XPDQogVvR75Ay5C+CdWcAo5QsxuNpHpaiE8rBbbntMIEWx/1L1VJ4Tm9ezJ0/OFcBHRjicbhXDPZTwa2SbEJqNbo65diJqaWaIzL4VInIiRbAsRBOn7UwpcRFgr0eV6TRfBwdK4h+0vgp/74aurA0V4/TRgQytbhPqu9cdKeCJ4CU/4LE8VYcEtypwinQixzCuuT9pFuHlu6vYQkhinyoIaSK5iMFk0EsVfjKEGuS6ZI4Y7tdcxTyNGuuGrdqJeDIEqcPXyk2I42USNLzeKMdXf/nVQtRiqV0yPl21i3LyWHXnulRjR6TFfbllG47FZrdVj12hsIJleLJ4RjV9Oj/+1zD8afWqny+MDoyEie2mXcqIxzXvPDOXOaEy29NLr0ob9xGel3bpozEseHCtqj0Zk7af/WCQJ8vpXVD1xkWDQcHBv+HQJLp1dtfY2VYLVDhUkXoAEM+5nKoQcCSqFaYsTuRIkOU3s5qRK0EKRlkMnweOwXuGefAmCdkfwFxVIkBtffTK0RoKOV7dLv7ZJcOHpnh5OhwSv4kYufO0Wg5mj62OTuDGQXu+y4O6MwcH5ajeyPgbJjB+O0tpj8DHBn9VCkmL5Str3R65S/LxS9+C2mxQbGL+E+s6Qgu0w2vqVvxTbKwe87wRKEdJ6IyeXKUW1si9YwJFiFWkmsYwrxetG+/DzfCk8VNVVxjQpZquIOwa9FKV5o0jWhVJQci/YJ3RIEd4QvyvOVoYvPZSMrc4yPArkL6Z4ybBZM1R70U+GDxXBDYoQGbJVPqfYLBmsFhyZfJyQQZu9tvWJQoY5qveFL9Uy3FhlZpAfkEFTZ15hnyVD3alUqkArwyuDIWWKXoY//q607vpLhuLOI0UnDTJIJi3nrCkZ/rFkaVgmGcSd2TfbG2XAm2spQ20yRIbmB5xbIEeo+6DirpccLdYJYw76yfHrwoDH/4XIcfLAXb7LJjnWi99WkthypE4vSpvNkcMqotRql1wO0+SBGD0hR4HzP7e2KOUY5/T+aFKKHKW1b3M+HpDDu/ZQzVa9HPmyj4VRBjmMB3yX+ZbI4dPm4HK7UY7qhI27nn2UY/tmtviTOYGywpNrppAILMvaP6bblsB167n9HhMJeO8b3P/cmcCx4YGDFwFhIzHE8ibQt9xqtheVgO+D+MWdIQQyai03Zm4iUHJDfuNnNoG6P/8WnuEQWHR5bf5oBYHcO0Xif5UEvOqN1uFqAglv7Vc81BDYtafIdtQBAofrudYBWQQm/9ItphkIGE7zXnleIBC/cn2EcwmBhvSc8d9bCYjn3c3kdxN4MPXgh46PBOQ+00h/mivwzkZd/NMEBfgp8fM1ExUoqYz5ucFbAZWZPrHPX4HtWU5nVm9U4HA5p7yYUODr8f7c8CwFzivdbx01KXDwXec3s/sK1OWIcihtCihCbn8f+KjAkf/KP97rUWCSX3z7BDslljap6I3TlDjNSnns4KKEI8NzLMVNiUHz7o4nnkocpSzztfFSQhd4rC5ooRLrki+GNkEJmq5GuX6jEh5fIhjL2UqwC00VofJhema5OyqV6Jw2cWHxPSVqM7IDGL1KzMwrco4mx2IKiWamsIvFJ1u3+7vcYiGcXvHHbWUs/GuH2n9MjUXZtg3ReU3DPfeuotIQBwfb0h/bS+OwgzWn2WFhPJRP+49MCYhHxlJT4OTf4mGkPphVHhuPZj+hKEIdD/aqQ9fVZBWGJuvfX56oQu8bT8cspQpSwX6n9F4V2pu+Btm7JeCLPIFXWZoAp7O1vreaEuAnnPnYceFWfGkJPDH+4lZYT/l88UTvNtxx+725npyIsSd+azjFS0RmiNpiiUwNP/uH6/oINeDRnOGnUiPsfnyd/w411l0Rdoxp2I1b3v+8pTzajentI6rsn+9Gv4GpI1Xuw/8BUC/18Q==</binary>
</binaryDataArray>
<binaryDataArray encodedLength="1292">
<cvParam cvRef="MS" accession="MS:1000574" name="zlib compression"/>
<cvParam cvRef="MS" accession="MS:1000515" name="intensity array" value="" unitCvRef="MS" unitAccession="MS:1000131" unitName="number of detector counts"/>
<cvParam cvRef="MS" accession="MS:1000523" name="64-bit float"/>
<binary>eNpdljtoFFEUhi8ikkIxSJDFQrawsFy0sbAYRdRCYQrBBVMsKBJEkkmyxqhRR01wY2KyatT1Fcf3aqKOJmh8sj6KFCGsgnFBhfFJBJEpU1iIOd8tjtv83Nl7z/3Pf/5zZowxxpn3zjH/fq2hYNeQYDQ2jaWjH6bRnxiX53VnBLcOC/b1CQ5fFTQHBdvvCA6eFaz2BD8Rf+UjQWe/YKpJ8OANwdrzgktuCm4Dax4In8QrWc96Inhb+FRuz1kxve6Br3dKsF/O+5tfynrfFcEB4syE58b7gj55xLsFx68JFgLBiU+Cbcc490JwwSXB7rzgj7uCc+F54Z7o+rAi67zkY5LcX5FzpTPvZd3EvTF5JA4JltEt6kIX7vvI/vncOwO+31h/Qf8e9JyHDkeo38hp9D8pOHYBXjl4HBa8dZl69wtmqG/5qOAq+KzjvOF53E3dyefjRcFF6Jji/u+PBdPw2Ab/qAfdqEtULzjlU+9O6kdeoX0O74DzTiNxWrWeo9QpAd9gH/zI0yWvLWDQpX1WR308+qLI/1tYF44LLuf8GOsiPBMd8G+hL4n3h30RfAL2jaFbRH0q5J+E/9QA+rM/5PkgfAvwCDn39AT8d8Kjnbzph/QBwVK99mMt8ZwGwUnOxVZnG6cZfru4l/Np+E/2ko/Uxel8K+vVg4LL6JOM1SFLfHTIcH+wg3jwDVmX8c1s5lgEP4c4Pj6YtP2PbgHrEvzDDu2jsswvv7ak49ahi4ueaXyQpL5uG3rb++G5kL5N44v1z4lbQHdf+7DK8iP/nOTt1LxhfQud8P8UfWiYuz73G8sHfh58PPKu7tQ6Wl/nyS/KKj1MDr9109drqXepSeu3ib4rWh/bPqfOrj2Hb/ydyifGWN/AaxFz51ef9meK/13mVRV9lYGPt0fq+JP3gst8csgjhE+mUc8fw9pD1yk7F6hTGZ45/s/i4xi/Vdgf4ON8i+Zp/TsJjwT7klldz5h9QbP2Q5J1jj4cRc+Up+vl8HwxdajD5y66OcRPWt80ax62Hs+G9LydfVL72/bZSIeev9vJKybu6BHBDWf1/Auzmm8J/XzydbP6/Z2Hr4uuMf7Jk7/PPQHn4yY9F2w/OHb/6f98A1/Tot+H1q8R+1P0l2nQ+Fp8Ggx85R54G3jW874e8f+L36a/o8rcX92m+ywAS72at/0uG2VOJuHj2PruhXej1vU632l91Mtv1foEYOTpOhTwQ8bO/z3oxz6DjhF+Dri3aH2Cf0L2r/mt++8u87d4bhozSz/zfcp8uUq/e7udvxUH0Ws=</binary>
</binaryDataArray>
</binaryDataArrayList>
</spectrum>
<spectrum index="13" id="scan=14" defaultArrayLength="305">
<cvParam cvRef="MS" accession="MS:1000130" name="positive scan"/>
<cvParam cvRef="MS" accession="MS:1000579" name="MS1 spectrum"/>
<cvParam cvRef="MS" accession="MS:1000127" name="centroid spectrum"/>
<cvParam cvRef="MS" accession="MS:1000285" name="total ion current" value="886866.00000000"/>
<cvParam cvRef="MS" accession="MS:1000504" name="base peak m/z" value="113.07423827" unitCvRef="MS" unitAccession="MS:1000040" unitName="m/z"/>
<cvParam cvRef="MS" accession="MS:1000505" name="base peak intensity" value="247781.00000000" unitCvRef="MS" unitAccession="MS:1000131" unitName="number of detector counts"/>
<cvParam cvRef="MS" accession="MS:1000511" name="ms level" value="1"/>
<cvParam cvRef="MS" accession="MS:1000527" name="highest observed m/z" value="1071.99047165" unitCvRef="MS" unitAccession="MS:1000040" unitName="m/z"/>
<cvParam cvRef="MS" accession="MS:1000528" name="lowest observed m/z" value="95.06368787" unitCvRef="MS" unitAccession="MS:1000040" unitName="m/z"/>
<scanList count="1">
<cvParam cvRef="MS" accession="MS:1000795" name="no combination"/>
<scan instrumentConfigurationRef="instrument">
<cvParam cvRef="MS" accession="MS:1000016" name="scan start time" value="0.125333" unitCvRef="UO" unitAccession="UO:0000031" unitName="minute"/>
</scan>
</scanList>
<binaryDataArrayList count="2">
<binaryDataArray encodedLength="3096">
<cvParam cvRef="MS" accession="MS:1000574" name="zlib compression"/>
<cvParam cvRef="MS" accession="MS:1000514" name="m/z array" value="" unitCvRef="MS" unitAccession="MS:1000040" unitName="m/z"/>
<cvParam cvRef="MS" accession="MS:1000523" name="64-bit float"/>
<binary>eNoNjHk4FIgDhmsGTyWphNguhtWmUiEi+pixqbW12dzX3KcxpyO1yIxdlV0lbSQp4+h0lSJbZJCSI7s2v1+5hlwltS2Jyvrrfd7vfZ5vXsfuKIM6Pzw8MtPrr+WPq1rnlFFkf7g0J2Kxhz+yJzek/qL0hysheaRG7Y9Zh6lFwcQAZO+5O/FZKwBnnAauebkHwCT2qvF5SgBGbb6vbVMEID+Y0jubFICVRMuhobq53mw7Wq0ViJYFLs/0yYEwuu3Tp6IEgkDnNoUqAuF23LzzdF0gTFttz1cTg9CpO9q+yCMIjn+vnK5XBmEsVO+JZ10Q7k8J9i9sCELSjM1mR61gvA25XPurdjCSkwomLFyCwVNoDtRQgjEvq+qr18pgcK92ZUWrg2H1IOJGeH0w4hfzjtVqhSDM+4XFgE4IuEu70nW/DUHzMYf/GShDEGl+QFOdFIKUp7N+f6hDMFFxxKCxPgRpHiSPnPmhqCodG/fTCoWrb9/6aHIo4rf8khp3NBScqeKa28pQfNc2tnV33ZwfH+wcIYbBJy04sUE7DGr14ad/U8LwxkEQ06gMg+fDc0N36sNweZmdWQSBClNBm9kucyqOnrojsydR0WS4hN/jTkXLiPb1NjoVut+MGK5PpELWFa3hKKhwZCal8HKp2KW/I+6nWiqe7rq0KkVDBfrWvuieRwNfJBjsI9BAD6mwFZjTsK/HNVfmToNpIKn1NZ0Gg7qSm1WJNJgM5zj+kEuDWRGZtk9Fw/VkM35XLQ1OywTkJT00VKmMFtRqaJD9sW4shEBHQerrigAiHZPfZDmPrKFj9dbudzNmdCS8bbtiS6LjzoVrG2640+FeWWjlRqejjePr8zyRjv0762Sai3TERHguLM+lI2Nmz6Cslo7i/U12Xmo6Zr+kO4Zp6LAecHK5S2Dgw0iDa48ZAx+73mfsITEwnTO63IXMQPrkxuQaOgMrnoys0ktgQLis0+1RIgMPl6tOk1UMXGmd3/S6eo6/O4fcq2VAVPK57LCagZiyU+N76hl4MP6g6IiGAfGlnLzCfgZ6qkWvRmcZmPrYWmJPZGLqfcwrMxITsks3DDaSmdCYH44MojGhPXyzs5TOxJujtysvMph4QH1V2ZrIxL4LwyPjuUykRBX9bZnHxG/My6ZENRNqC0+tTg0T7jF2t5v6mcisqMhvILAQ90y+KZXIgkPZiPwHEgspWRkVhWBhaK9u2nIyC8fb97qbUFkom2kYVNJZkOhzWMUMFm6ctjjqpmBhSaTXwfEcFtyesTSaXBZEH6Z3nK1loU963uG2moWjxt2qvf0sBOuOVkYR2Zi/e1Vlnxkbq2edC2pJbNwp3rVohTsbZQ1mwXlkNn7ku6ynMNjIOBufpGKyQdm90r1Ywcb0gCi/VMVGxcGE5Y75bNjsz7zxp5qNnF5rvfR+NgyDjhkVvmSjoV7fT0HkoGi5uF9A4sDtbnPeSgsOLiQkrCkhc1CoOLRgks6Bv/SFj66Cg3N3Byb1VByoTPa1fJhjTY2xo4Oag4rNrZ4+/Rz46pTGlwxwUNyb8+7dSw6ajKZtuglcWK75v81JEhe2w8S1PWQudizdWTLJ4CIuyTy3nMWFSZ3OZKOCiyOHyFduJXExTeGfDFRx4WDjl5zZz4WnMTs7hsjD6WTyplkSD6tqtDbSGTy8P84uucHkgWwU2Vih5KF4178g5vHgdOLNuE4+Dweac3Soah7O+Pts1OvnwffjF8OmlzyYzlhH91rw4Wp5Ic7maz52fj/mN0vm40nJGyv/b+f2wgjuNRof1qnXBrIZfKzqk3/yY/FRuk2nI4vNhzPht4QKFR899p+fp2r4eGCw3XX+AB8pi3w3fWUhQGFzoY4tRYC4x3Lqz0wBLthcXFSuFMA+90TmjEqAoU+c7E0FAkQunMf/oBbgsG+aXtGgALSZwOY6nXDUxrd411iEo9dT6mVuFQ7z7Eu+HZRwfC7PHqhmh+PiHYZT1kA4yM5NfuFaQnxnStg2pi3EtuycuC8kIT58OkHZ8rUQXhFf16ymCPHGPO/EQaYQcsGBe4dYQmTlfndhp1KIjYHVWdaFQrRtuD/i91AIwumZ6+QBIZyExXGKISGkU4tqaywjMJl/au1kUgQyNUYxoQMRILoEUSaJIpS1f1T2Wojwbe5fi92tRLBKj/P+kyJCaiW259JEiPLo27OZJUJnjqqmiiPCeOvxRw9+EcFOYTxSnyfC/brj3Z2FIjR+TjpGHRIh/NFPcvVyMV6RcveQDcQwfnZ5qaOtGBlryUU17mIMpxPcU73FKDXI0T1DF0O28ufN96RicF3773TKxPCgUwoaFWLYnmXp09PEaDtg0Ls0XYzQDON+uzwxOqZbXM+WieG4YfdXYbfEmI14su5srRgryvIiHrWLsdHIuUq5TYJCY6+sDm8JRuIUk6sPSnBlS27YC7oETwtrrh6TSPAmZ9fOHKkEZ4z/opXKJHhWoXp5QC7B/Yq/gn5OlODXtx9ZpFsS6CgtidXtEhC/ZJS3ayQgxO482/WPBCwlv26QIEXD6DvCCi0p6hdm+pqtkKK17zLjsbkUleH34360kyKz2pl9yF0Kr+qbnwzIUkR4Gva/95ZiU1WXJvOgFNWWSSX+DCmmvNYX/86UAtqGmRNyKUzT/WO6T0tBaLfsZpRJEZuo+o10a+6f7lRt2i/FRCRHr+cfKSr0n7gssZXBCWSO2k6G9A3mLTPuMnSmurGGKTJMFRh6a7FksIm7GxlfJ0N+Xuws4U8ZrJW7Elb2y7A49qJZ878yWOnbTxkYyrG5+eTj9nVyVPqTxGaWcrxNK9o+uEUO/c+D23Vt57xmjaoPcmwf3nLK70c58otutlIlcjy+N2HvPSHHKr/beyMtI8E20ONuvRkJtyu3UNQRCVd15NLy8ijM7EjettQ+Go2M+NR1HtE491D4h9QwBnH1/pdT5DEwOe8jjpiIwVrO1SsXtQ8hPeDTwYyOQ9jKvc4zto+F6NZz24UesXAm3ewvOBOL6AxrvbSJw1ig3TzfWaxAS0IhCTEK8IT1UUhQ4PloTN2ythR884rd+q49BQvGmraadKagpylVrNObgtzdtq6T1SfxH55DWRQ=</binary>
</binaryDataArray>
<binaryDataArray encodedLength="1120">
<cvParam cvRef="MS" accession="MS:1000574" name="zlib compression"/>
<cvParam cvRef="MS" accession="MS:1000515" name="intensity array" value="" unitCvRef="MS" unitAccession="MS:1000131" unitName="number of detector counts"/>
<cvParam cvRef="MS" accession="MS:1000523" name="64-bit float"/>
<binary>eNpVljtoFFEUhi8WkipMIaKFOGKQLbZYMEKKqKNYpByChYXFNIKFmnFjTOIjTh4bN8nqjq+YIur4SFxEZUyCrAo6Vi5YuCrqYjWVBLTYMkUQjee7wt3m59zHOef/zzl3Vqm/v8WPzhqo1keClWeC8ft/mOz8Kva42Gp5VrDMuWpJcOGu4An8hPcE3y4J2i8FvX7BgYusDwsefkL8O4LTFcH9+CksCjZeC+7AnloQTMRvZm/rvjUMVj/I+tJ1wdU5wc3cz14TPJLg9xI8YsE6eS0Hgg5+spJPMvJZ7KNFwfQN56YFc/Ar42/XC8EV4ZWUvohtvRL8dV+wU/JKNn4Tu+sWuoTwPI+OYOcNwcc3BaPTgt3w/Y2OzozguqeC29FtA/paxP+EvTImmEEnq4884VcrCJbIa2WedfqjYwQd8NN1GT/0SwvrD64IBlOCB67Ck/M14m9BP+82daFPLF0n9G4nfoV19wI2+fj03wx2OiR4nPpV0TPHfa9XsDhBn8C3axSek/g9Qz+ThwMfH9uDbwrOomNwEv2IV4R3eFbwEOsZ/DnjZt7pKeJwzyYfe5D+5N76eWNOVIguLvnYnIvR3x8259PFX27S9GPD28NfC+fb0DEmT5/+adKfIfeSc/Biv8q85Xz0QT9X1oO5d+j0kH14N/P4QY+IuAFzErOfo54huifwtYhnkV/EPZ/8LOyAujTQa7Rq7hfRx+nhvEbijxHPGyAfnRd6ZpnjBjrs1u8b82YR36JuLve7a8SJ6Jtxc25dzQvePu+WQg+314zrk5+PLqoMP+qq0HcP73Zj0ly386Z/W9eTuQnI6xh6xPh3dL0Kpm4T6Fxhboo6T/wr6qTQOx40+1bvu/BSxO/Q77t+h3yznnqedR4putbzZryIfF3q4wyZcxQST3Fuk35f6NcOdFHYdfrBoW4WdWuj7xV5eCXzfIp/hT8rb8aJ4LvMvbjfRN23us+0HeGnpucTf65v1jGkHh73HN98HxPmpmXUnMtQ3tfk53d0h2/EO59ix/jJoF8T/+18nyvkp/rN8zrOQb5zivom2m+fOZd6rtIes28teCviRtJfzrYf/N/Q/3PkO+GkDbOvtj6Hb/m/fn8AGCR8Bw==</binary>
</binaryDataArray>
</binaryDataArrayList>
</spectrum>
<spectrum index="14" id="scan=15" defaultArrayLength="233">
<cvParam cvRef="MS" accession="MS:1000130" name="positive scan"/>
<cvParam cvRef="MS" accession="MS:1000579" name="MS1 spectrum"/>
<cvParam cvRef="MS" accession="MS:1000127" name="centroid spectrum"/>
<cvParam cvRef="MS" accession="MS:1000285" name="total ion current" value="786029.00000000"/>
<cvParam cvRef="MS" accession="MS:1000504" name="base peak m/z" value="113.07428334" unitCvRef="MS" unitAccession="MS:1000040" unitName="m/z"/>
<cvParam cvRef="MS" accession="MS:1000505" name="base peak intensity" value="273430.00000000" unitCvRef="MS" unitAccession="MS:1000131" unitName="number of detector counts"/>
<cvParam cvRef="MS" accession="MS:1000511" name="ms level" value="1"/>
<cvParam cvRef="MS" accession="MS:1000527" name="highest observed m/z" value="1072.00662335" unitCvRef="MS" unitAccession="MS:1000040" unitName="m/z"/>
<cvParam cvRef="MS" accession="MS:1000528" name="lowest observed m/z" value="95.06348938" unitCvRef="MS" unitAccession="MS:1000040" unitName="m/z"/>
<scanList count="1">
<cvParam cvRef="MS" accession="MS:1000795" name="no combination"/>
<scan instrumentConfigurationRef="instrument">
<cvParam cvRef="MS" accession="MS:1000016" name="scan start time" value="0.13365" unitCvRef="UO" unitAccession="UO:0000031" unitName="minute"/>
</scan>
</scanList>
<binaryDataArrayList count="2">
<binaryDataArray encodedLength="2400">
<cvParam cvRef="MS" accession="MS:1000574" name="zlib compression"/>
<cvParam cvRef="MS" accession="MS:1000514" name="m/z array" value="" unitCvRef="MS" unitAccession="MS:1000040" unitName="m/z"/>
<cvParam cvRef="MS" accession="MS:1000523" name="64-bit float"/>
<binary>eNoNy3k81AkDx3HMqCxKWmwnmRxlrSKPpmy+jFGktnKEYcz8fnOZMeYwbVY9iRnUrkqnNsrVZbVSi9LSg3F0uK/uwnQgHWpJtp5df35e79eHtKh1N6vfBmOHb68rqWHoKump5jPC8ORBzZghMwxZR0b2HdWE4bR3bGCrNgz1UUlHfCnh+J9wzGS2YTiEN210nj7hMAp/51jhG46udp64Th2OEUZIu15aOH6a45g4Xh+O0Cvbs69SI2A0/NJpJiMCWo9vVvX7RuCPTRHsZHUE2k+Wns+vj8C49W5NOYWF7LjJPCMmC+f2OHuUa1igbhspcq5nodmi8phpIwufZyZ98qJGYvkto7c5hpF49V+9kpA1kbh/fGhmrW8kciwcegY1kchKL32bp43EaOmOWXsbIvGJDNlQTo3CrtlDJ7x8ozCR6J1l7BeF1yutnCiaKISNdm++nxqFDev+MnWsn/J5Hx/Pa4xCk72F8KA+G5dlJTnWVDb8M4WlagYbKQse6gUks0Gb96NLpYaNTOM1x2fXsxFafFG3gxKNLe6C4krDaOyvpJl1+0YjMrfy42+aaBhVHiq43hCNIaaK5BlwEHitcNTPlgOlfuu2Ph8OzEp63/cTHORaCzrpKRy8/7/Yg6XmwJ9hsOFzPgdJjU5PxXUcqFt72goGOPg+Z73LAwMuWmxzKYm2XDxy1H2M8+Eifk5D4gDBhedgFutGChcN/SviPAq4sNhkGOFfyMW5ZVcW3avjwmSB3GraUy60iVV/tw1wUVEeFRJOISC1lhuOLyLwgbHzzde2BNrCzHNW0AiIrYa3VPgQ8J153W4VQWBagEHbSAqBvRIP66E8Au4Ly/T6CggEH7YMSqoj8MN/pEEPBgj4TKYv0RqQMN6V77zPlgSxO/UGQSNBc3PeRGeQWHzJ9aWOIPFKd9lrxh4Sw8eLZpenkNgdpb+hVD31VdIHOjUkrD3dJswKSdTMPajQqyHRdnd/FVVLYkGI7g63gURzoN/KtAESLW4vvQb/IWH69EPJKgoPp/dnJm+m8dC0i5W70YeHJE/LL14MHp7/VKPZSfKwfdU+y/cpPJR7TC7sLuBBNjG/xFLLg/dv6VVvB3j4kDSX3abjgXWitauYwsdY8mvz1TQ+7n+bd+YfHz6GMl+cfRfNR9OPXb+ME3wE0DPdNqr5uHigzIiSx4d/cNAYtZAPuvn8B0VaPtSyIj1XHR9fDgpbmRQBiuSTrUa2AgzmRzeX0gRIp4sWcRgCxHVVe4WSAsywenOykCfAqq/2SX9VCxC852DQ+kIBUrPP/Ew9K8AQceyXpVoBynY7pPvXC3DeLeXoCZ0A1am3bY88F2BtVsXiRIoQCQtCHs+lCRHk3zZ6iyGE1MWn4RIpxKnO/CsjBUJY1Jw/lqUVYmvLgXQ/nRDhvbpXHc+EMHBaaraMIoJh++OAIpoInybN7Z4wRFjWaLN6gpxqXM/O54vgJ2oXX1OLwPb6q3OiQIQZfqO2IWdE6Ki7uq5aJ0LPoEkjdUkMqJKNLhd4MZh3+tSrtWdjUHc5oyNGGwPOuW8sl+piQPEWTP/jeQyif7Ba4EgRY/UItrbbihFzKL1jtb0Yn5jdDpMMMdJ8GMdi/MSYvyPtU7FAjDmBp+pSC8Uoiha9+0iTIDTzV29nXwnSWOscUnkS9BK5mjKNBPG+F5bPOjPlbJmz6JwEFXM365/USvDxzZ/vAp5JYKA4k132QgIXJ93VlmmxyK3cij1LYmHYbTr22D4WiYy4nEpmLN7bhcy6WRiLnV7zynjPYtGUXrWsnyaF67Fsf4q9FK/ly4JZfCkebl/TvUkjBXGrotrtvBTUOaYBrk1SNJL6Lvd1UmQYXBi2eRaH+pJD1K/sZLC5KF453UGG593n8lO4MhRr7/1dI5Shuv1O3N10GfaOuMcPnZeB4pn3yKVJBr7dq1ML3eTwvjTu0eEjx4yIwKA/lXKopk1vaImXQ0+TQV9/WI7b+szF1KNT7aSIy70ix40NTafudMoxaV8lYboqMK6kHzAPUuBSt5mZQ7ACobceeRYqFLjulXU6X6nA8ekpxe5lClTYfYm73aXAo/bTtJfvFVixKaLUlKpEKX2tv/HXShgmm3TdtVUibO6658yVSpCW1i+6typhUZucfDZYiYKh5lDzeCU8vvu5s1+lhP4jB4/RI0r83iTu61sZD3bKmspa33j0T3jXLumKR+9hPyt7CxXoC5vzemxUGLiXoDG1U4EdGJrcvlyFAFXJNaq3CvG1TybpQSq4cx33icZUUExsmTjUsx21/Z/1Ld13YH1CycUA5g4wFqX15o4lQFp+9+Fy90QMJ3TI18jVGNMsPclIUGNWoIkMe9Q42XA807Q9Aydavu+wuZcB96Xv+qb3ZcCEwbw5rSYT/wJN1Dje</binary>
</binaryDataArray>
<binaryDataArray encodedLength="892">
<cvParam cvRef="MS" accession="MS:1000574" name="zlib compression"/>
<cvParam cvRef="MS" accession="MS:1000515" name="intensity array" value="" unitCvRef="MS" unitAccession="MS:1000131" unitName="number of detector counts"/>
<cvParam cvRef="MS" accession="MS:1000523" name="64-bit float"/>
<binary>eNpVlT1ME2EYx29wYHBoNFGHGruYMN7g0MHhnOygyZk4NMaYGxw6GK1StEiBE6riB7FBwKpELwYNIMiJBI0f5AZNqos1MhAGcxoHxg7GmDj40f/vhpfll+f6vP/3+T/Pc4dl/fs7+NH5D+vYnLgxLe5stOkcWW/T3/1Bz3/dF3ctio1hceyhOMX5PZPixLI48kacvozOkGiVxOwMMfqFB2I//LYg5l6LA8/Ed0/FVrHNfJja16574bOef58Ql6lv7yt8Xhe3vhWjUXE/es1uMdMrVmpGff7Se/L6xa4V0ca3j8/j6G2Gs4/U1/Sq4h78pG/h+5MY4zt3RQwviIFP/SP0n/ti+hdOiat1cdOs+JX7v6Cbvi1uI44HxCXqyCc+zlDXDfHEjLkHHdeIqatObNFfhzhF3HEXXxfFIs//PBfnxsQfdzhHnou+d9a8N6Y/rQq69Mlhr2zthbWdPh+4ydy6zDnn0GtcZe7MNcB3g/tbxFX24eg4+3Me/1XqhVafWE7qp88vuK95iT6zZ8VBcfIxPtD16MMaLCf9Y8/cMsSP18N5GDHHHdQV0K8se2QTR/Qtpl4H3RQ+auhl9Lt/KFK8EtAfztncV6TPDv5czvvMpZN6WuTF5BV4HpGXOYUOeZV59EvmudyQee7wqFlHyP7GzNdJdOmbj16N+re8ZG+Ys8u8InxY5AXoZPHf7DP3LGav7JL5HmaIw6Q+4k58rLEPIXuzmHyf0ItPmz6a5HnMLYRecj++s1Vz7qmy6duFDu9bjffK6zX9u/R5kPln8B2fg8RF7rV5XmB/Q+pPcV+KeIM+h+hH3B+iU+c76fF7/h553ea+BeQ30a2MmzoB75evPvi/18l/gj7vacD/yZ/z5vcuOun8BdCFMVY=</binary>
</binaryDataArray>
</binaryDataArrayList>
</spectrum>
<spectrum index="15" id="scan=16" defaultArrayLength="219">
<cvParam cvRef="MS" accession="MS:1000130" name="positive scan"/>
<cvParam cvRef="MS" accession="MS:1000579" name="MS1 spectrum"/>
<cvParam cvRef="MS" accession="MS:1000127" name="centroid spectrum"/>
<cvParam cvRef="MS" accession="MS:1000285" name="total ion current" value="742829.00000000"/>
<cvParam cvRef="MS" accession="MS:1000504" name="base peak m/z" value="113.07431325" unitCvRef="MS" unitAccession="MS:1000040" unitName="m/z"/>
<cvParam cvRef="MS" accession="MS:1000505" name="base peak intensity" value="278085.00000000" unitCvRef="MS" unitAccession="MS:1000131" unitName="number of detector counts"/>
<cvParam cvRef="MS" accession="MS:1000511" name="ms level" value="1"/>
<cvParam cvRef="MS" accession="MS:1000527" name="highest observed m/z" value="924.01839090" unitCvRef="MS" unitAccession="MS:1000040" unitName="m/z"/>
<cvParam cvRef="MS" accession="MS:1000528" name="lowest observed m/z" value="95.06353637" unitCvRef="MS" unitAccession="MS:1000040" unitName="m/z"/>
<scanList count="1">
<cvParam cvRef="MS" accession="MS:1000795" name="no combination"/>
<scan instrumentConfigurationRef="instrument">
<cvParam cvRef="MS" accession="MS:1000016" name="scan start time" value="0.142017" unitCvRef="UO" unitAccession="UO:0000031" unitName="minute"/>
</scan>
</scanList>
<binaryDataArrayList count="2">
<binaryDataArray encodedLength="2256">
<cvParam cvRef="MS" accession="MS:1000574" name="zlib compression"/>
<cvParam cvRef="MS" accession="MS:1000514" name="m/z array" value="" unitCvRef="MS" unitAccession="MS:1000040" unitName="m/z"/>
<cvParam cvRef="MS" accession="MS:1000523" name="64-bit float"/>
<binary>eNoFwQkg1IkCB2Bm3NdTSzreKjMqu9VKeEvZ/J5xpLQqOcaMMfP/z+UeV2J7ssb1StbZK9lypBPryrGarBlDOVraEl3remSpHGvbZNnvUzo8WTJs94WN0d5GHzU/KH6tXCtm+MHErNVO08UPSyyLn8tS/PBwwi65TeEH1lT4/kU1JkL/bWDe5MxE9fSHCHc3JiaUteH9Uiasx1zEz1KZIFtODaQpmPip1FP2ZzsTw2e9Lfd2MjF6LlwuV/PHod6H1nJnf5i9iY3zkPojfuCl9nft/qA636xeoLLwpf4N1a8YLNT+Q9Gj68KCR+Lv8bkpLLiZGe472M6C8Ix+onoHC/o6KQEcNTaMDS7+dUOdDZ+jeum5+9j4pvF9a58jGyoNnMw2Zzbofe8OzqSwYTDJnwtXsKGRWpOTrWRjkC/W61ILQPmxf3lQXQNwodvI+l5qAGqrvef2tAdANc4mdlUZgM5LN3hSVQ4oBqHnNqhxMBR7+mwyg4Mz7FOcH77lwIr0qrqTwoE0+5897HYOsh2bk2ypgWh82PTZXfVAbHLXTZh1DgRV/U+PSymBmLGsdpcpA0ELpW8Jp3Dxun8p/yCNC9aDPP1hJy4WL945/JTg4j8LTtH2yVxs42SJ2FIuoGlkZljKxdCWpO5cORcDK8YeRaNcMGzmPF9SeKjVtswJoPGgsZDkIXbiYdN01+XjDB4CyssevSZ4YBWcUP6YzMMVVpKjbykPA69VFP5lPIB5/NWknAeHj04uOr/ykKUs33B/lIcO7y/mzSgErPsiznGoBAbMDHJGTQnU5mzPW0sj0LB9Oc2eTkCUF//fSicCK573tvm6EBhUp7V7EQTcvy+0eJpMwMJnV+VQMYGa4es9raUE0hsM66LlBMqmGlKPKQhMxZveHBwlsKFqXqKgkCDyrosLaSQi9BamI+gkLD5+Xu/AIFHdfCqolSBR2FU2oJNEomFxvrwgmQQr+/FlWQqJE7t9LnxaRqL9ha7Gm1YSD5gzRL6CxPbt7DaGksTS5majxFESmb35JR1jJFSe3JbaUPnIHNd0t6fz0bQqWR/A4CN8TXG/C8mHKbOjvj+ZD8d96q4jpXzU/f+kzFrBx6vu1Mi5UT4uGOZaPBjjo+C9vlYnRYBrl0LZNVQBBj2Nr39FF6D0SXI8gyGAU+/pXeu4Ajx3NHh/hRBAEWDnkE8K8OTjeZM9UgE4v2Xsf3tFgAh39RPDpQJ0VryL0b4qgFFUdHalQgAX2fDpQ2MCfBgsrl2lCNHzPz3/RTMhvk7Xqq+hC/HdzbfMfoYQj+/aL+8ghaiqeqySJRViZUNCr6JMCKLC2V6zXIjzK4FNdIUQxSrdyzfGhLhqnGBTSBHhjEZ5vIQqAj04tqqZJkJS12RCK0OEwZHssNOkCE/XPW1/kyzC7owOlbelIjiFbCyqVIhwaFV2kjEmwg6rlaAeihhH6XNdZ+hiFOzo++kFQ4ysiWneFCnGRLDVgRWpGH9VqIW+KxXjbIWf8b6rYlh5zM7mjYnx2zr+1kFqED7/Pl6+Sg+CqRa3sY0fhAOvd5SIFUGwk2UsmIwFQdb5yvYH82B0xepSbbcFY1J+2f+IazAuxl1JGyGD8SzN1alaGIwKS+J8fGowtNaNmEVdC4bvs5KdPmPBGMiY5R1VC4HVYUe6qnkIlD1HvonjhyD70KmdV1NCcGBKr2nztRDo0G/V/TgRAj+t9cv3NEKh2ubayTQPxRf1Owuzx0PxQLfA8wU9DNO+J3r1+GEwnvq4GigIg68Vz5tWHobn6r84WVwPwx/3Wl99Nh4Gk8ZiaclkGCbTtUVGbuHIlikSjoyHw75oLWXWPALTM+mbSngRcDLtNb4jikDvzkey++kR+N3VIjRoMgLab7+l0K0lcItOqvY/JsFqYs/9rmgJcm52rg/KlaCrSafZLl+Cw1v7iNu1EtDn/0CLXIIVU2/L0UcSKCWyStMxCcQXhoiWY5HQLKoqyYmMxOYJ0O5GRSLDMeyRLDcSoyMOD13rIzFfUxIyPh+J7JoDdcOUKEQ56i1tVIsC8b4lk2sTBeeid7laXlHoT/ugzDoehbo1Fu69MVHYGPKlZp9NNHbFFe91rI9GTtaQlPJLNI640xJNjGPw0uZO/cCWGMyYfWqxhx6DPehUf747BopAuffXXjEoqhmXCBZj0H3rZamBbRwG3HqX1tomoHzZwWu/RAr57cIWnJSi1pyyxi1JikIaLfKTvkxsrh3cZD6YiZyhLbe2Dmfib1c+FvU=</binary>
</binaryDataArray>
<binaryDataArray encodedLength="860">
<cvParam cvRef="MS" accession="MS:1000574" name="zlib compression"/>
<cvParam cvRef="MS" accession="MS:1000515" name="intensity array" value="" unitCvRef="MS" unitAccession="MS:1000131" unitName="number of detector counts"/>
<cvParam cvRef="MS" accession="MS:1000523" name="64-bit float"/>
<binary>eNpVlD1oU1EYhs/g4FDkDh06XiWDk9zBwfFaHDJm0MUpiIhbbmvtn9Hepv5ErXjValu09qJWUww2WqwRCmYQrSJyQZHqFLGIOEgGKRF/EPM+EU6Wh3Pyne+83/t95xpjTLj02jf/foU58Z4Ylp+1WPv9Xut9r/T/QkVsXhedQTHP+dSUuHZN7H4kNkbFxWVxdUyMOd89T54JMST+Tyxuvy12LYojT8TPZXHrkpjt53xfi50/nJ2tOja/0f7uSXTeED89Vn2TT7X++UCsD4mVPHoj7kHfHuLDXtGtieaSuKMgzpOvtCBuK+FronWuii78XENnxzT1cq9zCj3o6mC/fFXsvSt+uylOXOHcOXHvHXHmvriJfm2YFVdmqGdE/M75OG/HNQaIGxe30JeX+JnBj+pJ7g/FhLV7Aj/Zb4zbOivMT53+76fOD+qT+XUBf88Txxw1DtF/5ik8K/rod46LNebDHRanmaNqkXPHxOg0evAjIX7XRXEKfR5xEXFF8ty6bNfpH+F+9Ebte44yNwO2Xhcfi/gSjdrvxUPPV95Nlnti8nfiW0Re02/HVWGY4z7m1eBjhL8e+oLD+B3gZw9kv0K+NP18wVwfZI4T4jzqSuBG+uKiwzDfaeroGrPnKEPd75g7D90NdAXozebsvPU+/EW3j6/OrK0/IG74IXnO4Af3hPTHp39Z4uOCPYcpvn8u/4c9tq46fclQX4AP67zLEnqc9neI+Ymos0q8wcdo0K7T476Eviecq7Nfas/vkN2X9jymeP9fiEs4F6MjJF8T/Ya6giFbV8y799HxcYV60LnKnLnkS1O34Z1lpKfWfKv1cgmdmqfwwHN8nfv/Lv4C8FAdvA==</binary>
</binaryDataArray>
</binaryDataArrayList>
</spectrum>
<spectrum index="16" id="scan=17" defaultArrayLength="190">
<cvParam cvRef="MS" accession="MS:1000130" name="positive scan"/>
<cvParam cvRef="MS" accession="MS:1000579" name="MS1 spectrum"/>
<cvParam cvRef="MS" accession="MS:1000127" name="centroid spectrum"/>
<cvParam cvRef="MS" accession="MS:1000285" name="total ion current" value="698418.00000000"/>
<cvParam cvRef="MS" accession="MS:1000504" name="base peak m/z" value="113.07417910" unitCvRef="MS" unitAccession="MS:1000040" unitName="m/z"/>
<cvParam cvRef="MS" accession="MS:1000505" name="base peak intensity" value="253672.00000000" unitCvRef="MS" unitAccession="MS:1000131" unitName="number of detector counts"/>
<cvParam cvRef="MS" accession="MS:1000511" name="ms level" value="1"/>
<cvParam cvRef="MS" accession="MS:1000527" name="highest observed m/z" value="924.01236396" unitCvRef="MS" unitAccession="MS:1000040" unitName="m/z"/>
<cvParam cvRef="MS" accession="MS:1000528" name="lowest observed m/z" value="95.06337118" unitCvRef="MS" unitAccession="MS:1000040" unitName="m/z"/>
<scanList count="1">
<cvParam cvRef="MS" accession="MS:1000795" name="no combination"/>
<scan instrumentConfigurationRef="instrument">
<cvParam cvRef="MS" accession="MS:1000016" name="scan start time" value="0.150333" unitCvRef="UO" unitAccession="UO:0000031" unitName="minute"/>
</scan>
</scanList>
<binaryDataArrayList count="2">
<binaryDataArray encodedLength="1972">
<cvParam cvRef="MS" accession="MS:1000574" name="zlib compression"/>
<cvParam cvRef="MS" accession="MS:1000514" name="m/z array" value="" unitCvRef="MS" unitAccession="MS:1000040" unitName="m/z"/>
<cvParam cvRef="MS" accession="MS:1000523" name="64-bit float"/>
<binary>eNoNyn881AcDB3C5o5QxtMmPsty9GjdGwpNq8+mONGGxzP10d99fd35156hmWeru1Bb9MhGl+RXbM48Vqi1elDuV1Bmpx7NH1nOHttRTjdW0erW9/36XfjkX62JOw7zEpDIdW4jHkZz/FwiEOFV4fsA5VohpQjnvqFEISZ7vn/0mId78Ldk7kiWCT5D8nr2DCKGf1khX8kXowtVr38SIEOzZMtpvECH61RzxrFgE3mbfkRdmETrinX5/YS+GU1RfXSdbjJQa1fRTvhgDvAczp2LE6Kvs/Ge+UQxTSNXiYrMYnSO3uMMsCVyuX2hmx0owoJJpW4wSjJ1aNS42S2Aa3a970SeBQ/f9lmi2FJxdTRdqHKRoCnxMRK6VYmLd5NnC96RgXM6LemKk+Dhyzf0JoxSdictrj/RJkZnS0jHAliH/60FXjw0yHH1N7tddLENh3gchC8wyxM2+3LJnXjogvjidwE5HlLrr132CdJw2Sg2pe9JROfS/tPPGdDCn+SeizemYCfejG1lydDqbk9od5NBIvC2jMXKMxHu8X22UIz2883ZnnxxeS2PY2+0V+PbAld3wV0DbFbdVwFHgTkJJ5zhfgdSHrqn/IRSYb6EvBugVmEtdYZdoUKAw5SCXW6/Ag+GtAcZeBd5esN8jy6rAD3H/Fd61V8LxadJ3+f5K7BlhBF/wlSA2+f86RSjxkuomz+mVeCtYrZfXK3Fsx2Xe414lilwCGK+flajcubL1plWJfw96/ZjJIsAdiyieXkaA8lgqe76cwPcR3NBQDoE//QM1HXwCqXOmTANBoCJIcnlUT6CtKtb7SS2Br100ppF6ApH9/okf9RKYEdyemLIScDo8U3TJnsS+is9DP+CQEHEn9GsEJJYEukZ5kyTeHfIrct1NwufbmapqPYmEvvVd40YSaU5CB34tCcvBseOiehJNE8+XBDaQSC1K++xVDwnTdKP7AhOJ9d8kX1H0kWgdFtg1WUk8ony9220kDr9zY8kaFoVpwaLiYA6FB1mtonI+hQPlN5+FkhTqtk/tndVTYDNBpfYNFOL1xz0DTRQWD606VGelMFsQZfezjcK968cym1k0Cj68muzNoRFs6Q5bLqDBij307ks5jQGXF8oSgsbyf9R4tZM0eCc27Hqqp7F659k0u1oaDm3HY87V0/hucOGEvJGGo/rRG/UmGj17g18T2GhEHnKhHFkMFG6fL3LyZ2Atep7bxmHgdP15QY+AwdpYxxAXksHqyV94DQYGrCD6zr4GBiW/D4akmRjc+OXWrjVmBm6WoG6JjcFdz2PZO1kq3O0nsnw4KjysGXS/KFBhftqrxGZShZW9C92qDCr8kZBm8TCpkHdg3exmmwrtf6w6Mp+lhmyZ4XEJR41tI0lNVoEavom3nk2RahAlFUmrjGq4EyyfLQ1qnGmoutDTqEY3HXLhvE2No1t5la84GThhd6S6msrAneT220JTBhbwdicvsWVgsalQvXpFJrTO7nFnmEy8z/cdphozcfpaZLkfNwvDFW9Yt1FZWLG+/tQRYxb6VcMFUU1ZiHd2CuuYysIey9KDZsdseK58L6eWm429hetaOzg5WJYi7tdROTjJy26voHPgv7rg3trmHFySbnQNvJKDFd6VXLuJv58fm/8TV4O6Hw4kVCs1sLh93NKu0sCBlKmu7NNg4waj9n6zBpfcvNjiexpsryt/UvSRFuOHL+tH87QQnmHqFGVaLFp8TOhRrsW/ynjxtjYtZl+eKJV1aNG1+apHSW4ulGVhG6M7cjHMRJisv+UijnrUNWKvw9jZg3VvsnXQ759TbArXwTNgfvi1FB1yX3/gXrNFh/oyh76h8Dw8DN7WanczDyWXw3qH38rH2M30yRuh+TBkhxk5ETsQeb9rh0/sDpx88uQnt4hPoWk+1xOtNeCrSSIj7hMDFgXoLLG7DVjfNrLw9R9LccfZNuk6WorxoQ0pXndL8Rerd5Xc</binary>
</binaryDataArray>
<binaryDataArray encodedLength="748">
<cvParam cvRef="MS" accession="MS:1000574" name="zlib compression"/>
<cvParam cvRef="MS" accession="MS:1000515" name="intensity array" value="" unitCvRef="MS" unitAccession="MS:1000131" unitName="number of detector counts"/>
<cvParam cvRef="MS" accession="MS:1000523" name="64-bit float"/>
<binary>eNpdlL9rU1EUx+9YpJRQpHZ8/gPyBocODq/gUKpDxtalpYOIFH0arVGrXmsaImn1aSvEH5Ugpa12eVDRoNIGhRJLhyAoQZcgDh3foLRuYr6fDLdZPpz37j3ne77n5BljTHCuHpj/v+/L4rsVsbjdYvD3R4t2fkvPxxfEzJqY5MWtsviR+/kXYvxa9G+R9614xsKcWL0knuX+Ae4fIR4kPqG6tlZV/Bkdm29Ee5F8V6R/t6u/Fa/T5+KSuL0uzpHnDzobd8RjD8XaY/HnBvknxZEPYvOZePSBWH4lnqLPMcXB6lfFhyvUfyKuFMXhb+Lv56K5DwvUvSGepE7qnngaf2bgL/QOEX+JxW7mU4Yd+F96JAbUjZhT5a7Yg18F+tybJj+6kix6pvCd58fxb4x6Q8SfmFNjDt1PxRzvjeZm0hfEOiyjJ6bvPur14lPM+yb6O97TB3Ui9ivNvRKswU7qh/hyMGI+1MsSZ29TL+fOpc3kMvU5lwrpi70szKMbHxP2KcLH7pfoIF+FfbTsSTVDn1fxBb3xTerAEB/HI3euaXzw0NOkvneNPOTz+F/1sU8++SL68ekz5v4e/fZyPyy6/lr2x+O94X6KcwPMb5R81fOcWxV38u5+BPifnnTnUkCvzbh6236E+FxfcPfXY89ifAmob/HF8t6/vk8ffvrMM2rvL3vjTbj+jbbP79uLBL11zk1sMv9Z/JnBL87F8BDftQbfxxL+zm64ffrZ4B9NuvaT</binary>
</binaryDataArray>
</binaryDataArrayList>
</spectrum>
<spectrum index="17" id="scan=18" defaultArrayLength="170">
<cvParam cvRef="MS" accession="MS:1000130" name="positive scan"/>
<cvParam cvRef="MS" accession="MS:1000579" name="MS1 spectrum"/>
<cvParam cvRef="MS" accession="MS:1000127" name="centroid spectrum"/>
<cvParam cvRef="MS" accession="MS:1000285" name="total ion current" value="620867.00000000"/>
<cvParam cvRef="MS" accession="MS:1000504" name="base peak m/z" value="113.07425951" unitCvRef="MS" unitAccession="MS:1000040" unitName="m/z"/>
<cvParam cvRef="MS" accession="MS:1000505" name="base peak intensity" value="262620.00000000" unitCvRef="MS" unitAccession="MS:1000131" unitName="number of detector counts"/>
<cvParam cvRef="MS" accession="MS:1000511" name="ms level" value="1"/>
<cvParam cvRef="MS" accession="MS:1000527" name="highest observed m/z" value="923.99631543" unitCvRef="MS" unitAccession="MS:1000040" unitName="m/z"/>
<cvParam cvRef="MS" accession="MS:1000528" name="lowest observed m/z" value="95.06370116" unitCvRef="MS" unitAccession="MS:1000040" unitName="m/z"/>
<scanList count="1">
<cvParam cvRef="MS" accession="MS:1000795" name="no combination"/>
<scan instrumentConfigurationRef="instrument">
<cvParam cvRef="MS" accession="MS:1000016" name="scan start time" value="0.158717" unitCvRef="UO" unitAccession="UO:0000031" unitName="minute"/>
</scan>
</scanList>
<binaryDataArrayList count="2">
<binaryDataArray encodedLength="1768">
<cvParam cvRef="MS" accession="MS:1000574" name="zlib compression"/>
<cvParam cvRef="MS" accession="MS:1000514" name="m/z array" value="" unitCvRef="MS" unitAccession="MS:1000040" unitName="m/z"/>
<cvParam cvRef="MS" accession="MS:1000523" name="64-bit float"/>
<binary>eNoNx3041AcAB/B1hxpaTEXlpTn0usqY2kx93R0rL6mmunO4u9/vXh3lYl5qSXfiIYvqUk81647ErZeHyFsKd6JS3rd6SHFIhZRFWtb2+e9jlmV01Uq/G6feep9nG7Fg4XCBEDNY8BhOujXfhwVb1r3NmhQWPJ2+udKsY4E6GlD2msKG29zwgs+M2eCYzzP1p7MhaC8oUzPZyH41v6VSyUbOgrEOy1Q2YldpU6b0bLRkx1XeNgoBo7Na94YeAueF6fZ3mSF4YWcxHKIMQVBperpaH4IwpZJmQ+Fg0/21scVUDuiRKmcLHw6yy4YGe1I40OeOaQP1HCzqWsOg3OFgtn3XTz5GoVCp3YVFxqFY3PG3tpYZiprM5W0TKaFYNHjVLkMXisnqANushlDsqjpWXGYUhr9KVshmfMIQdM6tc1QZhofBL7yrj4Qh5tSdKVt9GGzO1ZTIG8LQafELo3BWOJ7prA07jcLRZfQyKJURjt882bqmlHC0Jcoj2fpw0N+Y1dUac+EwULHzBZMLyhO5X2UKF8bGzm/rG7ioPHH1gZTCw6diuwAfRx6ak99dENB4GNyUPNpH5+HwtQ9b6gkeGPmzg5YqeLBvNhrfpuTBq9e8JUnDg7L60vUz9TzQslyZ2n4eciUq1RCFj+DGj8xURz7OJ3SvjKPz4WUaHztE8HFD6vykVMHHQdW33FANH9ylqVasPD7uC5b4vqzno8otrOFdLx+UK097dP18PMzfZsOhEPAltNYSKgEht+mKqSOB/idH4zbSCMyMUi8X0wl8SEr6YwdBIGr+8KwvlATaVka23btAgLOhqbJa8//V0Z4F9QQY5vwumoHAUGBVURWFxHiWcU+6IwlOFbPcn0aisVVtQ2eQSF7GiOklSKzOz7H/cIjEHmLapFBB4sbg1zPWeST6k3vumtWSqKjmqx7rSExmfjAJbiDxYONBk0wDia0nm6fWUwWo82hJWU0TwNelZ+oyXYCR3IHPvUgB1ihzpAaFAGe1GUfyNAIosuwUHjoBCtkZlXEGAWIf/NpcQhWC2L/n0HqaEM45NQZfhhDGZyYeWfGEEJczNb8TQrQOayPrSCEWip3vsJRCZN2sN3zUCDHwXXZZqU6ImDx+up9BCP/jbZu/oIqwvW/LUO9XIsg5xc+u0USYig9xKGKIMHFPX+JKiuBwu9gsWSHCidQjskKlCEzXcl+LfBFCpe1pBToROk6/319iEKGgoubAR0cxyvbRE5c4idFxa127liGGe3vDvwWkGJbtNHtbpRiKs4U3burEWFcqbjWlSlDqq2gqpElwoMeS+pwhwd2L/uEzpASmai/VpFKC6NPjKyQGCWaOygSmTlLEqudOZJNSzF7gHlcnkEJ/e6xFrpNisv/8z2P9Uria6A4HUiNg0F8LXu4SAQc83thNRmBka8T9jzQZ1p6j7FIJZEg88nBeW4oMPO6fi711MmRML3QpH5LhUcCcf/QmkaDmr1mW5BQJ7nTHyV2GSJie9bs6TIvCsePxSSGCKHQML98RLYxCUaPribSLUYieJru9L0WhKzpLE9gYBc/Bp8+lA3sg0L6y7HTaCxpT1XdcvBedad1pfs/3wvrH3Jz2mGiM7Pe4RlVF4/WOQassuRwz6lUuXqVyJCRY5PW9leNVhVy2230fxmvznHpO7oOM4X308dJYLJ0zGD+0LhZptPDvP7nH40tN74GqskS4jehkP0Qr4b6rb9grQQmH7VvdLFoz0XP9TYT5o0zcfL0h9v3TTPwHReFwIQ==</binary>
</binaryDataArray>
<binaryDataArray encodedLength="664">
<cvParam cvRef="MS" accession="MS:1000574" name="zlib compression"/>
<cvParam cvRef="MS" accession="MS:1000515" name="intensity array" value="" unitCvRef="MS" unitAccession="MS:1000131" unitName="number of detector counts"/>
<cvParam cvRef="MS" accession="MS:1000523" name="64-bit float"/>
<binary>eNpdkztLHFEYhqcTUsgUQixSzA+w2J8wCSIpt0iRKlik2FSu62WNrrujaFzvq2CyUUxGEhVJiEuuSFRGsBBZdDo72YCtMjZiYeHlfSZwnObhnO/+nm8s6+YrVt1bWC8+iV998eGOWD4Ss/tiy5LYui72DIpNH8Vj8gTvxH+/xfkfopUWo37R6YFrxHWJ9rx4Gdd7T5/UzW2KmVVx4Psd03X241t6W6Hun5eotyxebNzRuwh0DgeYg7xhJ4z7yJHnrVj4JSY2iGPOB8xnfxHHPquOdajzKXFV8thTsv85oF5ZTHeIXi/3r9FhHB2oV2bu5kX0mBFd7i8r4hnv6aDfFfEW+RsWmIe5fc7JUfEJ7+l8MPty0CUJg2ExVcSP8zPyNaJziP0Vep3MiU+pF+HXOGi+T4AO9ht04lz/19DT8vuonyc+3jP63pvGn/zRpFibNeMr7ehNfAK/qBv9sBdHTb/AE0voOfsNf/Im4nmw25wd3j2dvTcvfhVYYw8S/Ecu+jvYHeZOodMj9vEl/4GXMeNs6rZmzLkC3skdQRfum9gzL+4XHf0x+us07dsr7Am62OyFhV8pa9Ifgm3kmzD7rrWb+9fMXrvoG1LXJV9YYL5YJ+aK0M8hb8c2OlO/ljf1ON9FF+rV/yT/zP++rgHfTdp8</binary>
</binaryDataArray>
</binaryDataArrayList>
</spectrum>
<spectrum index="18" id="scan=19" defaultArrayLength="181">
<cvParam cvRef="MS" accession="MS:1000130" name="positive scan"/>
<cvParam cvRef="MS" accession="MS:1000579" name="MS1 spectrum"/>
<cvParam cvRef="MS" accession="MS:1000127" name="centroid spectrum"/>
<cvParam cvRef="MS" accession="MS:1000285" name="total ion current" value="629337.00000000"/>
<cvParam cvRef="MS" accession="MS:1000504" name="base peak m/z" value="113.07430356" unitCvRef="MS" unitAccession="MS:1000040" unitName="m/z"/>
<cvParam cvRef="MS" accession="MS:1000505" name="base peak intensity" value="250989.00000000" unitCvRef="MS" unitAccession="MS:1000131" unitName="number of detector counts"/>
<cvParam cvRef="MS" accession="MS:1000511" name="ms level" value="1"/>
<cvParam cvRef="MS" accession="MS:1000527" name="highest observed m/z" value="923.00612555" unitCvRef="MS" unitAccession="MS:1000040" unitName="m/z"/>
<cvParam cvRef="MS" accession="MS:1000528" name="lowest observed m/z" value="95.06364240" unitCvRef="MS" unitAccession="MS:1000040" unitName="m/z"/>
<scanList count="1">
<cvParam cvRef="MS" accession="MS:1000795" name="no combination"/>
<scan instrumentConfigurationRef="instrument">
<cvParam cvRef="MS" accession="MS:1000016" name="scan start time" value="0.167033" unitCvRef="UO" unitAccession="UO:0000031" unitName="minute"/>
</scan>
</scanList>
<binaryDataArrayList count="2">
<binaryDataArray encodedLength="1876">
<cvParam cvRef="MS" accession="MS:1000574" name="zlib compression"/>
<cvParam cvRef="MS" accession="MS:1000514" name="m/z array" value="" unitCvRef="MS" unitAccession="MS:1000040" unitName="m/z"/>
<cvParam cvRef="MS" accession="MS:1000523" name="64-bit float"/>
<binary>eNoNy3080wkAx/GXzVxKDxSd04OsB5WUOirFfduW9Px42djj77dHxqx0SErbRKXOoTgqD1PoelBR6nTJtlC5QrjoQVtHxdWrlOiB68/P6/X+cO4dveJgDMKX9c/m7LRmY+Zh/yolkw378yMG7ZazYUdPXZKlY0PzpE9Va2DD8iIrXU3lQFDpGU2jcfDXsyJ/JYOD5FLvjFwWB4mNMS6tWg6WBZt6vyRyoNCyn/QbOfhu+ciXPjUcVCRta3lHCcYMY/OqautgaJrvaTyZwVDwEnbVsILhYa2OidIGw3QgNXe/MRhpV5jKy9QQKNyNtK+sELz7hZV0UxcC36ayuWxjCCqL53pSboWAfBnfU0zjYm+2RtXiz8Uw73LyJouL3l01H17ruOgb2v9pn4GL4fnFzHATFx6Vb+a1WfPQkulTMTyAh7Vb0t71a3kYZ1x0uyGRh4+TDhy0N/Lg3J/4+ayJh9H92W0aKz6GMimTN1rzkdxrjo5l8nF6ZuRvzL18OC4I8KrV8WFNi/FZY+QjKCMivYwqgPte67hrNAF4y84OdrMEuGrYSsnTCTDqolP1nyYBnBmGK1KKEJvepAlEbkJwS/5tX0wXos+2bYmZIcSd1zlvDIQQhcsbzrlqhNjTVHVrmVYIRrnZaWKBEBNkvfqj1UI8HNn4wyGzEI8iTu5pp4gwZdLFaRFuIiRzD+3mM0TQt5S1dRMi1Jcd113ViOCBKvsNBSLYbXNs7K4WYcalaC/rpyJ8DJ3Q8dAswnP9h9l3rQiUjshdL6ISWLd+Y4JlEoG4rQHmiW4EEp/+x/alE+j8cLaplEGgYFvq+6UEgVPJlJoaDYHtQdcn1+d9+14Ezj9dQGApfxYjq5rA5XGg5pu/tUPraCOFxJjVE0Pt3EgM7ixviKSTGKIrenyZJFa4NAb9TZBYc0H90DaBxPye+/GFGhL1cb0/v9GRyEr18HXVkxjr7nDp9Q0S56ryBG3VJDLbdySuNJEQVHhdTbWQWLqrZV/HEIlpP+4P8aOK0aF+9Ot0uhgL70t3HGOIcTw27cZWQozRnmyTlBTjY8l2xzFaMdYeTbK/WyDGpMe2uYsMYqQ8TthbZBGDnDgr/R5Fgqu5rzSFVAlSPp3nutIlUHm7qCYwJbhku4LiIJQg9cxk6hFCgtjrC4pNpATe21oqdmol2PH62SVTgQTOiAsqMkjQlccfv87yzQ+c9WmmSCGw1BaeoUsxOj31uZ4hhfS9w4pjTCk+r5wzq5eQ4lTC9jV6rRS1ETmUcr0UWzwaqmeelCKQ0rXZ1SBFR8aqZpZRioGi4EVZFinaBx5P/4Mqg3/S1IMOdBmK80w1pUwZ3jr3u0SQMowNH/fge60MVlGVjl16GTxfddZrDDL0xNjbL7TIEFb3e/tCqhxTCsPZhW5ydB1288umy5FmE9T9lCkHGdNk1UXK0aZTH0/UyjG4kO/TrJfDJS5wmJNBjob82UNWRjnid3OfHLTIEVs6rbeCqoDncVbNmKkKxJdPUDlrFeiLKa+s0ytg3BDIiDYowPFrfzJoViDn1eMdq6eHAieUkm5WKMy0urbVAaEoudaU+YIehgcD1/rjxWEITHnuf64zDDdSvTgVVCVQWtI5g6ZEZwmv7rqNEu71lXm6qUpMfq944WdRQt7JzG+nh8OxW2SzUhyO7KO3c+ol4ehPbCJ/KgqHIL+VXjdVhQvZ1y0XZSrEbp4/1JKkwp1XM49kdKlQTjtxx21BJBQ99QtGZUTiq6+TTbpajbHkvhkBZWr4DW0mWt6pMT5zMf1t43bM+hAUQXGMQtjmZJtW1yicdMqN65gXhUz3TcnwjkZI89dq/0gt5qjOrfopRovB1gtTKPdTYKk6dNDunxT8D2RjkjU=</binary>
</binaryDataArray>
<binaryDataArray encodedLength="720">
<cvParam cvRef="MS" accession="MS:1000574" name="zlib compression"/>
<cvParam cvRef="MS" accession="MS:1000515" name="intensity array" value="" unitCvRef="MS" unitAccession="MS:1000131" unitName="number of detector counts"/>
<cvParam cvRef="MS" accession="MS:1000523" name="64-bit float"/>
<binary>eNpVkz9oFEEUxqfLghKOYHFYXWFhGUljYbHpbAJbbsBiyxSiGz3NaTQZk5BsNDEXDYkK4mpU8kfMKioXDXKIhWCQE4KCBLkyhcWRQlKK9/22mG1+vJ2Z733vvRljjLEd2775/0XL4pFnbdq+L23WT/zS/xb7ivfFr5noVcWtR+IPdBrE/a/FygQ6l8WeLbE+JB6/yfp18elz8cxjcU2+zCTxOLq76Nx6K3aX2xxY7uxtx4e+UR8+vVQ8WxPXP5F3Svz5Cp0rYlohZn3vgTi6KVrW/34QTy2J4ay4/0I8vCHeVn/8P98V974XS4visXtaf8j6Afla9KeGbjBKX+fFMnPZX6de+lSk7jer4g71hU+oi312mLnhw78qLhBXLzCnGTHjXCfzttPufE0ZH5Pk41zRip/xG3EunhPH6Ecy5/TD1NCp46NxSTydEF/EJ3k88tiY88zbo38h6y3OeePiSf6XxqgTH0l+f1kvoBPl82B/iq899vv4C0bwP4g+c4muuf671lhH5wAdyz6LnkEvqrj1pPTHm3Dz5b7TO+67a+T5h9y+ZsQR77GKTsq7eIfPgDoK+M+Ye4k4JTbciwydmH43z/Ef361Z5x2bhLiEzyY6K5zP6MNv7mNM3oC5d1NPIb+P5G9SX4yePe/ONZ/X7rzrJ6+zjm6AzgB+fPqTcF996oo4P8P9DpljeEM8+hFfd8n7kvqm/X/FPut/</binary>
</binaryDataArray>
</binaryDataArrayList>
</spectrum>
<spectrum index="19" id="scan=20" defaultArrayLength="173">
<cvParam cvRef="MS" accession="MS:1000130" name="positive scan"/>
<cvParam cvRef="MS" accession="MS:1000579" name="MS1 spectrum"/>
<cvParam cvRef="MS" accession="MS:1000127" name="centroid spectrum"/>
<cvParam cvRef="MS" accession="MS:1000285" name="total ion current" value="608632.00000000"/>
<cvParam cvRef="MS" accession="MS:1000504" name="base peak m/z" value="113.07440207" unitCvRef="MS" unitAccession="MS:1000040" unitName="m/z"/>
<cvParam cvRef="MS" accession="MS:1000505" name="base peak intensity" value="245801.00000000" unitCvRef="MS" unitAccession="MS:1000131" unitName="number of detector counts"/>
<cvParam cvRef="MS" accession="MS:1000511" name="ms level" value="1"/>
<cvParam cvRef="MS" accession="MS:1000527" name="highest observed m/z" value="923.00163424" unitCvRef="MS" unitAccession="MS:1000040" unitName="m/z"/>
<cvParam cvRef="MS" accession="MS:1000528" name="lowest observed m/z" value="95.06368557" unitCvRef="MS" unitAccession="MS:1000040" unitName="m/z"/>
<scanList count="1">
<cvParam cvRef="MS" accession="MS:1000795" name="no combination"/>
<scan instrumentConfigurationRef="instrument">
<cvParam cvRef="MS" accession="MS:1000016" name="scan start time" value="0.175417" unitCvRef="UO" unitAccession="UO:0000031" unitName="minute"/>
</scan>
</scanList>
<binaryDataArrayList count="2">
<binaryDataArray encodedLength="1796">
<cvParam cvRef="MS" accession="MS:1000574" name="zlib compression"/>
<cvParam cvRef="MS" accession="MS:1000514" name="m/z array" value="" unitCvRef="MS" unitAccession="MS:1000040" unitName="m/z"/>
<cvParam cvRef="MS" accession="MS:1000523" name="64-bit float"/>
<binary>eNoNzVlQUwcARmFIiLi1bFUZUWqTUEEWQbAwKPpLEqyIoGglC4Gbe3OTAMYQZFSsKJJYURBF0VpABAIVFeqUAi6ACEnquFAWFbugGIIsVpDWuowVW5/OzPdyRPnlW1xMceiVeldvshNCGpfP38oTwr/6cuYMgRB9G0fcS/RCrB9+W9RhFCLYrSWrgCnCiqV/5s5hidC/rKU+LFwEov9VYDFfhII95jfjESKU3z16tEUnQmTuqd63+z941D7vv0wiWD75L/YVQ4wHt3zcm+zEkJIlDuf5Ygz5Ev3pOjE2/562YZdJjANRHuv6mRIc8c6rn8qTQOzLpNwFEvR7sqtb9BL4pPwxEmWSYPJS2uuZP0tgS6hziljxeD833r4lNB73jA8W54fFY1g4ZGPkx2PAkx/2VB+PlPyGmdnmeKQ3cSZv2UkxI69rGitCClpf9Oi5TopSg2j0zn4pchsPO/YYpUiuG7K3mKVY3lqt6bZNwG3tpF+EXQKav7yn3cNLQJMX23pdn4DRkOAlnqYEzKp5Pb2PlQj9jsInFn4ijIJtZT/oEzHRbrBpMyeCrTHxaAaBqMzKjNVsAvqzgQtiOATGq6scBsIJTARa6rtJApYcB/vAbAKE/OOlUh0Be13wQ/cKArZIO5bZTmDRW96u/QMEnvS4h/QzZHhUZZOhYcsgKmOlHgyXYVlHRdFDmQyHCMGJF6QMdwt/mtaSLcPmSP830RUy2DsvdNppkGHVi9+mj7TL4MZdzXPpl8H9Jif21oAMd0L4PasZJDbnHzmQyCSxf+/2a6xPSZS9lq10YH/wrTU5oRwSG+ICVS3hJPY6UgmRJAnHMe+urmwShu76uQNlJC4IvmE1V5DQBk2I6ttJdKRS7C+MJPybT16cZiUxtsEtrolBIUxC1sVwKKw4j7blvA+NXHucQVHo6ShfwciioA0bbizJpjDDy+wQUEFh0NuGWG6gMNZbu3GslUJc1tiZrjYK1mdNOpGRgmuS+ITKTMGzwFtSPUCB4zFZabJS2KAUDQYx5ZDEnukWcOQoyc08nRsuhz175jUPSg5z87s2R50cxyfzbjINcrQ6vTyy2CjHwOPd741WOVw2PStuY9CwmDQKI5NG6JVgkz+HxsTyd25TeDTuuUcbbQkaxQ7rvmokaXgdJtffoWg4E1+/jNTR+OxGN3m1ncbK+b+Mf2+k0XtiPSGw0jgXGftmHlOBBfsEkXUcBVx8nbixPAVqLRmz11AK2HOi/A7pFOB8G93pY1CA2xDavtaowIWGOCFhVqDR93RVj1WBs3XMhYlMJcaUZ1dN5SpRO1lwsYGnxBWfIPN4thLqgDVvQw3KD58uUalRieCcozyBVQmHA/xbDYNK/Ot6n2FhqNDI1z0+zVFhqezg7VGeCttcSlwnKBWeTz4f1ulU6OS4avMMKgR/1B9jZ1KBP0f9PseqghOn1UPNTUL2q/t9xbwkmCc5y1ZSSSi/eXnNPmMSyljHDjlbk0CHsD2XfJ6M21Kv9Uf5ySh1aZ7dRCVjZwRv9jxmCqYEaQMY3BQkXqvn7panoHVxwcglfQr+cc4/9+NQChyHStPSuFvQVTt1exZHDSXvlG8mrcbTCEL8skqN0btzT4adVaPyadjlh4NqXP3OJ6aTqwFReTWhRqkBJXnm9+CABhbNFkZAYSpeLnpF76hLRUBh2Y3jWi221eU4TS/Ugi8dub6kXovhWfP39P2thbPf1tquBelIuTEa3emfjuAzFdFjDRmwz6kOXZaqQ03B48p1O3UYN6ycNacrD2tzOoXMX/PwP/DaX1A=</binary>
</binaryDataArray>
<binaryDataArray encodedLength="708">
<cvParam cvRef="MS" accession="MS:1000574" name="zlib compression"/>
<cvParam cvRef="MS" accession="MS:1000515" name="intensity array" value="" unitCvRef="MS" unitAccession="MS:1000131" unitName="number of detector counts"/>
<cvParam cvRef="MS" accession="MS:1000523" name="64-bit float"/>
<binary>eNpVlE9IVFEUxm/QYlbxKHDl4i0kAl1IK5cviHDhYqDNLN/ChW7ylX+axtRrZhqCPm2UKS1H+zdQhJjkiFpvJ4TE4KqixVvFrGQglyHifL9ZvNn8uPfde853znfuGGOMfX7omfPf1qp4eV28clBndPJL6z/fxa5lMf9BLD8SP3I/nRU73orda2Lqs+gHYvOOOG3FOCcevxf3VsRwiHOvxTb0lTfEb19F94sY3SHPYJ2dFy7dOKft/aH96+/Eg03xNBJLM+LVLdEZIf+waEbRST3Btji7L/5/KQ6VxH/oW1I+e/tI61bq9kP6slinV6vgA3Ga8+SZEL2HnF8QD5+J6+Q7eiOesG/RW6NvPz+Jv9EfN/K8wDf1y9zExw7ymgL9vUufnohN+FR9xf1x8kEXXzcm0f9UzMzi5xS68LlrXuzHxyr1x5wvEc/ph+irwpC5so/RgU4zRv4B+rkrFphbn7krEz87kdTrMRdZ9GaoL0BvYY41dbbnkn5ViJuGFp0p4hfIF3H+Fu8mfkAdo8n+Ouw7zKVHvGniuXyP+N6Cf5V76ON8xDm3j32+B/fpB328xvwU8SGmjxFxYt6n5X7cIPPiDyd99Mmboa8O8XzuFblX5P15uWSdHu8/xNd0kKzPsHbph2VeKtTVNp+ch0b9Fob8fwXE6WFOevD3L+8+oD8ueQeYq4u8z0101ia9M7hV36w=</binary>
</binaryDataArray>
</binaryDataArrayList>
</spectrum>
<spectrum index="20" id="scan=21" defaultArrayLength="163">
<cvParam cvRef="MS" accession="MS:1000130" name="positive scan"/>
<cvParam cvRef="MS" accession="MS:1000579" name="MS1 spectrum"/>
<cvParam cvRef="MS" accession="MS:1000127" name="centroid spectrum"/>
<cvParam cvRef="MS" accession="MS:1000285" name="total ion current" value="596754.00000000"/>
<cvParam cvRef="MS" accession="MS:1000504" name="base peak m/z" value="113.07434579" unitCvRef="MS" unitAccession="MS:1000040" unitName="m/z"/>
<cvParam cvRef="MS" accession="MS:1000505" name="base peak intensity" value="249428.00000000" unitCvRef="MS" unitAccession="MS:1000131" unitName="number of detector counts"/>
<cvParam cvRef="MS" accession="MS:1000511" name="ms level" value="1"/>
<cvParam cvRef="MS" accession="MS:1000527" name="highest observed m/z" value="923.00730700" unitCvRef="MS" unitAccession="MS:1000040" unitName="m/z"/>
<cvParam cvRef="MS" accession="MS:1000528" name="lowest observed m/z" value="95.06396086" unitCvRef="MS" unitAccession="MS:1000040" unitName="m/z"/>
<scanList count="1">
<cvParam cvRef="MS" accession="MS:1000795" name="no combination"/>
<scan instrumentConfigurationRef="instrument">
<cvParam cvRef="MS" accession="MS:1000016" name="scan start time" value="0.18375" unitCvRef="UO" unitAccession="UO:0000031" unitName="minute"/>
</scan>
</scanList>
<binaryDataArrayList count="2">
<binaryDataArray encodedLength="1700">
<cvParam cvRef="MS" accession="MS:1000574" name="zlib compression"/>
<cvParam cvRef="MS" accession="MS:1000514" name="m/z array" value="" unitCvRef="MS" unitAccession="MS:1000040" unitName="m/z"/>
<cvParam cvRef="MS" accession="MS:1000523" name="64-bit float"/>
<binary>eNoN0Hk4lAkAx3FmxtoU9ehSjXNKNmtXJZTYH+PKPvWkcwZzve8cjsSUKUVWM9OxPV1PZDaxrrbUk0IoGmGO7E7KpLTWbsg8zZZ0UDmKtf39/fz1XfQy6u183XbUTqxwXEZj4em28Ij9TBaIU+eTpoexYNPr5J+rZEEf0dNi0LIQZu94xZfKhmJNx/tRGhuRn7Xv/ULYyDmQsOFJKBu955b2dSrY4Grm1lkfZuOMhX/2sI4NV/qmnFu0GKzIy+xaFxoDa5/xIZUuBvcqZZkqaiyK6Zp0FjMWSvVDS0ZYLBY8X9j4SBmLaGZ4yjpdLFSOsjq7u7HQV8sipbQ4yD4WUK5ZxSFZYdwZHxQHXeajOZrQOMy/6c6ylMfBtSmJ/0oZhwsG3eMibRw2pn6zcpc+Dhkbj5nVNA4WfjhSZB3OwSbDmgpbJQdO3JbGPw5xoI4aONqr5SA3Q1X5Ws/Bv8W7DigsuaA7+57xonEhzXiiP8XkwsnbYnOrkoum5uvs1TouMqwjPa9TeTDOPii5bcVDob9xW38oD87DoQE6JQ+5FqbWOj0P5e657SIKH+/YgZs5bnwsDS7qZzH4GLiRxzOF8PHD18c6jQQfPX/nRHrL+filUrY8QsGHxeT6D4xSPgrpXnuzNHwMp6n+utDPh036q7vdFAFk7bbLs9wEmObZlSkMEYD6/cmXA4QAvO5vl9TJBchitu8JLBXg9WnuVbJMgAbd0QS6RoCLUbRXVK0AQpeWrff7Bch9sMRMUAm8GBqbNeFKoPjXVLMPg4C+0fl2VQiBeYd+eneUIPCnzYk9Q3IC0alFtePFBCYoQ6n1pQTWFndXpmoIfCfdepapJeDRFn14tJ9Aq4usqolCwpV2MHCfG4k7dcznLAYJu9bIQj8miRHfvk32JIkoc9WPi7JJ1GfU+efLSQS5zCy7ofjSJbtooyUknGyKRkLLSJCzXInPTSRUc7h9ky0kHN+o1s3Ukri2fHd4hJ7EVHhe9f5+Eo/e8rrPmki0TczkrKAKMRZO9fJkCFFebgjOChEiT+3xWMoUQmnUa/iEECX2g3vXkkLQ/9nqaakQwrxgklVTKkSPbfFUgPaLn3oz+1O/EIxnzXKDSYgZwatXN1NEuH82SVNHFcHL+vR6T4YIwoNHngQzRQhUHS6cxhdhC61tRjohAjFFVZ8jRShx35KbqBDhzmNph1WxCA8CPurNpSKk0+W3G7QizHGpiYk0iRBPqT8XRBWjdMrgcIMhRqBuka6AKcbJK8xP44QYh1rtfvpZIcblg7nO4WVitLjd9VqpFcM3vMl/lU6MsrnDPXtMYvDElz51UiRwnpxf7cGQwMMzMOEiU4JIw03341oJEhmM4QKTBL3VjbIXlHiY5VfzaxnxXz57b+tjxiMl76lukIzHmOK88aMiHtGZmfsyTPHwvXdrapCRAGF22OQJbQKSsoNkk/0JyNPkNzxjJMKrPi3NyT0RLHe1cJRMxO8dKprl4iRUqMsvNQuT8GF6l7rCnITT5XgoWrwDsx0cRmDagf8W07OGGMmoqJ28vFOUjHm7t1R5XkrGRdeAY7ZLUmBvKOHWSFLQdtnhZolUivUdBQ0+NVKc57jkPxuWosrKN9PokobGE+20h95p8Lv622ufVXuxYVixfdBnPzpnaIPXpirgNyvTHJKuwMD9r8btjcexLGdsxK7rOP4H6wdLeA==</binary>
</binaryDataArray>
<binaryDataArray encodedLength="676">
<cvParam cvRef="MS" accession="MS:1000574" name="zlib compression"/>
<cvParam cvRef="MS" accession="MS:1000515" name="intensity array" value="" unitCvRef="MS" unitAccession="MS:1000131" unitName="number of detector counts"/>
<cvParam cvRef="MS" accession="MS:1000523" name="64-bit float"/>
<binary>eNpVlDtMU2EYhv+BwYSk6WQIYTgjgyFnIgwMh42EhJxEB8YODMZBClQo93Iz5WKtWrRCkYJJ5RouIlTC0BiGJi6HgejI4NDxjAwMat+nw+ny5PvP/33/+91qzL9f90/nP8xdVmzYEh9eVVnK/5K9w73tNfHmWPSHxfIH8e2hmP4kPjsTV4qiOymG9sR2/NwRcTIv9ubEngOx8F1s3CXeN96PVpkfCHVU7dLzqu2sevpur4hJ4oYUJ9H7Q/bvJfHjVzE6KHrw6YzYtCHGTsTHF+J9RozPi63UZXdfzBSkpws91+ThrqP/lfTUe8H8y8uiWRA7E+IRei3qFtkU2+jb5Rsx9VlMUL/3xD3Fr2dRrKOf4/R/mXrl0mLLF/EP/YhMoOMF9Y0xF7NiM/VKJ8XsHHXjHeslcwbPzrnPe0XOy8Sxh/CjHzZ1dkfJb4BzdDXz3ar5ce5cco+80/g73POxt/FPUm+b8+h8ULdLvmHyy74WH6TQNRXU5zHfFfppsO0o8civgbr5Nd3EuaUPpfHgXIbR5aDTEMfv53ssuKeGvhXfEY97Th962M8w7Ga+XHS76C2NsT/UKTLNeZz5IG+TCuyp8an3LXpzq9xHd762f+hKEM8nvoVOj3lxpoP7WsF+xP/OEf4WeiLomDhFB/17wr5UZp2/OuDSTw==</binary>
</binaryDataArray>
</binaryDataArrayList>
</spectrum>
<spectrum index="21" id="scan=22" defaultArrayLength="164">
<cvParam cvRef="MS" accession="MS:1000130" name="positive scan"/>
<cvParam cvRef="MS" accession="MS:1000579" name="MS1 spectrum"/>
<cvParam cvRef="MS" accession="MS:1000127" name="centroid spectrum"/>
<cvParam cvRef="MS" accession="MS:1000285" name="total ion current" value="611150.00000000"/>
<cvParam cvRef="MS" accession="MS:1000504" name="base peak m/z" value="113.07422073" unitCvRef="MS" unitAccession="MS:1000040" unitName="m/z"/>
<cvParam cvRef="MS" accession="MS:1000505" name="base peak intensity" value="249197.00000000" unitCvRef="MS" unitAccession="MS:1000131" unitName="number of detector counts"/>
<cvParam cvRef="MS" accession="MS:1000511" name="ms level" value="1"/>
<cvParam cvRef="MS" accession="MS:1000527" name="highest observed m/z" value="923.01401202" unitCvRef="MS" unitAccession="MS:1000040" unitName="m/z"/>
<cvParam cvRef="MS" accession="MS:1000528" name="lowest observed m/z" value="95.03030554" unitCvRef="MS" unitAccession="MS:1000040" unitName="m/z"/>
<scanList count="1">
<cvParam cvRef="MS" accession="MS:1000795" name="no combination"/>
<scan instrumentConfigurationRef="instrument">
<cvParam cvRef="MS" accession="MS:1000016" name="scan start time" value="0.192117" unitCvRef="UO" unitAccession="UO:0000031" unitName="minute"/>
</scan>
</scanList>
<binaryDataArrayList count="2">
<binaryDataArray encodedLength="1708">
<cvParam cvRef="MS" accession="MS:1000574" name="zlib compression"/>
<cvParam cvRef="MS" accession="MS:1000514" name="m/z array" value="" unitCvRef="MS" unitAccession="MS:1000040" unitName="m/z"/>
<cvParam cvRef="MS" accession="MS:1000523" name="64-bit float"/>
<binary>eNoN0vdTUwcAB/CTIIoeikCv2qLtJSirShlB68AvCeg5KkMKBLLee3lJWMYgh4o4MkCx4jwR3AbKEFDEwXmgYgYqHOMEKwItSCwiqKQIeJZVf/r8A58+ZnGm5XEU7Lb5/TPfGIXHgpONPOto3Lho6N/NjcY8f3H1/OBorFN1Ci9qo8G+w+c0GaJxvs1CDVnxMJ2+fKfVTB62lHVtX8vhYbjbqbYqiIfegaIzDRoeXuT9sNo2kwdFqSqy28jDgrpDogfWMdg43yPYPygGqcNNHb9oY7A44QhPY4zBPsdFFx4zYtEaxi6fExyLsVkTFfe1sehiJ2rCjbGYrEyYPbcuFuURzPHymXxk26psdgXw8TwnZHZtEB9TWV8YDDUfqxmu6/u1fCw5qs1OMfBxr2bKWmXig3ynJR9ZCyC8m9M+b4MA7pzsMX2GADEeQZMxRgEaSptyrOoEcIjIca+eIUTld36eAdZC5GYk3M7kCjFALahNVwnBf/jkzTOtEAc2aq0XGoUo91cpKIYIPefcnGtniqCocuJ2BIlwTbDStkQrwpzQo7mVJhFmfJk1Hmclxts9bz/5MsWQhdt/CGGJMevWq13dHDE+iz+w35Bi3Gt1vrROLYbLc5u/4zVimEX1NZZrYtxlV4wf0IuxWafavL9XjJVdWfqJGQQq0zJ9e6wIFMki6hVMAs5ZH2XZHAIV4wcHXpMEGqPePalQE3B6OVQi0hHQDRTne+UTuPygPaxfTyDOd5Bn102gngiqaOglIFmV7BTGINF4MynZlUki3TH0T28WieEVH/tucUjI4/IyKJLE7VKbPIuaxI0R5um7OhLuHVyPCT2JFbF704p6SXg/3Mg2WVEokdS4bGVRYAaJS8GlcKF5eYSFpOAfce+d/SEKpaY6fpmagjFMH/1NPoWRzsCllkcUOovXBn7QUygQtX77ykBh9ejBkTAThcqTQreCXgqpr51jTpsptOTlP/RhSBB++2qPgCXB0H/Ff+g4Ekz+mxLlSUkwt+/zuRa1BDvn+pS36SQYsygtqwwSRHedQJdZgk39zyuarGiMXipdUs2gcUqiqeexaNgmv+eMcWgEuO/4bVhEQ7eI4XCZpNFYdjC0gKIx5Om+xl9Do7Bpws9yhcaexq6xQR0Nr5URocoCGnY+ruln9TTkNqkFTww0Jk32l0VmGuezB1ycGVLsaPNaVsOSYrtXVfgJrhTVS0cDN1BSKAZJtUotxeSd00OFGikaBrk+wflS7D+ymfmjQYqQ69NzCs1SXG+zO3yeIUONsuHYJ5YMK16YiJtcGWhVt5uIkmGLnW1DgEaGGxpT6XS+DKElo+21BhmCD+3bnWSWIT0tt9qRIQfXLS3lOEuOp8ueTr/nfrV9TYOFkkP40iNtu0YOv6veoZMGOTI8v9jHmeVoybJxnGLFYUfkvi20IQ4dS6uszb1xeJAicDCy4pFC+7suXxaP5qq/7LnmeJQc9mXbuyTgmWfq7N8lCWjpSR7KNiQg60j5XkNfAiZfERGVNolo7SwkDrgkYldI80/bzIlQsiNNZawk9O/NY52VJOHX49dsg4uSsKndYX2fiwLC++OmQpkCZs+FrifeKqDdcCHtlFKJl9JzHr53lHiPKyMdw0oEjp/UTZ1Jxv5Fbw43/5iCxcUBnsM/p8C7KvdrCg28513M9tujwdawAvn3LcfwzCay0rn9GP4HmKlYTQ==</binary>
</binaryDataArray>
<binaryDataArray encodedLength="680">
<cvParam cvRef="MS" accession="MS:1000574" name="zlib compression"/>
<cvParam cvRef="MS" accession="MS:1000515" name="intensity array" value="" unitCvRef="MS" unitAccession="MS:1000131" unitName="number of detector counts"/>
<cvParam cvRef="MS" accession="MS:1000523" name="64-bit float"/>
<binary>eNpVkz1IVWEYx9/xLsYdQkRBLqEgDXEnEXE4DUGjQ8MdJM6QcqHBg5pe0/JoasZNu4YaaejxK61Bjpr4QcFpachIa7pIyJkkIvAODg4Olv+fwznLj+e8z9f7f57XmH9fvM36Dzf27YLGXxSrl/X/+xfZ5kD2jV3ZhSmxfEM8zYkVc+L1d+Kd12Infvkd0eohjyN+fSvuzItD9NE0K372Vf9WIPtwTfRaL5i+f+WmbOVzy/Z03v9SvLYkjmyJtZ/E41UxMSgm28XUE+Lpf9fHr0Os/CjWzYhXR8WjFbF0XXSkozn7ITZuizUe59ItKP4pu2GaOlnmgU42OqVGxKoJcR/7DL3+LHA+Lh5gF6FXhrmVvBHfo6/bTF+T4q/5qC53ye9SN9WL3c8cn4lpdKsZEsNXYsB+bKK/PRaNiz1nj8jntMEW4ql3Sl5rgHtQr5K9yj+N6pYhvwtTxKXZixx18y59DYu/YYJ+En34P2TvstE+bPo0XVE9Q+4RvsCvJ+q/wjvx8QsekZ/4+OVe8t9iD4JO5v8Ym/h73MvDNuRJYNcTZ0M/gx/3++tF98ehnkUen/dhiCuwf0nehWlFX/q2qWtz7nPuX86VfQzRZR99k+hY3xLtI8acLPJ56BJiF2CO/hzyFB6IJx/43y328U5vsx8lvPd4r3UOFwbU8w==</binary>
</binaryDataArray>
</binaryDataArrayList>
</spectrum>
<spectrum index="22" id="scan=23" defaultArrayLength="149">
<cvParam cvRef="MS" accession="MS:1000130" name="positive scan"/>
<cvParam cvRef="MS" accession="MS:1000579" name="MS1 spectrum"/>
<cvParam cvRef="MS" accession="MS:1000127" name="centroid spectrum"/>
<cvParam cvRef="MS" accession="MS:1000285" name="total ion current" value="585379.00000000"/>
<cvParam cvRef="MS" accession="MS:1000504" name="base peak m/z" value="113.07419516" unitCvRef="MS" unitAccession="MS:1000040" unitName="m/z"/>
<cvParam cvRef="MS" accession="MS:1000505" name="base peak intensity" value="247994.00000000" unitCvRef="MS" unitAccession="MS:1000131" unitName="number of detector counts"/>
<cvParam cvRef="MS" accession="MS:1000511" name="ms level" value="1"/>
<cvParam cvRef="MS" accession="MS:1000527" name="highest observed m/z" value="923.02861155" unitCvRef="MS" unitAccession="MS:1000040" unitName="m/z"/>
<cvParam cvRef="MS" accession="MS:1000528" name="lowest observed m/z" value="95.06346603" unitCvRef="MS" unitAccession="MS:1000040" unitName="m/z"/>
<scanList count="1">
<cvParam cvRef="MS" accession="MS:1000795" name="no combination"/>
<scan instrumentConfigurationRef="instrument">
<cvParam cvRef="MS" accession="MS:1000016" name="scan start time" value="0.200467" unitCvRef="UO" unitAccession="UO:0000031" unitName="minute"/>
</scan>
</scanList>
<binaryDataArrayList count="2">
<binaryDataArray encodedLength="1560">
<cvParam cvRef="MS" accession="MS:1000574" name="zlib compression"/>
<cvParam cvRef="MS" accession="MS:1000514" name="m/z array" value="" unitCvRef="MS" unitAccession="MS:1000040" unitName="m/z"/>
<cvParam cvRef="MS" accession="MS:1000523" name="64-bit float"/>
<binary>eNoNyXtQ0wUAB/DYhmgqZOlJSg2Zx0GQEuJEmfiVAXZ4KiKdG2xsv9ceICeohELx2JChAzUwMY3IeYX42JkMoYmQe6jDVHwFowDd5OGDBNQTtKQ+/34yic47PrbNqDD6hvA5IlwO3E9kCUVosXctnxYnwvnxMe73JSIYKmdZrFYR9qwu9X7DEiN3SW3ZBEcMxUfF1FcxYsxoeR15MVYM4+xPX/bFiyH6uPGRXStG6cPwsTmlYtTfqAx6aRMjVNS/awo7BSfpikeNnBSMbxjhFMemwDaFE8/XpsAt8X5QaUtBbd72oOvsVOR8rb7nG5eKSI/5n1lKUnF+VmZ/oi0VnQ5+x5TLqRh+OqJbyZHATzMvr8FTgiHu+6vyBRJc4/rUtMVK8Lx69ZWxEgnUcZH7pHYJdFcd/BscKThvu5umxUthjrfneZZIUdA8HmDeLcXSuu5tp+1SVC1s3b+Jk4bNXP0POmEa1p2Je9hRkoau3FA9YUvDmsS+9qNsGTrWa8qbPGWYHvKq+lqsDNwwm/VkiQzLDj+1ttplEPcf5KtZcoiPVvXHBsgxcnvy7iaeHM6qV8X3Y+TwfZ1kcZFytDVplws0chTcmPhdoZXDnCx3LjXIcaSnN2KXRY76mpyL+1xynBwgHveyCDyvrKCVAQRM+52eG2MIfP5eRXKCkIDiceHfwyQBZ0TDl5c0BOZN3L+TbCCwdVEws/k4gejbSfoBC4HRnhqlRx8B9mj+i3suAl45DhPDJnEz5PDsJTwSfutGG9tiSHCo1QM0SSKqQPbGriHR7p3s9+RHElfILH2ngcSkZNtAkYXEqajRoWYXCZLce/oqi4KBM1ymCaCg0dceE/Mo7G0zPeELKby79PrBP0gK1MjGfJ8iCp0Cg5dRQyHtQFG54DiF5tJFk/FWCt+G68aS7BSmzonyznJRUBT5V9a7KbT2vunhs2ksWPzvjjU8Grpynv5sDA16rU6aQNFYu/7S47saGmq/AOcDA41ThbL2T6w0hoKco4SbhixR2WtgM/jz+d1bM3gM7NlzGuYKGZx90bLsmYyB+fq+I80kg74mp4eRYlD8XRbnqYHBqn/6Ik9YGOy0d5uMVgY9iwSWIDeDd6J6Hs5kKzCk+/DCXwsUCIu47GHkKVB7bnf0BaEC83Mz7BJKgcpD6VJSq8CxPdGmGtf/X5ot7HUrkCgMwRa2EnX948FxPCV2BfJT2oVK3NwwXZVLKVHWkGQY1CghCFa373QrUSvivp1gqbDil8DfGnkq/NRhUj4QqtDdt/3SIKVCPT+0YoVWhSOhupZrx1WQhUZH17lVeGJxjD/jqaF1lPnohWrIqsvyt1nVWNjEWj/oUiPqQPi5F6x0mJ28LyIC0+E/VrxykpeBwFnD9d/QGeCGG8tHrRm4oJsb1jCQgQ8W3582n7MFhWfYjqqFW1A/d0lwHpOJA68S2vh1mSgsED06rdyKNfKkrp8Ht+JEjqf5UHY2ApT2vDhTNp55FZrv+e9A4K1qtyNsB6YWmH1js7TQn0n/VbBTC7/EmQW+HeW43Xr28IqucvwH5i8hPQ==</binary>
</binaryDataArray>
<binaryDataArray encodedLength="628">
<cvParam cvRef="MS" accession="MS:1000574" name="zlib compression"/>
<cvParam cvRef="MS" accession="MS:1000515" name="intensity array" value="" unitCvRef="MS" unitAccession="MS:1000131" unitName="number of detector counts"/>
<cvParam cvRef="MS" accession="MS:1000523" name="64-bit float"/>
<binary>eNpdkz1sUlEYhs+iYTCmMcZF46bp4ECcOjhcE0gcHIiTIwMDqQNXpEpTawBBUfuDFo2tiNf+GAa1VLHBSMhNYMC4XDcSlzsZRpp0cDT0fTShd3lyvt/3+865xhiT+fLdMqPv1Fvx2LrY7R4w4/d1PkeceSUWP4t2RnzpiPW7YrwmXqqIJ4gfJsWzbbGfJW9OvLZF/ediEl3dqpj6KHa+oqsu3mig59YBvfDxyyO6WU/2M+jr7GquX67OtWfi3ifRQUfrjTj9XkzQL888wSfMuS0ehb83VP80fRe+iVHyJhbkP/9T5xD2WGl8f/68WMYeXBX/sJ+L3FPoKX7iq5vEfRArr8U28T3Ohnsrr4knse+/Yy/Mb+fEdG5sv6ZfROcjcfBQvLpCfXTFXohHmmJzmTnz7KUgWjPi9fu8E/w+OgP0z7bEKfYf5L6a5E0+QCf2Bjoc8mvo7qO3Rx07LZZu8/4WqY+uCP4A81r0cXm/ri3e471GsVvci0ud4U1IvE1cFP+VJc4J3gtx1h30QZe9TPB+UqXxuhb5zqyYYR82/Q3zDZjDwe5QN8i5jv4I/22U+/Sp7xHnpshnDq9waM5//akT3qEu/h/8x/HH4oXSf71/AdGOxes=</binary>
</binaryDataArray>
</binaryDataArrayList>
</spectrum>
<spectrum index="23" id="scan=24" defaultArrayLength="148">
<cvParam cvRef="MS" accession="MS:1000130" name="positive scan"/>
<cvParam cvRef="MS" accession="MS:1000579" name="MS1 spectrum"/>
<cvParam cvRef="MS" accession="MS:1000127" name="centroid spectrum"/>
<cvParam cvRef="MS" accession="MS:1000285" name="total ion current" value="568581.00000000"/>
<cvParam cvRef="MS" accession="MS:1000504" name="base peak m/z" value="113.07423989" unitCvRef="MS" unitAccession="MS:1000040" unitName="m/z"/>
<cvParam cvRef="MS" accession="MS:1000505" name="base peak intensity" value="245259.00000000" unitCvRef="MS" unitAccession="MS:1000131" unitName="number of detector counts"/>
<cvParam cvRef="MS" accession="MS:1000511" name="ms level" value="1"/>
<cvParam cvRef="MS" accession="MS:1000527" name="highest observed m/z" value="923.02444571" unitCvRef="MS" unitAccession="MS:1000040" unitName="m/z"/>
<cvParam cvRef="MS" accession="MS:1000528" name="lowest observed m/z" value="95.06349626" unitCvRef="MS" unitAccession="MS:1000040" unitName="m/z"/>
<scanList count="1">
<cvParam cvRef="MS" accession="MS:1000795" name="no combination"/>
<scan instrumentConfigurationRef="instrument">
<cvParam cvRef="MS" accession="MS:1000016" name="scan start time" value="0.208833" unitCvRef="UO" unitAccession="UO:0000031" unitName="minute"/>
</scan>
</scanList>
<binaryDataArrayList count="2">
<binaryDataArray encodedLength="1548">
<cvParam cvRef="MS" accession="MS:1000574" name="zlib compression"/>
<cvParam cvRef="MS" accession="MS:1000514" name="m/z array" value="" unitCvRef="MS" unitAccession="MS:1000040" unitName="m/z"/>
<cvParam cvRef="MS" accession="MS:1000523" name="64-bit float"/>
<binary>eNoNynlU0wUAB3BloM+nwOJKxYe6TXEvjcsTXfvKNp9QKCHY7uP32+mGiA6P5wFucxyBSmkaStPNpiJKJAouSdhhiBJqSniEvi3xoRShkmeaf33++SxZeiib6v0C17MnZGUF8xGti5UqOHw8Lnbrw3h8iGSPX+238CGsaHVd8PBxQvXd2J4gAXojfZ2jQwQQmpqDEtIEKNuf0OfhCjCr+EZUt1mAN7fMM0dYBXj+VrHzmVeA6IgtX7UECyGu3/zHhxwhIpMTuS6uELq/EjfUmIVYZs1cudcrRHpDXsoVigj9A4XOKJ4IzyeUtf5gEaE5syeC5RWB2nrqyNiLIrDieY+qQsSoW5J/ex9LDHV4Hb+VK8bYQNLcvy1i/F5Z07XWJ8asE+P0ncESrGcYK9/xJChL6mdf3iGBpC38VbhXgjkLrbttPgnmTmUQJ0dKUXc/bk1msBQt9qjJ5Rwpio/Ml3ksUmQ0rD2Z55XC+25tTnuIDLoB1tZhrgyHbrpn2iwyHIgSm5t8MlQMrIwhguRgttFMqTQ5ev7bflZMl8PFprb40+TYdPoFs52Qw9x2YJhnkuOMLP5gllmO3R3JsqHDciyov2PRuuVoVv4SY/XL4ecfdN4NUoCWldtRSFNAWsG7lpGmwN6I+pJMjgI7Y0YnPSMUGDSeefqzSQHGnWuPlHYFEi8fvrfCoUBpxrDosluBRlbEjA6/AksX8R1KCgHZJl//BBqBXUuLTs2nE2iPPseuTSMQPXp10nmCwG3M0d40EeiOekC/ZidgSjdSO90EXLLhu3w/AXW57YOmIBL/RPFHLKeTYJf/lDqfQyKUqJnkJkiYiizPI4tJTE9vzbCaSJyPnc61mUlsyXmwKtRBgqjVXRq6QOLX1WHvnrhJJE+aKjb4SFCPn/u80k/izLGG2S0BEtkKaXwKRYl1hcyuJLoSRex9KcY0JYxmnTWeVMJfOsP81qTE9mdf1jvtSmyWXLm9yKPE2+r4sMiAEr4aw7Gu99blvL5gp6jACLsVE0pXITGVxWRxVDB6qqeEy1UY8Wf/yOOECoP2Jm0tqYIm3NgRZ1bhM9d42nKHCtsaqgsaPSpISn77cUVAhW79UM4oihrTqH59I12Nqx9FPjzLUUMe8W3pXFKNwZQ8Q7lZjaaqp1v3ON6bsoCz2PP+h72kHfKr0TvGlnsxoIaruXePk6LBpW+sHUy6BtplZYpWjgZH2HZpFalB//Wse6FmDSaefv3ykkODgoP1sYKABoGH178fSdHCEFkeXU3XIvvqOGcXR4uLN2s7/iW16DPkbQp2aLF69i7ZC48Wvd2VSywBLar6SsfHMXTgYv08nUeHhek7Jg77dfiUb2ULKKuwu/moa8r0Vbjf39apV+qRkLKiyNmnR6pmwGkbZcCLxRsStjIMyJ18bNLXqjx8smzjNObRPPAO58Y1MvKhHn9F3qvJx3KeZl17ST6expbZThQUQLKtt3DoSQH69q8f7JpixJjGzI9vJBrhnsOsnLfGjHkxb9zcjWZwQ/Ri6tUKDHr3UZN7KvA/Y20JPA==</binary>
</binaryDataArray>
<binaryDataArray encodedLength="608">
<cvParam cvRef="MS" accession="MS:1000574" name="zlib compression"/>
<cvParam cvRef="MS" accession="MS:1000515" name="intensity array" value="" unitCvRef="MS" unitAccession="MS:1000131" unitName="number of detector counts"/>
<cvParam cvRef="MS" accession="MS:1000523" name="64-bit float"/>
<binary>eNpdk8srRGEYxs/CYhI1CwsLNEsLaRb+gFEWspoUURYWFrNzXIZx7bjfGkYuuRuEEYUol9AoSilZotRJFhYWZ2np8vxmcczm1/ud93vf533e+Qzj55d2F/iFkbculsfF6lvRefqj9XyvOH9T7N0X/a3krYnvG+LSvFh4JFaei0aTGBoRrW7ub4nTM2Iz9TLmRO+eeHUp3hxyv+OPVU5m8S+TOY86N1fFkhPpD18rTqDbF6Fus3jQIH7OMl9CfDkV69BVQd+iXfKlM/BJ3zL1M2zmt3vE1wfxeEH8mBBjXRBfAuNikH42OhKL4gXn2aPi1xL+MZeHvC/2aK2IBcviOL466JplnyF0eTiPDOAP+0kOoZO91eCvOSnm4pNJ/yD+enrxm/mSjeSZ5LUQkx/UPo1a8t7OxDn6RCz2lfKtU4xzz4mSxxyhMTFrCv9j9KPOI/t32ompZ3a4+9j9zNFHP+LhbXxqE0v5HsQ/k7m99HOIn4b+6ecd+dHn4Luvnv74kURniPsf+FvD/rKj7ndphWHKL3QOD1KX/gb5B+iMca9q0v3/tMPu2KGeH9ayxzi648Q+3peVen/4nr5D3O1+/2ZD4BuNr8Oy</binary>
</binaryDataArray>
</binaryDataArrayList>
</spectrum>
<spectrum index="24" id="scan=25" defaultArrayLength="155">
<cvParam cvRef="MS" accession="MS:1000130" name="positive scan"/>
<cvParam cvRef="MS" accession="MS:1000579" name="MS1 spectrum"/>
<cvParam cvRef="MS" accession="MS:1000127" name="centroid spectrum"/>
<cvParam cvRef="MS" accession="MS:1000285" name="total ion current" value="611265.00000000"/>
<cvParam cvRef="MS" accession="MS:1000504" name="base peak m/z" value="113.07424186" unitCvRef="MS" unitAccession="MS:1000040" unitName="m/z"/>
<cvParam cvRef="MS" accession="MS:1000505" name="base peak intensity" value="258235.00000000" unitCvRef="MS" unitAccession="MS:1000131" unitName="number of detector counts"/>
<cvParam cvRef="MS" accession="MS:1000511" name="ms level" value="1"/>
<cvParam cvRef="MS" accession="MS:1000527" name="highest observed m/z" value="923.02136670" unitCvRef="MS" unitAccession="MS:1000040" unitName="m/z"/>
<cvParam cvRef="MS" accession="MS:1000528" name="lowest observed m/z" value="95.06329755" unitCvRef="MS" unitAccession="MS:1000040" unitName="m/z"/>
<scanList count="1">
<cvParam cvRef="MS" accession="MS:1000795" name="no combination"/>
<scan instrumentConfigurationRef="instrument">
<cvParam cvRef="MS" accession="MS:1000016" name="scan start time" value="0.217183" unitCvRef="UO" unitAccession="UO:0000031" unitName="minute"/>
</scan>
</scanList>
<binaryDataArrayList count="2">
<binaryDataArray encodedLength="1612">
<cvParam cvRef="MS" accession="MS:1000574" name="zlib compression"/>
<cvParam cvRef="MS" accession="MS:1000514" name="m/z array" value="" unitCvRef="MS" unitAccession="MS:1000040" unitName="m/z"/>
<cvParam cvRef="MS" accession="MS:1000523" name="64-bit float"/>
<binary>eNoNy3sw1AkAB/DsSnrIKXHJXfJja8o1tBOl5LsWI9fRQ2Xtrv3t77e/fVm5XgoXtbtIXls3cTpytxtujlxlSDOXso/EjOpIdcV5RnW6HvRQN7n7/P8RVvu5OFl3I/hue2+sfTwy+ulJmh8PfebmaqeIeHyS2o2X6uPxMsg43WGJx03+QcvnbAF6MjO72DMFqFd7XH3EE+DYkcC0M+ECDDYr9pt1AnR19H01N0eADcXHPcesAuRxpwbi2gTwj4rybbZPwIXcV0xaeAJW9HWkLtYnIM7FzUtrTQBGXtd2soUIjrg9eyNfiJ1OfhdZEUJUmuOqa/VCcJKkz8OtQpS5d9z47IYQd5558spnivA0991peqMI6vkBE/dDRRhb+Zy8Hi7CyqoTLqN6EVoWPFrN2ETwnWfKbrUXI91cKXSIFONSLo7czxbjyIGuWbOsYtR9OtjXZRMj9cn7sHmsRFwnZa3b7BNR+YvC7jQ/Eevubppo0ydC+0Kb6WlNRED5oL2SLcG+29zt12ZKEEO9Oj4QLsHsx4Ymg14CrrnD84pNgkhrRsgeFolWi0fd194koucEOMcQJC6ag6cGwkgsbDHoOikSO10j/P20JD4eruJE6ki0+LgnLjWS8EwtcTaYSWzKK/StHCIx9u67h30sKfJqTtaqvKX4l/f9PCpMihBR3rF4vhQ8vlU/Sknh1lqlv6yV4vlg7DDPKMX0gmLWLpMUobabuSNmKURNpTc7h6QQSrb/nsCm0LjNf5LtTcGLe8srkKDQ0nvNrTWMgik6bbSLovAiTrP1lpYC4RDtZTFS6GHPolVmCievVryiLRTadp1q/HuIgipk29YbLBoDMf4/gqCRpex1DOHT8KFcDz6laETxTiwkjtII/dX9mywtjXx3x7d7jDS6T92ZjDTRKGOmSI6FRnbgrjqpjUZBZX9v2RCN99WrHXOGadT3NV4OYsugvrilucdbhsKyQoUhTIZVH6c1xbQMhGFp1KBWhv6sknePjTL806Qp4Vpk+DCSWv52SIbArubN/cMynN+RXFbLYjAe1O14gc2gJ6KtXUAwcLErnL+Uz2DN2rjZriSD2IqK/AqKQVN73twGmkFI1uqmDToGkmWpf7wxMkiSLBEfMzNoLP6y4IqFwSNf1cb0YQb23tPpkyw53FhF4w2EHCnsqdA1fDkOffFhwpmWY58zkWzQyfFD+npNikmOl+pLlhCLHEVnn55fYZXDWLNkxplhOTTLtswpZytg10Zn+RMKZOR77HDwUeDn2PrXXXwFnB4GLF+pU+DcpUViD5MC2pzsP+stCowcerNeOKzA8ixTMcFWooHsCysllBA/OSca4Stxdv/kpr9oJcyLZbtX6ZXonnOG99aoRFBtVBHnnBIFlhUPgkeUOC3gxU4SKlAZnXdlFhWKbA6N3UMqsJhndUa2GhELdW0ER417irWl/Eg19uQXTehlSQj4GN3w22gSHmsccpJ9NNhCnFgUySTjcDxX7VqT/P+fQbUrUuDyU1DV2dwUnB9CVfpYCqjkUdeSvXuhc1VybnsdgGZk9/g9/wNQS42vBxrTYFvXog79VoejSe+d/Q7rUFwzzcGdApzixphXPSjAf9NdIvA=</binary>
</binaryDataArray>
<binaryDataArray encodedLength="612">
<cvParam cvRef="MS" accession="MS:1000574" name="zlib compression"/>
<cvParam cvRef="MS" accession="MS:1000515" name="intensity array" value="" unitCvRef="MS" unitAccession="MS:1000131" unitName="number of detector counts"/>
<cvParam cvRef="MS" accession="MS:1000523" name="64-bit float"/>
<binary>eNpVkzlLA1EURt8/0MJCrKa0TCFoOYKFlaQMFpLCQmxM3HfHfUMdUDTGoHEPouICLqgwFhaKYhAEGyGVpaS0VPOdKWaaw33v3e27d4z5+8qe7X+Y9B7cEb8eCvQOPmW/+O+SYuWp6I2I9dvixaH4syY+notXw+L6HX4TYq5FnNkSK1bEUL/YuCE2bIonZ8S5FSMXohUTbfFjvKi6YB+96jxFfe/XBToL97IzxDOD5B0SHeoqod/GffGbvF5KjI6KZSfUQb9J9My8iXX0fUV/kUXp28l9Q1pMLIilU+Tpoe9J8TYhTmTEJ+ZVs8S7cbGJfoup6wnboGONrzO2s8r9HPXuMu+NYNz8mFhFPfk++mEP0jDF/NPEa74UXfJYcWz8c9302x/clwT+Vq8YRu/ZG2zqiHHvQYN/Fv1i8+wH9eXYvx/eObPEm6auAdjGnInjsidWK3Gp23bEWurJ4u/B0gP0ws+lzwh+YfLkOY8SN0y9Ufbbg4Z6QvibdubEvdtJPH9/0DvP+dKy2I0uXjwYvxyds12Q+CH0sdmHUDyot/8fGv4ja5E5+jp3cD4cjFvs60I+D66dBecY5b88POYduhmXuF32Lxksy1A=</binary>
</binaryDataArray>
</binaryDataArrayList>
</spectrum>
<spectrum index="25" id="scan=26" defaultArrayLength="144">
<cvParam cvRef="MS" accession="MS:1000130" name="positive scan"/>
<cvParam cvRef="MS" accession="MS:1000579" name="MS1 spectrum"/>
<cvParam cvRef="MS" accession="MS:1000127" name="centroid spectrum"/>
<cvParam cvRef="MS" accession="MS:1000285" name="total ion current" value="568492.00000000"/>
<cvParam cvRef="MS" accession="MS:1000504" name="base peak m/z" value="113.07424433" unitCvRef="MS" unitAccession="MS:1000040" unitName="m/z"/>
<cvParam cvRef="MS" accession="MS:1000505" name="base peak intensity" value="255740.00000000" unitCvRef="MS" unitAccession="MS:1000131" unitName="number of detector counts"/>
<cvParam cvRef="MS" accession="MS:1000511" name="ms level" value="1"/>
<cvParam cvRef="MS" accession="MS:1000527" name="highest observed m/z" value="921.99797706" unitCvRef="MS" unitAccession="MS:1000040" unitName="m/z"/>
<cvParam cvRef="MS" accession="MS:1000528" name="lowest observed m/z" value="95.06322970" unitCvRef="MS" unitAccession="MS:1000040" unitName="m/z"/>
<scanList count="1">
<cvParam cvRef="MS" accession="MS:1000795" name="no combination"/>
<scan instrumentConfigurationRef="instrument">
<cvParam cvRef="MS" accession="MS:1000016" name="scan start time" value="0.225517" unitCvRef="UO" unitAccession="UO:0000031" unitName="minute"/>
</scan>
</scanList>
<binaryDataArrayList count="2">
<binaryDataArray encodedLength="1508">
<cvParam cvRef="MS" accession="MS:1000574" name="zlib compression"/>
<cvParam cvRef="MS" accession="MS:1000514" name="m/z array" value="" unitCvRef="MS" unitAccession="MS:1000040" unitName="m/z"/>
<cvParam cvRef="MS" accession="MS:1000523" name="64-bit float"/>
<binary>eNoNyHsw1AkAB/DapSOmnAsdthrr0OxdpzoiG992uborjx6yax92f799IY9VckNUdiVF3apcLoq1jWrMqPPoJpL8vO6GO6F0zJiz6xVCqA7XuPv8+aHCCxesmiOQMm46zzbjIbzjSQ6fy4NlbEb3uiAeztUa4u5oeWA4fzdFUTywtMsjr2h8ZBW35tmY8+G0emTkUw4fw8aVAV0gH/k8x6kBDR815anpb7P46Nxwz36umY9Bv0u0erNI6LY+WukNjMTDiQiuSBOJtoxju/KbIzHhpJubpwvwSQH50T1IgLOPLhvmtAIIFhpi2M0C3AtfGrVoFUDZ9GH5sJkQG+KZvQ3mQryVLcp4AUI0hgbFNgYK4RtW0jmjFSKNcUJ6mhKioJRlJFqEeH85j2NHF6GxMt+/10yE3NWL7hbfitDuPbmzVyPCl428HxuyRNhcuLOimxLhNWEqetEiQud7Zk+omRhOudcLSrliDHCqz7RpxShbaNkb2CzGkjxW22oehQ7BoF13YBRMa2txVxsFxiRZTbVEYZNOpoqnSbBn1nbbYRcJ5jf39JNMCZ54DK03ciQo3D6Y3k5I8Ny3Sr0pU4KzomddYRoJWO4HHCL0EkwHuLEvNkmwwtKuu2b8/1dooiGaFMaZmXPJLlJY23sZ9nGkKNz6fHGYkEJSnWaoz5Ti2fibuGC9FP1tAjWvTIowvTWDTkmx3jE08DejFDH9Tpr9NAIlJeWWR+gEpGJBuoMLgYKss8U+TAKJc8Wp9zkEjvyRnB1PEAj41/zzN5kE2EfrXxr0BLj+x0yFTQSuppZXLBoJKINPsOpoJN4xxa/ZTBJU9C0PPy4JWwe/B68IEjFf93V1Z5Ko8vG/EKQn4XhblcgtI7Gy/3vFNoqEOy97e3ALienotL5SIwkfF6ctBhOJ95zOx950GbY+dRU7MGWwZzy3v8mRwdYzuMOflEFrofVbypRhPsxK16OX4bOBIS82JcPv6ar+DJMMJwN89Bl0Oabrc5I5TDn27JEfcOPK8dLjF6fbhBxFA/8YH5By9IdcL7Evk+PBHfbTC01yjB1dmv2VkkPH8KhnmeRYe6XYYjNdgY0eC5VVTAWOrPFuN3AVWJ50i2GQChRGuN//SaNA5bYbIyllCviOlVb7UAp4blgm75oUWP3VY+9gmhLOt0p2X6ErMRXin23JVKI2ccfHLq4S6YrdX6SQStxEzdRejRJ/1aVMnaaUyJtfWuCZlMixjj9kRVfB+IG7MYmpQuu+vNlxrgrDD1clrpKpIHCZSdZrVNhY5+1sY1Chvs7iZo1JhdpOwSk712i4vav4u4CKRsLllvYpYzRcD6alOLvF4Gf6+JnzVCw6rlYM3xqNhbrtkW2C63GwUj/mJ5iOQ+Ti23moPA5Bp6Z7s5QJ6Or9ZujGWAIOdq8x16nVcA4u8FpzTY2KomOhO6rV0Ox0PTh8NQm+4qSL/VtOIid9wuaF50lcGo8b3ZWowXityDHkBw2298kHlv/MxX9q3waQ</binary>
</binaryDataArray>
<binaryDataArray encodedLength="588">
<cvParam cvRef="MS" accession="MS:1000574" name="zlib compression"/>
<cvParam cvRef="MS" accession="MS:1000515" name="intensity array" value="" unitCvRef="MS" unitAccession="MS:1000131" unitName="number of detector counts"/>
<cvParam cvRef="MS" accession="MS:1000523" name="64-bit float"/>
<binary>eNpVkjksBHEUh6cQUQhbikK2UCgU01EoRqJQKKZUkGwhGoVdN+sYZxCRxWLFkRW3IBtHiCg2KFwRREEhmUJvyi0dv0+x03x5/zfvvd87DOPnq7i2fmGULovZMOPqj9bm+x+d5zu921ExdSTGm7FXxPw1sWhBbDgUXy/ESLfo9oll62IxebOJK4yJxweqX5uUnbkh5p2IhvK5Jbnl0vNInml08H+ilXjpccYveR+kD/rxQtgt2OioR+ctfRTPiB/059sXq9S/E76X/XAq1s2K0Yi4zzyj5Ld6mQt6/GHxaYJ68+LdnhhYFN/Q4bC3ol3mRr2CVXFoTvxkLmaXWI1/lDovO9Rlbt6QuI0ug//iY2JwGD/67Enxi3ma/Oew70CQPtu4G/LGHPYKU/3i+bl4M0q+Hv6nrtMuZhFnMw9rBJs4bwq9zLXj3897kr1b3PMZ/hQ0qFOzSV30e9yzje3nzuwm7gJ/hLzuAPHcl5/5mt3pd5okPkFdH/lN9E4s8c48XPIF2GuEeVjh9HlWQge/n31k8W6hJ857grrxDvyh9H0Zjfjb0+NyuEODvuu2qNvJnietb5pdudE=</binary>
</binaryDataArray>
</binaryDataArrayList>
</spectrum>
<spectrum index="26" id="scan=27" defaultArrayLength="150">
<cvParam cvRef="MS" accession="MS:1000130" name="positive scan"/>
<cvParam cvRef="MS" accession="MS:1000579" name="MS1 spectrum"/>
<cvParam cvRef="MS" accession="MS:1000127" name="centroid spectrum"/>
<cvParam cvRef="MS" accession="MS:1000285" name="total ion current" value="567532.00000000"/>
<cvParam cvRef="MS" accession="MS:1000504" name="base peak m/z" value="113.07422136" unitCvRef="MS" unitAccession="MS:1000040" unitName="m/z"/>
<cvParam cvRef="MS" accession="MS:1000505" name="base peak intensity" value="245336.00000000" unitCvRef="MS" unitAccession="MS:1000131" unitName="number of detector counts"/>
<cvParam cvRef="MS" accession="MS:1000511" name="ms level" value="1"/>
<cvParam cvRef="MS" accession="MS:1000527" name="highest observed m/z" value="922.01394991" unitCvRef="MS" unitAccession="MS:1000040" unitName="m/z"/>
<cvParam cvRef="MS" accession="MS:1000528" name="lowest observed m/z" value="95.06363053" unitCvRef="MS" unitAccession="MS:1000040" unitName="m/z"/>
<scanList count="1">
<cvParam cvRef="MS" accession="MS:1000795" name="no combination"/>
<scan instrumentConfigurationRef="instrument">
<cvParam cvRef="MS" accession="MS:1000016" name="scan start time" value="0.23385" unitCvRef="UO" unitAccession="UO:0000031" unitName="minute"/>
</scan>
</scanList>
<binaryDataArrayList count="2">
<binaryDataArray encodedLength="1564">
<cvParam cvRef="MS" accession="MS:1000574" name="zlib compression"/>
<cvParam cvRef="MS" accession="MS:1000514" name="m/z array" value="" unitCvRef="MS" unitAccession="MS:1000040" unitName="m/z"/>
<cvParam cvRef="MS" accession="MS:1000523" name="64-bit float"/>
<binary>eNoNyXlMUwcAB2BtQeaRoXisOqDYIkTnNWBGROG39rFFjUxmnC29Xt97fbRUg3QoKHNAWyUqHptz4JywtkSOuqgoaI0i9lCUyQAPRgKIrYFMEREciutk/vt923+7szfEvQXd9gbF3AAJZoZXCTaLJfir3NESlCxBa/XeRTazBAvHj6ibXRKUuDesmcqVInh34Q5/gBRdV0MiWj6XIuRRk9xBSMFKe0LdJilerB/dFbhPiqMXMmKH3FK86Yub0BiQBtU/armdSMNZ44IUmSkNNmf8cqs7DWf8ud0OrgzVYwmPdohl0D878dWUZBm8sdEldrMMV9g7YYvdMoz6xT8G3pShafmDy+WBcrQsGZ3SSMgRU8t76S+U48HHVf19Zjl2vs6utLrk8At4/kMeOeKODe26FaBA+8/xkzYRCvDvvwsN+kKBJFis7r0KPFumyRpxKVDx36DyhEeBxKboGudEJUK1z036ACV0i/92lomVqG/h1dw2KzG0sWb+YbcSRuJ+l5Orws1/Jzf0BKqwP23C2ceEChHkyO5SswqjDfear3pU+Kk2JVPDITFx1YXyZAGJwY8GozYJSchWjF/pFpGwrE4t7KRIbEgQhswzkljtDW6QmEh4zdefhFtJLOuY4MtzkuDceFN21Esi1WUfG5uoBr/9xJpejhrT5ybl7xCosb0YdqlIjUQDD8PUe8/WEnVGNTYvyulZa1WjbX12ntKmxsZMQcSYU41DU58ev+VVY0/fwmNxHAqS5sQYCZeCqnfLAF9AYeXDe4mrhBSKRNHJ9SIK3YMHZ+ZRFFasvl510UjhzJxU0SkrBb3imrzISeHG0px3hIvCKaL/VLWXQpDS7jvDofFg2XkLKaRxEnmhK8U0SsmxWb0UDYujp9trpLH4ZJ1fZ6XBrQ5uTrTR6Mgd0tW6aAyVLu9K8dAg2BFruZfGjD/i2g/5aLyc08iL4TIwH28/zxcyUOzPuJQjYrA2XNOZL2bwAT5nw2kGRb/4z9UbGeQf2Kfn2hgcGRH0JjkZCCYtmZHgYnAJub9e9jG4xnEttXM1+D14+v1YoQazbalTwsQalHyKnQ5Kgz0RYQoPrcFw9OmFhOn9f/lE/dKqwVsemspcGvzpyfFJfBo0zf7u60+4LEa65tVdFbIYyDdYLopZpKxw6DfQLF7Pr2ysNLEoWBC+eb2NBa/+4KJIFws6ijTkeVkEF8x6fM7HoqqKwxi46ege3lUbL0zHJP7umjpxOiqKsqetM6WjcPR69De+dGQXx2s7OFrYnnYWW4RaROVOP/9KrEVoWJ9hBqOF8G3Ui5QKLd7ye1unubXI3FgrOOLToqdVSwgidSh8+q2xlNFhPGCgs8ClQ5uzIvqxV4drSYdvxUZlYFu/9sYAnYH4dS22V6czoJzWVuIQ6nG62HBXw+hRU+1NLuvT40DB5eNnuVux4JjjQ2vkVgSLMojPKrchP6E5pCMyE6Sn//mV9EwcTJNwDFlZmLwq5ralMAsXvK3epItZED/bF3R3OAsVD8eJzohs1PO+z0vaboKsprotPtcEvtjzQ2hrMf4HpMMdEA==</binary>
</binaryDataArray>
<binaryDataArray encodedLength="632">
<cvParam cvRef="MS" accession="MS:1000574" name="zlib compression"/>
<cvParam cvRef="MS" accession="MS:1000515" name="intensity array" value="" unitCvRef="MS" unitAccession="MS:1000131" unitName="number of detector counts"/>
<cvParam cvRef="MS" accession="MS:1000523" name="64-bit float"/>
<binary>eNpVlD1oU1EYhu8oQiF0coy4ZHDIKCJyLQ4Zg5MWkTt2kpOkkbTGerX+JKaWqBHjDzXaNg0S4RqTcvEHLlhEHSSCQ2gdBFeHS6GQoUJp3sfh3uXhO+d83/d+7zlcy7Is98+Gbe1/Jx6IPx+Lk59GdJ0txf2v4u598WBHdDPixRXRfyWWXoj/3opH34n2LTF+RWyviSn6VmfF08+Jn4qH2uKTj+KR7ojB9tipURwYrR/+IZ5/KI6/FPM9sVDVXBcCxQFzhFfRBc20mG2wzjzHfdFCb+wGvrwWN+GZpvrsfFf8mfm7z5gXHTb7v5jXui068/QtEC/iL34My+ThXxKdVdY/PBLLb8TOsvgX3U6Ne0ePwffCEqTOt1Xuifl9l3x0fVkQz5bEAzfFBPqLdfKuib11sUX/GOds6qU51+dd1dFxjHX7snjuPT7S35tj/1K0v8/9VKkfcq/udeZAr3eXd4uuAfvxHP7QP+DdBtRJkO8wv4s/J5ucQ6/Lu0pR18tE1z0TzU+jt8E8afIMeuwZzv8/x7w19Mfv4G8u6ueA+j7nA9aHFfowT8h7MHnqoMPJ4id1p+5F+yTxKTTR/4Mh38O/3ybav0E80eJ98D9JFtFbsfcA3OLGJA==</binary>
</binaryDataArray>
</binaryDataArrayList>
</spectrum>
<spectrum index="27" id="scan=28" defaultArrayLength="141">
<cvParam cvRef="MS" accession="MS:1000130" name="positive scan"/>
<cvParam cvRef="MS" accession="MS:1000579" name="MS1 spectrum"/>
<cvParam cvRef="MS" accession="MS:1000127" name="centroid spectrum"/>
<cvParam cvRef="MS" accession="MS:1000285" name="total ion current" value="563200.00000000"/>
<cvParam cvRef="MS" accession="MS:1000504" name="base peak m/z" value="113.07422781" unitCvRef="MS" unitAccession="MS:1000040" unitName="m/z"/>
<cvParam cvRef="MS" accession="MS:1000505" name="base peak intensity" value="250768.00000000" unitCvRef="MS" unitAccession="MS:1000131" unitName="number of detector counts"/>
<cvParam cvRef="MS" accession="MS:1000511" name="ms level" value="1"/>
<cvParam cvRef="MS" accession="MS:1000527" name="highest observed m/z" value="922.00198745" unitCvRef="MS" unitAccession="MS:1000040" unitName="m/z"/>
<cvParam cvRef="MS" accession="MS:1000528" name="lowest observed m/z" value="95.06336856" unitCvRef="MS" unitAccession="MS:1000040" unitName="m/z"/>
<scanList count="1">
<cvParam cvRef="MS" accession="MS:1000795" name="no combination"/>
<scan instrumentConfigurationRef="instrument">
<cvParam cvRef="MS" accession="MS:1000016" name="scan start time" value="0.242217" unitCvRef="UO" unitAccession="UO:0000031" unitName="minute"/>
</scan>
</scanList>
<binaryDataArrayList count="2">
<binaryDataArray encodedLength="1480">
<cvParam cvRef="MS" accession="MS:1000574" name="zlib compression"/>
<cvParam cvRef="MS" accession="MS:1000514" name="m/z array" value="" unitCvRef="MS" unitAccession="MS:1000040" unitName="m/z"/>
<cvParam cvRef="MS" accession="MS:1000523" name="64-bit float"/>
<binary>eNoNyn9QUwUAB/DYG0oLFExR9OqEEQfCXXVykKL2lcfP1AGdysY29vbe3jZQoomF/PDXfshQEWxDvaJwmyf+QEJFZgpT2RA4SSklBfwV0wmWZKIGCVqfvz8Wy+vF01yZIO5afVK4QmyZXBisIYV4NkPTMD1RCGkA55ZFL4TqgOFIj1OIiQFeEEGIUObfJ/TzFqGINF5qWy6C0TvNXp8gwsJjsYldOhEMs3iCpwYRMsp7dr90ieDpu0u1cLPgddR3KIDMAueMQ1GUkIU78i2RJlcWHJHKmz2EGFbaPriIFKO/42VcUKIYDoGtt1svxoPwuOY4lxgFpoepAZfFWNr/uMHiLcFYxpyxv+MkcK5+/cHFBAkMU274P9FLQLKljUanBPe7LniZ2iVI4o2UdHGlOJE5dbNPkhSz3ttx6YFOirLXtiinQYq+uWVtqS4pyse7fdK52fg8ZvtHRjIb9jqG6NJng7e1J/9jVzYox7mprd4ykM2RlcMJMnCGUhsO62XQb6jNPd8uwy+/v7mey6FQuaaxLD2Ewt6Zqw+m8ykoHl2pvxdPwbz20+p7NAVHZs39UC0F5fSuIzE6CuyuTbmfWSlE7VXH7WmjkGDkB1QNUqgaba9wc+RYOcost4bIUcX14ufHyxFz3HXxD1qO24zHr0Urx8MLRwVpVjl+LLlhyrbJERhYe3C8TY66pfuf/zwox7GynqFYDg37spOvxAQNU8B3/tEhNEZKl3ji+TTkhwtetMTT2Ce4Gq+iadRNzi0a19IIeTvR3GKl8e0Ss7u4jYanNtjy2yCNzJ1+KZc5DN4how6p+QzOnpDUg2QQdGCJ+QHNYI51qOhdHYObq25VL7Ix+PPVne/nORmofdOCZe0MmuetKD8xyKAhfCDH42ZQ+dweFUso8OxooSGKr4BffZrMGK/A11XmmSmkArfHtoREMAr8er55WadWgdDyn4qbrAok7uo9FetUoLPAZelw///D5ktrCRajmzgXPuGzOLNRa4shWWQeiqhrplks3zksbGRYmPxaZSu1LBaI9wwX6li0Tr+02eFk8fitqqxkNwsq0Do1hVBiMo5NbeIr8eGEJjycVGJixPfqU1oJ/tCwqEanBHO86fKITYlpFdoffJ1KdBeXBgW6lDhdZFgb5lZi0bOapHJCBdH1xPdn81Wgh3iZF0kVroxXJJ9lVMhr1vT66FT468maU2abCmToaWOpUwX7/u5tyW4VvAr1LQsINTZ8tfiAja/GNQErcJNqaKr3ZUwwalhmj6yucavxr/lcNRGagykRO3hKJgeP/vHuFzlzMLbiTNDIYA5Ot2M8IiwXBS2N/tsU67CRF/3Cy7UOxZ12QatnHfSdcrKNWI9VIedQFLoeWdv7OWnu9agICvTU2vLguEb6+9blode4daBSlY+zeZFa+lE+XtaXBJo0GjTNGBjrm78Rx1Mnv4n+UgfnMLcjbZMOX5x8E8Dt2Y3/AJP/+1E=</binary>
</binaryDataArray>
<binaryDataArray encodedLength="584">
<cvParam cvRef="MS" accession="MS:1000574" name="zlib compression"/>
<cvParam cvRef="MS" accession="MS:1000515" name="intensity array" value="" unitCvRef="MS" unitAccession="MS:1000131" unitName="number of detector counts"/>
<cvParam cvRef="MS" accession="MS:1000523" name="64-bit float"/>
<binary>eNpVkzlLA1EUhae0EMkPsJgyjZDCwsJi7CwsgliIhaYRLAQT1xC3cSWSEKIGjbivBBeMCi6IMoVoF4KFpAhiZ8oUFiIWLudLkWk+5r377j3n3vcM4/dbfbD+YIS2xZYNceJRfM+JnU+ivSwmz0V3TPSsia9HYmtSbLsSny/FignxbVxsPhTrV0W/X2xcErfIW0lc0BFTF+wH/mmvVTX80brNEoeu2X3i0JG+o35QzOPDi549dH/viQM3YndcbD8ViykxcSCeZMSha3yS52NB+jrYr8Wnm3z+MfpliwV05xfFF/If85+eo5/oy9DvT+ZWvUId5hTcFK1B5rRO/Ukxtiu6WC+wHkaPPUP/0OUwv098dIXF6Bn9Q6cLX8UpzvFfiIjGKGS/5l7MkS9NHZO5eIlzcc4MoQ9dYfpiztP/qFiHfmcE3/iyemGA+0Rcjjop4r6O0UO9NOcc9h3uq88u73Mc3Vl8+4aIx5/FfryPdejvxyd5nWHuK76DifJ35MOXZ5p6pXP0xWCeJvWL+DB7xCb6ZXHOXeozcQZxWXR5qOfi/Vj853gPsR3uC36SEesHgQO4Yw==</binary>
</binaryDataArray>
</binaryDataArrayList>
</spectrum>
<spectrum index="28" id="scan=29" defaultArrayLength="147">
<cvParam cvRef="MS" accession="MS:1000130" name="positive scan"/>
<cvParam cvRef="MS" accession="MS:1000579" name="MS1 spectrum"/>
<cvParam cvRef="MS" accession="MS:1000127" name="centroid spectrum"/>
<cvParam cvRef="MS" accession="MS:1000285" name="total ion current" value="586635.00000000"/>
<cvParam cvRef="MS" accession="MS:1000504" name="base peak m/z" value="113.07421666" unitCvRef="MS" unitAccession="MS:1000040" unitName="m/z"/>
<cvParam cvRef="MS" accession="MS:1000505" name="base peak intensity" value="264976.00000000" unitCvRef="MS" unitAccession="MS:1000131" unitName="number of detector counts"/>
<cvParam cvRef="MS" accession="MS:1000511" name="ms level" value="1"/>
<cvParam cvRef="MS" accession="MS:1000527" name="highest observed m/z" value="922.01244295" unitCvRef="MS" unitAccession="MS:1000040" unitName="m/z"/>
<cvParam cvRef="MS" accession="MS:1000528" name="lowest observed m/z" value="95.06324163" unitCvRef="MS" unitAccession="MS:1000040" unitName="m/z"/>
<scanList count="1">
<cvParam cvRef="MS" accession="MS:1000795" name="no combination"/>
<scan instrumentConfigurationRef="instrument">
<cvParam cvRef="MS" accession="MS:1000016" name="scan start time" value="0.25055" unitCvRef="UO" unitAccession="UO:0000031" unitName="minute"/>
</scan>
</scanList>
<binaryDataArrayList count="2">
<binaryDataArray encodedLength="1540">
<cvParam cvRef="MS" accession="MS:1000574" name="zlib compression"/>
<cvParam cvRef="MS" accession="MS:1000514" name="m/z array" value="" unitCvRef="MS" unitAccession="MS:1000040" unitName="m/z"/>
<cvParam cvRef="MS" accession="MS:1000523" name="64-bit float"/>
<binary>eNoNy2tUkwUAh3HdOyoDSVNTOIK6FxEPRXgQRAn5u03poJKkxAbb2N7LLgybeDsicDhsMzM5FIJOSUUuTSKBTUACUZR3KJ1ZiUo5EC8bdjFCSAXv5qfny+8JzD8c7ONIgSUuc8YqvgT3mOxkRiRBjvNIsPdKCQKtZYePmiX4rMk31MlJkPHgcUs/TwplQm3bc74Ug1du37MKpSj3y77MiaVoDJn6SZtJCpBk/KNdUhAlJXl3HVKUxRJWGz8V45Kn9nxxKjadkuW9bU5Fa+aZuApHKgKorGN9RBruZ4/sfClOQ3Nlz9K95jRsf2v44XxHGsJTThe8cSENudMJNHjJsD5nomBPrAy2yJjxDrEM+38vjvrPLIPPihKmgpNhaO2S6eYuGXLsK/Ze4svBiwy9Ei6Ww2PuTp+0So5J/FcfDprksD9+uu/qLjm+5yLg75AjOfJcr46vgMGQf9IuUmCYdF0/b1bgiN4++WOHAj95gnZ3eKXjWNPif26J03Fcu+4Xozkd7ykiujq70pFfzd7N4CkRukVNJAmU6DcG7EskldAXD7XfEirxdeRZ9iqlhIqrcUcZlSjeFpm3xqRE2MM5l4WVSjgXD0jNnUqstPj/ZXW//hOnsjd4Kiwp8iFZgQopH9RM2ilUIX6gLWIGpULJ+fJpD173c4NtrMOoQtIybWxSpQr9+/Z3K6pUGN72W/x4pwqWBOHQObcK+pM3U+N4FIaXx9+VERQu3WJ8ZwkoXG0h/ZeQFAT2+M1tQgqzO13PNlMUeq1Zfk+MFEKueXufrqTwIqTQdryTwsH+2otON4VrG2MCfubRMByeuPqggIaqrrVATNKo7d6xJUZE48e6NWd+pWi0WH4oHjXSqP+3edb7VTSWl4d9dYCj4Wyr2rCyi8aXvcmDO9002AsnvCweGjWFaq9lBIO0O9HNYwIGCpHvgyNCBovKEqopmsHfRfazDiMDzfMze19VMhh6scUQxTG42FBx8LaHwdyCE7PreCwKfd4N/5ZgQQzbomJIFkX9F0siRSyGqh6VEkoWDaFLe2wUi/kBucQpmoUz70VoiomFj6Um9kAVC5Wt3aHuZDFvR/dLK8fC+mwserWHhe9glmsiocaqsZnnRuap0VccKD5FqoGzsQWNIjXuJ5Z+E0ersXDbsvWtJjU2NLp2aTg1wtb39/V4Xrv5MxNLCQ1cvIGepaQG3nUj6y6JNMjsez7lBK1BtV/SuK9Jg8ll12rNnAZ5g/bWOI8GFl7+dw6eFuLr5bvLSS1qo6+r3SIttBPkrpmMFtVHe7vMHi3cgTN0IYQOEXNGpywI0uHVwuRSKafD6JuNqbfdOhR1LLKHBWcgrrg9YQGTgZigT8ufVGWgO+Uj8QS+Hv6iGy13SD3qbdNG13J66EtzNY1/6LEgeKgpNygTUzjd5BpyI5oSpEmD1o04ELNnnlNjwEtP+ztf/GnAY9eEhfuzshA9YK9IbMrCSP1Idu/crdguOaS8EL4V9Wx+X0NzNloOWSSLN5nQUHZz0YYdJgSNNuT4XS7E/9DeE8A=</binary>
</binaryDataArray>
<binaryDataArray encodedLength="620">
<cvParam cvRef="MS" accession="MS:1000574" name="zlib compression"/>
<cvParam cvRef="MS" accession="MS:1000515" name="intensity array" value="" unitCvRef="MS" unitAccession="MS:1000131" unitName="number of detector counts"/>
<cvParam cvRef="MS" accession="MS:1000523" name="64-bit float"/>
<binary>eNpVkz9ME2EYxi+mQ8duVnG4gU1COhjjeG6OxIkQho5M8BVbrQX1KkWqFij/TNUKVRujJYQO1jTS4UyXmgApCYNxasLSsSRORhOlz4/huvxy3333vM/7vG8t6//vpOmcwbpSFP+8EbueuPFTbH4XM5vii13RmhMvl8T9T+JxQXz3WTxoiMlnomfE4R0xtyYOojP7VpzeFk+/igM10U706QyFbvb590jnv9D5XRZHqX/jeZ/u9W96Dj4RL9BHiT7qG/jDx1ZdLK6Ltap4G9/RinTDh3qO0WfgpTgiP+7Ffc7J7+My+c2LvbiYxVeQe3aF3JhLeUV0M2Kce5fwNYnvMPcN/ZhXYssVC68h9b9QJ0BuJktuC2L1IT4W8fuAvUF3lPyyS+JVcr9Gboa6PfRMmtypE35MHe592MNfTsxz7j0iV3Ly7pHjeZ/sV4H3rbw4vipO4LMzjQ51O8zDncEXtJnLD947T8UQ33mT4l32/hb99fAVTYntJPmRd/sO5H0Sv5bx59uZ8vuI0H8JnS6+wuyDy5zsmH9uDfamkPfvgcGXTR0n5q8buY8f9NvMLZTAB31Y1InyXYj8Ouin3vvzMvQ5xv88go6Tdv4BD4e/dg==</binary>
</binaryDataArray>
</binaryDataArrayList>
</spectrum>
<spectrum index="29" id="scan=30" defaultArrayLength="144">
<cvParam cvRef="MS" accession="MS:1000130" name="positive scan"/>
<cvParam cvRef="MS" accession="MS:1000579" name="MS1 spectrum"/>
<cvParam cvRef="MS" accession="MS:1000127" name="centroid spectrum"/>
<cvParam cvRef="MS" accession="MS:1000285" name="total ion current" value="590847.00000000"/>
<cvParam cvRef="MS" accession="MS:1000504" name="base peak m/z" value="113.07421177" unitCvRef="MS" unitAccession="MS:1000040" unitName="m/z"/>
<cvParam cvRef="MS" accession="MS:1000505" name="base peak intensity" value="261558.00000000" unitCvRef="MS" unitAccession="MS:1000131" unitName="number of detector counts"/>
<cvParam cvRef="MS" accession="MS:1000511" name="ms level" value="1"/>
<cvParam cvRef="MS" accession="MS:1000527" name="highest observed m/z" value="922.01169500" unitCvRef="MS" unitAccession="MS:1000040" unitName="m/z"/>
<cvParam cvRef="MS" accession="MS:1000528" name="lowest observed m/z" value="95.06362668" unitCvRef="MS" unitAccession="MS:1000040" unitName="m/z"/>
<scanList count="1">
<cvParam cvRef="MS" accession="MS:1000795" name="no combination"/>
<scan instrumentConfigurationRef="instrument">
<cvParam cvRef="MS" accession="MS:1000016" name="scan start time" value="0.258883" unitCvRef="UO" unitAccession="UO:0000031" unitName="minute"/>
</scan>
</scanList>
<binaryDataArrayList count="2">
<binaryDataArray encodedLength="1508">
<cvParam cvRef="MS" accession="MS:1000574" name="zlib compression"/>
<cvParam cvRef="MS" accession="MS:1000514" name="m/z array" value="" unitCvRef="MS" unitAccession="MS:1000040" unitName="m/z"/>
<cvParam cvRef="MS" accession="MS:1000523" name="64-bit float"/>
<binary>eNoNjHtUUwUAh3NDS5RUYKEp59guAhI+SsGgo/xkGwKhkGbsvfvY3YOJqKA8tKPuDvGBknIEUcRiiC5Js7NKhMDYePqCyhcKKct5TFR8gBoB8ef3nfN9drJio7czGeN8okKVHlIMV8cFbxJJ4fs5d9VbIkU3GXqv3CLF1b+SJ11ySPGgf45XFF8GTSdn4o2VgXpl2/d0qQwV1JXSMrEMgxmRNbc4GU5UFson7ZAh5Wr23UGnDN3i3tJ3+HKE5hgPXPCQw7NKVvSeSI6cjrzEJ2I5BqzGRdmcHO7Ide4CpxxD1zb4t/IVUKx4+/W7EgVkEbyHTRYFtk62hcY5FeidMKNxcpMCu2PDnayHEpLovqZTY5UoPnrkjGmxEsJIG+EXpcTNLHtPvViJuqNL2vosSqy52MEvaVTivrx+aoeHCron221KsQp5rV8eHB+jQtIy8cvLuSqw6tuHfZwqGDO3LfmtUYWX1vzzKz3UKCEO5DpFaqwJbxtpsqixmrF3hTjV6PQ8UbGNr4HAERfw01gN2MyR+OdiDVwFUU+/t2gw09CfXNOowUDbbFcKj8Tei1wnhCT2u1/dX0mQ6AriXN3RJM7G3vRqoUl4p7+5Nc9MYpf3xNREbpSL7HHTyklMWtixM7eBhP519en9PSRKW4JX3+FRmPe3e3CrkMK5+23FSdEUYtp/meKmKXyqPhVWZ6Yw7JfqXl5OYcC/OVllpSBqsBU/a6DQVhtYVNdDYYzxo3SaTyNwYtbDyUIavCk5wgiChn510BtHNA3BF6VbKmkaNrVtbauZxknJafev5TRab02w5zfQKIsrFNT0jPYnezad5zHQ3Qgq4oQMtpibby8jGOy6kyOQiBhURfy3s49mUF2/yafEzOBn6/VxAiuDOfdiPZc7GCQMPElKbGTgI+j0tLtGPxueG8L5WvzQLDkRS2hRtjPz5JFoLcpdGV+LGC3Ctqd3d5i12LpQvGuMVYt/qs2LxQ4tpkqTL453abH9k37lIT4LV/uD5ukEi+8eZ3TFi1jkbfbavJtm4ftWX0QdwyL4Te9nvhyLR3NWqnvLWSw+/HJ2WAWLhBhDbpWDRYgmPj7GxeLCqo8LZ/F1qDi4ymEndFgV+H6Iv0gH6lxr8RZGByZoeOAYp0PgXTpho1UHHm9pwQKHDmGZshtdLh2G8ucTBXw9Kh6JHq0g9Ig+Pm7iGZEeZb/nzwKnB7Ovdo/WoYdfwrPIQZ4B5NyWxzbCgKq5e12XRAZ8O/dPxwgz6l8EtIstBljy1i7YbDWgrXPhtKMuA6SPbYWeAUaYRohDiWIjsoqCk9IcRgwPPl00xmUE79rZmIFZKYiCl1ApTsHlbc66diYFV46lBvaLTPC/USTYozXhR+EHPiscJtSqqZFKtwmNhush2QFr4EfWquqJVHhYatKna1Mx43ia9Rt9Gl74dvp/9SANaR8OVWavX4/5ITczKft6tOTZ+H/MzIBk6N+SsHUcfJuWK8KzOLAR+S/82vPxP4azAnM=</binary>
</binaryDataArray>
<binaryDataArray encodedLength="608">
<cvParam cvRef="MS" accession="MS:1000574" name="zlib compression"/>
<cvParam cvRef="MS" accession="MS:1000515" name="intensity array" value="" unitCvRef="MS" unitAccession="MS:1000131" unitName="number of detector counts"/>
<cvParam cvRef="MS" accession="MS:1000523" name="64-bit float"/>
<binary>eNpVk79PE2Ecxt/RgcTGicHhFnTp0Dg5nk6O3XQiDXEiBFtsK4raS1pMlV8XpUSQ6KlV6tIcWIWhxgaIkcSYY2uUoSEMJITk/gBCCH0+He6WT7537/t9nu/zvmeMMc7tLducP0ue2Fju0hnZVF3ZE//viH8q4s2GmJwU11bEt1/Efx/E4XUx9kS81hRbGdF5IXYeiQH73SXRWxTj+NtdFYd+iPusr26wPkv/XJf+8cUb3dIP8PVJPPomHrzUvMUW83/F12P6jYu/0C+9F38z1+sF8VZZvFMXy7VILs7Vv6r30E0us84VLfz1MW+K9+UifUuiIe/4G/F0JXJuJpwSB/Fb88Us9ehH8TI6F8j5hLr9nPVVMc+8bYdcCqL9TExzfgG+6uh40xA/l8jVnhHHi1G/Hv370XfoN/CTvMjDR7/D+fh5SH13nv30j+EzMYsu+v5DdDm38D75jsF7+GVfAp8Wfb+Te8A+dwJf3BebPh3uY5iJ/gfpHPeHnMyD6L3rnXPilbjNXInePPi36dtCx6JfwPvrc+SKb4ucXfRbaXyOkkcm8v+YQ+5dSE4W332+x55G5+nNkYJXPovNd9F9XsE+A4ERwcQ=</binary>
</binaryDataArray>
</binaryDataArrayList>
</spectrum>
<spectrum index="30" id="scan=31" defaultArrayLength="144">
<cvParam cvRef="MS" accession="MS:1000130" name="positive scan"/>
<cvParam cvRef="MS" accession="MS:1000579" name="MS1 spectrum"/>
<cvParam cvRef="MS" accession="MS:1000127" name="centroid spectrum"/>
<cvParam cvRef="MS" accession="MS:1000285" name="total ion current" value="595703.00000000"/>
<cvParam cvRef="MS" accession="MS:1000504" name="base peak m/z" value="113.07418910" unitCvRef="MS" unitAccession="MS:1000040" unitName="m/z"/>
<cvParam cvRef="MS" accession="MS:1000505" name="base peak intensity" value="260678.00000000" unitCvRef="MS" unitAccession="MS:1000131" unitName="number of detector counts"/>
<cvParam cvRef="MS" accession="MS:1000511" name="ms level" value="1"/>
<cvParam cvRef="MS" accession="MS:1000527" name="highest observed m/z" value="922.00660545" unitCvRef="MS" unitAccession="MS:1000040" unitName="m/z"/>
<cvParam cvRef="MS" accession="MS:1000528" name="lowest observed m/z" value="95.06376192" unitCvRef="MS" unitAccession="MS:1000040" unitName="m/z"/>
<scanList count="1">
<cvParam cvRef="MS" accession="MS:1000795" name="no combination"/>
<scan instrumentConfigurationRef="instrument">
<cvParam cvRef="MS" accession="MS:1000016" name="scan start time" value="0.267267" unitCvRef="UO" unitAccession="UO:0000031" unitName="minute"/>
</scan>
</scanList>
<binaryDataArrayList count="2">
<binaryDataArray encodedLength="1512">
<cvParam cvRef="MS" accession="MS:1000574" name="zlib compression"/>
<cvParam cvRef="MS" accession="MS:1000514" name="m/z array" value="" unitCvRef="MS" unitAccession="MS:1000040" unitName="m/z"/>
<cvParam cvRef="MS" accession="MS:1000523" name="64-bit float"/>
<binary>eNoNi3tQ0wUAxx0bkKcoiIqCijBCklWkJPLSr/uNl3KE6cXGNvjt99sT0GRRlk/cJog8RNBEOQOZQKegCN0oURnsQRfYQYAUvmAT0EgF8VBOs/jz87nPJ//Y3brF5iSsm3h6UcziI4+45aEk+Dg62VbmGsVH8+F9hnIdH02TI2KjiY956VklvzsIMOHKbXd2FIBQwX0ZV4CZ5cUuBp4AN3MTOrq0AtiXLljvkyMAWyoYYlgEmL8ua6KRlYzl2msRFbxk3A95c+OgNhlX6n8MP25ORvyOq9anDCG8dwRPNjGFGB3q4TGjhIgtX9Fh0AnhbylNTzALsaTnu0knqxBcZsJkJEuEwgDH/jpHESZnQhuehYnwklOjbeWJYMmb2jqum/Vzgo27LSLIXU/5WFliOP+1wsUlWozOqbZob50Y/OA5fQNHxWgu7gt8zyzGabN7QqNFjOetttEtrBSc0t2SlhMp8Fow8taqS0Ht7nx+tDkFrBd6TZNjKjy4rxoneKm4ufnVunpdKo4NvOFet6SCsX6oKcOBhGlt4MU4XxIbVReOUGwSw8Munz7kkpjfd2fsuISEojqpYYAiMbKM47dJQyK194tFYVoSnjPvZPOqSGz2qAk91U4izk3bXGgj4Vyde/a+gwTq/oaIAl8JDJp4r51cCRb2X9n4mJIgWpewrVUjQSNFPk+qkiA1yJYXq5fg3tnK5yyTBO4nGae7h2dZlHG73zbbGePOC5kUfqn+YynYFOZ2TR8xcCnoPx97XExRyH1dKpyrpdBhLHjdUkWhLe6/sL3tFA6d0bEHbBT83yqt1x1oTLtND+33pfHDaJ1YxqZxLV+3LZSgUVEzs3KconF58Jzz1GEaLw7GlJVpaHT/9nj7hioaX5uCVkbraST9yzGeNdFIPBE4E2Wh0fxVRrbERiPEPD8o3T77t444hjCl2NNTLgtgS6Gu9ec0c6UozaHCxbQUykKG7R+NFOOJ58q266XoGEhPDDNJEbOosKbOLoUx4nRKA1OGFGFIdAhbhlVFJy58RMiQF/ykNoeSoWdx57NrtAz8+tVh+e0yXGWpBfdMMoxnkh8k2mVwPdDiHciUQ8V5teJnthxbDz0MryDk+Nhx5jNPWo72DHbODa0cG52npSq9HJ3XTxILTXKUEu35DXY5du4y9F5gKqBp2b9pDVuBB6y/z7v5KRDUVf3EQCjw5zDfKqYVWCS2FC3WKmAN+FW916SAavzDsUq7Ap6X5ni+dFCCCH42+D1bCaczd9Y8JZR469/q9b5UiU8YxiK1XonyyxtuF9mV0Miz73r6qUAWDhaTJhUO3CNK+20qdIjSDJGPVOjjNDBX+achMyve1ZuXhhK1Jq6LTsM73lD3C3Y6nJ3qLg6NpuNIAXXnkVMGHmTF78v2y8A3nAORa2t3oeVBd3L22JdI9mBsL8rMhOZS7LzInzJR4htaPFyqRkR46N7e1Vlw91myujcoCz6aE8q4PVpUDq71ivpWixifgFyX7gL8D+fy/zc=</binary>
</binaryDataArray>
<binaryDataArray encodedLength="588">
<cvParam cvRef="MS" accession="MS:1000574" name="zlib compression"/>
<cvParam cvRef="MS" accession="MS:1000515" name="intensity array" value="" unitCvRef="MS" unitAccession="MS:1000131" unitName="number of detector counts"/>
<cvParam cvRef="MS" accession="MS:1000523" name="64-bit float"/>
<binary>eNpVk7kvRFEUxm+hUKFQqSaiUL6IQqF44h8Q1UQUU8loGPuI7c0wDLE8W2zB2IJEgsQyEWQshYJE9IREQqkSlYj5flO81/xyz73nnO879z5jjHFebmzz/7WuiWY5TefjWuvpZ/bvxQbO5RyJeTGxkLh/V/xeF9+OxdkzMT4hlkXEBHkHbaJvTryTDlO9IRYcitkpSJ9fdASa07SecivS+kcfFX/fFIdOxcor8TMunlP3sVe0W+CSWEp+7ELMQtcafcv38LsjBh/El6SYPyMWTYqL6ArQx1phbq6446CnC5/M6w49JfieXyBOXjXzju6L41vUX6UuOl41J3O76K1bt01d8oLDzIl7KmZtj6GPuEV+knfg4rP+hDqz3HOI/jHv2sKvE2Ufv3Yjc2oXay7RMc4+PoLk/6DHoW5wivPT4j1ra4h31idWwfiYt272CO80cx59fubkcC7cD9FhwmKK+wtHvfEyzgV4by59DfV8/AehFm9eGH+G+dTiKzHI3PDt9uCzm/c5L35xf1+d+G6FTZC+efRNDHjn6eugD3kH6DURr69Exgf/jUu9WnRYmXvvtf8Au2i2Lg==</binary>
</binaryDataArray>
</binaryDataArrayList>
</spectrum>
<spectrum index="31" id="scan=32" defaultArrayLength="144">
<cvParam cvRef="MS" accession="MS:1000130" name="positive scan"/>
<cvParam cvRef="MS" accession="MS:1000579" name="MS1 spectrum"/>
<cvParam cvRef="MS" accession="MS:1000127" name="centroid spectrum"/>
<cvParam cvRef="MS" accession="MS:1000285" name="total ion current" value="584561.00000000"/>
<cvParam cvRef="MS" accession="MS:1000504" name="base peak m/z" value="113.07436073" unitCvRef="MS" unitAccession="MS:1000040" unitName="m/z"/>
<cvParam cvRef="MS" accession="MS:1000505" name="base peak intensity" value="251934.00000000" unitCvRef="MS" unitAccession="MS:1000131" unitName="number of detector counts"/>
<cvParam cvRef="MS" accession="MS:1000511" name="ms level" value="1"/>
<cvParam cvRef="MS" accession="MS:1000527" name="highest observed m/z" value="922.01687073" unitCvRef="MS" unitAccession="MS:1000040" unitName="m/z"/>
<cvParam cvRef="MS" accession="MS:1000528" name="lowest observed m/z" value="95.06385090" unitCvRef="MS" unitAccession="MS:1000040" unitName="m/z"/>
<scanList count="1">
<cvParam cvRef="MS" accession="MS:1000795" name="no combination"/>
<scan instrumentConfigurationRef="instrument">
<cvParam cvRef="MS" accession="MS:1000016" name="scan start time" value="0.2756" unitCvRef="UO" unitAccession="UO:0000031" unitName="minute"/>
</scan>
</scanList>
<binaryDataArrayList count="2">
<binaryDataArray encodedLength="1516">
<cvParam cvRef="MS" accession="MS:1000574" name="zlib compression"/>
<cvParam cvRef="MS" accession="MS:1000514" name="m/z array" value="" unitCvRef="MS" unitAccession="MS:1000040" unitName="m/z"/>
<cvParam cvRef="MS" accession="MS:1000523" name="64-bit float"/>
<binary>eNoNyntQ0wUAB3BgG6I4hWyj0xTY0EMNQzTlEPTLBlhkoiKPsddvv99+vw2EFBIfiEXboDJe8hAfnSBMSBQmdhycpOgeNhEJ8YF5JbSBhy8gUQw9zvr8/Snm8AR8axLM59Z5gZ0Mo9e2+cXiZLQJIoO40cm49+BM43FDMtpd/KU2SzLe1TQwXJYE76cU9kyyJXhwqaA/QCRBd0JNXnOUBEeWdVVc1UuQW55ZyiuQoDU4KPRvqwQeh7besLJT8DQpX1oTlYKgxqzSc4YUZCfN0p22pqBg8MSaeywpuO9dT3SJliJrMnS4wyDFCk11nNQqRZtPVviMa1KcWr/UpYUjQ3bN5k+CN8jQdLAg3hwlQ0yao27cIMOxx8sWH7DI0Khb0Ftlk+Gid8ibm2w5xLyCdk6MHP0LQzieBjk+P5fob8+XY5FPi6unVY6llZeLh21yGPZO8URsBbzO3x8qFyswr+xJk8WgADE21LvJqkDSTE0cl61E6owjoSaOEglZifH9UUpULG7NNRmUOKTiVbfZlNh+6+VgphsB9y0FJTECAtOBIyvXCQm88faxPxQRqFwUdqCPJPCoOrEhQkdgk71+IkFPYN+eZ9kf1xL4YJTztNBMIDRoiFvmIMBby+q47SRwdIs6ctBNBfeNfOXXAhXabkmXbBOpsFzotXKKVME5njFk1amg7+T4ErUqHDfFGx+bVbBXSOO6HCrsXj3nL7kbiefRtHMbi0T//NuxPAEJlyP1v6wVkijKSDt8VUQiUDrvdCFJ4nwZl3bRkxCZ4kQttSQaH/o0MmYS83bk75lwkDgRN3b2shuFkiS/sQVCCmF7R/gRYgpXCMdoL0lBNifytHsehfvcfEWJjoLg37k7w2opXKswfRNbR2EypDNnupPC6uMrWjZYKPC7+QRjo1D70+TZXU4KtnedE2tZamRvXf82XqgGWj0X/CxSY/xxu1xIqdG5ynt/j04NP6P70be1avzh8WPVZxY1mG9fBfY61eihPUZa3Wh89yt732EWjfCwZvlqIY2Gsfp+bzEN7pmBC+UkjY1+VRXNFA3XCr/ICD0N4+bf7vPqaNTMvfKiw0zjwz05xksWGmlNK14XOf9/6SYPHxYDvv3owctCBqWu5deNYgZBrc0BaygGJw3xomI1A8ezs8o2HYMoU/0ss57BP2F3vkiqY6D7XcZdbmHwIt8zs8fJ4AcbMnJZGijuXnM1izX49MakXUppMNLtG5yq10DTV5gx36jBwapnp3QWDUKML0uSnRqUFg1ceOKmxf7nA4YuoRaK6tn2YZEWlbOaDK/FWnQ4A3JEai2mi459P7NOi56XJ7ZGGLVIvJP2WuPUIjwoZoAfkArFKcXhdEsq2CEfTYw7UhF+xfXLuUvSIO9QLpxtTEPGq1UX/QN24IEwpu/Cox1oeDN6t809HSmBzx8xAek4MN3O267ZCWFJb1xlZiamvsqLdfrtxvCft58OB+9GRl7I+ZhdeswOK74Zuk8Pr5O+RYLeQvwHWVr4xQ==</binary>
</binaryDataArray>
<binaryDataArray encodedLength="596">
<cvParam cvRef="MS" accession="MS:1000574" name="zlib compression"/>
<cvParam cvRef="MS" accession="MS:1000515" name="intensity array" value="" unitCvRef="MS" unitAccession="MS:1000131" unitName="number of detector counts"/>
<cvParam cvRef="MS" accession="MS:1000523" name="64-bit float"/>
<binary>eNpV07tLI1EUx/HbrYUsUwhaThk7K0lhMXYWKVJYWKxgYbHIFvE9GNQYdteoiw9wfT/Gd8CIUVB8LQxsWGwWB6uAD8L+BbGzXMzvazHTfLh35t5z7jl3jDEmlf7jmLfHWZa5xYqpl0JF//VB81/+ytYV+XQiq6ZkbFM25OQj4+VzOXYt41+xV9bsy9KCLGzILk+enMqFX7J4KX23Ytn/2FwZNgbs81OaY7l0Jj/8Zn5G3rDv7DfyGZTBnqzekrXEiy7JzxOy6UjeH8p/B7L+TrZz3gzr3B9y6F6u7ciWSXk7TvwB8mJszclEj3zelflF+jIvr8g3Tj6Rdc67LUfQ7iY+dY4Qf5L8P7FPkXwt+hWlTp3kk/1Onehzirqc0+/YfDheC/sFCfmaZh3jYBSJY4apJ33vIM821uWpTybFPURnWpbT4X5Fuae3Gb7jfRY97oXtkgd5u+ybJZ5NHiYZrm+ZfOuo1yz98tjH43uH/pawg3l3LHzOgP8jznce++WHeJ8Mn8NivsQ6i3oXyT/fE75HGdbZI/KCuvjU3+pH8m9IhOtov/eRsSFugnvRxz2y+K8eV8N5+EnnP8Omuwk=</binary>
</binaryDataArray>
</binaryDataArrayList>
</spectrum>
<spectrum index="32" id="scan=33" defaultArrayLength="147">
<cvParam cvRef="MS" accession="MS:1000130" name="positive scan"/>
<cvParam cvRef="MS" accession="MS:1000579" name="MS1 spectrum"/>
<cvParam cvRef="MS" accession="MS:1000127" name="centroid spectrum"/>
<cvParam cvRef="MS" accession="MS:1000285" name="total ion current" value="595108.00000000"/>
<cvParam cvRef="MS" accession="MS:1000504" name="base peak m/z" value="113.07413413" unitCvRef="MS" unitAccession="MS:1000040" unitName="m/z"/>
<cvParam cvRef="MS" accession="MS:1000505" name="base peak intensity" value="265857.00000000" unitCvRef="MS" unitAccession="MS:1000131" unitName="number of detector counts"/>
<cvParam cvRef="MS" accession="MS:1000511" name="ms level" value="1"/>
<cvParam cvRef="MS" accession="MS:1000527" name="highest observed m/z" value="922.00221978" unitCvRef="MS" unitAccession="MS:1000040" unitName="m/z"/>
<cvParam cvRef="MS" accession="MS:1000528" name="lowest observed m/z" value="95.06390500" unitCvRef="MS" unitAccession="MS:1000040" unitName="m/z"/>
<scanList count="1">
<cvParam cvRef="MS" accession="MS:1000795" name="no combination"/>
<scan instrumentConfigurationRef="instrument">
<cvParam cvRef="MS" accession="MS:1000016" name="scan start time" value="0.28395" unitCvRef="UO" unitAccession="UO:0000031" unitName="minute"/>
</scan>
</scanList>
<binaryDataArrayList count="2">
<binaryDataArray encodedLength="1536">
<cvParam cvRef="MS" accession="MS:1000574" name="zlib compression"/>
<cvParam cvRef="MS" accession="MS:1000514" name="m/z array" value="" unitCvRef="MS" unitAccession="MS:1000040" unitName="m/z"/>
<cvParam cvRef="MS" accession="MS:1000523" name="64-bit float"/>
<binary>eNoFwQtQkwUAB3DdS4lED8QBZ4r71EwCLBFunuC/PUxBEguFjY19j317gJAYPkKX3jaQAE9ET88K0E1R5uNQMOsIvDbAV4AgKkUDZBoiKB4YmIj2+12Z5PKFDUkY8V13Wc5LRmOurGSXNBnfEAej35cng512ovukNRlnw7tf3nAlYyizVebhKDBbNZA3ha9ATpnp33yJAmFVQ1trZQq0JdLHWiwK7OUPKn3yFKiueRf1vEGBlwkjHU6eEqGy8Q0lMiVuNZcdMFiU6JldH2xrUGLlq8riRm4KNn1xNsFPmgLfoOKfveQp+CBr5D2HNQV7nhQEiBtSUDv2MNu3KQWzRlY6jTwVnh8VhtTwVTCMxWriYlQ4aN+jmgEVlluFpfUyFd60jVBPrCpsHP2j46ZLBd6OW+M5jSqcz9FMNvPUuHhP9PydXA1R6D5DU64avSsWGAdcapQrJIP2RjXqniVmf8lLhbCuP/KGNBW9BdMzWq2pGItoWuffkIqok+fp3/gaLKkcrebLNShbnDSlxqrBhL2/q7pRA+fuNsbAIVExoyAsVkTi5IyBu1KCxFunoKJbQkJIiMh6msSyC2+DlphJ7I3OvxZjIfFqzuYn39tIRAQ+bi90kqiEY9WxPhKJd3vMPRwKsjWjnD0iCsSjDlYjoeAwH4x00xTmkbzz9WYKU0Oj1BobhcE3Uu5mO4WBi+uz3E4KEyXDC28/pJBoChK39FEYCs/z3cSlYfIKODNdROMzxK8TEzQE57zdv0po7I35z3SZprFWfti/30wjZntm5J82Gt/p24NMThrPlD/Y/Tw0Hqy+mneRw0CytTtaSTBY+rsgLlrK4EAhN0TAMPASyCdazAxKT+TWBtgY+J1OPRVrZ6A+7jcU5GJwufyjhIRGBmE1YfdP9zHQjmVMq/IwyK14ZI7iatHS1L9mCaFFf/1SZbZEC/HN2X9/zmjRvtsQ+NKsRcem+UntNi32v8jLC3FpcbNpVvEGjxYhRcxAGYcFdef4J4e5LEJWK9JkBIsXwXd9HFIWtbX+n5bTLLTbHhVVMCzCMtseL7KwuLaxKu21jUWXYqfpgovFX/vCues9LI7vf30uhKvDbbFoVjWhw5myZSeWS3QIPTqz5IhUB56b0q9gdHgWF28ss+iQ3ho+XGzXYV5E3XXCpcOt3lZbqUcHn6jMITNHD/FP6n1VXD0uFF7NFy/Ug59wdnuVVI+d84WLLzF6dHrNjQ+26DGVJyUPufS41z65Od6jB7vjw0u9HAPK1UzOGcIAp3+po19qgF5VQntpDVB37s4pshiQ1vnjUuEpA9yBdY8rPAZ4fz1z0QhhhGlwvUTnMoLrcguG+4wYLdESkx4jHIeH+XMXp8GHCowbtqdhXLSsYyM3HQEOZlU5kY5Mc2V8TEM6Eud0vqv6Jx2Hrh+ovCLYguW/BCTFL9yC2rXC/ImKDHSFKx4cyspCbOzTjNU1Wch1B1ydf2QbvjoVFt4cnI21ReesU+9/C8Y7Cyu3WvAx/fRt5C4Lxlc1F/LuFOF/3CwFjw==</binary>
</binaryDataArray>
<binaryDataArray encodedLength="592">
<cvParam cvRef="MS" accession="MS:1000574" name="zlib compression"/>
<cvParam cvRef="MS" accession="MS:1000515" name="intensity array" value="" unitCvRef="MS" unitAccession="MS:1000131" unitName="number of detector counts"/>
<cvParam cvRef="MS" accession="MS:1000523" name="64-bit float"/>
<binary>eNpdkzssQ2EYhv9BrDoYLJKuwmAUMRyJhLFhMRg6mDmoS6OSuqYu4ZCgqKhrSEkaISQiTiwMwrGJSHSRNBZGo+j7dDi6PPnO+f/v+973PTXGmPjDrWX+fpEUXC0w/uwW6H69qt590PuOHbEzK6YnqbfFpkNxjn5tF+LHpWhmRGdCLDkRw0kYF9vT4hnz9o7F6mtxZl9sLvaNiIFYgSX1gcY/Wu8euhbFF+7Z52LZjTh+KuZ6xRb2G0BXrXwxb8zLrYkZ7jlHYvJArHoUK6/QuYFfjnj3hC70WbPiPbSHxPwyfqyL5Rn2wZ8K/PykviaX7Pa/XNnXom/NprjCvTx7HeLzJ3uFyNclF5d5LQvMoS7lvEOfFP6+LYlB+nzb9FVOZmjU/z245OjxPIPfFfiSjXJ+RLwc4/ywmGB+cIrnvA9Nkxt+1kb9cz3OJ9EZgIl5/GF+iHut5BzuhszJJvB5HL347VDbMNfl1x/mu/th/+8edAzSt4+9iyz6Nur/fvLkEmRPq58av9vxIUYudei3OR9iXpic0ugz1B57Gfy32SdBvh468hP+/7PNvYZd9FCnttiT3J2I9QvzXMI9</binary>
</binaryDataArray>
</binaryDataArrayList>
</spectrum>
<spectrum index="33" id="scan=34" defaultArrayLength="139">
<cvParam cvRef="MS" accession="MS:1000130" name="positive scan"/>
<cvParam cvRef="MS" accession="MS:1000579" name="MS1 spectrum"/>
<cvParam cvRef="MS" accession="MS:1000127" name="centroid spectrum"/>
<cvParam cvRef="MS" accession="MS:1000285" name="total ion current" value="552470.00000000"/>
<cvParam cvRef="MS" accession="MS:1000504" name="base peak m/z" value="113.07420455" unitCvRef="MS" unitAccession="MS:1000040" unitName="m/z"/>
<cvParam cvRef="MS" accession="MS:1000505" name="base peak intensity" value="252413.00000000" unitCvRef="MS" unitAccession="MS:1000131" unitName="number of detector counts"/>
<cvParam cvRef="MS" accession="MS:1000511" name="ms level" value="1"/>
<cvParam cvRef="MS" accession="MS:1000527" name="highest observed m/z" value="623.03875128" unitCvRef="MS" unitAccession="MS:1000040" unitName="m/z"/>
<cvParam cvRef="MS" accession="MS:1000528" name="lowest observed m/z" value="95.06322158" unitCvRef="MS" unitAccession="MS:1000040" unitName="m/z"/>
<scanList count="1">
<cvParam cvRef="MS" accession="MS:1000795" name="no combination"/>
<scan instrumentConfigurationRef="instrument">
<cvParam cvRef="MS" accession="MS:1000016" name="scan start time" value="0.292333" unitCvRef="UO" unitAccession="UO:0000031" unitName="minute"/>
</scan>
</scanList>
<binaryDataArrayList count="2">
<binaryDataArray encodedLength="1456">
<cvParam cvRef="MS" accession="MS:1000574" name="zlib compression"/>
<cvParam cvRef="MS" accession="MS:1000514" name="m/z array" value="" unitCvRef="MS" unitAccession="MS:1000040" unitName="m/z"/>
<cvParam cvRef="MS" accession="MS:1000523" name="64-bit float"/>
<binary>eNoNy3841AcAx3G+R4rwtBrNszFOY8s2q4X5tY/7Oj37EVux7pe7+36/9xMJT6H1KO4osR9G4jE9fhyiplptPTVt5e6c59KssNCI7nSnbP2iX49o/fV+Xn+8y37QDLgZt2Jm93arwImHxNO6bUEkD3X2HROeXB6isnGzpZgHK3egvNfAg8cJyXc3CD6erqtwWO7MR4XdJfIzDh+LmbZVXfF8FMRmzAxr+cg4Yj7lvo+Pq+Ob2feNfORrIr0uOgmQvLlyY3a8AP2x1gflWgG+Fzt6VhsFSKkp6DjGEiKE4++ynRRCFNmWtYQrhG9FyB19sRD2iUUNjEI0l3YlOJuE6Cn6VnLKWQRP9/ojK2JEiJFnGi/Ei7BXeCbPXixCTsclhbpHhAJuiccVp1QE5JV1OiakYmF/TpmpJBU5xtv53T2piLt16cAnTmIcUq0pHSXFaDp/K6ivWIyi1jUTKqMYU1HV9iqWBOO1W4v0zhL0O12tXcqVYJE6xDIWS7D8wmrW+R4Jyo5OBqoJKTIe59mSAqRQN9L11zlSHEz+TdxLS2EiRVkRGimWzcrjvtRK8YGvNv1JkxTMQvS6Qr0U7dsITZVFiv01j1YuJyjEtniZbS9bf70hsCyAQiJ/sPsrDoWdrXplPEmBKOe5/EtTGN1wf7xLQ6E3uiuf1/zy+0LAVegofF0jqjirpxBxRuzfbaFQdS24LoVFY74y5tQLfxqXT8+mgU3D86zZfJxDo++4bI+KprGy8+FSVy0NOsD3lZlGGhdljstMzTSMRPbJXD0Nai8OSQw0MvickQArDcN8W7iJYHB70TSWzGbgvcWZxSUZqIf71BaawfuTl4NPaBjE/Liv/mkzA1vcwp06A4PKWlqU3MNgMt7yaq6FATnJSxyyMiDuEu1hLBkkH6/zDmHLQDmMRpRzZDg3d+5wLCND659Bfv0aGcxN96afNMtwNObFKGmQIbjlo8GbFhlGnm1accEqg5qwOaoJOabdo6KPseSY9Bko4bDlWGj4a9V6Ug4fY9bsz7QcmX6hn7czcsxbQx0PGuQoPFn77B2rHGPXejhrWQo8+yNsx+9sBZ6z3Ua8SQU2vZ0yx2YU6Jh4/XaDVoHgqd5PXXQKhJb7Pf7QoEBitXl3qVWB/v/Cc4WEEgX4u7ucpUSSyeUnT7YSJVs6g7pIJaa7IxqX6ZTwHn1tqMOgRNieNwY3WpW4IaVrSJYKdwvWvlvNViEs3mNimFQh7kr4LjeZCq67Hto26lSYy73isNqogi+ickmrClSm3fcmW41f7+3c8IBU41J3HllnUIN4pHxgs6gxNpjky51S471CV7/Vb6XBNM395hyThkCvBY8E+UuPzHjN69LgkKRq9wlMByVmPE7b0hFyVz+RGpgB8xLzrb327VAFRO8uy85G42Gn54m/ZCMnLqHtnzd3IHh9nzwhS4uQ50OipHwt/gfefu9s</binary>
</binaryDataArray>
<binaryDataArray encodedLength="584">
<cvParam cvRef="MS" accession="MS:1000574" name="zlib compression"/>
<cvParam cvRef="MS" accession="MS:1000515" name="intensity array" value="" unitCvRef="MS" unitAccession="MS:1000131" unitName="number of detector counts"/>
<cvParam cvRef="MS" accession="MS:1000523" name="64-bit float"/>
<binary>eNpVkz0ohHEcx2+QDNINSsrwlMUg3WAwGM5muPJMMhhuMNjuvL9z5C0v1+OQk3AkLHRejyh3pUTKJUVJ3XiLMkgGCvf9GJ5bPv1+9/t/n+/v+38eh+P39xh3/8FRtCR+zYp7FxkGrp9Vv96I2RGxdkd8GhTL//vrYh61GRO7TqiDYrJVbNgQhxfESIf4sSZeLouFe2IZet9Hoqs3w/RdXlWmLk6qb62KiUPt0ZdQnX8ghgPiIXPueTF4JmYt0u8TC/bF+y10NqX7cKV64Nh+znMrxtGvHhcrhtizSzSmyYE5g7mhbbEEvbopsXFUzGU+xj675JXiHk84V0Kut/SNMfGcPc5XxDTPTXOfph/ir2jG7uON+Xp8dPL/C/eUM0mffaPt+INv5GqSQ6RFrDklL0vcxq/RzXwnOm34RT+F7/QIew+LpSHRiW8HcxH06ibs+yTRM9APcQ8pnhvlnJe5T96jAPMWdJGfv5f3qBl9ameTPQerB1/k8/6fN/mH2SeOTpTvJEVuJr4sahd7OvvxS9/Pd+f14dtvv28LfSf6FvmbnI9zXwHmKnl/PHP497l/APMStkw=</binary>
</binaryDataArray>
</binaryDataArrayList>
</spectrum>
<spectrum index="34" id="scan=35" defaultArrayLength="140">
<cvParam cvRef="MS" accession="MS:1000130" name="positive scan"/>
<cvParam cvRef="MS" accession="MS:1000579" name="MS1 spectrum"/>
<cvParam cvRef="MS" accession="MS:1000127" name="centroid spectrum"/>
<cvParam cvRef="MS" accession="MS:1000285" name="total ion current" value="580276.00000000"/>
<cvParam cvRef="MS" accession="MS:1000504" name="base peak m/z" value="113.07413700" unitCvRef="MS" unitAccession="MS:1000040" unitName="m/z"/>
<cvParam cvRef="MS" accession="MS:1000505" name="base peak intensity" value="258345.00000000" unitCvRef="MS" unitAccession="MS:1000131" unitName="number of detector counts"/>
<cvParam cvRef="MS" accession="MS:1000511" name="ms level" value="1"/>
<cvParam cvRef="MS" accession="MS:1000527" name="highest observed m/z" value="922.01864470" unitCvRef="MS" unitAccession="MS:1000040" unitName="m/z"/>
<cvParam cvRef="MS" accession="MS:1000528" name="lowest observed m/z" value="95.06321240" unitCvRef="MS" unitAccession="MS:1000040" unitName="m/z"/>
<scanList count="1">
<cvParam cvRef="MS" accession="MS:1000795" name="no combination"/>
<scan instrumentConfigurationRef="instrument">
<cvParam cvRef="MS" accession="MS:1000016" name="scan start time" value="0.300667" unitCvRef="UO" unitAccession="UO:0000031" unitName="minute"/>
</scan>
</scanList>
<binaryDataArrayList count="2">
<binaryDataArray encodedLength="1468">
<cvParam cvRef="MS" accession="MS:1000574" name="zlib compression"/>
<cvParam cvRef="MS" accession="MS:1000514" name="m/z array" value="" unitCvRef="MS" unitAccession="MS:1000040" unitName="m/z"/>
<cvParam cvRef="MS" accession="MS:1000523" name="64-bit float"/>
<binary>eNoNxX84lAcAB/DHHfN0zNMmRa7V0xuqZyq/Vph8uzupMKXifrl7733vB06h3URJ6w7VWmg9VjYkRyY1tWGKle495ilk4ukHNp2sJJWlnqFd2+efj87nvQsO5jg85GnzV9oK4fyWe0vOFyIwdmWgc5gQoxEhUd/lCNG3vmm6nRHiOh3g7c4WIaC8ZNLGTgSymOPmyhNhMCXwb0Ygwr3zC3d3GkRYfuzbrpe5Isy8/vTBE7MI+buPMQMsMVI3KDqu24qhfSP6TScQwz/l0KUNBjGaFgQGnDSLQXk1Z/3OlmB6rbw1gS+B440JPTdMgtMfeLSP50iQVkJxos0SpPpNeTq0/7++kymxkyLw+R77z9dL0T/kXnNNIIX7a+bmaI4UXzZOdmgZKQRUneJQmxSnQs7k3baNh3tLTNa7sHjE7d/Z05QbjyyTq3GGice5E2ksa1s8XFvdIjfayuDiODTRxJfheA2O3M2Rwd3ZyxpuluGOx+JYT7YcU4vrzt61k+MLztuhIYEc3KmtvSU5cry/QnWqsU0OO7J8XMkiwQofObp5KYn5zb1OawgSZf4XXwzxSPgXeSd3UiR+8ftDu1FPAgrB8+0GEjbh1dmcChKmVc8KDCYSy253h5VZSAhzdZX3WAokDwaaM5cq4O3ETSrgKUAEFfS+ohSgyLHSer0CsjnyTnGFAvqdxpebjAponX+ceWpS4MGS/u2tFgVmfMiYTWwKLbgSbr+UQnVmb5aAoFB5pkXbzKPgGfouNYSisPtJWHGPnsIqrt25iQoKEcc/cis0USBy62JqLBTEYYWxjSwaHOZ2N03QICp3JPrwaRR2SFrvUzSs67y+z9fTYEt9S9cZaWxzL/9q0kRjb6jkrLqNxvGuTdsPWmiUxb0obRmhwU1vzw5gK6FOv3komlCCozO8OMhTgj9rNWyhlVjSMPhgWK9E3r5X94crlFiwd1HVckYJm35rU+eIEr1d1EA3S4Xc8wO6a2wVTGxf/9WECud3sjo+4avQWnX5WS2lwtwL9lH1tAqem93+9TaoMBueIZhjVCFv3MntEqMCaR/UGD2iwr4otosPW43pqj7ZZUKNkEiLboKvxrwD/r6PKDXqOaE9fQY18h7N3sgwqlH0jxc3glHDIq8NShlRg3U/OH0hocF++ZUtt/ga7Bk7QQUbNChw6fuwyKjB1oelwhxGg9qGwyeVIxpM2zy2PmUlILq5U1hPJCB57Ojoc34Csuf9kGujTEBw+o4YJ3MCFlUVWCaNiTAxPdsSmURUm4r2T1sSoQwKLQnwTMKBx7Kf2ugk2Auvpl46l4R+D3NZF6HFn9Lg8flVWry5WDbR+JcWHTXyKHJZMvSRJZ+dJnZh8NmKuQ7VuzC79g51WJMCJ6sL++fHKWj9mH21KC0NpZFP0L5Eh3sexY6/rtHhqW+ITXtDJjKHBwaCUg3I5FmkfhkGvPnGZ7Vnz9f4D8A+8/E=</binary>
</binaryDataArray>
<binaryDataArray encodedLength="596">
<cvParam cvRef="MS" accession="MS:1000574" name="zlib compression"/>
<cvParam cvRef="MS" accession="MS:1000515" name="intensity array" value="" unitCvRef="MS" unitAccession="MS:1000131" unitName="number of detector counts"/>
<cvParam cvRef="MS" accession="MS:1000523" name="64-bit float"/>
<binary>eNpVlD9sUlEUxu9QCYOxDA4dHBgcOjh06IBGk0fSganBTh0ZHRoKAooW7a1BBYyIlCj+5akENVGDSg0mDC9ORBfSOJh0eZNhdHB0MPL9HB7LL+fk3nO+79zzMMYYe8ZzzL9f66F4vDujjXxRfOpAcfKb4iHn6h/FTFlsvhDXeuIRVzz8QfTS4vfP4mhXjG6L5Y64TP3MjviTOqUH4uC9uI/u+J64lJ8xUZ2Pz/S6E+UXG2LvpVjQeXsWf6sD0WyJ4evofQ7Rc5I+03uivSz+fiPOvROPvVb9MP3/4Nc+Es9Jj/f2vz76pGpisiK61F8gP2yLIeYbeiY28PejE5z3CeLKU/E0c1xBx+SJuF4Vu6/EGHpiN0XnGvOF0dti36L3Mf3vihc/iRu8r0Od5CV88K7dJn2I+0Xx0Aj/N8TIFfrzLi59++SP3hfbzM1nn8Z19gUdiVpQzzp7ay4wZ/z5t8hz36I7zX6nSsyd/MQG40iOeviaFCD1XXx62eB5n/zYBvd/ekcsot/LUI/77RYx83KyQV+pzSAj3K/gPwkd9u1XnpjvwTBPe1X8yn4Y+mTO87/BnH2+80bO+QtI87MS</binary>
</binaryDataArray>
</binaryDataArrayList>
</spectrum>
<spectrum index="35" id="scan=36" defaultArrayLength="144">
<cvParam cvRef="MS" accession="MS:1000130" name="positive scan"/>
<cvParam cvRef="MS" accession="MS:1000579" name="MS1 spectrum"/>
<cvParam cvRef="MS" accession="MS:1000127" name="centroid spectrum"/>
<cvParam cvRef="MS" accession="MS:1000285" name="total ion current" value="564718.00000000"/>
<cvParam cvRef="MS" accession="MS:1000504" name="base peak m/z" value="113.07419387" unitCvRef="MS" unitAccession="MS:1000040" unitName="m/z"/>
<cvParam cvRef="MS" accession="MS:1000505" name="base peak intensity" value="252748.00000000" unitCvRef="MS" unitAccession="MS:1000131" unitName="number of detector counts"/>
<cvParam cvRef="MS" accession="MS:1000511" name="ms level" value="1"/>
<cvParam cvRef="MS" accession="MS:1000527" name="highest observed m/z" value="922.01414770" unitCvRef="MS" unitAccession="MS:1000040" unitName="m/z"/>
<cvParam cvRef="MS" accession="MS:1000528" name="lowest observed m/z" value="95.06328716" unitCvRef="MS" unitAccession="MS:1000040" unitName="m/z"/>
<scanList count="1">
<cvParam cvRef="MS" accession="MS:1000795" name="no combination"/>
<scan instrumentConfigurationRef="instrument">
<cvParam cvRef="MS" accession="MS:1000016" name="scan start time" value="0.309033" unitCvRef="UO" unitAccession="UO:0000031" unitName="minute"/>
</scan>
</scanList>
<binaryDataArrayList count="2">
<binaryDataArray encodedLength="1508">
<cvParam cvRef="MS" accession="MS:1000574" name="zlib compression"/>
<cvParam cvRef="MS" accession="MS:1000514" name="m/z array" value="" unitCvRef="MS" unitAccession="MS:1000040" unitName="m/z"/>
<cvParam cvRef="MS" accession="MS:1000523" name="64-bit float"/>
<binary>eNoNyntUUwUAB2DaBpiRiZ1QHipwUZaQgchZAenPDR9MslKDvdjj3t1twMxAUQR0HMbDB4hNkLSj5ESniUoIKEcNDnfDdApIijwqdQvEs8Tw+BYl/v3OZ4rZN+hlTUZFXs/mlRwRdjQGTskWiDAOYcn0pSJUbSxcaCkUwS/e2d/JiND9WVDECEuME9637V7uYrj2cBI+5IvByznkYYsXw+6baG43ihF4wt/uWSzG+5Ik3z6rGPXzZty/yJHg7XHsMMRL8C3F4/KMEqgG4oZMVgmENemiBrYUmww+nJ/5UrjzorPexkvx7N+e3OOFUuzte6laaJXifKrI6d0uhevQeM8Bdxne+XNljGyxDOsemqta4mXwOdpqHi2UYc/gg/Q8RgbNd6+aK2wyPIq49tclTgruzfyt1G1ZCipVxl1XilIwoAkoH2dSUOH1x/JWWwrKLMU7YzhyzFUseNApkMNn8tl5VwrlqLWzTaOMHLcyRqSr2AqE+DtdLe4KWDZvfddtqQJTvRvWnC9UoKyyiX3BpoCwd91+PUsJv9tZW1cEK7FfErssiVCididr6A5fCad++PdbpBL3tg2QkQVKTPHvWBVvnHihD+8GmZUomp/sk9umhDl5yyKTQ4kNZ8XPe1kqcGuaj+0KViGrzy5czFeBf5B7SiRQ4cnYMDFGqnDnjOuDCwUqKGIOChPMKliHci7QR1R4Pcv23Nmmwt6PeZKrjom35anbEhaJIuH00q/ZJEoSla6gYBKc5oS/owkSiwYTZp3ik4jcmn0gmSRReuhx2FABiVY7cbLaTELXfCRvVxuJcA/vjQkMiTZ6UuZlBwl/U9DydhaFUnWH41OCQlHfGmKJgEKdLf90KEXh8uLe/MlGClt4sfWRZgqx+e0DkUcmXtjIr60MhTM/WLg6G4WfJGtvbndQyGmNnF3lpNCzz1D6OVuNqlydIZxQI7cm82I5X41L0YsyAsgJl+4c/IZSo374saO2QA1Rd9Z7LrMa1Z4/zl7BqBHVdNXa4lSjO8L31WE2jer+aefWEjRiF8SIEgU0Nsx93W6maJzZoDfxjDSexDBuXWYawqJx45QaGizvEUN2G43e+0RZA0PDq4dYrXbSCPJsivNma+B6GqU3BGtAH00bPkloEPaiW2cRaJB/jbXQl9KgNmCo4pxRg+uvJQ4Fo4HBdP2jE04N/Kx3MyvZWsw+3DWfS2gx2K+YSYRo0R491tgh0CKxeFucidKiYc4voR5GLVweXS27GS24o6e/OObUIkAH+zWWDpnVDZtvEDoMyN+UvxDoMPeqXOml1iEusjNKbNSBazmQ3OjU4eyX6+q8QlLx5uKsSyupVCjTOgZXM6komwSLy5EK0T/TGpPYaZDtfuQ7SqWhvL83aSaTDg19+tW9oXTcCbn730m2HuVrwuVkiB6bQuumPpujx6S6kuBwpx6hoxHRwyHr8dUM9Y0S7XpI/T4JNGVk4NEIa8XNwI3IWRu0O+57I5pE2S8DukrxP/1eAPM=</binary>
</binaryDataArray>
<binaryDataArray encodedLength="608">
<cvParam cvRef="MS" accession="MS:1000574" name="zlib compression"/>
<cvParam cvRef="MS" accession="MS:1000515" name="intensity array" value="" unitCvRef="MS" unitAccession="MS:1000131" unitName="number of detector counts"/>
<cvParam cvRef="MS" accession="MS:1000523" name="64-bit float"/>
<binary>eNpVkz1oE2EYx2/I4CDhcIpbEMFWOmRyynAFB3Hq2PEKpWSQesbEpH4kZ+tHmlzDicVqEI1fGKSlV0QJ6vDqFKRDhiKldOiYMaOjeP9fhrvlx/PyPO/zf/73vJb1//vpxHj/SgxeiGdNTNM5VryxL6Y/iK1IHPvi0Tux9km8+ka8+FVsfxftB6JbETvUpV6Kc0WxgZ5zb8X8jjj9Q7zEvdlyTPcoPRvHm0OdW0/E5kfx2peYfkpzWUt7ondDrK4yH7pPQtHpo3eLfnfEU9TPb4sGX84P8OubePm5+Pep+i/8VnzAfKYpFvBlfIv5G2KO+qmemOH/BM/QE3A//p3+LP7pijPk59Hf4z7ntniGPJv5g130veZ/cG7fF0eP8WsDvevorIqLHfEK81yQ71ZIX0OeWyJui4cPIXVd9mOMziL7M6KfP9F1Ez3Uz+ObW0/66JGfoZ9HvoOOBj4a/B/Sd8g+znE+bomDNfxHr81cv9jnE96FV0/qCSvJ8wK++vSJ6FPwk/NnybfvofsuMfcNH/GO2dsu80XFpJ+mhp7rYp9810++v5B30cUfn733VvhP9MuRb8qQOrOMPuJo8q7Y26jk/AOQlrl+</binary>
</binaryDataArray>
</binaryDataArrayList>
</spectrum>
<spectrum index="36" id="scan=37" defaultArrayLength="137">
<cvParam cvRef="MS" accession="MS:1000130" name="positive scan"/>
<cvParam cvRef="MS" accession="MS:1000579" name="MS1 spectrum"/>
<cvParam cvRef="MS" accession="MS:1000127" name="centroid spectrum"/>
<cvParam cvRef="MS" accession="MS:1000285" name="total ion current" value="540736.00000000"/>
<cvParam cvRef="MS" accession="MS:1000504" name="base peak m/z" value="113.07413163" unitCvRef="MS" unitAccession="MS:1000040" unitName="m/z"/>
<cvParam cvRef="MS" accession="MS:1000505" name="base peak intensity" value="249590.00000000" unitCvRef="MS" unitAccession="MS:1000131" unitName="number of detector counts"/>
<cvParam cvRef="MS" accession="MS:1000511" name="ms level" value="1"/>
<cvParam cvRef="MS" accession="MS:1000527" name="highest observed m/z" value="922.00482286" unitCvRef="MS" unitAccession="MS:1000040" unitName="m/z"/>
<cvParam cvRef="MS" accession="MS:1000528" name="lowest observed m/z" value="95.06370359" unitCvRef="MS" unitAccession="MS:1000040" unitName="m/z"/>
<scanList count="1">
<cvParam cvRef="MS" accession="MS:1000795" name="no combination"/>
<scan instrumentConfigurationRef="instrument">
<cvParam cvRef="MS" accession="MS:1000016" name="scan start time" value="0.317383" unitCvRef="UO" unitAccession="UO:0000031" unitName="minute"/>
</scan>
</scanList>
<binaryDataArrayList count="2">
<binaryDataArray encodedLength="1432">
<cvParam cvRef="MS" accession="MS:1000574" name="zlib compression"/>
<cvParam cvRef="MS" accession="MS:1000514" name="m/z array" value="" unitCvRef="MS" unitAccession="MS:1000040" unitName="m/z"/>
<cvParam cvRef="MS" accession="MS:1000523" name="64-bit float"/>
<binary>eNoNyntMEwcAB2Do0RABCeoUpsMArTWwMp0DnCLhRw/LfEWm8uj7etfrtQ5wYcyKDkFaCUsARTZxOh9QlGJCQNkibCChLSI63GBuoKBWynMDgxpBDSzz3y/fy383NS9zpkGSXHNJ7JWOT+tyQ7PIdFTueX7Hb2s6rmaN+F6xpOPloZbuDkc6rEK/1ABChjYoVxB8GQySQN5HEhlK/NuFZxNlyHksD+szy+Dxo3d4UJEM37Ykhb5wyhDeSce0eslx2jZ/1ZOU482eDLYsUY6efPFYqkWO3rGYAzanHE3rp7KbCQXuxY1+tZZUYGYn07V8qwKX+s3bGiwK7PXdDqlTgeHX0089bimg3jP06DxficcF7e9HbFFipsYlEyUo0et79tTNRCWm9EfXTFmUWDl/iDI4lKi9MeEu6lTClDtwwO6lQv0xl8hbqoK07ErXjFmFvAAp/dtxFZ6rDhJLnCqE7OvK5t9SwXtZ9Caxlxr2+tuD1aQaqUzK0m6LGttH7oLvVEP4SdORw4QGq/MUi9v4GsgLT6dMJGqwL8Z202zRwNdvyOPXTg2CzFQVx6OgiK9aRYZRYFSeFUkCCpytMmNIQiGXbNN10RT0CY1/kYUUBpzz9C4zhRs7KjKtdgomXWtt6TCF97jxpHGeFv5Z8XMHwrS41G0SRki0+LBh+f1IUgvB1JGBOVqLUUK2qLlQi1LhhWiqWovxp523R+xapLlqXC3DWhjXPJjREDT6hqKTg8NojOy7EL9RQIPbln7yuoRGQ6x+OpamcZ0n2D5QSOP3iQ2Rf1bTMKa5Qk12Gv2VVSKRk0ZKhG034aYRVGEJaecx+Fh2Jy9NwCC8/3ywhGRw+WhvxiuagVXPP1xQyCCrrlu2wsogQMwP8nIwCIlIeZLVySCmwGdv8TCD7svrY+66GSy8iSqPInTYsdTk4SvQYai0togkddCK3ePhjA7qDvlkoFmHpkCb6EW1Dr3Sn8Sxjnc+/sEg69bh8Nq7O6/xWCSuJE81ECymNJkBcQIWCb3FcVtIFu2vrAslNIvUBX5fM8Mi0iVhrWYWFx/Eap9Usyh4e+JUpYNFZ+vXOQnDLLhro4Pxbhb7f5gbCib02Nsszv9FoEd9SvYZM6nHkkdXrAyjhyPesbnIrMdD68H/Yh167Ipff6LKrcfL5O96igkOx+5tFC0TcKDXtjYGCTlsKdt9sZ7kcK4i85u5Qg5e57lgDyuH8pj7n59zvPvrlvZK3RzUpmD1JM+AzGf20nyBAWLbmbpnpAEm+vvJ14wBm/zq+v6pMWA6OkVS5jZA6zM7sEJoxA5ptU8+acT86nXZSocR8icPqcfDRqwK1i/sHjHCfnzxrE60Hy2ny2Ee+wIdPR3t14gM/P0zP8AgzADPM9k/qjYTG8Q3z/aF5GA25O1nm780o7H+pGvRHyX4H0Xk3IA=</binary>
</binaryDataArray>
<binaryDataArray encodedLength="564">
<cvParam cvRef="MS" accession="MS:1000574" name="zlib compression"/>
<cvParam cvRef="MS" accession="MS:1000515" name="intensity array" value="" unitCvRef="MS" unitAccession="MS:1000131" unitName="number of detector counts"/>
<cvParam cvRef="MS" accession="MS:1000523" name="64-bit float"/>
<binary>eNpd0j0sA2Ecx/EbDGIQg8Fg6GAwdhLjMRhMHY0dDURDaL2EU+8Sct6Jps5LEG890YSU0LERiRtJDCIGEgmDSSRe+vsaTpdP+txz/+f5/+5vGD+/1Ln5i5GYl2cJ2ZzNa1bf6v/zpSxZllUpGemSTUnZsCM/2bfkylPOCUXlyZh8i8i6DXnFPUz2FczId+rN78qPU7mfltk2OWrldaPFNb9aD9dad3m/flNeHMnrC57H5Rf3ddtlkHusOTI9J3PHcntBPvXLWuoa9GNtyUxOJnlvlpwbp/NaM+RbtCq9ERnulIVD8nGKPqh7ZZPjOP0Pywpy3D2UsRXuy/29Jb4D+TYqN6P0QO6ts596leQTG5A36JF7iO/pLeKofCXPLM+fqOP2sm+QnDi/BHPkuZ6RTo9/LiLkkaOezfoL+SwO+NcD5OPwnss5Vrd/3WlF5vKNffct1KEvO+6fJ486gRhzw/0L4/75+uvTZr7CHf/uxzlhtOjboB+DeShjPqw+nCQXvkeQfsJ/96evO+bFmeA560G0e/xzb3b78zhbk+XMjRU1vwG+dLn5</binary>
</binaryDataArray>
</binaryDataArrayList>
</spectrum>
<spectrum index="37" id="scan=38" defaultArrayLength="140">
<cvParam cvRef="MS" accession="MS:1000130" name="positive scan"/>
<cvParam cvRef="MS" accession="MS:1000579" name="MS1 spectrum"/>
<cvParam cvRef="MS" accession="MS:1000127" name="centroid spectrum"/>
<cvParam cvRef="MS" accession="MS:1000285" name="total ion current" value="578766.00000000"/>
<cvParam cvRef="MS" accession="MS:1000504" name="base peak m/z" value="113.07398965" unitCvRef="MS" unitAccession="MS:1000040" unitName="m/z"/>
<cvParam cvRef="MS" accession="MS:1000505" name="base peak intensity" value="258908.00000000" unitCvRef="MS" unitAccession="MS:1000131" unitName="number of detector counts"/>
<cvParam cvRef="MS" accession="MS:1000511" name="ms level" value="1"/>
<cvParam cvRef="MS" accession="MS:1000527" name="highest observed m/z" value="922.00221563" unitCvRef="MS" unitAccession="MS:1000040" unitName="m/z"/>
<cvParam cvRef="MS" accession="MS:1000528" name="lowest observed m/z" value="95.06355345" unitCvRef="MS" unitAccession="MS:1000040" unitName="m/z"/>
<scanList count="1">
<cvParam cvRef="MS" accession="MS:1000795" name="no combination"/>
<scan instrumentConfigurationRef="instrument">
<cvParam cvRef="MS" accession="MS:1000016" name="scan start time" value="0.325733" unitCvRef="UO" unitAccession="UO:0000031" unitName="minute"/>
</scan>
</scanList>
<binaryDataArrayList count="2">
<binaryDataArray encodedLength="1464">
<cvParam cvRef="MS" accession="MS:1000574" name="zlib compression"/>
<cvParam cvRef="MS" accession="MS:1000514" name="m/z array" value="" unitCvRef="MS" unitAccession="MS:1000040" unitName="m/z"/>
<cvParam cvRef="MS" accession="MS:1000523" name="64-bit float"/>
<binary>eNoNxX041AcAB/DmjsLKW5qttHIom+ntyZLw7e70xh5bVu7ci9/LveZwnkP2VGZ3p1Cj5Ckmzw7lYQ9DJz3JPHJ3Ysnbk56U2jhPLyI9I/RgbZ9/PuKL6WwXcwyCNya6spk8RJ2c7A3h8DB12tHFMZwH8W035VU9D3dqPnvZbuLh/GhyqZDBxz3L2iAHWz7ux4WudWLzkfhRUoSBy0eTcXv3kI4P913aNvvTfNxoXla4ZOaDPLtd1saMRQW5SlTDjcWvL9eFFeti0XNGVFhgjsXDnf30HwwBvg8RVH8cLkC2sfjYXb0Avv+cVe83C3DQ7UG8Q4cAGUnhlwy2Qvio9xinQoR4ca0gyh1CjHm4hbVwhTgUXbXqjV6ITxxDyzJM/18vN2osQhgTtM86mCK8jWA0MPaJsEGw5O2hF6HIq0/fmyXCDr17t7dZhIuH014YLSLkbZvJCGCKsds90u8iR4wrs7y3HXox6qP5l3zNYjylV0vMtnF48k1g+gQ3Dj3nfrer0cchPCgv9ZYlDtkEdh2zIdD4VU2YvxcBfldq5gEWgbqG+bOP2ARShxxyLRSBDz+I1/tqCYieVZYqdQQCixlZtuUEBK/SZKIKAo8WZ87/1k5AnZMylj9KIAv5b4ZtSIRUip4LvUiEFvrOJ7BJaL571DxNkfixbFNFq5bESHbiw8hyEvsXatJjKkiseuoz0N9OYnkeMdE9SsL+UnkCwaCQOmgecfai4Bv779I2FoWblf6oZ1MIzx9si6EoPM68kTqspZCbk3Gks5xC/oVcZkQ7Bfk8dzzMROFAoaFkfpTCZmXnYqsNjehxR/EhFo0YQ37jTg6N2TWX++5RNBqWjT6v09LAvrm7eypoKKY/RDmaaESVGJ05FhpDky4OaaM0VoSMqQusNMYP2hbvYEhA/lR90oclQd/Ua18JR4JFzdGYz2kJipYyax9oJZhRCp4klksQecbl+FaTBPti01T1VgnUh5s8btlIESgI8MxjSCEOEKsCWFKc60lgenGkiA++0FRFSVE0c4pVQksxQhZfNpikuKyeCNtkleLLI/O9ngwZwlW3O2c2ynCqNsqmniXDp2kD010cGXIrN0dqaBnmlpMtVToZHnKuTU+Vy7Dl+gLT3ySD8Hzn8T6rDB0+lgA9Qw4n+/wmDkuO8ZXVLRaOHM6EZo2ClmPu52+3jGnlcCxSTf3dLkfwnYX3BVY5NC0enpM2CsyOjWkMLAXeFa4oneYosBjoqpijFVj39avaXJ0ChomRo05XFfgzi+YlWRXYFubst9pbie5xu70ruUrYiV2rdCYleuS739lZlahg173+i3MM9v43u7t08SA7G6ZyTfEQdQy2X38eD+sJdUsrQ4UTmY9Ded4qXCl7P2ziqrDj/mJv6oskOK+P2JuTnIz+4aSZoMZkPLbGLR/YkAK/5lLz0NYU/PJFDBmk1qFo2JDD7DuH/wAK0/XD</binary>
</binaryDataArray>
<binaryDataArray encodedLength="584">
<cvParam cvRef="MS" accession="MS:1000574" name="zlib compression"/>
<cvParam cvRef="MS" accession="MS:1000515" name="intensity array" value="" unitCvRef="MS" unitAccession="MS:1000131" unitName="number of detector counts"/>
<cvParam cvRef="MS" accession="MS:1000523" name="64-bit float"/>
<binary>eNpVkz0sQ2EUhu9EN3chBkMlBoukMYlBrs3YUUwGQyPCVfXbon7T+IufokSq/kJC6IAgJBUSJAZMBsMdRAwGQwcxCe9juHd5cr5855z3vN+5hmEY0atLy/j9PlbEwLJoXf/RCrworrsTY9x73eden+hZF8+3xdCaWH4kFp9xb5i8FvFpQzyZEbOrYg/1ImnRm6H/seh0itPhPzrLedW/jBY86Dw9J9aip/FUfKNOKibmpt26UswTof8OfpShPz6PHvJyNsXklnhzL36jM5YQizRfJv+R++Ql0PE8hA/osINiIb6sUOdrV6xKidFR6hAvHIh76M8uiQ28W0lSnOV9TPrl8J4Z8p4H8KOfeBI/RtgT4gD5Weo3zYqXh9RfFP2D4i33uwbdfdJhfB0XKy/E9wnm7GJ++teQZ7AHDfjkTOHHvy9j4gPnPvpYUc5j7nfw0s/pRrctvrCnRi/56Klgjuk29o26peir73Pv+78+k7om9Zxm6nTgBz7toD8QJ2ZP7BD6W+nTznzUs6lfj59myO2jGXTPl8FHL7Hd7a7jJ/aR/4nOdfbOz7mH/yPVYv0AmI23UA==</binary>
</binaryDataArray>
</binaryDataArrayList>
</spectrum>
<spectrum index="38" id="scan=39" defaultArrayLength="141">
<cvParam cvRef="MS" accession="MS:1000130" name="positive scan"/>
<cvParam cvRef="MS" accession="MS:1000579" name="MS1 spectrum"/>
<cvParam cvRef="MS" accession="MS:1000127" name="centroid spectrum"/>
<cvParam cvRef="MS" accession="MS:1000285" name="total ion current" value="593539.00000000"/>
<cvParam cvRef="MS" accession="MS:1000504" name="base peak m/z" value="113.07404971" unitCvRef="MS" unitAccession="MS:1000040" unitName="m/z"/>
<cvParam cvRef="MS" accession="MS:1000505" name="base peak intensity" value="273443.00000000" unitCvRef="MS" unitAccession="MS:1000131" unitName="number of detector counts"/>
<cvParam cvRef="MS" accession="MS:1000511" name="ms level" value="1"/>
<cvParam cvRef="MS" accession="MS:1000527" name="highest observed m/z" value="622.02310429" unitCvRef="MS" unitAccession="MS:1000040" unitName="m/z"/>
<cvParam cvRef="MS" accession="MS:1000528" name="lowest observed m/z" value="95.06292955" unitCvRef="MS" unitAccession="MS:1000040" unitName="m/z"/>
<scanList count="1">
<cvParam cvRef="MS" accession="MS:1000795" name="no combination"/>
<scan instrumentConfigurationRef="instrument">
<cvParam cvRef="MS" accession="MS:1000016" name="scan start time" value="0.334083" unitCvRef="UO" unitAccession="UO:0000031" unitName="minute"/>
</scan>
</scanList>
<binaryDataArrayList count="2">
<binaryDataArray encodedLength="1484">
<cvParam cvRef="MS" accession="MS:1000574" name="zlib compression"/>
<cvParam cvRef="MS" accession="MS:1000514" name="m/z array" value="" unitCvRef="MS" unitAccession="MS:1000040" unitName="m/z"/>
<cvParam cvRef="MS" accession="MS:1000523" name="64-bit float"/>
<binary>eNoNyX1YzAcAB3DuV8iYVHoZyrpo0hCXbCe+dddGQ3p5dNe9/373u+50XmpoeSq6O1FeN5u6rNCVKGxSz5WyWve7Wnro5WGi6HG/IbP2zD3MW7J9/v2UPqh0m8gkI/sBE91AiCAqpYe2CkRYcOzN3skxIuy6YOmsMInglzDW12wTwf+Zs7uFI8bI4MRH7q5ieMelZPtGixER3P3ghlCMkj08TrNRjIRY/8Fx+WJUtfgcGGbEqHuYNN7qkoI3ZZd+ShamYE3VbibZmILLz+9OP8GkoLDjhxgeR4KJ7jrtACGB5kV43jqBBMRGj++mxEgg3zS26apJAucBfqSSkSBq9caPR+0SjK6yOz9xkULsd8JsdZWiciwpR8+XouVILns4UorcyPefXxVK0TFuT+2wSQqvFW3DtF0K1/lnb113keHAE8/60RgZPO5sVXBNMljrZPd798qwfrnSUMDIoC381GeFixylycLAAYEcO16XdXab5Ag3D25fwsjx9YtHR8yEAsdDEs42uirQKqhZcE+oQFZUbfUZkwIFlc5VHXYF6EM5E3QcJTpKBruiApXY18+4buAq8bbPGXs/Wolih33PbVIJtwZrYphBiW5RiCPBqMSXHt/EbypXYqjpo46cNiVO3MwpKnYowe+4mzTEUUFdcTHIEKhC/+Tkamm0CoeHFna9JlXwDpjk2mRQIbuq5vuvylWQxpLhX1hUKLsasf9pmwo5Y/v0jEOFXwM8zDIOiTlT81pFBAmiKzjEJ5BE2JVbO8K4JPKfDNhao0l0+QY1FJAkZKfly1gDicaCtY97yv9/T5lhRxsJL8u54T8cJApevKpu4lBI37/kRiaXAll2PG6lgMLqtxnWTpLChtHarEsGCiWxs69FWCgs9/RNCrZRCJ6V+NluO4VdaYxbroNC2/nEDCtLIXbmhwFLCTV+71uaNpurRtm9KU//jFZj8+2X5kWUGkwxX/WPQY0Z+Uf07SY1Enl/Z3EtajSzXjKeTY0QL8ncxawa/NHzUXYOjXlhra2XCRrHrveci+TS+IuXLUoX0OD0hkxvIWmUyrpmtFM0jt70Dg030mhvSkrPMtHovfM85d9yGn2n3g2Y22jEHWqu/81G47V746llLI2mxW8tawkNls4xm09yNUjI9Ki5ItCAdYbWBFIaLMpfuP6GQYP6nscDRUYN4qYF6OQWDRrlY76+Ng2Ea575VrAahGqyMrYQqRAs62TiuakY2RzxsEuQCv5O7x+zjal4taXWT2tLxbsqn0w1mwr10bqaCYQW791fzs3lajGzMH/+fYEWfoX+Xs8pLQTji1Z6VWhxzNh7M5vVYsnakQ+mBunAm3fxjMqmw90qU941hw7BlQd1PawOPU95ilhbGvgXKjPvPErDxoxp1pOEHm4bLhfpg/Rgd/r/0ifUY4KzPXMaq8e3k2Y9KUhPR9Ozn7cJ6tJxup8Q9c/ZjvGeTOJIfRYcmeviF20z4j+RNPek</binary>
</binaryDataArray>
<binaryDataArray encodedLength="576">
<cvParam cvRef="MS" accession="MS:1000574" name="zlib compression"/>
<cvParam cvRef="MS" accession="MS:1000515" name="intensity array" value="" unitCvRef="MS" unitAccession="MS:1000131" unitName="number of detector counts"/>
<cvParam cvRef="MS" accession="MS:1000523" name="64-bit float"/>
<binary>eNpVkzksRFEUhl+lIhFRqGQ6jWIiCo3kSRRKpQiJSnQeBmOLZ98GYyyx51qCQmQsISGRp0Eik0yhEBmhVCimtiSW/1O8ab7c88499z//OWNZP7+nK/sXVuGcWLwsXnviV0qsTIhFu+LhkWh1iSUb4suemF4Tn0/FgnMx3idmh8X7AzHQJs7N8l6H+LAg5u+Isbj4eClWb4tZ1DdN1Av9MRLPLvulXZpU3F0RE9LvltN/w5h4c+yvE1qC8+LsmXg7RZ/t6DoUw/iTgw/hO7H2Al2b4ltMfOd7LnE7Kkb7qR/iHvpW0V+/T3xRrJrAL+Znoad5S4wQL58RU4Z8lznQX4r3P/E5c536k+hpFSvGxeQIdfr987DI/zgRB5nr6wD5w2KQe3H2IUn9PXQlmGuQ/g3xklHRwR/j+OuY//n0sk9DxNmnTPR47GOgG3/xx3C2m8U6dJkOv98u/ds9Ysau/5yGjuP3z+qkzr9/sA4/Ksl38clDh9Xq/98F0ONGeIe+K/An2YIv+FYF85izIS+Inhf8THOOosOZpg7fPfY+Sn+mUaxhHz3uvc3Y31Miu40=</binary>
</binaryDataArray>
</binaryDataArrayList>
</spectrum>
<spectrum index="39" id="scan=40" defaultArrayLength="142">
<cvParam cvRef="MS" accession="MS:1000130" name="positive scan"/>
<cvParam cvRef="MS" accession="MS:1000579" name="MS1 spectrum"/>
<cvParam cvRef="MS" accession="MS:1000127" name="centroid spectrum"/>
<cvParam cvRef="MS" accession="MS:1000285" name="total ion current" value="606142.00000000"/>
<cvParam cvRef="MS" accession="MS:1000504" name="base peak m/z" value="113.07427269" unitCvRef="MS" unitAccession="MS:1000040" unitName="m/z"/>
<cvParam cvRef="MS" accession="MS:1000505" name="base peak intensity" value="259199.00000000" unitCvRef="MS" unitAccession="MS:1000131" unitName="number of detector counts"/>
<cvParam cvRef="MS" accession="MS:1000511" name="ms level" value="1"/>
<cvParam cvRef="MS" accession="MS:1000527" name="highest observed m/z" value="622.02860182" unitCvRef="MS" unitAccession="MS:1000040" unitName="m/z"/>
<cvParam cvRef="MS" accession="MS:1000528" name="lowest observed m/z" value="95.06351263" unitCvRef="MS" unitAccession="MS:1000040" unitName="m/z"/>
<scanList count="1">
<cvParam cvRef="MS" accession="MS:1000795" name="no combination"/>
<scan instrumentConfigurationRef="instrument">
<cvParam cvRef="MS" accession="MS:1000016" name="scan start time" value="0.342433" unitCvRef="UO" unitAccession="UO:0000031" unitName="minute"/>
</scan>
</scanList>
<binaryDataArrayList count="2">
<binaryDataArray encodedLength="1488">
<cvParam cvRef="MS" accession="MS:1000574" name="zlib compression"/>
<cvParam cvRef="MS" accession="MS:1000514" name="m/z array" value="" unitCvRef="MS" unitAccession="MS:1000040" unitName="m/z"/>
<cvParam cvRef="MS" accession="MS:1000523" name="64-bit float"/>
<binary>eNoNx3tQ0wUAB3DZbxMsy8BOUjFtG4WHBvmomEO/7gHIiYBobOzBb7/ffr9tGCpceumdoNtg+DhQSUDlMDfG9ATseIgpSNsYZ4fvFBHEx5akEoYCmWZXff779A8kVr7XlYmYRZrRaK4CfQ/3DqdLFbj8UDh/slyBX9d93HjUqoDsnnj3Fa8CBWXhO//kKFHqFF6YzFMiNXFJ8CSJEkMNe3e0yJTYzk6N7bcocVpd/lJYrETtaOT2J11KeMTjRW5uFpaGDtY3yLIw9dTVqGxLFsj2s+rvu7LAdQabGwkVbrAb7RlSFU7KrsV/IFfBFrmJf8KqQmTM71ZZlwrNs2kpp1uFL6QdthVcNWKXRROdPDUS6d7h7ng1lO/H3Xq+Uo3e4Hj/TzI13qmMXbk5RY00rqzmkVWNU97HgjqvGk2eN40HfGpE8Fr+ucnRwN3W9qOPq0G0p3kqkaBBTHLaco5Vgyj3p0E9RRp46gdaz/k00G0YXCTlahHFP3reLdWiz36nsMeqxQ3iYnhGlxbOC3sqzvCy8VFBS92YLBtrmDeui9Zs3MufiOjwZWPXg9XFGzkkxt0VE3I+iW5VU806AYk+T99n9yUkEg4pQ1spEpyk4kexZhKekdOmRAsJWYczl7GTqA5rml/iIVG6v//eHj+Jq3Nz197n6GB+IK7aztdhKFY+vFaiQ8B5q+sppcOyVmt3m1kHR/pfURl2Hew1nndzHTr8/Llo4TXP/88dONDt1yH0ePhsLYfCd70RjQqCQpXkku0TPoXbaWvIxQIKzTUjxFkJhR/yYypvUhTOJO/eMGimYCsR55yyUxClLdSWeigM2rRhYQEKi3BsZgeHhst0n58uoHHu+KxWsZRG1bOdb41QNJwe57ZXhTTmmpZRFjONmaYVdqGDxoXU6BSvh8Y0SWboKh+NlMmaEIefxoykshfFARq7g4ZViwk9xKIn7SECPU6UVgfKJXo8NRbeWUrroeCsXnDXrEep/MrNTrse45uOlMR59WC31GkPBvRY/jxjiotgUDZ40C8SMDjqppMjpQzEW18P8eUM1h8bD26nGJx0OgbbaAZ5Ye5pIguDQ+d5f9y2M+gImrMqoZZBTbY6otbLYPbJhmhJgEFn3MTKOQSLXZbIt5sFLGaU+4gmKYvHM67H9NAsiia1F+y3sPiltbLD4GDR5Bo7HOJlUdXLFtb5WQTmpG1tDbBYMN117hBhwL6dO1JCBAbE31kfP0togGvJ35cHpAYkPUltb6ENmDLxm+mF2YCvBI8Tvg0YUJ9fxbvIMaKn1rmjnzDCP3ZFc1hgxIttX7IjUiMO8jcfeUAbMfZc1JnlMKLMcr3aFjBia34WyROaUFFCWAxeE2ouedWv/CZoydHiTEEOMpcobXP1OahK/ffD144czBT5zgYFcgBO8tI9QxswUDDK7BJ+jZhNcXa5KxeV7PSkorw8vNzyLFzYkocK8Zv6u/O+wb6GinLRZgv+A5xu98A=</binary>
</binaryDataArray>
<binaryDataArray encodedLength="588">
<cvParam cvRef="MS" accession="MS:1000574" name="zlib compression"/>
<cvParam cvRef="MS" accession="MS:1000515" name="intensity array" value="" unitCvRef="MS" unitAccession="MS:1000131" unitName="number of detector counts"/>
<cvParam cvRef="MS" accession="MS:1000523" name="64-bit float"/>
<binary>eNpVkzsvBGEUhqfcaGxoRDXlSkS2UChH4gfoSCg2ejHud8a630cWEQWDkEWIW8GKxK3YKNZSKUQ2KoXElkqX99litnnynTnfOed9v7OG8fu7vrP+YHx44sraP525e53z3sT3lBgnr/xEfBkVMxvi2Y7orpN3IZZdiaEZ0egXz7fhihh0xLY14ptijH4lN2L6QCxMiNVtoj30z++t/Er1saWn+EnfZ2Lc3xe9LvH4UnmRW52tBbHgTHQGxYctsWhJrENXYFUsPsSPPeK7qtv4qPNXwq+vVPM4Fc86p/AxPoKuCdiNH9Ni7bIYpt9yzn/mamBO70h85T3qYRX9P5k7M8A7874u/T/wOUrcGhezQ+RFic+K5jy6qb+4KNac8j7479nsG/qSc+xFO/rYA5P6oWFx9pL3o9/1oH8Ps5Po6UUn/eLc97g3QV4aPWYT/VvFCPVM6qTp47JnLnscYb5z5i3aJd7JPuOTOca5Ax/w18WHLse//+kW9PSgj3lt8i3iFnMFptgT7gXQm5z0z2fzPYzuDHW+ebcguo2cH83Ec740+e956Akzl8P/OtsnjrE3fQvWD271ucE=</binary>
</binaryDataArray>
</binaryDataArrayList>
</spectrum>
<spectrum index="40" id="scan=41" defaultArrayLength="137">
<cvParam cvRef="MS" accession="MS:1000130" name="positive scan"/>
<cvParam cvRef="MS" accession="MS:1000579" name="MS1 spectrum"/>
<cvParam cvRef="MS" accession="MS:1000127" name="centroid spectrum"/>
<cvParam cvRef="MS" accession="MS:1000285" name="total ion current" value="565184.00000000"/>
<cvParam cvRef="MS" accession="MS:1000504" name="base peak m/z" value="113.07409680" unitCvRef="MS" unitAccession="MS:1000040" unitName="m/z"/>
<cvParam cvRef="MS" accession="MS:1000505" name="base peak intensity" value="254331.00000000" unitCvRef="MS" unitAccession="MS:1000131" unitName="number of detector counts"/>
<cvParam cvRef="MS" accession="MS:1000511" name="ms level" value="1"/>
<cvParam cvRef="MS" accession="MS:1000527" name="highest observed m/z" value="921.99936597" unitCvRef="MS" unitAccession="MS:1000040" unitName="m/z"/>
<cvParam cvRef="MS" accession="MS:1000528" name="lowest observed m/z" value="95.06367747" unitCvRef="MS" unitAccession="MS:1000040" unitName="m/z"/>
<scanList count="1">
<cvParam cvRef="MS" accession="MS:1000795" name="no combination"/>
<scan instrumentConfigurationRef="instrument">
<cvParam cvRef="MS" accession="MS:1000016" name="scan start time" value="0.35075" unitCvRef="UO" unitAccession="UO:0000031" unitName="minute"/>
</scan>
</scanList>
<binaryDataArrayList count="2">
<binaryDataArray encodedLength="1444">
<cvParam cvRef="MS" accession="MS:1000574" name="zlib compression"/>
<cvParam cvRef="MS" accession="MS:1000514" name="m/z array" value="" unitCvRef="MS" unitAccession="MS:1000040" unitName="m/z"/>
<cvParam cvRef="MS" accession="MS:1000523" name="64-bit float"/>
<binary>eNoFwQtQkwUAB3DZBtIdL0NBlMQYipd5iIryEPnLxkBJk0Th24tv37d929JOXgJFgrIJ+DgoMVP0QtkVKI+M14Gy4NjmwEJEhOmE4zYSL0DMfOAhUL8fi67f7WlMQk/C8WWenGScs1Q0M7xkZDlfnXKJScamauvZKm0yck7nuxoNyTAqu6tnWQTY5fWv3nMItB/wqTsaTaBfdTO2h08g3vJ67rmAwJJI98IhDQF3wrtpaSEB3YmERa+NBHi2oh/0HCFOnT3PpflC8Bfm7uZqhIgfQM13RiHi9Ib/HrNFYBYPf/CWL0Lc2xev6rQimBp8XxNGEYbMHked7ogQUuec0OooRtJ06uPdO8SIH9cu+p0vxpq958OqPxMjbP/K4HGtGGrRW7c8gxgebnm2PJMYDn9ZIswcCVTzaraLQIJJwmtzn0aCExn+bfqTErxMvJ70xiCBYxPnqtkkwcduJQ/3c6Qo3eJkXcyXov/MRW+9VooV4vplh41SBMU3Mi2OKSi41N//Lz8F78pbWM3aFHzt2TfTZkrBzdVF5UoWiWepfhv2+ZNo9zltTeCS2Pyr7y+2aBIzcSlSI0Xico5relwBiYHwXbkxGhJp0xbO+koS6cPrrLldJIJNF3Ou2El4VgyutbFk6O2cKM73l2FF8bsVcdEyzM5s2xzBk6G93jKyQMmwZCrU3FEgQ2fUeMCeShm2FdtH9ulkEHj5moe7ZCBOlk102mT4/tj7hkG7DG3DF/UyNoVNTn3XvPwpsKYu/7GFS8Gte2NVRzQF1+oQ9ecUBfqlfMpVQ+HMcv3EUCWFDdelX6i6KEytJ39MMVB487TV+YyNgin3RrrNTuFSc6a2lUWjsTAx9JE/jR1mV2EIj8aa8ImuRxSNwND0UEZDw09zry1eRwOZ/YcCDTQaOqusO000qu7HZj+105gZtulrxmj0uhzsDWfLYbUG2ldy5SgUBJ2oiZbD23/rplW0HJN3n384WSDH/CvW0JNKORy2H7IEGuQQjmYYmsfkcHTsbKxgKbA3+UFIDVuBn/dE7o3lKqDc+VN/BE+BSJ/W0nJKgdtrpOFNtALNH5WOBGsUaO9uGYjTKaB/HpV0x6BA7r38ybVjCgzdujDvzGbQ8dLtWDWXAd+2VHSFx8BhJKD3kxgG5fVz4iiaQZlwNK1Nw0Ads6usVsfguNJLEGBgMOWU2MOwlQiQPPRy4iphy7s9WsFTgufp3ThfoIRO2jObYVBC8GJrdtSYEkWanG4zS4Ub8i+7znFV+GZU8OQxT4XMVEF7kFyFpQ6/1a7SqfBP1rqSwTEVmPWjLe4BajyoopdLDWoQouBln46pMVtQfrNu/BDW9knIrIDDKMv+e/AW9yuEHfDwsyuP4HKSw8NTz44grDZwuiQtDddI07cbm9Jgsc5n3V+die2dDX/Gp2owePBC40LfWfwPm0/xCQ==</binary>
</binaryDataArray>
<binaryDataArray encodedLength="580">
<cvParam cvRef="MS" accession="MS:1000574" name="zlib compression"/>
<cvParam cvRef="MS" accession="MS:1000515" name="intensity array" value="" unitCvRef="MS" unitAccession="MS:1000131" unitName="number of detector counts"/>
<cvParam cvRef="MS" accession="MS:1000523" name="64-bit float"/>
<binary>eNpVkzssQ2EYhs9gaELoYBBTR4PBYCPUIOkkZzCwNabG1KKI63GvuB2XULe4JKIsioZGDIcYREjYmiA5g8EoJokFfZ8OzvLk///v/773e//vGMbvZ1/5/2C4y6JvQ6y/ztJ6ehVbH7Q/vSqup0SzX0xti1a3uLQnVpKviviaS/F2RKxoE7d3xCQ60nGxlP3GQ3EoLTafUy+aZSa/qE56wtm1E3vS+deC+Lkvfp+KHvoODYvPuX760NUjNqG/wxZbLsRH8pYfi9X0a0qndXev9diZWEYee0qs5bxgV4yzH5sQgwP4Sl3fmpg4EF/wyeC8ZIx8xE2doGtdzPBuJrrNLvGdeM8K/c6Is0fo2iRuEr87iB9CJ3U/eE+T9/QQX8hcJGL4iv+j87x3Lh95AtBljlx0hi3uMz8O+Rz27UHqdzJPrOPUCY7iA/EWfuctUn/8v+8+1g713TB1mBdnDl3obEjgA/E28XHqBenTaRe95KmgnoGfTfQVJG8o53OUeObzjb4C9GUzr1bbv//CcHmXYt7dz/+aRGeG+8kI+uAj9/346O0Vb7aYB/o3I/4f60Wx0w==</binary>
</binaryDataArray>
</binaryDataArrayList>
</spectrum>
<spectrum index="41" id="scan=42" defaultArrayLength="134">
<cvParam cvRef="MS" accession="MS:1000130" name="positive scan"/>
<cvParam cvRef="MS" accession="MS:1000579" name="MS1 spectrum"/>
<cvParam cvRef="MS" accession="MS:1000127" name="centroid spectrum"/>
<cvParam cvRef="MS" accession="MS:1000285" name="total ion current" value="560710.00000000"/>
<cvParam cvRef="MS" accession="MS:1000504" name="base peak m/z" value="113.07414345" unitCvRef="MS" unitAccession="MS:1000040" unitName="m/z"/>
<cvParam cvRef="MS" accession="MS:1000505" name="base peak intensity" value="246968.00000000" unitCvRef="MS" unitAccession="MS:1000131" unitName="number of detector counts"/>
<cvParam cvRef="MS" accession="MS:1000511" name="ms level" value="1"/>
<cvParam cvRef="MS" accession="MS:1000527" name="highest observed m/z" value="623.02958502" unitCvRef="MS" unitAccession="MS:1000040" unitName="m/z"/>
<cvParam cvRef="MS" accession="MS:1000528" name="lowest observed m/z" value="95.06318978" unitCvRef="MS" unitAccession="MS:1000040" unitName="m/z"/>
<scanList count="1">
<cvParam cvRef="MS" accession="MS:1000795" name="no combination"/>
<scan instrumentConfigurationRef="instrument">
<cvParam cvRef="MS" accession="MS:1000016" name="scan start time" value="0.359133" unitCvRef="UO" unitAccession="UO:0000031" unitName="minute"/>
</scan>
</scanList>
<binaryDataArrayList count="2">
<binaryDataArray encodedLength="1416">
<cvParam cvRef="MS" accession="MS:1000574" name="zlib compression"/>
<cvParam cvRef="MS" accession="MS:1000514" name="m/z array" value="" unitCvRef="MS" unitAccession="MS:1000040" unitName="m/z"/>
<cvParam cvRef="MS" accession="MS:1000523" name="64-bit float"/>
<binary>eNoN0v1TkwUAB/Bgw7X0LkIg86JwQ1IoIVSoa+oXNrgrEwHl2tjGnj3Pnr0ooIArLQ91mw7TGExziUQ40MRhU9BIBLU9G5EWvlCe05i5BQhYKUl6KVv+9PkHPs+GzVkx3f0B7GEbY+VsMR5ULe6NyRZjcHZtXItJjL79I78yjBhV/ZaxGJYEZwusc6fYEjQH63+8ninBWOKNhi6RBJHEzw09RgmOvMp9nb1DgiVl5PEJtwTdF1ycbnYRUsvq2utFRThakPu7xlgEqbbNanEXYYh1p+J7lhTF8d50brYUV7ZHO66apCi4W1222i2FgCwdnNYrxYi5/6KALYPx4z5vR4QMRw3mbdylMly4v8B9ViQDlZOYPW6SgUhPi7UyMtgUrnuNHhnGdS+3/sCW4/bePx8/zpbjcAVnMmiUIyW6QObZLkePb2VchlsOW4eO5PTK8ZGn9r3F7GK4W3mqi8JiJD2yJl8zFWN5eZc7212M58T9SaUsBdiWWxuuRyhALh85GxIpcPV9aj1jUmDSXPvJKY8CIe6BOfpwAoo7EVUCHoFe2ybfKj6BBX3dq31ZBASJhbsZksB/+1a6MwwEOna4zhcaCUxlmv6utBOoPTnW86GLwP5bZb3VfgK06fGVG+FKNJmYmWaeEhv69NNFWUpkvr1VMUoqkVWyjf7OoERFxOmEQrsSuouNr6xoVuKuZebhcZcScV/pQgN+JcQ/SbYoWCRSB9uCL/BIDPsS0tL4JL5pmQq1ZZEonxU520GSIJ5cYgcMJGoWBh19dhJNxy+f2OYikbMqI5kXIHHm4HxuVziF4WPl87V8CufjCy+/JaTgWuaIGSIpNA2bTlgMFDLPPLz1WjOFhfnXZrQyFLjjzMNFHgqXm1K6zH4KjWJLzpcBCrm7fjv1JkuF9r/yw5bxVWi0rt1VnaWCJPNKkkmoQtr2gZvZlAoDlDx/yKDCLHN+esCuQnj/0n9yGRWULk5ea0AFZ6kl6xCLxmFZnlPIpxG62jIaJaTBTr1fZyBp9Oc3bPJQNB6UeduFRhr8P97d6bXT8K0/1NnD0PA6KhZmBGjc5vA7U1hqBNhynZOvxtw6d1KbUI2CHfv0HEqNZ+pPrPvCqEZH+otRkmY1kp2TEw9cakzurjugZWlACXmftwo12JJMT481apC4Iqjfw2hgOdg1kRPQoGZwv9kfrsXK6jCDja9F5OnOPZeEWnineILblBbdw9Z7+4xafFaZcKawRYuqI5/ePBbQImWaJ3degu7pl9QhDaNDvS8mLOjXYfMdfQPBWgPbkSeb30lcg0d5M+6PMGvRufvrb53DaxEscfz7C6sES5731soSSlDZ5hzt0KyDd6soxVhejmsPz4VEJ586MI89GL8BN6PPvcTZqwer21/zxnojFsVH2QQbjfgfSo/rjQ==</binary>
</binaryDataArray>
<binaryDataArray encodedLength="564">
<cvParam cvRef="MS" accession="MS:1000574" name="zlib compression"/>
<cvParam cvRef="MS" accession="MS:1000515" name="intensity array" value="" unitCvRef="MS" unitAccession="MS:1000131" unitName="number of detector counts"/>
<cvParam cvRef="MS" accession="MS:1000523" name="64-bit float"/>
<binary>eNpV0z0sA2Ecx/EbDSKdxKYLMRhu7GA4m0gkjYXB0EGig0RpSaXUES9NvKTeiaBVJBqSxvtQbSMG8ZLUZiARk8HQzerl9zXcLZ/cc8/93+45w/i57grWL0brjkzm5NCrvLmXnduy61RmorI7Ka+P5O2arLyQzVnpn5EFW9buS98W65vyhTxXGZmiPpP4wXPyB/8s1FQ0qo4nrbfPywfit1FvPi9t6sgcy1Iv6xHZkZD1Kzw/k6cb0jMpJw9k7lCOpWT1g4yeyCxxivE/7a9H6tyVVTFZN8U8wtKizudFGaYf77JsmpUNzL+FfB/r5CNvCBtW6ZP3A8S30jJN/eFR+h5k/xj1ka84It+ZUxPzLmdOu0syMUB//31xX2TOHuJ+jGsuy3znW+KVQjIe5L5fxrTfcAfoa4HvSTw37/unkX58Mef5M4lr0OfljKMeo459n3vSxXfxk8c7xByJU8a6j3sPc3DTt8n/8kb/NnkTE85zECCOzbk06bsUds7FnmM+Iec+F3Mposnzt/84nF+jjzjD1M1+P/+h1UNdceYbsb4BsUqv+Q==</binary>
</binaryDataArray>
</binaryDataArrayList>
</spectrum>
<spectrum index="42" id="scan=43" defaultArrayLength="139">
<cvParam cvRef="MS" accession="MS:1000130" name="positive scan"/>
<cvParam cvRef="MS" accession="MS:1000579" name="MS1 spectrum"/>
<cvParam cvRef="MS" accession="MS:1000127" name="centroid spectrum"/>
<cvParam cvRef="MS" accession="MS:1000285" name="total ion current" value="564577.00000000"/>
<cvParam cvRef="MS" accession="MS:1000504" name="base peak m/z" value="113.07408276" unitCvRef="MS" unitAccession="MS:1000040" unitName="m/z"/>
<cvParam cvRef="MS" accession="MS:1000505" name="base peak intensity" value="256818.00000000" unitCvRef="MS" unitAccession="MS:1000131" unitName="number of detector counts"/>
<cvParam cvRef="MS" accession="MS:1000511" name="ms level" value="1"/>
<cvParam cvRef="MS" accession="MS:1000527" name="highest observed m/z" value="622.02659528" unitCvRef="MS" unitAccession="MS:1000040" unitName="m/z"/>
<cvParam cvRef="MS" accession="MS:1000528" name="lowest observed m/z" value="95.06318746" unitCvRef="MS" unitAccession="MS:1000040" unitName="m/z"/>
<scanList count="1">
<cvParam cvRef="MS" accession="MS:1000795" name="no combination"/>
<scan instrumentConfigurationRef="instrument">
<cvParam cvRef="MS" accession="MS:1000016" name="scan start time" value="0.36745" unitCvRef="UO" unitAccession="UO:0000031" unitName="minute"/>
</scan>
</scanList>
<binaryDataArrayList count="2">
<binaryDataArray encodedLength="1456">
<cvParam cvRef="MS" accession="MS:1000574" name="zlib compression"/>
<cvParam cvRef="MS" accession="MS:1000514" name="m/z array" value="" unitCvRef="MS" unitAccession="MS:1000040" unitName="m/z"/>
<cvParam cvRef="MS" accession="MS:1000523" name="64-bit float"/>
<binary>eNoNxXtQ0wUAB/DckDRORIiH3nEnjIdJ6fGSk5C+MIbNENQA2Xv7/bbfxkMeBtmBmG2jfICG4yFChexSZCk5AUsThN82vYGED6hMEDYeBiYKJScK5eefz7C/iu1k2o3hzfPsBIc03O1YNArZabgSHzO/jJOG7v+ucb7TpuGNPysDLXQaBvmjQyuYPGRt4cQvOvDweZXzwfEYHiTBhb9eiePB4dAaC63hIYYbNDtXwsP8IKGZNPHAuLfNsc2Bj+fH2GeNcXx89vHdo02a17+7q6TaxEdDtVjjxBBgL6X3aGUKQISEk+4cAYpyqEdXtQKs7I1qjjEJ4G9WFjpZBFgca52pWirE8nFB0873hfj+wqBxMEqIjrdPm6/FCeF823Ht31ohyPuefbm0EJGZxZ41ZiGKfS59c8tBBNlh3W/MeBG2ZrcYOkpE4JdbBJO0CFRQ1yxtFuFsqqI92UGMHhkzqYYtRmZE6fMOrRgNS7xaN5nEoALHasxLJagPjcx4FifBEw8L87BWgvSiwI/azRJMeA9spxhSTITkH+D4SpF/7/dmOUsK11GvyIexUtiXf2W8TEixQXTOGq2WImFBXc3XSFFwa7hvdYMUVV87f5LVJcWs5/4/jtukML7iqsYYMnR7ec7s95Uhtz20lIiVIbmve8qNlOHCRKO6Qy2Dj+YLt+gGGaSBN/MS9TKMRLtLZrpksImsDf02GbTwNPCZBPZN/TWy4EPAv9LwMpJFgENVZ1yOJdCZ6cIoIwgEhd3ZOKImEHJG2/RLAwEv3ZuC6i4C6xf8F7g0AcuprqoZG4Eku9TWySBRXui9x49FwsklPJvNJiEoac2ZJkis4M182aYmYTjdG0jqSbToeoNLaRJb7qQsCTOTmE55r7bMRqLtWI/nD3YS/c0PvcOYcix2v/UkiCWHztmlfnesHNx8YUAEKcdjbj/vqVoO3pjyJEMvxwau/UEwLYeAb3/pbpej3reiYvD1LwxDzbUMBUKd605cZCrwgaFsxUaWAhJDcQaXrYCORT+6SCqQtHtBV6xRYDr6qjVAr8D6xn8v/UgrcI5DZm22K9D0YeN1RyaFzqLa1FYWBUtCy9aTbAqqo8MTLiSFVDx+p1JDIda17MFePYW5n26vktEUEnu2TLXbKdQfIKqOMJUIZul6w1hK3K4uWNfIViL5xo6nbhol+na8iqmjlbg5JPFT2ZVIEjzmLGOqsOtV6OQhlgrnTvkqx9kqzF0cuTtBqsDyCThyTaOCFcfrrXoV0subzzfaVSgX37/h7pcO7qdDq/LodHhQ27ystnQojN+eCQzIQIopdWCRnQHv9utOV8kMZLtcTzSNZyJho2L0IDMLL54llIj9shD+wHugaCIHP9t7dgYQuTix3fhPXV4eeKv3hLhW5MEjcWVbREsenJOyJedNeyFeUxNlXZuPuXVZeseKAiyfqty3KVeD/wEPmPUW</binary>
</binaryDataArray>
<binaryDataArray encodedLength="572">
<cvParam cvRef="MS" accession="MS:1000574" name="zlib compression"/>
<cvParam cvRef="MS" accession="MS:1000515" name="intensity array" value="" unitCvRef="MS" unitAccession="MS:1000131" unitName="number of detector counts"/>
<cvParam cvRef="MS" accession="MS:1000523" name="64-bit float"/>
<binary>eNpVk8srRGEYxs9yFspZSJaTlZUmWVgepVielUZZzB9AGLfJuBzjGkMnlwySQ0RSxhjl1jTKgkg2SknNjiUbWUguz89iZvPrO+d93+d5n++MYfz86o+tXxiOJ34k/ujUnes89SQ2X4tVc+LjgfgyKAbWxdJd0bckjqTFtzOxbFTMdYo1m+JdWHSlbwSXxVHmpnfE54xYi77NHEP9bkNhtfpueT8tzm2L8ZR4z37hQ/EoJvod9lkVP2fFilOe4++GOV/4e98SL6/I6QR99kiOi6c35ETezpiYjXNmH29ILFhAl5w+6fO54gX+9vbFzP89kn/TvFi5IpavkX+fWJwk/w18jqA3IG4PixHu2SRPh30KFuknvyj3bU6RJ/dtoud0ML9ftHrFBDmkyLmVezAizMePAy38eP+54TNIbnfQmMAH85P0m25+3oE2ntNXxHsPn0G+PzsqllD3gM9sO/Ut4jg5Jqhz2dtHvZ85/m589rBXd76+n1xdfNv4zMEsejZ6jTPU49ukLsSer9DtIid0c5PUUW8x9zWWv5eJvxDnOr4nj/+vHbe+AdPqsJ0=</binary>
</binaryDataArray>
</binaryDataArrayList>
</spectrum>
<spectrum index="43" id="scan=44" defaultArrayLength="132">
<cvParam cvRef="MS" accession="MS:1000130" name="positive scan"/>
<cvParam cvRef="MS" accession="MS:1000579" name="MS1 spectrum"/>
<cvParam cvRef="MS" accession="MS:1000127" name="centroid spectrum"/>
<cvParam cvRef="MS" accession="MS:1000285" name="total ion current" value="557572.00000000"/>
<cvParam cvRef="MS" accession="MS:1000504" name="base peak m/z" value="113.07408970" unitCvRef="MS" unitAccession="MS:1000040" unitName="m/z"/>
<cvParam cvRef="MS" accession="MS:1000505" name="base peak intensity" value="260858.00000000" unitCvRef="MS" unitAccession="MS:1000131" unitName="number of detector counts"/>
<cvParam cvRef="MS" accession="MS:1000511" name="ms level" value="1"/>
<cvParam cvRef="MS" accession="MS:1000527" name="highest observed m/z" value="921.98102977" unitCvRef="MS" unitAccession="MS:1000040" unitName="m/z"/>
<cvParam cvRef="MS" accession="MS:1000528" name="lowest observed m/z" value="95.06333358" unitCvRef="MS" unitAccession="MS:1000040" unitName="m/z"/>
<scanList count="1">
<cvParam cvRef="MS" accession="MS:1000795" name="no combination"/>
<scan instrumentConfigurationRef="instrument">
<cvParam cvRef="MS" accession="MS:1000016" name="scan start time" value="0.375817" unitCvRef="UO" unitAccession="UO:0000031" unitName="minute"/>
</scan>
</scanList>
<binaryDataArrayList count="2">
<binaryDataArray encodedLength="1388">
<cvParam cvRef="MS" accession="MS:1000574" name="zlib compression"/>
<cvParam cvRef="MS" accession="MS:1000514" name="m/z array" value="" unitCvRef="MS" unitAccession="MS:1000040" unitName="m/z"/>
<cvParam cvRef="MS" accession="MS:1000523" name="64-bit float"/>
<binary>eNoNyntQFAUAx/Fij5M0hAGFQDJhSSSucAq0BJlfd0ATKhPQCPfevd29F+IIWlLakNzhqaEIlPJwhuQRxOM6QTIxnndQHJbSGIFCwJ3ATA3ggxIlhvjz+5nv+n1769xtqaBXAu8k89Kwj8vwdo1LQ5PD82K1MQ3VDsemXmsaiGj/cIIQY+3nIwH/8cQoufYkwRorRmVKiMz/PTGOY4ef3SCG5WhtndtJMdbwLo6N28TwURy+286ToHONxG6KleC1oinzOqMEkwEmrzKbBMesD57eIaSIPvPSrlmhFEs5xWFhcVL8oXevrTFK8YkguSTEJsXJR85I3z4p4JfhUecqA+2m834QJcNMa4ejPVYGywPH9VmjDKWXt7sescpAHD8nz++VYWEx1a2dJ0f4TKv5+Xg5NhX/ru42yHHJ8aiuM08OcoPE6GOTQxCTbTndK8eVpHeVe3gKtO51qxkWKbBc/tdSn1GB+ftJO/JsClSORtQXEUoEdT6Z6XBVwj30xSF+nBL7o34yNBqVGIlitN/1KqHrMw5qXCicvj/d/n4QhYRNw0w8SYEzr3iNCylUKb8536aiwD/0VBCZS2E5L1u720DBtL92u28lBXaCS2zqodDcP/3cBQcFYVJkwpgLjdKvz7SdD6JRvXCssURIo6aXMk+paBTd/OGp7gSNZ/O3dC25NIoPbylIqqThO/Kjv6qKxtzOMp+pHhoTn455Wh009C35N9JdVNjwy5hFSqgQFKA+sZNUYYV9o+S6UIWR0m+lGtVq33v1Z2+DCqFZqbXfV676JdHf6h4VXFcGujY6VWhLJB93uzDgf2S3S0kG5ub7DZEiBhGfpZr4DAMy3lI7kcvA91Rhin8lA8EFj3shVQw8bz6M7bYymFPaFRG9DGI8jBVfOhlcTaqwCQgWW4Ufp4SSLLLyKmpNQhabww+aAxkWfhMBtvZcFl94my2hVSzW2TdfjrKy+LBoz1rGyUIvvNfY4MKBKOp651eCQ1n0sno3yeGf+QKuWsRhVj1iKldxCLRkFN5gOCTTh7sEBg53N79c2mjlUDEkm0lxcpj0zYx5nVCjTu8vrSfVsDfnLxwQqTHqRpVtZ9QYaLitqDOoUZ+VNn+oSg2vZP5bYdbVjzjK2pxqHMixdASTGvjVBy5uCdYg8O057wGRBulZk18VMho8oaSDPIMG/KHlxbNWDdKCH2YOuWgx+Mo113pSC1HOqaVhkRbdpvzFCFaLbc6cK01OLaJtf1bcJnUwx/gsS6w6ENuiBYsOHV7oH0+M3apHeUE98wGbjpVYd8fZ6XTwW9wexwcfwO4a98sDZAaCew7+ey4zEzj9jHjzaib618s33txyBL9BvyvmkAGlCdOj4dkG6CXk1pFb+fgfvo/U7g==</binary>
</binaryDataArray>
<binaryDataArray encodedLength="560">
<cvParam cvRef="MS" accession="MS:1000574" name="zlib compression"/>
<cvParam cvRef="MS" accession="MS:1000515" name="intensity array" value="" unitCvRef="MS" unitAccession="MS:1000131" unitName="number of detector counts"/>
<cvParam cvRef="MS" accession="MS:1000523" name="64-bit float"/>
<binary>eNpVk7svQ3EUx+9gMEh0MEgsjRglDCJiujaT+AMMXSRdUPVMFdcjlHiTqBIuglZCmlLqFWWQMnUjsTQSSUeDwWCgvh9D7/LJOb/X93zPuYbx+z1cmTkYX6E/WlV3f0yOvSpefdJ6xha9cTG0IzpGxfqwWLAmtiXE9wtxY0m0+sRazq8si1GPeB0U73fFpkPiS7H1TGzW/vRzcUOOppFWPrsilh+Lb6fi8K1oo/fgRAwQZ3rFTd79RG/TuVi3KjoHRR/3J/fFkohYhl9xfDKpzzMnPz2Pit1b6BnAxwn29VPHDL7gR2xPrEFXapbz67ADUpdzk36wXkRfnMQu+hDlvtgR/dhG9zDr7GtZ5Dw6EyOiX3NjVJOvwG8LfdVD1NVF3QHuIW/jp01ceSM2zlMn/clyfxJ/Csmn0NVI7EaXY1IMTjMv3ejinQR5q0cMT6ED35vJeyP5sYt+LeCLk7xF/mWMeWqn7k7mf4H7iT0+sRS9pf/1ERvU89GV/16Ud2z8Ncfz/XUxB5aXdb+YZj2DXpv/rZz/+vt/Psi7eswf7FytmA==</binary>
</binaryDataArray>
</binaryDataArrayList>
</spectrum>
<spectrum index="44" id="scan=45" defaultArrayLength="135">
<cvParam cvRef="MS" accession="MS:1000130" name="positive scan"/>
<cvParam cvRef="MS" accession="MS:1000579" name="MS1 spectrum"/>
<cvParam cvRef="MS" accession="MS:1000127" name="centroid spectrum"/>
<cvParam cvRef="MS" accession="MS:1000285" name="total ion current" value="571004.00000000"/>
<cvParam cvRef="MS" accession="MS:1000504" name="base peak m/z" value="113.07414009" unitCvRef="MS" unitAccession="MS:1000040" unitName="m/z"/>
<cvParam cvRef="MS" accession="MS:1000505" name="base peak intensity" value="257110.00000000" unitCvRef="MS" unitAccession="MS:1000131" unitName="number of detector counts"/>
<cvParam cvRef="MS" accession="MS:1000511" name="ms level" value="1"/>
<cvParam cvRef="MS" accession="MS:1000527" name="highest observed m/z" value="623.02116685" unitCvRef="MS" unitAccession="MS:1000040" unitName="m/z"/>
<cvParam cvRef="MS" accession="MS:1000528" name="lowest observed m/z" value="95.06386890" unitCvRef="MS" unitAccession="MS:1000040" unitName="m/z"/>
<scanList count="1">
<cvParam cvRef="MS" accession="MS:1000795" name="no combination"/>
<scan instrumentConfigurationRef="instrument">
<cvParam cvRef="MS" accession="MS:1000016" name="scan start time" value="0.384167" unitCvRef="UO" unitAccession="UO:0000031" unitName="minute"/>
</scan>
</scanList>
<binaryDataArrayList count="2">
<binaryDataArray encodedLength="1412">
<cvParam cvRef="MS" accession="MS:1000574" name="zlib compression"/>
<cvParam cvRef="MS" accession="MS:1000514" name="m/z array" value="" unitCvRef="MS" unitAccession="MS:1000040" unitName="m/z"/>
<cvParam cvRef="MS" accession="MS:1000523" name="64-bit float"/>
<binary>eNoNyXlQVAUAB+BpFwZRmZGFUjLAfARjMaEpQnL4g31yBDaIJXs89nhvT0IDYRFjXad9C+YMUzakoihTuwKiUQR4MCHJvl1zozDaUYxDjp2gIeSYCASv/PObL1Z+Yv8rjhw8HP1uRayXCF21YZMHhSKM5gz1PCdFOBS39W2rRYTG8Ia8Lk6Ejlv8a4s8MYKXyFEvbzEGm+8PRSeLYSUnAztIMSKootpOVozzf+rPeFeIsezbWz7pEGPvxNLc1zwJfg+UZv/gJcGswUpUkRKETdNbtrESHLFsO1XjkCBNpPzwNl+Kp8OZsfOkFF6D8bvsFilOHv3jnWSHFAKmfKfPLSncEYNVl7wpXKcSg9ITKDD6tVc7SQrbojKCf8umEHnuzOMpCwXB05/GyzgK5IIhxuSkEDiUxbvtlYv3E17PeSklF6V+IrejPBdzMTHRLc5cRMetP5/qJYOga147IJTBmf6tvN0iQ2lOGKlyyNAXtconli9HpDirpN1bjnshzSPPSDmmTo5K6ixyBJj+XdnhlOPseJZRz1Nga29NdepGBSZbPn1GEQpU7zA9Gk5WIG3mVYmDVuDXgbu1m8wKZAYSp1NYBZo27cvQWhVYXR+ZUm9XYKY7JuurMQVcUyXNvTwlchQn2AMblbBE+fodSFYi66il5G9aieqC8c9azUo0PLTl77Yqca1yUGewKREcHO43b1di/pz/5jtjShxcrdNp+TQiwh8l+G+kYRj+eFUSQePSgx6qKZnGieyHprM0jSe21qAeM42MZR+0WV9YNhhZaqex/7mpXMTRqBf8pff30Phvhhtu5zEI3VPhUhIM+hpDRTFCBiHE5F4PzSBoKp68YWZw/J4x6w0bg8tRrsbXOAZLtc2uNOeL5/dvqhxjsJiWU3PUw+Dn3HI2mq/CyftlvFBChc6XjUxJsgrmRqfsXUYF2jJRuGhWwUBtb1hpU0HuItcLORW4Mra41aPCmh3r8DlfjdGbo4ciCDXcAabMWKEa+24WLbXTanSYt1zkGDWSKkIlJKvGGs2yUWBT4wJLGD6yq7FwfTb8CqdG+Mi8Ic6jxsTaq/X9PA1CE+/UdRIadDUl+tUINYh3HP9nJ6PBB0WVBhurQWPZ8t5TNg0qZLwNLk4D40JVt8yjwXSwL83wtaDYglQ3oYU7NGT2R6EWAjZqwcJokbjbFnea0+KL9rvfmz1ahFzsfCLg6+C/cm6wltBh87Hslj6hDtZfutUTjA5GG8EMczpcuJKwfZbQY0Xb4SdRrB5vfrPUr+f0SJqKuDE9psdA69Oq8bA8uO2e1ABVHtINh43qsHwoy/ZItZp81Jxte+zjyUd3ZmdVSWEh7PTzB9lthQg6LZ4e2FCM6S/XvTeyuRgbkur4u8Y/Qd5lWVB8AYuEIxXit0pZ/A/aQeI1</binary>
</binaryDataArray>
<binaryDataArray encodedLength="572">
<cvParam cvRef="MS" accession="MS:1000574" name="zlib compression"/>
<cvParam cvRef="MS" accession="MS:1000515" name="intensity array" value="" unitCvRef="MS" unitAccession="MS:1000131" unitName="number of detector counts"/>
<cvParam cvRef="MS" accession="MS:1000523" name="64-bit float"/>
<binary>eNpVk0soRGEYhk9KycYs7EiTJCtNsrBRo6RZIVlYMVlgoRyXGJc4LjFEjmtDLkcuG6VxKxENFiaXzEZZWFjO0nKWmPeZxZzN0///3/993/t+/zGMv2/p3vsPo3xdnFpN0irWfqThS/t5z2JHSGy5EBPjYsGhWHYidu6Kj2fid5dYExGdOdHoF7MPxINN0c+6hDyZ5+LTnfhBfbsvyXBrTlVy7abOdUz8XBGb6a9S/Vh16C4lj2mJUerZ82LGrViEbs+IeILO3CN0HYsPL+LNjRjEV4d872/iKPrCY6JvWrR66cMW+9bYp45Jfwn8e90TCy+Zz5bYuCH+4GfuNjocfOd+G33X7tMvPjSl/CAuPoX+WfpdEPN3xMCi2H7K/OjbmRRjo6yhZ4h9zc8Ikb+a+YaoEyE+awbd9OXgWzRIH/gVx+cE/ZQQ7xrGb/S4AviJ3zZzreD8Cvo5d/F+3LxX7yB+Mzc7FTfAvIiLTaC3h/vER3inHvSZ9Fdvpes0iXfjj02eMPf83cxrGVLPIL+bcx/+1Zvp+97UHMj7Gkr/X63UPv+RaXp/ATlJrBk=</binary>
</binaryDataArray>
</binaryDataArrayList>
</spectrum>
<spectrum index="45" id="scan=46" defaultArrayLength="137">
<cvParam cvRef="MS" accession="MS:1000130" name="positive scan"/>
<cvParam cvRef="MS" accession="MS:1000579" name="MS1 spectrum"/>
<cvParam cvRef="MS" accession="MS:1000127" name="centroid spectrum"/>
<cvParam cvRef="MS" accession="MS:1000285" name="total ion current" value="568505.00000000"/>
<cvParam cvRef="MS" accession="MS:1000504" name="base peak m/z" value="113.07429656" unitCvRef="MS" unitAccession="MS:1000040" unitName="m/z"/>
<cvParam cvRef="MS" accession="MS:1000505" name="base peak intensity" value="254441.00000000" unitCvRef="MS" unitAccession="MS:1000131" unitName="number of detector counts"/>
<cvParam cvRef="MS" accession="MS:1000511" name="ms level" value="1"/>
<cvParam cvRef="MS" accession="MS:1000527" name="highest observed m/z" value="922.00718987" unitCvRef="MS" unitAccession="MS:1000040" unitName="m/z"/>
<cvParam cvRef="MS" accession="MS:1000528" name="lowest observed m/z" value="95.06350522" unitCvRef="MS" unitAccession="MS:1000040" unitName="m/z"/>
<scanList count="1">
<cvParam cvRef="MS" accession="MS:1000795" name="no combination"/>
<scan instrumentConfigurationRef="instrument">
<cvParam cvRef="MS" accession="MS:1000016" name="scan start time" value="0.392533" unitCvRef="UO" unitAccession="UO:0000031" unitName="minute"/>
</scan>
</scanList>
<binaryDataArrayList count="2">
<binaryDataArray encodedLength="1436">
<cvParam cvRef="MS" accession="MS:1000574" name="zlib compression"/>
<cvParam cvRef="MS" accession="MS:1000514" name="m/z array" value="" unitCvRef="MS" unitAccession="MS:1000040" unitName="m/z"/>
<cvParam cvRef="MS" accession="MS:1000523" name="64-bit float"/>
<binary>eNoNx2tUUwUAB3DcBeGkkvggq5GwUZKRRxQFEeEfY3gE8mgke2939+7eDUVCHqJSnuSONAXCBNIkPNtoUAbCB5EhGLBNHkaS5CtXxzYSK8AHEEkp9fv2694csW+hQ4JT4rTAp4QUrXOxd7FYipogJd9slOJx1xejA3Yp5lT7Ov7yluHRfb81vAQZVrGBUeZEGb5VpvK7ORnils+JmS6WobIj9+uHDhnWXciXR/PkSNtf8ZHNWw7dfqL2q0Q5KpKON0k5OQSTpg0mhxxBkw2Ug1DAxm2selGsgC56NOOSUQH2qLol3aFAGZE/4ntZgdyG4eBmHyWoz8mkrkQl+hIbj40alWhz9Y3o7UpYrZcfHHQqQUyYXh70VoG7ef22V5IKyUf+OHOVUyEzZaq3q1gFcfj2kiiHCoqQB41PnCqMT56vhrcaCy4liewiNap8Yo70GNV4ut6jj3OosTLJT3Cc0GCBPTvzio8GR5tVy54Xa5DSvLmm1qhB4KeS0BanBphNVht4JKIP79JtF5DQrlth2yokcTqVb3AlkJBIwu46KBJ3fj/QwBaRsFNXS1M4EiedqvAsM4nNobb4im4SmqUo/cxNgous7P+FpwXx+huFlQIt8uTsBBK00IcU/hgj0iKsZa15itLCq6eto7VIi2ORtcffNmtR5+q8KbNo8eGO3Bp3txbXTjObnG4tpiu0NENQOMUPeDVSSGEyd2hfawKF53Y0dKooCgHSQ9aeIgpc+1Bnn5nCgvac1QXdFCoT0r1dbgoLR9+Z7eDR+C68sfmggMaRTTPfZwpp1L9UP75BRGOrtV8/RtEoHlhU01VEo2TbxJZlFhqXbw5kB9lpzNiWXA100hiJX7k3y03jbn0//4yHxvUpSeR6QocDkxPxq4U6NA1LFKUJOlx7dGJVBK3DyW3+5K0iHWJd6Wd7zTpMhxy6Fm7XIfh0geeiR4ecsEJlGY9B07MnmiaCQRV/tlQkZECWXelfLmKw6c2+RV9SDJ7lJHdaaAatbF1AKsdgWW2Y6qH5/3v8KnK6Gaw44xdttzOou3MjIMnDwBkpiBASLGZXuIetQhaxWU8WmkQspgtf4HbTLNIC1D99zLEYq9s4L8/CQvVPV3SIncVaS/r8Ng+Lv9+fTv2E0GP99Y2mFpEekvM84gCth5ih/P8t0mPosCjGz6jHucWV1jiPHve9cONPngHfmPSDVqEBU7EDAS6RAXNv3F7yiDYgcVG+6C2LAeUXGk0feAxYE3fedI7IwPxe8bhvaAbm/NzeL7VnYEv10IkxdwZiY6lf037LwK1SSxRF7MTjuilp0Gs7kVtgGFvqvQtnV7tShu/tQmoNf6aDyIRm2DRPF5qJ3nu5gm2eTAxKxfvHhbthq3/3h90j72FlLFddumcPplxDkp7gPFx8+oosKpvDqvJym/9gCf4DGCzpHw==</binary>
</binaryDataArray>
<binaryDataArray encodedLength="564">
<cvParam cvRef="MS" accession="MS:1000574" name="zlib compression"/>
<cvParam cvRef="MS" accession="MS:1000515" name="intensity array" value="" unitCvRef="MS" unitAccession="MS:1000131" unitName="number of detector counts"/>
<cvParam cvRef="MS" accession="MS:1000523" name="64-bit float"/>
<binary>eNpVk70vQ1EYxq/NRAeSO0kHg4RIJzFeiaGDoQNivKNNaUPj87QiBK1LBPGVNkoaDEUlRYiYGoN0ELFI/AUW/wDt8+vQu/xy3vOe97zPc95rWf/f76NTgfW8K8afxJ8vcegVXomhKbEpK65cisNpcfZO9IfF1L0YSIpuVOw5FYOHYltG/KjFr8UX+mu9qTLY3NxXoekpK95B3fMTsasgdqPDm6Ff4uVJdBCPHYv2jnhRFAcP0LEspnW/tXUm5nNVmg/8yaA7jR57Xfszb1qP5PA5QR595+Ji1BP39sRGfO3fFgv051uB9NfAu7Sg394nnzpR9PXDzrzYfs591DNz+GXwn368efEdXb3shzeod4sO6bVG0edQr0i+h05nGv3kDTwwF5xPcy7IuRh0ea/sJv2u4uciOtZ4r2T9vcVEPUv0YZjjfEz85J1LKfQRd/HXxQeH+bGpn2cdpA93gT6IB5aIc18AHWaceqztpfp5MFv0QV3fBHUi4vcY88++Hz9MbV6p703U/48h+E0dw7oX30Lk+4h7+BCu+XnEf8Z8lCPOHxaLq0k=</binary>
</binaryDataArray>
</binaryDataArrayList>
</spectrum>
<spectrum index="46" id="scan=47" defaultArrayLength="134">
<cvParam cvRef="MS" accession="MS:1000130" name="positive scan"/>
<cvParam cvRef="MS" accession="MS:1000579" name="MS1 spectrum"/>
<cvParam cvRef="MS" accession="MS:1000127" name="centroid spectrum"/>
<cvParam cvRef="MS" accession="MS:1000285" name="total ion current" value="531502.00000000"/>
<cvParam cvRef="MS" accession="MS:1000504" name="base peak m/z" value="113.07413848" unitCvRef="MS" unitAccession="MS:1000040" unitName="m/z"/>
<cvParam cvRef="MS" accession="MS:1000505" name="base peak intensity" value="250370.00000000" unitCvRef="MS" unitAccession="MS:1000131" unitName="number of detector counts"/>
<cvParam cvRef="MS" accession="MS:1000511" name="ms level" value="1"/>
<cvParam cvRef="MS" accession="MS:1000527" name="highest observed m/z" value="622.03099083" unitCvRef="MS" unitAccession="MS:1000040" unitName="m/z"/>
<cvParam cvRef="MS" accession="MS:1000528" name="lowest observed m/z" value="95.06361353" unitCvRef="MS" unitAccession="MS:1000040" unitName="m/z"/>
<scanList count="1">
<cvParam cvRef="MS" accession="MS:1000795" name="no combination"/>
<scan instrumentConfigurationRef="instrument">
<cvParam cvRef="MS" accession="MS:1000016" name="scan start time" value="0.400867" unitCvRef="UO" unitAccession="UO:0000031" unitName="minute"/>
</scan>
</scanList>
<binaryDataArrayList count="2">
<binaryDataArray encodedLength="1408">
<cvParam cvRef="MS" accession="MS:1000574" name="zlib compression"/>
<cvParam cvRef="MS" accession="MS:1000514" name="m/z array" value="" unitCvRef="MS" unitAccession="MS:1000040" unitName="m/z"/>
<cvParam cvRef="MS" accession="MS:1000523" name="64-bit float"/>
<binary>eNoNx3tQ0wUAB3D5bSCZj+KSeBWPX/JHgbfsRIg7+LINkVjGKebGNrb9HnsANwSRs6EesoHvyRk7MNMdQ7tUnEpSICq6DdEEAQ/jDBHZkEBBCI+DnaL1+e+T+9KQFODaijiZ+YUfV4wDa0krTyDGmHejPzdVjHHrzqGzJjEGIlalO51i7KjdfXiMkOCI4dRPc1wJKo2vwy0pEqwURS+aEEpgaorUthkl0BzgiYhKCeyc8a9GXRIoEgLvNHOzEefdv/iSMBthpz8pmjZmwxJVMlvnysbNDPuaNo4UT3SGtrdCKXY53q2+Z5Ji9sHnBekuKUJv7eESt6VYURo9vYorgz1wMr/FV4ZtEVkXbwhlkEY1vzdtkuF614vGAqcMgcqHGyztMriKq0PHuXKkpFybWrJejtYn5r1/G+X4VtKe11UhR1zksxGlS47gzsvJl9rlWBbSsyaDm4Pc1/P9JwU52Kv3tbpMOShrDU086srBdmuV/3mOAktjPFvbfBVghuV754UKpHzvPVNqUiCpyb/marsCP+jCUgsJJdILHOEbo5RY4xO+TE7+/2TS+pivRPevPTduUUoEVP1miC9XIu2l6chGoxIr+X1BdocSd/f8MlTjVqI4r8o8SKiwnr16rDFKhatbJiHiq9BvuSgdoVR4Iwg7c61cheq1RaNimwr5EvnNLfUqVNnPpbsdKqjHefda3SrkLjrM2cqhMGDM1B/kUuDlJesDoyh0UqHqRJLCvg3RA2f4FLJaM//VUBRux4ruPyun0HIvoOyOjUIS1dBR6qDgaxCFm90UhnP81Q6ChkbDC66LoqGLaZUpSRq8d7vJRAGNyyGTpocUjQC9VVxdTuPn33Wlm200zE9tglX1NLix3oNw0pjQ/9EkbKeRsml17QU3je/K3zUe99CYE5zfFM9hcLep/3oqyeDJcITPAz6DLw1zDcE0g6OVlyoflTMo0X7Br7UxsHxTao92MCAs4kPrnQwudPJ9DR4GDkNHz1mCxfJB6dkrHBZ/qfrmM0gWiX7G2s0CFmVPp+pMFIuK1w2yTppF/Qmv4H0ji1HTkmVeG4v53kW7bzlZ2ErH7sd7WKS/ul2RwFGjeUae0ECqcWxhHUcsUMOvpOrrg7Qaj6dkz/YZ1cjaHLTDXK/GgVR370dONaQT3Qs/etQoPNdDBpIa6E8ujqsWaPAoNv70dloD0X5Ly8dGDdy9suMSjwYFJ7s+eEtoMb2ceb6H1IJI+3OhQ6BF2bX+KQ6jxY0cXsQbjxYdacG8BVIHyVH/8CynDh8ODdUMuHUYf7qivW5EB5+ZmUGWk4vMU89dYUwuSCFhEDF5WFf0qjfZmYcXQc1B2s/y4U9V2E/8U4DIx34hxwoLkR+zNFJwpRB9ecRId0Qxds1+ujN5mxH/AbxS21w=</binary>
</binaryDataArray>
<binaryDataArray encodedLength="560">
<cvParam cvRef="MS" accession="MS:1000574" name="zlib compression"/>
<cvParam cvRef="MS" accession="MS:1000515" name="intensity array" value="" unitCvRef="MS" unitAccession="MS:1000131" unitName="number of detector counts"/>
<cvParam cvRef="MS" accession="MS:1000523" name="64-bit float"/>
<binary>eNpV0jlLA1EUhuEJWKQQCdiIKKSwsJKAjZ1jIwEtUgpaWIk2EuOG+7jvmrjhghrFJYVFMK6IOIWKhWCsFUynhUjwF6j53ilM83An55755txrGL+/qmvzD6N4XmZHZO1VRjv/Rev3e5m3JdvicnVIlvH87EB6NuTbsfw6l/akNFtkJfUFa/RblrebMnAod85k9b50JTJ6wjkVf1qlT3qeRf4i+oaOZO6N9JE3dCqtbhnskzN70liQTeT+ZO1lf3mC7yCnL5bRKmROvSeyfoW5zcnnO+a3K+NTcmKMHLPkZw4NfH82fS7G5cg6cg7+qCzBR/bnbZNvkfm3Mudh6pnPN/sMclgD5KGukefpHhne4ZwHZQ3/uzjv4Azfx7zSzNdv8X8vfVkH6JsckR+XMurMpV8+UG+yP9wuU83SPf0/j1MfJc8r98Pm+3w4wb5AkP4d5ObcTPolubcX3C8v80xzjzzkMpw5YZw6m/5ezt1gbZDDyzxt3p/ivbFR8mHUydkl65bI4dQxF7OTexj8PydPiDr6p1jHMUy9m/v9ETF/ANq+qOM=</binary>
</binaryDataArray>
</binaryDataArrayList>
</spectrum>
<spectrum index="47" id="scan=48" defaultArrayLength="136">
<cvParam cvRef="MS" accession="MS:1000130" name="positive scan"/>
<cvParam cvRef="MS" accession="MS:1000579" name="MS1 spectrum"/>
<cvParam cvRef="MS" accession="MS:1000127" name="centroid spectrum"/>
<cvParam cvRef="MS" accession="MS:1000285" name="total ion current" value="573377.00000000"/>
<cvParam cvRef="MS" accession="MS:1000504" name="base peak m/z" value="113.07406382" unitCvRef="MS" unitAccession="MS:1000040" unitName="m/z"/>
<cvParam cvRef="MS" accession="MS:1000505" name="base peak intensity" value="260019.00000000" unitCvRef="MS" unitAccession="MS:1000131" unitName="number of detector counts"/>
<cvParam cvRef="MS" accession="MS:1000511" name="ms level" value="1"/>
<cvParam cvRef="MS" accession="MS:1000527" name="highest observed m/z" value="921.99995730" unitCvRef="MS" unitAccession="MS:1000040" unitName="m/z"/>
<cvParam cvRef="MS" accession="MS:1000528" name="lowest observed m/z" value="95.06340680" unitCvRef="MS" unitAccession="MS:1000040" unitName="m/z"/>
<scanList count="1">
<cvParam cvRef="MS" accession="MS:1000795" name="no combination"/>
<scan instrumentConfigurationRef="instrument">
<cvParam cvRef="MS" accession="MS:1000016" name="scan start time" value="0.409233" unitCvRef="UO" unitAccession="UO:0000031" unitName="minute"/>
</scan>
</scanList>
<binaryDataArrayList count="2">
<binaryDataArray encodedLength="1428">
<cvParam cvRef="MS" accession="MS:1000574" name="zlib compression"/>
<cvParam cvRef="MS" accession="MS:1000514" name="m/z array" value="" unitCvRef="MS" unitAccession="MS:1000040" unitName="m/z"/>
<cvParam cvRef="MS" accession="MS:1000523" name="64-bit float"/>
<binary>eNoNxXtQ0wUAB3DceOhpOw/zmuIKGeEjEPF5kcLXDai2a04r3fvx++2FTNxQQEFF95tDDLSj6+QU4sYwZoiiIIEp0n4bHlY649gMzMcmimCikXqpZX3++bzyq4dY3o2YyO9ex42UoKVxfUouX4IFSU2yqdkSLI5YU1dvl2BHwY1mLy3Bky09ag5TCkWaaePUKCluttWco3hSODtffHI2S4qqL5tTLlJSjIjcg3EOKXaxy/fe9UpRpnBO9kbKUO4v7ijIksFtzfnXYJeBcDdH1HtliGmJnvEzU46Tf7svX+PJoRg7xZmeLYeR1erps8sxJ5+n2eCV460DqwdjeuWoObqFbopSoLH9h5Oc1Qrcu55adCFLAb8itHPcrkD9aHqpgVbgPMHJ0/gU2DxVVHIhUom+zb9sZOUosXr71czz+5QwzCajp3mViG4UTT7vU2JBcO6EMFKF7zPanrfzVTCrc8SX7CqMHw7XSrwqDFe8c/g5U43fl4bHzkSp8arLd/thlhru16cOH7WrQUfUXezwqVHUK6k0MjRYGbvwIyJBg727bjJv8TRgzw8WdRMa+K4wtq61abA+Lo5cSmkQkRx8nNCgQWCGfegrjwbpwj++cIY0EI1Z4oYYWsx+f9rwrgQtPjR7rUaeFuv3O47dJbS4JZ+U77FpMdP7o+Tzhv83j2OVS4vOl2zPmEcLk2DCORTSwhu0vVAxCcxLLKDeSCCg7zhwcAWXwO0BbVkPj8AjRSjFQhCI+Wmt+E4Dgd3HCtL3eAisur38274QAWZaGauPQWJhZyvpTyAhfhZ/diWfxLMTpfHDBImg2FlVaiNxOSPVJaFIrGNn1yW7SHBo1aUYmgTDksHP8ZEo3LZoSk2IBOv4OUdtmIQ/0Fy7nKnDnd+qnSKuDq8feXw1PB3EDccC2aQOnwlFqXGUDm8eb7PWN+jQW1hRvoTWQSAIWE6Edfj44duznEw9emPXCIVcPTwDtxLB1yPvYbJiH6HHaW79shZSj5KXe/+aTumB6gfvslx6yH4VnDhL62HK33NtTliP6+/ZU6cwDShOWNjYwTUgT7aYauQbMJq+UickDdiadFDmoQxIEwVnEi4D+nZXtsTSBkgWOZ64Qwb8c+PpB11hAyyaWYG1TCPK+qPZ1XwjCpeYg2dII8aUTWkTNiM6+x9vcNBGbKccxZ+GjdjfdKj1KcOEDJpTVcU14V7qCvIZ34Tx+f1nsnQm9JgmVwzTJuz0v/guEDZB3pokDnFzMcNeOyKnc8E/0rVuUjgXIvaIa5y/CXklk/p3hDchUCIouM/NQ3fSYlNhohlqlSNxXtgMo1KdNFe3GdVXqPIj97eg++tvns4kLBhNHCF6T1sgqGlLtlmt8IX+zFzWbkVJDztyIH4b8msHVUstFNor+zP12ynsOVT34PXVSvwHIOroxQ==</binary>
</binaryDataArray>
<binaryDataArray encodedLength="568">
<cvParam cvRef="MS" accession="MS:1000574" name="zlib compression"/>
<cvParam cvRef="MS" accession="MS:1000515" name="intensity array" value="" unitCvRef="MS" unitAccession="MS:1000131" unitName="number of detector counts"/>
<cvParam cvRef="MS" accession="MS:1000523" name="64-bit float"/>
<binary>eNpVkjlIA1EQhrcRrDSFhYWFhUK0srAQbNZCsLBIIWKlggpWuvG+2XgfEVcRvGM8wAOPKCqCV+xSKGxpIwSxtEiZUuP/pcg2H2/2zcw//xvD+PsuX8wUjO818X5TzHsVsz7F+Jt4yP+miJg9KT6uizmnYntY3LwVB5/EihnR7RW/jsQy+nts0RcSY9RpvBJLnsUl6hrWP9efcqtSjLa4intXmeNYtO7EbuYtvhGdbvr2iKF98Qw9dQ/0YT7vFPFz8Yd5TfWxt991brsXa/GrMq1rRzwOiDb+hcc5r4gDW/iHft+uGHTEjgPx9Fqsx6fEhpikj40PSeLWrNiK7nLqOMSdEd57gfu8R8N25vyeC7FgGX9GxUL++5jHM8Z5gDl59yR1qx/ZiyB70C/WkN+MPx4Lv+ln0ycPv7yL5E1wf5o9xC+Xd3aH0EG8fY4zOktPyE/rRWeYfgnmtKgX9uMb8TiMLbEXw8yRvt8pRti3KHrK5qmT9g0fTHQY5FuDYhH6HfSZ1HW7IHn5gUy9cfRG/Jl+x8m3+jjj98cee4zvCeoX9pi/W6Ss2A==</binary>
</binaryDataArray>
</binaryDataArrayList>
</spectrum>
<spectrum index="48" id="scan=49" defaultArrayLength="152">
<cvParam cvRef="MS" accession="MS:1000130" name="positive scan"/>
<cvParam cvRef="MS" accession="MS:1000579" name="MS1 spectrum"/>
<cvParam cvRef="MS" accession="MS:1000127" name="centroid spectrum"/>
<cvParam cvRef="MS" accession="MS:1000285" name="total ion current" value="599341.00000000"/>
<cvParam cvRef="MS" accession="MS:1000504" name="base peak m/z" value="113.07400169" unitCvRef="MS" unitAccession="MS:1000040" unitName="m/z"/>
<cvParam cvRef="MS" accession="MS:1000505" name="base peak intensity" value="258912.00000000" unitCvRef="MS" unitAccession="MS:1000131" unitName="number of detector counts"/>
<cvParam cvRef="MS" accession="MS:1000511" name="ms level" value="1"/>
<cvParam cvRef="MS" accession="MS:1000527" name="highest observed m/z" value="921.99337712" unitCvRef="MS" unitAccession="MS:1000040" unitName="m/z"/>
<cvParam cvRef="MS" accession="MS:1000528" name="lowest observed m/z" value="95.06381847" unitCvRef="MS" unitAccession="MS:1000040" unitName="m/z"/>
<scanList count="1">
<cvParam cvRef="MS" accession="MS:1000795" name="no combination"/>
<scan instrumentConfigurationRef="instrument">
<cvParam cvRef="MS" accession="MS:1000016" name="scan start time" value="0.417583" unitCvRef="UO" unitAccession="UO:0000031" unitName="minute"/>
</scan>
</scanList>
<binaryDataArrayList count="2">
<binaryDataArray encodedLength="1592">
<cvParam cvRef="MS" accession="MS:1000574" name="zlib compression"/>
<cvParam cvRef="MS" accession="MS:1000514" name="m/z array" value="" unitCvRef="MS" unitAccession="MS:1000040" unitName="m/z"/>
<cvParam cvRef="MS" accession="MS:1000523" name="64-bit float"/>
<binary>eNoNxXtUUgcAB2AHpOny0cpcWUcn5lxZs4ebGz5+gqnYeqzTFATkcuFeQF1CT+cql5DTStPmScqsBDXsYWbmbBmVYE/NWZah0zrSyaxlmdtp1bLt++dzuu2539uWjJFg0+SpLAGuTBnhZPAEKKsr3O62RABj3/6ECr0AIWFZnharANnXZtRGMYU4Urll6DVLiPX1+t/ncYXY82CAeTVWiDtZw02XdUKM/VTq75onxA87NaZ3NiFse5mv6lkpSKIfd52NTcGh/LVQ6FIwX5HIN9hSsNc16+86pgj3NVfKx2JF2DetyLtKL8LtM4KLkTYRvCMelnhcFiEx26vCMEGMfavro+KixRgILdG2xIqRkMA/+VAvRvRorz3bKkbx9HpqR5sYhEVhs7EkmOxsYDjHSRDV/Czy3HYJzpyIf0zYJPBr+/GcuU0C/3a/ihhWKqaen5Lfw0vFzcJO+G9NxYmVDKcWfSqsE6vm59hSMXN/Bb9ughQakYfP+1gpNuZdqi/XSzHpMPuv5jYppnyW2JTJIOBWWVvADyDwSqnxXskmcDd706oBLoH3hhcRN0kCH5zO+DIml0Bo8bEPl+oIhBsZvSuMBM5WD40XtRJYkTPslTdIgJe51fc+Q4YyQpmwIUCGjiH9eiVXBkMVmT9GyhDUx+BbcmXwGC1oFhhlWDLjVbnIJIM4KvnO41YZ3MIKltsGZUiOfrtWyyDx+k51qYpJwpXjYs7zI9Fxf1LpxAAS4u6cwK/ZJD6yu/e3cEmw3h9tpJeQkGVcM+ikJNre3JsrJEk0vpl+8FEuifFZ00LPGElYmstm7m0lIXQV1OQPkojpTnp+niGHXTt6iGbL4eJ5r3QhT45DySG918n/l1lrduTKUf6CX3VMJ4fvN8cTFprkMBwIL5hjlWNn4caLnDY5FnR1L7YMypGZo45vcshh45ksXzEV+PWRf94/AQpcOYvnPjwFUtLnq1fIFXi2zR4fo1PgRYSX86hRAY29fzrXqkDUrWl17Q4F1OPaozsYFJZfFWw5yaRwN0K3RsSmQCzz6JjNo/BL+TqnXSSFpJgjw2Y5hQcd9htrdBSWRSbz+4wUxmp9gn2qKDgEr3vNrRRKiz6ffNxKIdF1ZrDMQaGygRf5HZOGuT0juYFNQ8kZ6eLwaFwolnn5ymlsat791pZLI4wO67mpo9E0UH2QbaIx97Knp7uVhv3qYWGXgwb3ND+wnKnEb50DT8IClXgXt3qCjafEYMQGSZFciQPtCwulViVop2rRU4YKnwSNRBSwVVgwdipkiKeCrSaO665QYQ1nT0OISQXm0s3Sow4VxDHr6uxMNeJCnwQ5B6pBJv7br+ep8ekfk7KEVjUWWTLnjQyqEZz7MryGnYZVTMNTxuw0tPSUhD/lpaGq13eRsyINF934fV6sdAwHdR+vZKdjdEYnlfUoHSlzW0bowAz0t7tY4xwZcJkz/q2Z/T3K1PskO4cysXiz/9JzpzTAeH389UsabO/oqf1Zq8UtrVd43jYt2Bdm2Zc3ahEdn/SA06rF7mLz9Xb/9ejcxGvYw92IP0vcb3yh0eHj4cPFoiwdXPwaM1927sJ/5JQaxA==</binary>
</binaryDataArray>
<binaryDataArray encodedLength="628">
<cvParam cvRef="MS" accession="MS:1000574" name="zlib compression"/>
<cvParam cvRef="MS" accession="MS:1000515" name="intensity array" value="" unitCvRef="MS" unitAccession="MS:1000131" unitName="number of detector counts"/>
<cvParam cvRef="MS" accession="MS:1000523" name="64-bit float"/>
<binary>eNpVkz9ME3EUx3+zIchCUpyaEGJlIB00YTwTh4aJRecbHDqYWGgCtAY9FKXy9zDVgAI5/kXAJj0aNAVDU3TpoEljnAzDjYzEERiIfD9ncl0++b13773v+1NjjHE66pb59yt64tnaFZ3cd73rx+Ltpmi/FwsVMfZc3NsUaztiY1VM7YvlGu8pMTMqdn8UFxbEeytin3SY9l3xDvG5A/F0SPxw/e6VzBu/9HaWxVZ03P8iVo7ETt7xLP3kxB7qPVpE36B466v4EF3nvvhnQ3xQEhM/xZtVsbQk+vOa5zzzi62L1dfUeSEmn9HXJH7mfK1MX+9EQ1wBPd8+iTvM28Ju6KOFedhP2ctb6jriVkH8Sx9N4uPsJzki9rPnOExPcx9z9P+SuXBH7ow491n8HdbFbpHfpl8zQdw4OtiLjb6uQ7GXuvaw6KEng06bvqaL5EFfGnsKewp7ivk3yNNAhz8gthFncw/WY3GEPhLjUbrb1Btjn8Q7GeKZk8mz5/C7MD96fO4zQE8Cfe4T9vGKvLPE0X8Gu0c+Lx/tJx3eG/6TN+ThrpLUtfje42489AfZ6BxOw7ulTsBeDH4HXrj4eXvkDwai/8M29v2DO2ribxJfz/6f1yWAq8Vp</binary>
</binaryDataArray>
</binaryDataArrayList>
</spectrum>
<spectrum index="49" id="scan=50" defaultArrayLength="153">
<cvParam cvRef="MS" accession="MS:1000130" name="positive scan"/>
<cvParam cvRef="MS" accession="MS:1000579" name="MS1 spectrum"/>
<cvParam cvRef="MS" accession="MS:1000127" name="centroid spectrum"/>
<cvParam cvRef="MS" accession="MS:1000285" name="total ion current" value="554613.00000000"/>
<cvParam cvRef="MS" accession="MS:1000504" name="base peak m/z" value="113.07417522" unitCvRef="MS" unitAccession="MS:1000040" unitName="m/z"/>
<cvParam cvRef="MS" accession="MS:1000505" name="base peak intensity" value="248858.00000000" unitCvRef="MS" unitAccession="MS:1000131" unitName="number of detector counts"/>
<cvParam cvRef="MS" accession="MS:1000511" name="ms level" value="1"/>
<cvParam cvRef="MS" accession="MS:1000527" name="highest observed m/z" value="922.01264779" unitCvRef="MS" unitAccession="MS:1000040" unitName="m/z"/>
<cvParam cvRef="MS" accession="MS:1000528" name="lowest observed m/z" value="95.06295928" unitCvRef="MS" unitAccession="MS:1000040" unitName="m/z"/>
<scanList count="1">
<cvParam cvRef="MS" accession="MS:1000795" name="no combination"/>
<scan instrumentConfigurationRef="instrument">
<cvParam cvRef="MS" accession="MS:1000016" name="scan start time" value="0.425917" unitCvRef="UO" unitAccession="UO:0000031" unitName="minute"/>
</scan>
</scanList>
<binaryDataArrayList count="2">
<binaryDataArray encodedLength="1592">
<cvParam cvRef="MS" accession="MS:1000574" name="zlib compression"/>
<cvParam cvRef="MS" accession="MS:1000514" name="m/z array" value="" unitCvRef="MS" unitAccession="MS:1000040" unitName="m/z"/>
<cvParam cvRef="MS" accession="MS:1000523" name="64-bit float"/>
<binary>eNoNjGlQEwcARoWFFgQHi4rVMgYJg2ApiCI6ONSPBCyOF16YO5vdbBIOhQhyqEXJgQ5qZVCw1qNcRouAYKtcrUgCREUlWstIpMNISE2LF3jAlCrl1/vz3tuySFDwaccOvKus6prnwgPN3hmYzeXBozjuvFccDwOIcTLoeMh8ZQiymHiYxhZGuBJ8vKATzZ+58mENOl7xJIYPu3i4tC2Wj3+tTmWu3/Axon6FOi0f5TvWG2cV8NFmnMx50sHHJrfy0F9dBPjhZEmhOXaKoUfKs7QC1C7JiKjqECB1hWPZSmchBKYvDbcIIcaJ+o0z4oRIFZjnG3RC1FFlE+gQInqatWmyUwibhyi0ylUEY6WmZ2CVCCnx+8NEECE4TLm2LVaEa+6k8S+dCNZw+1hxpwhRrOmud1zE0D//4DVjjRgLNjYvHNOKkVc5M9esF2PV5eHDnh1iOF1J3Pu1iwTiRumNaq4EOZ2/ubDyJHiyIjX0vk4CQ4akcXWHBEO7S3zvfZAghRjauouQgu/h8W2bqxRx+daPbzhSdI17V0/GSrHtjGWwQSfFhKNuzfVOKXr8Vcm7nEns40x/uc6fhEOaXsNlkxipTxn7k0MiZYE9/ypF4v3lgPq7eSRyzM4ngjQkrF+EDy/Wkmhe9iL3bTmJ0VdORQeMJIoOJLQUDJK4Zha69TrLoDl5q+9Hfxl+PqDfmsyRYXFa5ldCrgwrBepno5QMdl+L3aSRYXR9soRXIcOuojeXpZUytHo+ujpplKEpa9XpW4NTvvf6KyqCglvLdbcCFgVrdHznJ/4U7sl+j4xgUzjnHVjTwKGQXd/Vqoij8E64rSRPSiEmXe8TRlFIqi/ih2goBFS/PvjPFMOP8bc0V1CoTOzNp4xTv79Pzl/aMdUHFvbXD1JYPl74+RVnGobeNdubCBo90x9Hs9g0EpjekGVcGuJ1tU/7KBqb38wuPaqhcTf/9azQShpht7vnPDXS8H3oNuDTSYMbc8F8yUZD2TRUHEXI8Z3nf4kEW47uVrLWwZEjtfaSnkfL4bD0X7Rr5OBdMOQOVciRGHLkXIRJjo/ufvpsmxxxWxbMfeDMwKPy8WmaYNDXWEaEshkUKPqDg7gM/KT3lxZTDKp4mv31NINkwy+cFVoGUdKutPEKBhkWaXSPkUHLkmBBg4lBovuZ0Q02Bi5bN2iWEwqs3rGptYGtgP/zR2UmrgKnWGPqzbQCHpyEOQVaBfpLi2++NSpg7IuqKbcpwNs+EvU9oYT/8eWR4WwlcueVT6wNUCL6xKbGRq4SN/ln63y1Srx/ymnfa1LiUqbZU2FTYmWzfTyOUMEhJNWH2SqMtg7pPnBVaKdnp82Uq+B1tm0gRauCKYt86VulQrDaslRvU+G8rv2n5+wkhDDZPiJTEg7xwx/YB5PgXX3Dba0pBXtmj+XoiFRwboeW7g5IRbyKla6wpaK5dpK/6OJOuA17LSxSpoGVcLtmz7M0dE8MH2tvSMciQ1VJZ3s6OC3jopvhaoR1j5w4pFZj37XmO5FGNSIz/P2iH6oRIXR0PfLLxMzjlj9OcbLgzmQI/SoOIn7uSGBYuhY+3DnP5lmO4n/J5yHY</binary>
</binaryDataArray>
<binaryDataArray encodedLength="628">
<cvParam cvRef="MS" accession="MS:1000574" name="zlib compression"/>
<cvParam cvRef="MS" accession="MS:1000515" name="intensity array" value="" unitCvRef="MS" unitAccession="MS:1000131" unitName="number of detector counts"/>
<cvParam cvRef="MS" accession="MS:1000523" name="64-bit float"/>
<binary>eNpVkz1v02AUhc1egX9BlYEhQqjyULWMhoEJkKeqE8oEWQCXJiEJIFwikhBIZUooAQqkEFAkPmREkICqyEOGtoqEfwBDppIhQ4QYGYCcZ7GXR+/Hvfe8514bxr9v8Zv9H8bGfTHzTLwQTmif/zGhV9vVvrUu/novVlfE3y0xcVU8+pbzh2K9Kx76KpolMVwW91+JqRvoWRNH1Bs+FV3yWlti45PoueI4P2GUOnhc+b5r/9wb6n8UfxI/uCPOfxBt9JzZFNvUb/niiS9i7x7xGbFzUzwdiAF6TrZ5p+jN7Wmd3RZnH4nH8P8sPvefi/5lcacWrxPlqb8qHn4sHnlNPPqc2/QFnnoiFt/x3hdimvuz9KvPHPRgmn5NcW+6A1+S/xa6imL+Lmv0h1foTxk/mZsA/0z60EWfx3mzIh7A1zH6Up5owJC6bha/qDNDn41KfN4czs1ibG6MiPwd3mvjd5L4P8yBwbnHvFdZf4bGJepdhOwHzHdUEMv456PbJZ97HeJbE39d9Ceghf5mKT53EfmSxI2559fxD9+dB/hAnAXda8QV4vdC5jBAl0N/h/iZKMT7nlrCR/QsMDcD9DjU83LU53+wiBs1uU+8SV67gc85+y83X8aq</binary>
</binaryDataArray>
</binaryDataArrayList>
</spectrum>
<spectrum index="50" id="scan=51" defaultArrayLength="163">
<cvParam cvRef="MS" accession="MS:1000130" name="positive scan"/>
<cvParam cvRef="MS" accession="MS:1000579" name="MS1 spectrum"/>
<cvParam cvRef="MS" accession="MS:1000127" name="centroid spectrum"/>
<cvParam cvRef="MS" accession="MS:1000285" name="total ion current" value="590409.00000000"/>
<cvParam cvRef="MS" accession="MS:1000504" name="base peak m/z" value="113.07428667" unitCvRef="MS" unitAccession="MS:1000040" unitName="m/z"/>
<cvParam cvRef="MS" accession="MS:1000505" name="base peak intensity" value="261678.00000000" unitCvRef="MS" unitAccession="MS:1000131" unitName="number of detector counts"/>
<cvParam cvRef="MS" accession="MS:1000511" name="ms level" value="1"/>
<cvParam cvRef="MS" accession="MS:1000527" name="highest observed m/z" value="622.02938485" unitCvRef="MS" unitAccession="MS:1000040" unitName="m/z"/>
<cvParam cvRef="MS" accession="MS:1000528" name="lowest observed m/z" value="95.06363507" unitCvRef="MS" unitAccession="MS:1000040" unitName="m/z"/>
<scanList count="1">
<cvParam cvRef="MS" accession="MS:1000795" name="no combination"/>
<scan instrumentConfigurationRef="instrument">
<cvParam cvRef="MS" accession="MS:1000016" name="scan start time" value="0.434267" unitCvRef="UO" unitAccession="UO:0000031" unitName="minute"/>
</scan>
</scanList>
<binaryDataArrayList count="2">
<binaryDataArray encodedLength="1696">
<cvParam cvRef="MS" accession="MS:1000574" name="zlib compression"/>
<cvParam cvRef="MS" accession="MS:1000514" name="m/z array" value="" unitCvRef="MS" unitAccession="MS:1000040" unitName="m/z"/>
<cvParam cvRef="MS" accession="MS:1000523" name="64-bit float"/>
<binary>eNoNyHlU0wUAB3Dchib6II+l5EUMSIpAwlRA8ss4REqQwxjs/P1+OxhybKAogQgbpCgqxjMnSMZmymGWaIhcCRuIPnlyKSo+xE1OCRWFnHs96/Pnp8e1R7PYEAN3y9GujxgceM1U2zGCOJjt6N18IY8DC+NQyg09B1aTfRVttFjMTemqszBiseMUu2/aPxZTD5eesgmKRWvNQP5ddSyYMnO3JT8WuR53SoYNsbjFOU3UM+JwNzfYkhwYh2b3WkuZIQ4uDSurmDQu3tqOGEfoXPiLEuPsgrjYUVeSpcnjwtnR9rKHgYtSWMXPb+fC+83C/iprHprPz3h6+PEwnXo3e/0WHvaGDKxsCeThUsxEyFgeD2SttSlDz4NIcXjgYBsPfaYEbTeDj5YT7WZ6MB9XCtedup3PR6h3WpC9gQ948t3H2viIesW4JWYIYPlGGN4dIMCrhLzry7IFWOGy36E1T4DoVdru4wYBxoOfeRj/FWCMjDhiogtRtTxYrrcWYkFJHW9FkBDnODWLTucJ8entisa6NiF6vd4vkdFE2NCybiLcUYTqHrfVO1kihB23sRpii2AlX73DQIpgUO3TDmeLMDEpdPVRifDP40DnbWoR9CZ7n65yETbSogeva0WwnR4p+r1VhDUKy8whowgzoZ0JIzQC1xIZqipHAh+40QkBm8Da8eG6dySBiY6zkmYVAetPLoQKtQQ+jAhujdMR6OkqDh9rJdBr3lXo3kYg9avJ6DtGAm8VJ3xj6CTKOtnncteQ4Fc+e2rlSKJfdKbWl0WiXBPxYy2bRBGv3m5/EAma1Va/FCGJoYZjX/JJEhzmQucOFYmvK4+23NCS8Lqz5mxWKwmXxqh5b4wkkoLm9jXRKDgnHciscqRgJswvNgVQ6OwwRlhTFJ6zTYMGFYXi+09XeeoobHo4minWU9grDi91bKPQkmAaP22kYOfqurvKRGFboc3oBroYw0/iIlxYYvT7aCYq2GLMTwpJ96bEKPYdPzKhEmNPwfClUa0Y/M94h/z0YjS//+vgSZMYIzPfSX6mScCX2pz7ky6Bgeu09VuWBDHm+qa4AAnCR9y49aQE63M1nb9REqy9NRxOqCXwN7x7EKiTICQ90LVBL8HF0VLjYpMEEQX7n/PpUthEiR9VsqTwPfy6XxAghXfwQFUUJQVnib2+XC1F06rJF406KUbLKLWj/v+fujd4wSRF1tVfkE+TobDCfExOl+EH61mflywZzsSfn+4OkIF5LevKUrUMW55tm2XoZKAWRC7T6GVYP9W/2c0kQ2gNc944LR7L/1a2lLHi8SYjPaEhIB7RjQPb54jj0VVwMr3QFA+pqZ65zkmOiybbjyMpOZZWzu+K0cux+KfmsOdGOWqP+e5Lc0qAeSrbtcO0CwNRzKGX9ERk8Uoii5wSEVvovmDAlIh3DpqMQSoJL3Meb7fQkvGrR3kqk5WC6Eh3/p7RFEivODRdXaRAUvLTvpuXFQguPFDS26LAkP3gjX5PJf7QhD0oUirxSLec639VidX89hrPViU8+L6l0T1K2HIqiLGIVCwpc5MryTTkFqSGzVGlQdF21Ot1dxqmiZ3EA4fd6Hqo/H7Wcw/St7N1e9npaNiYl9yu3Ydq187b9yIzkPO++KZUnYnxuifVc3SZmEz4XHqfyIEfvYDnrM2BRtHU8EVPLjaJ1rhvVqjxH6sGUys=</binary>
</binaryDataArray>
<binaryDataArray encodedLength="660">
<cvParam cvRef="MS" accession="MS:1000574" name="zlib compression"/>
<cvParam cvRef="MS" accession="MS:1000515" name="intensity array" value="" unitCvRef="MS" unitAccession="MS:1000131" unitName="number of detector counts"/>
<cvParam cvRef="MS" accession="MS:1000523" name="64-bit float"/>
<binary>eNpVk7FPE2EYxj8nwkQ3EsJwMQQ6mY7dPDfGDg4MSEhY3FoFbFWUQ1RQkRyIFQrWg9SGBI0lEVLR6C1G4mBu0RDC0Bj+gDNhJsI9vxuuyy/3ft/7vs/7vF+NOfv1fbPPYU4WxL9+RHvqSN99v4ivi9e2xeyU2L3E+ab4swYb4oXPovtcrHDPviEevxRLy+KhJ56+E9u+itVd0cmTPx6x8K/jSvS5Fig+tyIO1sX2nYjOZc1lfn8Uc/dFjzmO6Xv1hZjBj1JT7FkTU/fEffK+U+/ihlh+K478EP/sMf9rdFF3lPM0eR51c0/EI1e08Mm5Lc7i9yJ6ez+IBeLXn4m1ijj0XvTfiF/Q4S3iYz55Hq7S9xU+PBLr7GOQdzDM/M5d8tlvC18tRzRzcFY8qJKHzs5Gct7Yh5A6B9QJS2Jwiz7kj/C+whn8G4OT3KdeayKp043rP2TP7GUJHWniLv37ifsF5r8J0ZHFp6AoXtoin72ZeL/ot8hv3YH4mRpnL/jqsX+P+Szma06jh7xcMfm9PJ/0r5/30UBHinsWvoa8h4G4Hn19GECLPdqjzIUfKeoY4g38Nszf8Qm/yHeZZ5jzgPwufPOI29Rx8CkoJP8PZd6jgy9B7BN+ZNAdPkXXA/oTTz9OvpvmvP0fs8rUbg==</binary>
</binaryDataArray>
</binaryDataArrayList>
</spectrum>
<spectrum index="51" id="scan=52" defaultArrayLength="195">
<cvParam cvRef="MS" accession="MS:1000130" name="positive scan"/>
<cvParam cvRef="MS" accession="MS:1000579" name="MS1 spectrum"/>
<cvParam cvRef="MS" accession="MS:1000127" name="centroid spectrum"/>
<cvParam cvRef="MS" accession="MS:1000285" name="total ion current" value="641153.00000000"/>
<cvParam cvRef="MS" accession="MS:1000504" name="base peak m/z" value="113.07406371" unitCvRef="MS" unitAccession="MS:1000040" unitName="m/z"/>
<cvParam cvRef="MS" accession="MS:1000505" name="base peak intensity" value="276552.00000000" unitCvRef="MS" unitAccession="MS:1000131" unitName="number of detector counts"/>
<cvParam cvRef="MS" accession="MS:1000511" name="ms level" value="1"/>
<cvParam cvRef="MS" accession="MS:1000527" name="highest observed m/z" value="622.03070538" unitCvRef="MS" unitAccession="MS:1000040" unitName="m/z"/>
<cvParam cvRef="MS" accession="MS:1000528" name="lowest observed m/z" value="95.06338412" unitCvRef="MS" unitAccession="MS:1000040" unitName="m/z"/>
<scanList count="1">
<cvParam cvRef="MS" accession="MS:1000795" name="no combination"/>
<scan instrumentConfigurationRef="instrument">
<cvParam cvRef="MS" accession="MS:1000016" name="scan start time" value="0.4426" unitCvRef="UO" unitAccession="UO:0000031" unitName="minute"/>
</scan>
</scanList>
<binaryDataArrayList count="2">
<binaryDataArray encodedLength="2020">
<cvParam cvRef="MS" accession="MS:1000574" name="zlib compression"/>
<cvParam cvRef="MS" accession="MS:1000514" name="m/z array" value="" unitCvRef="MS" unitAccession="MS:1000040" unitName="m/z"/>
<cvParam cvRef="MS" accession="MS:1000523" name="64-bit float"/>
<binary>eNoNyHtYk4UCx3HkhcnBI0qZKRAkLx4UMVRCRUB/sC1PpMfDMGTs/r67IZtjcpGbBhuYqXRMHjtkRzgODxbENVsSXtANNMVgKyBMErYHh4eQcTEFNeOvz/P9bm9mFXiZ96BXJPiL2C0ZjSv4CR7sZNQvu+lTXZyM0FX3NCZTMl5eXj3odOXiwYsa7ZQbF7/2fKybjeWi++RPvFLW3G88XdOh5yLw9axdCw5z8dLU8uqImYuNb1wNuOiWgu+UnHdVrBR4LPdKOq5PQVn/22MV5hQscwYf7yR4eLz2TDWDzQM/6qgmQceDkbHvj8ZiHrp+TpzHNvOwNuTcwoUdPEwSQ44Wdz6mI+sWnIniY8qPcTw8ho/Wc81Zl1l89Ez39o8V89Hg4dF7xMTH2smS22XtfJy2da4yuwngKfKPSYkV4FFuyGbGOwKcGJjR3SgRoGDHek9/swAty69wO9sFaFTVrk50E6LIVvSkmynEy+BtXrMHhfhBc7XuTrEQAWz3DQqzECMdu6ZevBDilvR+dCkhwnlj5USbuwhOa3nXDEuEmQQNu6FYBMbFm+mX2kVg31S9LnUV498+/ceYgWJ8dHbp6G5SjNbYpZPdsWIMR0Qm3I8TgyqNquikxNi58J9jdw+JkdDX1B+hE8MezwwR6cUoPVzv1BjE8Nk79ffS62JcOtxdd8wmhjBuMHrAVYLueU8LawIlaNcHeL4XJ4H3gD3BSUng6c+PNOokcDa03UszSDC9rEAlqJLgNVHfY+t1CQbrrG13bRIsssdv4REUAnjG27oACvXXvma8XEGBXHft9DaSQvlisaE5jsKOz2IzE9gUvmF3qQtEFKYd/uNZFIWJGd2qUR0FKsib02SgsLsw6ypporCL/+q7DTYKqi9vdbe60vD1C+GGkDTyG85eiWTSSDw2/1cHRSNnKFN9QkfjrLqfwzXQ0Ih3MsKqaFiWTFoDTDQW94S2bm6n0fblmNt/bDTCyXMXKu00gngV+94mpEhY1M4NI6WoZXE6q+Ok4G7xYUbRc+ZXOnp0UnzksrT8D4MUrJj2NSEmKbq8+gWudinCuNRMjasM5lG3tecJGVLtE8/WB8pg6zq+PY6UgepYXhfDlIGgbllG56w8OCMpo2S47HWjppWWocn9w/u7dXO9riT7iF6GEKG9Y9wgQ1i5cbz5ugzOnO/+dsEkQ2LMJ1vetMtw8KuOin8QclC5r6gbSTn89j/xP8KUw/HWQLc3LcfntTnDt3VyjC5Kt3yhl6N3auenm0xyeN5+PmG1yxHvI/9/IaFAy8j0gYekAo+zr1beYSrADL5HltBzRoXTzw0KBNZ2ZxSYFEgcXrKasiuQPrtm6V8JJWTO5Befk0ocfeY3McJUYuJGfwhDqoT04p2pZ3olJBs/QN05JU6Zin+ZHVIitOOSRmdXIpc+Fe4alIqT5oAL+cxUDNxPtBF0Khy+rzXmmVJx/n9jPzpsqZh8X+tMIvbibrzFJYXcC9bQIrGDuReG4KTiFlsaVIrR/lF7Gk5NpZ158CANK42KT+oJFVz8xsXyIBXKbm1Y8dyuguWtzZPxhBo1SUkZF0k1HnqMRG8n9mFhhOpJKKmBTTNsVAdpcGfF4MMzCg1mk8Zb1A4NvKt9VU3e6Xi070lke1M6ikS/1/90LR31nKLxQUs6NhEBtp71Wjztcw8ej9VCZny45LBWi6NHqg7MP6kF+7cF/IgLWli/Ui4Lv65FV96xy0yrFrGhxVEEZz/eF1xh5VAZ6I0gw1x1GTDy3tvx1JKB4bav8/vezIRwp3xgzWQmPBh7vkgOzMI3jxzE1g1ZONi89TM0Z2Gxr8Ba/Uo2otf9K7E0LhuZ33Pm+SZmw+FTHrZ6fzZqP330403bASSlRLZaDTmYftqQfY2TC4PPxk3T+/MQPfrtqnJDHrR9K7HSlAf5LyfmKfX5iDpQ5qIvy8cel8eWNVX5qGpMuXKIPIT/nmaqf5MU4mjFgxIfQyGKUodsodYiWDJbcjdydJj/e7Zta7oefwLwwcpn</binary>
</binaryDataArray>
<binaryDataArray encodedLength="764">
<cvParam cvRef="MS" accession="MS:1000574" name="zlib compression"/>
<cvParam cvRef="MS" accession="MS:1000515" name="intensity array" value="" unitCvRef="MS" unitAccession="MS:1000131" unitName="number of detector counts"/>
<cvParam cvRef="MS" accession="MS:1000523" name="64-bit float"/>
<binary>eNpdkz1oFFEUhcefYgqRQSwiKEyZwsJCQRTC2G0jLJJSxCKFENAXjZuoMU6S1awxhAnGZCMxjP8aUgy4ymgiTjkqSOwEQcbK2G25lRj3fFs8p/mYd+/cd+65dxxn63E/BP/g7F8Wu9+LwQ/x+2dxz2Px1yuxOSyeeSSOvxRPPxRPNsSZt2I4DQfFnufi4XkxvU/dS+ImdYpE/LMubnsnGuo0TZv+T+9Eu/yXrzrfdVfsXRGPp6JbbTM8kOl9N/WLCvrGxeGn4mBdLN0T970RW4vkTRAfE/cSX8evZer8xseDa9y3BGfEkTnpOvJR71PPxASfndtijI/JdbEvEp/g3ynmkOLriyl8xs9++k3RP8LcD9FnHV2fyO+jrn9L3LkqLtHf9Cx9jPI9+pr44nK/N0mdmngsFr8R38G+tHjPQvaQOZf5ruDcu8y8hux8hz2poitlni7zqUGX/AY+neM8wucycyku0g8+R0P2vNknJyYek1+wx4b7ffbrKPnmDr5fFSvsqdPpi/lmF8ScOtkN8ogH5HejJ8f3iPtD5lbm/jJ1TEcPc8nJazzge+IZ/sfM16DfmbD79AbYM3yP0bNhqHON+wfsPs9ewQfyAvwoUb/JfQFxg78+vmygP67Y5x759ZviHP970PGd/C72OEOPO2nrifj/tr/GT/azhl9dke1vjt4SPiboNaO2nwn1Q+J1dPn4GXGekO/hS975L8b+27fz7PECddFdqtr9xPjdYr836SPhvHc2+AtsHPbg</binary>
</binaryDataArray>
</binaryDataArrayList>
</spectrum>
<spectrum index="52" id="scan=53" defaultArrayLength="209">
<cvParam cvRef="MS" accession="MS:1000130" name="positive scan"/>
<cvParam cvRef="MS" accession="MS:1000579" name="MS1 spectrum"/>
<cvParam cvRef="MS" accession="MS:1000127" name="centroid spectrum"/>
<cvParam cvRef="MS" accession="MS:1000285" name="total ion current" value="634258.00000000"/>
<cvParam cvRef="MS" accession="MS:1000504" name="base peak m/z" value="113.07429260" unitCvRef="MS" unitAccession="MS:1000040" unitName="m/z"/>
<cvParam cvRef="MS" accession="MS:1000505" name="base peak intensity" value="252580.00000000" unitCvRef="MS" unitAccession="MS:1000131" unitName="number of detector counts"/>
<cvParam cvRef="MS" accession="MS:1000511" name="ms level" value="1"/>
<cvParam cvRef="MS" accession="MS:1000527" name="highest observed m/z" value="622.02869848" unitCvRef="MS" unitAccession="MS:1000040" unitName="m/z"/>
<cvParam cvRef="MS" accession="MS:1000528" name="lowest observed m/z" value="95.06368964" unitCvRef="MS" unitAccession="MS:1000040" unitName="m/z"/>
<scanList count="1">
<cvParam cvRef="MS" accession="MS:1000795" name="no combination"/>
<scan instrumentConfigurationRef="instrument">
<cvParam cvRef="MS" accession="MS:1000016" name="scan start time" value="0.450967" unitCvRef="UO" unitAccession="UO:0000031" unitName="minute"/>
</scan>
</scanList>
<binaryDataArrayList count="2">
<binaryDataArray encodedLength="2160">
<cvParam cvRef="MS" accession="MS:1000574" name="zlib compression"/>
<cvParam cvRef="MS" accession="MS:1000514" name="m/z array" value="" unitCvRef="MS" unitAccession="MS:1000040" unitName="m/z"/>
<cvParam cvRef="MS" accession="MS:1000523" name="64-bit float"/>
<binary>eNoNynlQkwcChnFMOEXBzioWRgETnCqgFEREUHjJIQKtUqpcOUi+LwnhUCDIXSImAaulFAnotkPVJlhtYZVDWFs5JAlIARFovRCqJojWBRTEFbSs61/PzG8em8eXC/9hiIHbn/9pjTKPxV8O1h7JzFj4dZrW2bBjMa19se4HVSxa+l783auPhe91miuVGoejn71OfmMeB8+RfzmeYMRBGDK84ykrDoG2Qp8OZRw2PItgmZXEocs0vPoPQxy2nNnNaTOPR3e8gF7AikfHtFsVqYrHZlOlvNQQj/nbHrVXqRz8utBewGJyECZ1D6GxOeh4xY+pUnFwPGljrbuBAw/LlmZqNwftE9WTv1hwkR7oqG7ayYXnN+1bO1lc3JKMxDxTcdFAbS0T67nYuTk+obqLC7vIi36d5jz4970ZFYXwYLILVtjt4iFR2cy+UszD37zqmSADD1M5ViV3u3hYmPplcq85H15hUXeHgvjgzn50fIHJx3BHf4ernA/e7SBal4oPJc29ZK+BD1dKz+sbi3wUsa+lXLVIgAtrfHySlQBuTGXkt6oELOzK9WjqSkAuQ26UUgRYsq10JpgmAN3rMJtBF+Dm0axXfSECMCym6h8wBPD9I0I6SAjg9Czk5BO5AFF5p44FKwS4j/81hioFqJ6x4VpqBPhy/f0a0/uOhTjLS3QCGH/edrXQKIBLob/ZBEWIfUS7WR5NiPxPNDmfM4QYWUyLeEMIsX/3r687FUJsPsfZFa8R4jdrC81erRC99c3qSd17D+U86zEK8VHeumIxlcCmpGo/pQuBw099Z5fQCHjKZbcC6QR6Km4amhgEzlXMBEvZBMKm98WWJhDYV88sPUoQyBgUVvymIJD9IW9Pq4ZA8YqIfomOgN+qsw5iPQFdk2XmnJGAWejNxR4KCU9e7YkQOokwj7bZbUwSvvedq0YJErUDZStUChI5O2QLpJJE7BFD4MpiEnHdiwK6lsR0DN96uJPEwfUR0jkdCdOT+fE6PYm+w33aoC4ScwNfdFwxkljCcb3jSxVhSF0zuZ0uQq/TkcAuhgi2gsdkJFMESrrm4lpShK9/P/3uqUKE8fMbhxo1IqRYBpQH6UWgr+mY7jeJUJf7z8PHKWJEXzufVE4Vo8BGp/WlizHCLuJGMsWw3XLBVkGIMddtSDSQYgiFU/50hRgzFQeP71eJwQ4p+UxcLMbabFWXmVYMF/qlNscaMcqi6Wcv6sXIX1oVzjKJsfHk3i4HqgThAzkuZTQJJCxzLx1dgonWF9XVTAmErwLvnCYliPhke955pQShMb5mRVoJvmKmWi7TS/CprOWHayYJcqAbK6Ym4rzV4NkfmYnI8krxOEYmoq7Rr/GRIhGDfcciJjSJ8Klb056jTwRh/yg915SI/OX994wUKU7f8fp3JV2K2ucOVotMKTR+C3KKSIoHH18wqpVSwPX3BmujFM3LvVfxTVLMtW3aE0NNQqrb6/iX9CQ86G+5R5JJ0PS26CX6JHCn4n5eakpCUWWY3bbHSVBc5nLolGSsyRtsSaMno7fS8flzZjLK69TR07QUfFO3dnm9MQWTYZdmXppSYHVj9YYzEykIL/ef5LilYuixttiNlYq5k0kbbcdTMbaY/XCEchBW+xWKU9qDMLS1U0BPg/rHee+fnqTBzsVifc0H6RDdfLchMiodB6authka0rFz9u7W0c50fGAvanzknYG3qS3fj4RkgLhkc+BYRgbGUlx7rCsy0LSswcnncgZWCy97++jef7I9AUHDGdCvacm+N5sBy/G1HZZRMox9Z1O6gpCBl3Mm4ZBGBrpht+MBIhMD9WX/dVdkwll9QbNyOBPLGpaeGHI9hNtLqzYvnz2EBwvbrbJoWdA8nFnF8cmCc2o6W8TIgtPghxMdRBYGiu59Kadkg23D+bSCkY07b6PfbpVl4519TcB1Yw5eXmdYy2W5+O5ADGHQ5MJT5zwxEpUHm+S0sFEiD671861XNHlw3+2iWpGZjx3c7ootynyUEfErP9bmY928zL1Qn4/vzZL/SlUWoHzAWalUF0BNbbB30hZg4KL3t9ZNBWBu50SfIgtR2l+16RxdDv9w277RJUW4cUjdbBQWoeJPh2h7TRHUOSdCA4aPoJkb3Bw+cgRbKr645RqlwFcPWd0B6Ur8H40F6uw=</binary>
</binaryDataArray>
<binaryDataArray encodedLength="812">
<cvParam cvRef="MS" accession="MS:1000574" name="zlib compression"/>
<cvParam cvRef="MS" accession="MS:1000515" name="intensity array" value="" unitCvRef="MS" unitAccession="MS:1000131" unitName="number of detector counts"/>
<cvParam cvRef="MS" accession="MS:1000523" name="64-bit float"/>
<binary>eNpdlD1oFFEUhV+xRQqRtZHYTbmFxdqI5aTbcguLBSFMobAIktk1kZhgfMZkY4zoZo1x8Xfw/yfgCKJBokwgRYqosRCCggzYpEixhcUKFuKeb4qXbT5m3rv3nXvOmzXGGPtr1Tf/fyv3xdwd8UTSYxL+7NG++6T3R++Kq6/F0gVxm/eTL8X9T8Vjb8WBD+L6ZbEzKhaei+FtMaDfEjrWH4r1F+Lhj+Ln9+JmrUfv296B3vOpL3r/9xZzUTf+RjQTmmef5jOz6DNj4hErVvHD1NE3Kz5riMMr4lgkRszThy85fIifiIc2xB/o3r4n5ufE9KZ0/flK/0f0PS1WsvMvMfd5+qOvekNcmBcH8T8kl6Al2gfiQXR+x9815rDoShbJm75XqDeTYmNJPEl9PCNuTTMXPpWmxDZzdtG3xbpH3SJ97DXxAHl56KjQp0A+eeZO8H0zhKxb+gZnuW/jnENuCT6WyT2c4D33s4y/0RmxyPxd1j30bDQ5l/lCzo/Ja6rl9vGGWSdX/xzMnpm/D586+B1Tv8N9stQFQ+Iy301h2n32L1LPuRWeDb4EnFtFf0K/fuZoc37K3Mv4dnyBHGrUkUeKj3nySPApYV8z8yvTT50/wjq5WfZ7rEfsj7NcyDNAV1jf9Z2g30eHbbjz7VynjnPmuRdl6s1j9uN7Fx88dEb4l3tFHf6m9I/5bpoj7pzpjFtfIo/f3BOPObvk16HO0je1rl/9c+7/lxc6/4smT789+B5lOZB7RJ7FTH/N/d8ZbbMfv0voLGbfBeel6DFDbr0hn+iq60+ID2HT/wcLChAh</binary>
</binaryDataArray>
</binaryDataArrayList>
</spectrum>
<spectrum index="53" id="scan=54" defaultArrayLength="192">
<cvParam cvRef="MS" accession="MS:1000130" name="positive scan"/>
<cvParam cvRef="MS" accession="MS:1000579" name="MS1 spectrum"/>
<cvParam cvRef="MS" accession="MS:1000127" name="centroid spectrum"/>
<cvParam cvRef="MS" accession="MS:1000285" name="total ion current" value="581112.00000000"/>
<cvParam cvRef="MS" accession="MS:1000504" name="base peak m/z" value="113.07408720" unitCvRef="MS" unitAccession="MS:1000040" unitName="m/z"/>
<cvParam cvRef="MS" accession="MS:1000505" name="base peak intensity" value="256869.00000000" unitCvRef="MS" unitAccession="MS:1000131" unitName="number of detector counts"/>
<cvParam cvRef="MS" accession="MS:1000511" name="ms level" value="1"/>
<cvParam cvRef="MS" accession="MS:1000527" name="highest observed m/z" value="622.02692538" unitCvRef="MS" unitAccession="MS:1000040" unitName="m/z"/>
<cvParam cvRef="MS" accession="MS:1000528" name="lowest observed m/z" value="95.06394758" unitCvRef="MS" unitAccession="MS:1000040" unitName="m/z"/>
<scanList count="1">
<cvParam cvRef="MS" accession="MS:1000795" name="no combination"/>
<scan instrumentConfigurationRef="instrument">
<cvParam cvRef="MS" accession="MS:1000016" name="scan start time" value="0.4593" unitCvRef="UO" unitAccession="UO:0000031" unitName="minute"/>
</scan>
</scanList>
<binaryDataArrayList count="2">
<binaryDataArray encodedLength="1988">
<cvParam cvRef="MS" accession="MS:1000574" name="zlib compression"/>
<cvParam cvRef="MS" accession="MS:1000514" name="m/z array" value="" unitCvRef="MS" unitAccession="MS:1000040" unitName="m/z"/>
<cvParam cvRef="MS" accession="MS:1000523" name="64-bit float"/>
<binary>eNoNxXlYkwUAB+BkiAJW4pVdHowUwdJSg7Lpjx0hXuUezl1s37dvG2wic8ThwoBNHkk0h9KSJGUTDZLUDbyR2AYSEgmIESrpllyOOCwEDK33n7f5oPHCK44YRHqOSaZ5xmLo3pHJJFYsRtcZrbM5sdCM5Eyp0MfCvH9nWaM9FqIjwxkBtDgsnb+1wOUZh2atIjuYGQdv47Q3KtlxeN3dYrimi8NLo1urBvf8v9Dx46gjDufbj5X+5MnDa77lEy1sHur7FxzepeNh5Uik8aiDhzkdFweKaXxEDjV7zmPxscp3Ynw2h4/ojGktTXo+TnNfkMY6+OhdbuU9r+OD4fv47ompAuzNWBDd+aEAT5Y21loYAuy5tLajmi3Aax0zLD16AUqnhzYTdgEib22v0tcJwGqe4DV6CnFYFPR6QpgQHzRUshhsIY61nWx4yhGiiaFd16cTwqgtMtj2CHFatCPiTJ0QNx+8sOFtTxH+9OnycbNEWOF8deZQpgiPP4lOva4XYS9jRRnfIQLPyg85OzUe9Km5wj52PGIsC8vP6eNx6p+XUy/UxaPwgL9L7iHGgTorI8JfDMEGamlWgBhbThXevscUI38eSVwgxJhsLV/4QY4YrB2F430lYpizeVWFNjEubSxqLXaKseC5/UyfhwSJ1aagb/0l+C7nq4qPmRIUDriXPyEkUHZH02tyJKgvOdew0STB6JqYfo1ZAgt3vt5tk2C/sDjiplOCnveb3uR4EPjiUWpIDI3AlfsFg5kLCYz32oqm+hMQDZxYwqITODgSVlDJJCDdO3edjENg5rbQZ7p4AqHdj/K0BIECzpYKWg6BvijLvasmAiZW74x8G4GERR89edlFgLmv7cl1DxLqn/PtMXQSQWsNKQwWCbEz5UEnQeLn05Pcgzkkgnmaa/V6Esar0/etNpNI7W6f84eNROn+C5wyJ4lNrTUJFheJ3Pop21bSpFhLXTk0ny5FYv67Px1kSuFQckejSCn4k0uK/8iRYpO54HiTSQonX1MTbJeioSTfneaSoprW6K7yoBDtlLmraBQ4q4a6A+kUshRcwZssChfnekf8QFBYc0D2qIyksDnw9znHdBSSyumv+pgpPL9aL7lmp9CXwdvNd1H4dKLHNIsmg0rsrrhEl0Ge63W0kiWDj6e3aoCQIWvIYLDqZNgiuBieVytDazchGrbJcKbzyp0Klwwa8f1njTQ5fruzbdkoXY6SbedxmSVHUtOesSk6Ob6oidk/apKjrkh5KsQux6N9v6xWu+QIa5QXd3kocO1u0rxSugL/Fo4tq2Mp0CrUCmZKFSi6nDzthk6Bodvts3ycCiR9PmNxnkuBw/+o6AP0BLgDo45T9gRwIhdbHzoT4Oz6em4MLRGl5V+Ni+iJGP7Iz2+2NBFntex3pP5KRO6+3x9uV0J8c4xyOpVoS9uy+mi3Emt6rVNaaCokMgKF6QEqtEsG5CRbBeONH2uPmVVQ6asuP3WpcGh0psFoTkJ1Y+NxBX0HPMj12Wd7doDfH3Hd4peMFzdG/8rkJmPS6/TH9eeS4bW1f/h2bTImQsOH0p3JyCuaZDx4V431KU0NXWFqWBd5txjUakT7hR4YMKgRujywhF2pRvgGyzdrbGrc8l2xammrGn65cdNbRtRQb4+laNydSDNm/J1IaDAuVvoOtmgwfGb4aduiFKRtfvhwwUgKvluSPmur/2eIymaGCCyf4YRk/NMKj1Qczlv9+ZfMVISkSR4E70wF1a36OqogFewG2Z1uZxruDrntpe+lo+cW+X6PKR1NAlr7mC0d994uedjJzcD6wce9J00ZSJA8+8FbswvhXSbHDdMuJK6q4UTYd6FaTJ1U6LTwYc8fyDykxdVgjewdsxaKsL9uZJGZON/x1vYyVyYctXFHDPTdaGP9Fd4jyYLP9Z3aIFMWVAEnny0uz0IHo4nttTEbBVG5AStbs6Ecufj92s5sOG8NWoO4OVjmdSogJFmH/wBIms6l</binary>
</binaryDataArray>
<binaryDataArray encodedLength="744">
<cvParam cvRef="MS" accession="MS:1000574" name="zlib compression"/>
<cvParam cvRef="MS" accession="MS:1000515" name="intensity array" value="" unitCvRef="MS" unitAccession="MS:1000131" unitName="number of detector counts"/>
<cvParam cvRef="MS" accession="MS:1000523" name="64-bit float"/>
<binary>eNpdlDtMFFEUhm+vCVtY0JhMCMUWFjeGYgtDxm4rMgXFJlpMrCgILi9BJWRcHuIDHBQjKIHhIUFMzKhEEg1hGqVAki2MIVZbWGy5JbEwPv6P4rLNl3PnnHP/899715i/v/1d/x9Mfk704ILW/Y4fitsOxOoT8WIqNkbEX6ti/Fo8uyCe+SDOfBKPJ8gbE6+tED8Wo36xk30qfP/9SvxJn473YtYnhqrLX2m6/D9uqaL3mTi5Ln5Hd65XLDwSD/bE2i1x8K0YDImX0NGMP4V74vkdsT5PHbo2XlK/LLZ+EQ/JX18UU3Q07Ytba+i7L9o74vasOEfdNn5cIC5Oi1/xvfsNvi6xjr5vT0WfvPA2+7zAL87Tzog9zNHNHMld6vtcH+wA9cPomeJexcyZ4AOx/w79nLvhPvicf425y/SNOIeI/m0fxSPmTm+I89TZCvX0O5p1/dyM0IvPBl2W+RvknaMuZF7L/iXm66Suio+lDfQzTx0es1/GPM2n9GVl7gv9Q/KL6PAn8Z/8mHl9+hj0lPEpwRePfEN+jTlK9H3IfPE4/vI9f3Iu6Kqix9IngxHzeOxbR0eO7x73O8CngH5hr/veCtRZ9H7mHXnostSVEvfdB6PMO0hM33buram4OjzOu+sB+ex39Tl+3uQ+jbn+Bei07GeJsx63v0FXjj6GdTvu5hWJU/Ij5utadHWc3FPvunv+Kfkx9VP8ryasZ+zT4L3WiIc5BzPt/wFLT+sM</binary>
</binaryDataArray>
</binaryDataArrayList>
</spectrum>
<spectrum index="54" id="scan=55" defaultArrayLength="194">
<cvParam cvRef="MS" accession="MS:1000130" name="positive scan"/>
<cvParam cvRef="MS" accession="MS:1000579" name="MS1 spectrum"/>
<cvParam cvRef="MS" accession="MS:1000127" name="centroid spectrum"/>
<cvParam cvRef="MS" accession="MS:1000285" name="total ion current" value="617558.00000000"/>
<cvParam cvRef="MS" accession="MS:1000504" name="base peak m/z" value="113.07420642" unitCvRef="MS" unitAccession="MS:1000040" unitName="m/z"/>
<cvParam cvRef="MS" accession="MS:1000505" name="base peak intensity" value="260591.00000000" unitCvRef="MS" unitAccession="MS:1000131" unitName="number of detector counts"/>
<cvParam cvRef="MS" accession="MS:1000511" name="ms level" value="1"/>
<cvParam cvRef="MS" accession="MS:1000527" name="highest observed m/z" value="922.00025603" unitCvRef="MS" unitAccession="MS:1000040" unitName="m/z"/>
<cvParam cvRef="MS" accession="MS:1000528" name="lowest observed m/z" value="95.06336651" unitCvRef="MS" unitAccession="MS:1000040" unitName="m/z"/>
<scanList count="1">
<cvParam cvRef="MS" accession="MS:1000795" name="no combination"/>
<scan instrumentConfigurationRef="instrument">
<cvParam cvRef="MS" accession="MS:1000016" name="scan start time" value="0.467683" unitCvRef="UO" unitAccession="UO:0000031" unitName="minute"/>
</scan>
</scanList>
<binaryDataArrayList count="2">
<binaryDataArray encodedLength="2008">
<cvParam cvRef="MS" accession="MS:1000574" name="zlib compression"/>
<cvParam cvRef="MS" accession="MS:1000514" name="m/z array" value="" unitCvRef="MS" unitAccession="MS:1000040" unitName="m/z"/>
<cvParam cvRef="MS" accession="MS:1000523" name="64-bit float"/>
<binary>eNoNyn08lAcAB/Dm+KRVXnqb2MrHc2lrUd7SMvq5O3ySakTdce6ee5578ZZznBOq1d1RK2o0E5XxICVpSUuK5u5IafLSasOWuZbeWGVbqyzbX99/vh1quaeNaSuGplpOB1rywU5ftiCey4d9eBF/dhAfTOdm9xo9Hz23txqvGPlw897LcmYJMPlhe6SNlQDdHo1/NvIE+KN/6b/tOgE0jbMPjOUIEIa7xCOTANp9R0UtltEIuXFvTR0vGvXcrYJiXTSO9DuPV5qi4do/md/LikG9xK56RlAMjr75+GWlPgZFTLKEY4rB07GtvlYdMShxjIo/ZSXEXc780wH+QhxwWnfzKk+ITV8MWIzrhdj5S4i+2ihEisr2+u52IWTlJ80Gy1goB+tsbYJjcclRltGXEwubmiWZfqZYrKYzC7raY1FRfS3W31KE4d8qxs9yRVC7KwW2u0QIrql2btGLsOU9tzyhSYTfxXcibN6KMDHLLSSCJUb9i9y8b63EGCHFS6Z4YkQ8YlpP6cVYSrx5ZWoX44ij6qXUgkRfzjZ/ngsJ08Kj2zcSJFYmqo+ks0n01q+P+C2QxGKW94f3OCQWTbNuaqNIHNQzpau1JGxEn26K0pFwaJ477siQ+IrTcPqggUTt8RvPDo6QKN20dkXXNAnurVjUOmAhwbv+gcI8Fwk6SNMWH44EMd+550RyJdg7VnDid0qCWs/EHU1aCf4QjI2EMhJIwyZyEyslyGx+FDBqkKCkJ8O1Y0SCXxf6ztzMolAweyalW0zh3C35hLULhTLb92f4ERQy/h3aUM+hsP3VK44yiMJH/PPee8UUFrlveZ1GUTgT+vRIo5aCa/bK0VMMhauEqUltoGBZ/Mkg10jBfZ4PYWemcIztKqqzoKHumDXthQuNwJJmqS+XxvDyNWfHKBq+s9oT9mtpjNQKbybpaMz/ot/rXgWND/IfP2RX0jg8s7PsgYFGYzHq5O00BqccrY6N0FjbaedxwUzDLzIn3YslRV7rP2NuhBTdgZ8zKo4UYh+d0zpaisD8sKRBrRTlfU11w4wUg8sS1vKMUpyz2DA/wyyF9ifyZTFLhrfWHTRByNB4+UmwF1eG0JqF4YWUDNenEu2NtAzFyd3GZK0Mb+R3iGFGhnnlm/ecNMjw/E6n1Vnj/3+VKtPfLIOdZmfLByw5gj9e8MsZQg7fknPvNHDlaLtY5ehHy8GubbF9ppXj25bVRH6lHD1/fTme3yZHNhmyKNQoh8HvpWSfWY7q6uABiqWAy6H4HU6EAglj+x3KuAqwu0+VZ9IK/HnRvtlSp8BnPzUl9zMKHPAMi9IYFWheHLxzl1mBJVP+EWaLOPD7DQ7FRBxyr4VP3OXG4fwhdriDNA6lA7EVvbo4fNS7rYMxx+GH0m4fESse1PGA6FnseMScTLu52RiPqm/21d0e+V9fnnrJ/XiMzk0r4BMJmF7UmnyJTkCkNLD7qjkRD/EkZvuDRHzP3+QVxU5CRYDab5cpCW685x6D5iR4zlOnlFlug6b2rPEQsQ3W+TxZGjsZssmAqGxCiYcbXj8uYysRtMVJMyRVQt9amFukUILQPL0fUKVEBNVsWj+qxGKVRcdp+xRELR193HouBXMHrVMH2lKQ3ZYV3u+hQlJX7rMngSrEXU6qL1Sp4NYzPFG0R4WxXvnROYUqTGZon0//SoU7fg3rlzeq8CJPMrTMoMJJpyr5qj4VBqb3evvMSYXy4ZDbZHgqnlbszyKZVOw8USWjqTQcE3g//7s3DZTe33nAWQ1b+41d81+o8fPrM9diXdJBXZnhEuKZDq+/z1T7NqSjpaKhp8ZCAyafStdyNGhZU8+yTdWgJC3k2fWRDPzl8Ta0ldmOB523qB8jMtF1dd3NC0wm5gSdiJyXlgW7LJeCDGMWuCuLzcm6bOwt//oGeTgbruYD/8yszIblgpLyw8Qu5JWGrbkv2Y37rwr3z2V2w8HjnWXsvj0oFMSbVkVoUUZ8v8MzRQd/tV/utJ48/AdR4bb8</binary>
</binaryDataArray>
<binaryDataArray encodedLength="760">
<cvParam cvRef="MS" accession="MS:1000574" name="zlib compression"/>
<cvParam cvRef="MS" accession="MS:1000515" name="intensity array" value="" unitCvRef="MS" unitAccession="MS:1000131" unitName="number of detector counts"/>
<cvParam cvRef="MS" accession="MS:1000523" name="64-bit float"/>
<binary>eNpVlLtrFFEUxsfKLQSnEAUFmcIidotYBLG4Sv6ALSwsU6RYRcxkiev4SLxq1FWTsOJr8xBGiTEqwojgA0XHTnTRtRC20qS2mUJkCwt1v98t7jQ/7txzz/nud85MEPx7JnLzH8HQgrh7Ttz/vk/z43uf9ltb7zu3xV+PxcP3xfiB2F0UZ1+Ia2/ZvyKWT4hbia+Qr5OK2++JnzLV/Ym+Xa/EZr3P5MvGff31+q96P35DDJbFdc9F+0489FSMzogh7N4hriUWZ+EbcQRf8hidF9FBvj3UG3kovTs+ar2N8wF+Djt9Y+LLWcWvfdZ6w12xeglfJoi34gD6/twSDXk2PxLb1OkSV22Iv8m7Bb0f6FeG7xXy2XlxkTwtdDQu0K8n4uQS+/iQ19A5hT+nxGSGvpMnvQ5ZH6Be1hSXn4l70ZOcw+dJztV8/wfYz6iXnRZXWbdfE3eVvifkob+W81V0H2RdgkeuiSvTzMOUnye7TF9P+nMTjZMf30Lex64e303GvQbZD+voZy4HiQ+I61G/7O5BnR5xETqC49yD/hec75C/IN7yPbbQOUR/DHNuyJ+PMjfnmRc3F/QhQ0+PfqecT49xHoboD913hL6g5r/Pj/r3cP46Xwx6jMs75s/Zzgw/+M80+J+skr+MjoK6MXkseUt8b4b/Qsjacj7Cv4rzCX8N/izxv2jiX8E9OtRJrK97xfrzHXAuYo4L+pPis3VzQL5NN9nnvqbuz0fEvarW96kEczgcm7/CEvVw</binary>
</binaryDataArray>
</binaryDataArrayList>
</spectrum>
<spectrum index="55" id="scan=56" defaultArrayLength="186">
<cvParam cvRef="MS" accession="MS:1000130" name="positive scan"/>
<cvParam cvRef="MS" accession="MS:1000579" name="MS1 spectrum"/>
<cvParam cvRef="MS" accession="MS:1000127" name="centroid spectrum"/>
<cvParam cvRef="MS" accession="MS:1000285" name="total ion current" value="633544.00000000"/>
<cvParam cvRef="MS" accession="MS:1000504" name="base peak m/z" value="113.07418371" unitCvRef="MS" unitAccession="MS:1000040" unitName="m/z"/>
<cvParam cvRef="MS" accession="MS:1000505" name="base peak intensity" value="263574.00000000" unitCvRef="MS" unitAccession="MS:1000131" unitName="number of detector counts"/>
<cvParam cvRef="MS" accession="MS:1000511" name="ms level" value="1"/>
<cvParam cvRef="MS" accession="MS:1000527" name="highest observed m/z" value="622.02698396" unitCvRef="MS" unitAccession="MS:1000040" unitName="m/z"/>
<cvParam cvRef="MS" accession="MS:1000528" name="lowest observed m/z" value="95.06377445" unitCvRef="MS" unitAccession="MS:1000040" unitName="m/z"/>
<scanList count="1">
<cvParam cvRef="MS" accession="MS:1000795" name="no combination"/>
<scan instrumentConfigurationRef="instrument">
<cvParam cvRef="MS" accession="MS:1000016" name="scan start time" value="0.476" unitCvRef="UO" unitAccession="UO:0000031" unitName="minute"/>
</scan>
</scanList>
<binaryDataArrayList count="2">
<binaryDataArray encodedLength="1916">
<cvParam cvRef="MS" accession="MS:1000574" name="zlib compression"/>
<cvParam cvRef="MS" accession="MS:1000514" name="m/z array" value="" unitCvRef="MS" unitAccession="MS:1000040" unitName="m/z"/>
<cvParam cvRef="MS" accession="MS:1000523" name="64-bit float"/>
<binary>eNoNi31YywkAx7NfSTqRhERc85orSqFQ37YkihJ3Wm1r+/323lyl95dnl21F3l8777GpJJeoPENerm2pPOnkxkmY1dFwust5OZ7q+uvzfD7P88lMSnoxwbAJCn5wZKRtHKIYxyrHrIzDc9riu6XqOKx84x/YrI/DeEmzxoZg4SxVP3ukHQvfP3p45FMoC0qi6nNdGAsB0uhuk4qF2+/b9bZFLAwemJP8xsDCsaH+yjrbeDyJLOmrDYtHw9jTT3NV8RgdqNx13BCPPaseXrxJJMBAdFj/CUuA16P2+gZ1AsaNDwhaZ0jAoseOcvumBBwwlGTU2LFB/nEwYMpyNr4t8zueu4KNoabM3KoQNnzjHDbfCmPjc9qr0b1qNp4XjkzbtZ2NC5XlZ3YY2XCJSLQabTn494FdORXGgZTxLHhUOAd3mdYgdzUH40KO1BgLOegRpKdcMnJQMUCKBbZcFN+MCaxnchFlMJW6KbgoX3hxsEnNhUNI0od0AxdEp4fxNpGIW4y1P92wS8TS1e7Zn8IScXjGGjeterif4HzRGROxdU1mZDKNh+um36bGePKQtczsFULnQfwqRdEZygNrMz/GzOBhKP7IHB3JQ62cdTRcycOTXkbpBhUPtOaBMYNneNA19J1TNPKw+Eme4ISFh2Lz15oXND4Gpl0g8jz5sJkxgRbD4GPC6nnN/SQfrzfYd91U8pGd4kOwNXyQyowlG7V8+D2u7XreyIexx2niNQsfMxNrjfe6+ZjvmtcSQCPR1bO7l0uQCC6tMm2fTmK9/0J/T08SocXfuATRSbzNWLT8MoNEZcXlFaKVJPJaC87vJEmYRiyQNylJzO0NEms1JPRNdY45jSRGxAu+GCwkotMDWnU0CtecVh1aR6cQcOMjGcykcFo3P2OApKAKP/Zxv5KC31i5wqimUDy/02O1loL38iLKXU/h3ZqtzwKMFEbxirbpLBQ4XyJ7jnZTOLPXfstSQoBoadcUH7oA/gkOA40MAf6evqwpmhKgtre1zaoUwLbwYcYFjQB4d6Jjvl4AcyThXNEtQIGi7d3PhBDvZlYrw+lCyOJ87ngzhSBfjPepJoVQCNfdrqKEUKaenjNFKYT6a2VWlkqI3Dh2WptGCHv+KXWVXoiioKTlEd1CfOov+zSLEKFX/NpwjS7C2+L8qHamCGrLSY+llAg9Q8lyX6EI0h9LTFqVCH033h5P14rw7ESJKedXET6vX1xtpxdh33br+TvdIqzwlckKaGLsbx9wyiHE6A8VcgY9xcitPWU208VwOiSzL2WKwZgcPracGqbNrgJsFUMUlZ9PqIY/yXTnZxoxpjsNcrfrxfhL8/KQd7cYj6Z5RU0iJLhqOn2vki6BoMg16nfmsFdPS7EXSDAQNFJ2RSWB49QyI0MrgbWZqnCxSPDq7pKI/d0SjFHLl9nMlCKmMbRIRklhvqbbna6R4niL3X2TVoql5b7NAr0UB+x6s80WKQxNrdM2EDIsGWkTFEOXoT49stUhTIaNx8roerUMzhFdX84QSXDb3XVYr0rCS/HKWbUvk9D3A4dRT8jBnTjjQ+5MOd4bs3dO6pHD3T2w9zt6MjbJdXVdgmS8cS+02aNKhnxvcDN1Nhkegznelc4p8P9p3j7jpRTEda5n8iwpcCga9ctj31SEXLEqilNT8TQnuSCwLhWu/Q68BY2pmHs/w3ttRyp85zyY1dSfilncykLH2C2Y/dqy5yN/C3QFKPbakAa/yAxSQqbBNDk73KMjDS0iel3bjHScvHKus8AzA/kvdlh8Lg+zanVL+JZMzP1v2/k/LVmIucBxbdFk486mB23m2Bw4ljQw3dJycd24qEaoygPTxmrlH8zD+PTr7iHaPMy9Wh6bRVdAtCeaomkK4FLT1xjQsRWJmWxP11glEMphLklR4X/M+5Sy</binary>
</binaryDataArray>
<binaryDataArray encodedLength="740">
<cvParam cvRef="MS" accession="MS:1000574" name="zlib compression"/>
<cvParam cvRef="MS" accession="MS:1000515" name="intensity array" value="" unitCvRef="MS" unitAccession="MS:1000131" unitName="number of detector counts"/>
<cvParam cvRef="MS" accession="MS:1000523" name="64-bit float"/>
<binary>eNpVlLtPFFEYxW80MdpNQmLWbgsrYzF/wiWxsLCYwoKCYmMwoTBxlpcLYpwFXRZEHFcJhIeuLzA+4hojYkQZrWiMizE+Gt3CgnLttrAQ9/ymuNP8cmfm++4557szxuxeB97b/zDHF9uM+j5o/e2XuPpRPLok9j4Xw/Pi1wfinifiEdanX1P/VjQzYnBObN4Rswti5Z749654iH2634l7oekT62mf4Ta7Dnqd7fW+z7rfyPP8qfjilXhmVj6n8B1fR8cadQP4RN90hf3w+/iN+OW22Lok/qmJo4/EtVXt07GtdXFTjG6J6zH7TIo9n8TMMrrIq14Wu4rizpT4+4Y4w34Z9IToPYn+bXQt3WdO5NxaxB8sj5HDuLhCfRKK3y+Lp+hXkj/jcd9Oo4M8YnRH18QCutfxF3Genr0Uj+GndpW5Mef5iDX0R+l/kT4T4o8NcsJ/VBBzvF8v0Y8cB26SQ3our5Av9VvkkJBLk/vVEc7hsNuvgP95fProW+F7aPGeN4gucrXoC1K/JXefXvzVhlzfAecxYd0qO9+DCejrUWcukAtrf8TN9WF6vvDrz1Gfd/Um6Nxh7jn0BvjyeT/L+/uZZxUfMc8T7tt+t65G/zA9j2fRga/MpJtvQn2V/C3fryWfLfr85L9i0RUvu3M09DnMOYzR4dEvW3S/B58ckyF3Pj30bebd/2SDuoB9ovQ/NuE+7+a/ELKvoW+OdWPQnbtlricq9h9hOvGG</binary>
</binaryDataArray>
</binaryDataArrayList>
</spectrum>
<spectrum index="56" id="scan=57" defaultArrayLength="200">
<cvParam cvRef="MS" accession="MS:1000130" name="positive scan"/>
<cvParam cvRef="MS" accession="MS:1000579" name="MS1 spectrum"/>
<cvParam cvRef="MS" accession="MS:1000127" name="centroid spectrum"/>
<cvParam cvRef="MS" accession="MS:1000285" name="total ion current" value="611489.00000000"/>
<cvParam cvRef="MS" accession="MS:1000504" name="base peak m/z" value="113.07427680" unitCvRef="MS" unitAccession="MS:1000040" unitName="m/z"/>
<cvParam cvRef="MS" accession="MS:1000505" name="base peak intensity" value="242788.00000000" unitCvRef="MS" unitAccession="MS:1000131" unitName="number of detector counts"/>
<cvParam cvRef="MS" accession="MS:1000511" name="ms level" value="1"/>
<cvParam cvRef="MS" accession="MS:1000527" name="highest observed m/z" value="922.01753171" unitCvRef="MS" unitAccession="MS:1000040" unitName="m/z"/>
<cvParam cvRef="MS" accession="MS:1000528" name="lowest observed m/z" value="95.06322040" unitCvRef="MS" unitAccession="MS:1000040" unitName="m/z"/>
<scanList count="1">
<cvParam cvRef="MS" accession="MS:1000795" name="no combination"/>
<scan instrumentConfigurationRef="instrument">
<cvParam cvRef="MS" accession="MS:1000016" name="scan start time" value="0.484383" unitCvRef="UO" unitAccession="UO:0000031" unitName="minute"/>
</scan>
</scanList>
<binaryDataArrayList count="2">
<binaryDataArray encodedLength="2072">
<cvParam cvRef="MS" accession="MS:1000574" name="zlib compression"/>
<cvParam cvRef="MS" accession="MS:1000514" name="m/z array" value="" unitCvRef="MS" unitAccession="MS:1000040" unitName="m/z"/>
<cvParam cvRef="MS" accession="MS:1000523" name="64-bit float"/>
<binary>eNoN02tYk4UCB/DjuMhFuVVe6mC2AQooyAIrSPjDpiId7Mid3djed+82GLfJzYkD2YYoij4lAkmgbBZpGFcrxRsbA1RUwjiGPnZ8toCU9CAcDjFRTp9/n3/8hNrbzr3JsHbtImGbAmmrW/4OVgoW/+4WYbs1BQqr39tfalMwsprV0GdMQUth1OUZWir6fg1d5mCXCm+ZU7YgKhXfBN+PP89ORYRadr5fk4qme7+2uxxIxQebP+w196ai/tSbicL+v7ySv+17Ww4O1wYklbE5uEdr86/TcBDbFeGt7+XAPHzVucWGi+OnxTGv2Vy0R96taNFy8bia6Svo5WKyIG7CrY+LmguNcd/Z8SCSOe6WRfCwKU81c53Ng3Dpy5+eaXn4T48mosrIw6qVz62VJh5KBTdX3rTlI2Mr9RWLzUd1k+eA4zY+Rse1C081fNTW7SkcKOdju+qA4EIvHxs+jqmKsRWgmFV+dYglgN99k++gVoClLYEeil4BptLmiI2vBfhlMXv8jk0a7sx3/dFmlwZnL8HEPDsNW5+2HTqjTYNROX7quikNR6c/PU7RhIh+WsmLogtRtDZh88MoIdpeNlf0EELUmNZOeqmFaHXvmw3VCPHMXZY43SSEJvvsunqDEIqrO37ONguh9LN98oAmwi+uR1R76SLYsF++JYgSIXlWOcBlieDFW93+OyHCF/X727rVItT80ewTrhOh6rOOf0r1Iiw79pVh1iBCqc+gTZ9ZhBTlleL5JQTeLfFM22VDoMhr5/XydwkwY58InOkE3mCcPBnGIMB9XfeoM4rAOlvW59RWAqMuI4ZkgsALxy+ej6gJDC7fSDTrCJQeWIgJNxJAl/nSDTOBaU7wpV4aiYOiAW0RnUSwk1CeyyBxMfpcxxYWieUeNJcHBImu5bOpJjWJfmuL5ImWxI9jTnpfHYkpxePg9XoS8y2f06VGEtbzDcpUE4nZZZ/WfGYm0dh3I0lnIeEpXCMMsRHDbG8IpDPEWDId6fN9lBhHk9+yepJivCPtvnJbLUam77bGQZ0YCvBiw41iHIsMW9VpFqPR0V81ZhGD6cZrLaJRyHkQuqPFhkLnzkjXEAaFUTbH3oFFgR70fKSGoKBMmklpJCmsaNjotkZNYdPUibg1GgrvTbzInNBRKDCqXr3WU8gL3c8uM1CQ3dxyrNNIobj6VVCghYLTCo1qgSZBDP/QtD1dgo9sh9raGRJYaf6+n7AkeHCryupDSvCk8OtCnUaCE2MjLgK9BGuWpHX/q0eCgvvKqhCjBIcN638utkjg4dqZLLSRIrqim2alSxH/Se/OVV5SvPeodeICS4qSW/NulaQU68uOyLeXSXHwUnHFS7UU1zy1xlGNFJOcHwIajFKMb/vhZIhFiqx1f9rN02Rg2gU8zGTIoDLJA1pZMiQGJ343T8pQT9GqGWdkcAj/MvCQRYbm/tHf13ml4+jkZZ8TrHSYTv3vpopMx62IhUfRmnQUeBtKuMZ0TJy9WmRjSYfK17UukZGBsdqP6M7sDFyxPy75lsjAx/KBgmEyA1le+zfHWzIw5DK1j02Xg9u9QjrDkOPPOVNHBlv+15NTCw2UHCl6edtdjRwm6rehcb0cd75ZsiPdKxMuvxXXxloykf/m+NksfRbGkxMyIsTZ8H//Rc5SrxyEuZ7e4kHlwDe+yp88k4PJulthdyw5CJ2ROHAncvCqQBE55p4L3vK4gzfacyFO3LT4uCcXWbOc0yNBCkRdqa24F6lA1srSgSqFAsk+HWHRXQr0hfG2bzAo4O5+9vLwtALcaxyJn8duDJcYwqZ37UZ5ptzDm5kHgjFX6h6fh+Z/C4M0RB7uXjMG+Azn4UMyf250bT6+nhpOWj+dD6HZp9K5ugB7Y72bYjoKUB4e2HWbVojQlW+83cTcg9DDHlS3bg/mziQ4WOKUKBEkBF3crcR/e5pn/TVKnHPKuNitU6JtcXGBIveCKab8mHl7sbq9X52tKUZXEp7vO16MstWO3EPkPoQ/Pp9fzyhBSJL94Obp/WAei3y4cbgMf3tG3GXGqbFBm3yQnavBP3LPTTCGjuD/aiTGQw==</binary>
</binaryDataArray>
<binaryDataArray encodedLength="788">
<cvParam cvRef="MS" accession="MS:1000574" name="zlib compression"/>
<cvParam cvRef="MS" accession="MS:1000515" name="intensity array" value="" unitCvRef="MS" unitAccession="MS:1000131" unitName="number of detector counts"/>
<cvParam cvRef="MS" accession="MS:1000523" name="64-bit float"/>
<binary>eNpdlD1oFEEUxwdsRAiksEhhsYjCIRZXWFqMKJLC4kCQFApbWFiI2SQXNfE0a/w68SOrCWo06HpBFCJ6fpCcH8USESyinCAWgrDlFRbbCFeq9/9NMW7zY2bem/f+770dY/5+xQf7D6Z9S6zd7zGe17798VP7u9fEAw/F6KXYmRY3PBYPNcVf2PW9Fu2k+OkdfnUxHBGb2G9/IB6G+xbF/a/EuUzc+wb/0R6Dxb5dvbxXvmi/e0fcTF5T2NtZ6Vu3qnXruriVPNsnxfXE3XNX3LhCnvfEVHHN0AXx4wtx9Zm4aUlxup85fy8OKi/b+IodcVqJ2H9RjM+IB2+IGf35/sjrkxmaEev4NTlfQk+jIe6YF4sFcY36ZLF4hHonE+LAeXH5OXlRx6Aqlohna+LCHHWbZZ+52EK8nexX0PF7mXtYF+g1zEPGvJSvkdc4+sg3p08D58Rtb+nfFfxPUVfWZezSs8wN9wasE85b5P2UfpTIO6TPMXZXObcnyOsS/Zj2ddjj6J7x9dS5J47IizkoTkP0p/in6Clx/xPqYKh/mfpVqEsZ+6PMT8R+Rtxkyv8vI5c3ejLsK+jquv/1JnWjHzH2XepYkG+E/gB9MfXqMFcd+pIQJ8c+cv7MWY5/5OaB/y47Rv/5f5ujvo6Yewz+OfbtMeKTTwU7O4yd00UfqrxLlv1vt4k3/p/eMX+eQ9eHy9i5upJnyjz1T/rvYI37s2HvfTNF1dcdRv46o/4Gv8TFwc7CgDwD10/uDfELRnz7Qe7Na977afIJ+wd8EAFs</binary>
</binaryDataArray>
</binaryDataArrayList>
</spectrum>
<spectrum index="57" id="scan=58" defaultArrayLength="179">
<cvParam cvRef="MS" accession="MS:1000130" name="positive scan"/>
<cvParam cvRef="MS" accession="MS:1000579" name="MS1 spectrum"/>
<cvParam cvRef="MS" accession="MS:1000127" name="centroid spectrum"/>
<cvParam cvRef="MS" accession="MS:1000285" name="total ion current" value="593713.00000000"/>
<cvParam cvRef="MS" accession="MS:1000504" name="base peak m/z" value="113.07414082" unitCvRef="MS" unitAccession="MS:1000040" unitName="m/z"/>
<cvParam cvRef="MS" accession="MS:1000505" name="base peak intensity" value="248939.00000000" unitCvRef="MS" unitAccession="MS:1000131" unitName="number of detector counts"/>
<cvParam cvRef="MS" accession="MS:1000511" name="ms level" value="1"/>
<cvParam cvRef="MS" accession="MS:1000527" name="highest observed m/z" value="922.00801764" unitCvRef="MS" unitAccession="MS:1000040" unitName="m/z"/>
<cvParam cvRef="MS" accession="MS:1000528" name="lowest observed m/z" value="95.02862139" unitCvRef="MS" unitAccession="MS:1000040" unitName="m/z"/>
<scanList count="1">
<cvParam cvRef="MS" accession="MS:1000795" name="no combination"/>
<scan instrumentConfigurationRef="instrument">
<cvParam cvRef="MS" accession="MS:1000016" name="scan start time" value="0.492717" unitCvRef="UO" unitAccession="UO:0000031" unitName="minute"/>
</scan>
</scanList>
<binaryDataArrayList count="2">
<binaryDataArray encodedLength="1856">
<cvParam cvRef="MS" accession="MS:1000574" name="zlib compression"/>
<cvParam cvRef="MS" accession="MS:1000514" name="m/z array" value="" unitCvRef="MS" unitAccession="MS:1000040" unitName="m/z"/>
<cvParam cvRef="MS" accession="MS:1000523" name="64-bit float"/>
<binary>eNoNyn1YywkAB3Btq5TXyEtccn4OPYhyF4nuW6soEovaasv2++2trVTXdLKk+q2cB0XhHC5Pr5y8hEt6dKW2pRdE85BKuQ3peLqKWrh0/v08H6L/Xt/j2jB0l29vtdGFocHJ5ltfFhePluhTFWwuNB4LT0/04yIoaMxYpOEiKzZEXaflouZzyykbJg9p4fnRH1g82JdFrvX04eGh1Nk+35eHiYNq/id/Hi7HVNx7SvNgdnhsGMngIVO6tHpQx8P91a69AYxwuHKrDlWxwrEy97ngmG84kv4afyxHF46cLVWdt5gRONEn3L6fHYGhBxe5tn4REE/6szZfE4HFlwxiL10EekLy1k2tj8Cei++P5FnyYerxt/Vax4egxqGl7kc+UgiistqXjwNULLdHw0dHG1d5SssHtc8i9KCej/7MmsynLAE2zCEirf0F2JwYM/SaFiCTrG/WZQhQZXFtKUsnwKGF3ZfNegHuOW/p9GBFwqF5v30ZOxJOo4/vb02JhO/pc416TSQcg0fjA3WRuJ46z7Hccicu6icv+uS7E4uOjrnEanbC03xgcrV+J072z3CLZghx16Xp+IYFQsysFZaShBC/lh6s7fIRYvZYbuMtUgjFeKJ5U7oQa4qDTwfRQtQtqtk9lC9E4Z0JTs0FQowKSj6dqPv6k6udjxqFyCxi9rYzRMj+MsMQv0CEQ/XZL7f6iHCh0ZHjxRbBvK63a4QUIbXwfe7NdBHok+Xt2wpEMFJEP79QBHCO9HbWiSCUu7XVG0U4u+JscasFiVFPqzciJgnKPS3rhBOJBEPAuSkLSNDNSh93gsScp+qsSh8Sz//Dohg/ElbLiQ8ckkSDeqaXMZ3E7bDE1vMFJMpc7lxW1JFYlbp5OUdL4m3P1cESI4mcm+eztQwK0/c9VwcSFDxGWlJWsynsSFaZh0gKMRuP8LfTFKjdrAnfFVII4/fG01oKuWEfHYL1X53YX5FlpLDLo/p6g4mCV+XLcx5MMcr9JulnE2JM35F2ReMjhnmsqWw9WwzTFlXTBEoMzo4x2at0Mfb0ld6uKhBDz33ovVwrxlFVtkuSSYzKKZ3LShkS7EsNmHSOKUFU9psab0KCGt7mZxZsCYLnvdIkkRK89J4VfpWS4JrXe+8gWoL11oEXugskuFu9ii7WSvCDPtjb3STB8Jpim5VMKaJfVCaVElLUS+wO3GBL4TO/ucGRksLDyBrJo6VImJWabS6Qwmry6uGZWike3E3pKjFJ4ew2w0wzZRgy9H3oWCDDgMc/C9sIGSpCE9/p2DI8MboYYigZ+sm92tA0GTY+qhhdQstQTKQqHQtlIOz6nnJNMihaSh7uY8phO1hRnU3IobDmpDSy5ThsO87SUixHyclVZ36j5Rix16gti+T4/m+DTYpJjqzcllf9RBRsNOOGGZooxM39fVq4NgrTkvxnWJii8CU5KYVLKNC0+5IhhK3AtgGDXQKlwGz/EbbApEB/hm3VB0KJEqmv3witBPO2n91ZrRKhXbeelZmUaMyzLy94rcTx4Ss3QxdG44zz/S2bqGiwAjgD+aZoPGn4/KOrOAbvBvqahsSxmG/nX7GyKBYX73i2l/fEYq485kKhXRy+eVu2qvZaHDr28m9Z3ojDxJxZzE7XeGTUbLh0Jj4eVafTX7vWxaNtrTx90rSf8CSDnb7MLQFZgUUvloQkoKbLoX3sWAKCln6Mbp2vgvsygfmOjwrJvtZTyykVVH/krXcZVOHGrvAVJYxEnGziM3WcJDAY3rX2CXuRODil+2daDXKTVcCpXDUqv5gHOYVqdCszN5ZSyVBpD3cEtKZhpuXiZ25xNP49FfKL+x4ab9KPKKc+PIz/AaDJis8=</binary>
</binaryDataArray>
<binaryDataArray encodedLength="724">
<cvParam cvRef="MS" accession="MS:1000574" name="zlib compression"/>
<cvParam cvRef="MS" accession="MS:1000515" name="intensity array" value="" unitCvRef="MS" unitAccession="MS:1000131" unitName="number of detector counts"/>
<cvParam cvRef="MS" accession="MS:1000523" name="64-bit float"/>
<binary>eNpdlD1o1GAcxjMUe4OUDA43Hp1uKhk7RlC4QUoQRMcDHRwqpu3pna3VeF5brVUrZ+v1Q4x6wolgI360lhaiY6mQoZTrINxYSoeOTiLm+WVIs/x4k/f/vM//I69h/H9KdoyVH2LVF3MvY3oXfsa0L/7W2tzW9/ySuPdJzN4Xe5uiwfr8e3H4Dfu/i/6I+HFddCbQ/SAOLoidinhOfoxddAZWxL5N8dpXdIdFczTmpcs9p2PfB5Hen5kT11pit+K8sVDr8KE4/Vk8qor9k6JFfocN0XXxQ159+OumLn/fit9UB29pS+uzq2Kzjp9ZceeXePK1eHWKvJ5Qj1uce0MM8LW/SPw76kV/CvjMse8A3Tr+Svj7Q/zhPPtfiMXbYtcr0bspZmriViA+J2+DfhUeMxdP0aO/5iPOS+qJ/hX625iBX8RT1Kd1jzm5I9rMTwUf7ij9Yu6MDTFCz8a3d5e86KuJbjCGHudl+e4wDy79afDdZ3+G/sw8Y3547+Ozjb828RlPPMH8reG3g4+IvDrXOZf6NGppvSPysWAJXxFzEVGPkP87PKaX1CvRS/qazJlZxscQ9ce3P04/oUufLfz75GMRbxHvQQc/DnEevmZ57+Nvn/ob/F8WzOE7Yn4MzolKaX/5ejo+ZK5N/BWnxe1l8qBvuQfp+vdwH4ac45CHPZTul0tcsXxsLsvp+y7gfgoS3/yfxUS3Yv8DUmPlqQ==</binary>
</binaryDataArray>
</binaryDataArrayList>
</spectrum>
<spectrum index="58" id="scan=59" defaultArrayLength="191">
<cvParam cvRef="MS" accession="MS:1000130" name="positive scan"/>
<cvParam cvRef="MS" accession="MS:1000579" name="MS1 spectrum"/>
<cvParam cvRef="MS" accession="MS:1000127" name="centroid spectrum"/>
<cvParam cvRef="MS" accession="MS:1000285" name="total ion current" value="598895.00000000"/>
<cvParam cvRef="MS" accession="MS:1000504" name="base peak m/z" value="113.07402787" unitCvRef="MS" unitAccession="MS:1000040" unitName="m/z"/>
<cvParam cvRef="MS" accession="MS:1000505" name="base peak intensity" value="256876.00000000" unitCvRef="MS" unitAccession="MS:1000131" unitName="number of detector counts"/>
<cvParam cvRef="MS" accession="MS:1000511" name="ms level" value="1"/>
<cvParam cvRef="MS" accession="MS:1000527" name="highest observed m/z" value="922.00409582" unitCvRef="MS" unitAccession="MS:1000040" unitName="m/z"/>
<cvParam cvRef="MS" accession="MS:1000528" name="lowest observed m/z" value="95.06350458" unitCvRef="MS" unitAccession="MS:1000040" unitName="m/z"/>
<scanList count="1">
<cvParam cvRef="MS" accession="MS:1000795" name="no combination"/>
<scan instrumentConfigurationRef="instrument">
<cvParam cvRef="MS" accession="MS:1000016" name="scan start time" value="0.5011" unitCvRef="UO" unitAccession="UO:0000031" unitName="minute"/>
</scan>
</scanList>
<binaryDataArrayList count="2">
<binaryDataArray encodedLength="1980">
<cvParam cvRef="MS" accession="MS:1000574" name="zlib compression"/>
<cvParam cvRef="MS" accession="MS:1000514" name="m/z array" value="" unitCvRef="MS" unitAccession="MS:1000040" unitName="m/z"/>
<cvParam cvRef="MS" accession="MS:1000523" name="64-bit float"/>
<binary>eNoNyHlU0wUAB3DdmG+CWuoLhZSQoQiYiqGiqHzZhldJpKiMHWy/328HV2yDTQEvNqZWZKAhcarjErHCK3w4CLehSFAkPiOgCdtDxDsQfeLE+vz5iWw/onnfuhvpGw8U+7rEYGAgv1nPiQHRsdN1ekQMwlcF/XUmOwbrp/Wta7XE4JPIjHwGnYfo8PumyQweuAOQnubycOyc3a1Tz8PglpOrXxh4SO+dwh2z8uDT6F50lxaLyte2l2aXWNzy8HA9xI0FM2E4iqmPxSjzyfkfrLGoLSNntNL5qPcvq6rh8MGlTdW4RfBB398U2ZTNR23J2v51Vj7spmGv6Tf4WHw2f8zEEKDv+PyzQxsE0IbG3TNxBVD3dY0H6gSoXtXdP5wtQHtwUFe+RYDAyAUzDrUI8GNJUVSzixCm3G1LNnGFcPv01hzGRiHqPDQWz2whRK6ecW0GIShbvWe0VYi2ZSXl0S4iBHhOUus5Iox/3LXY9YAIrGcMsyVbhKTkZdRWqwhM4YKrdfQ43J2bYLUw4uD5cKDxBTcOPWvmOwzZcaiemDZ0o+X/bxB9rKSJ0TNbuyTSR4yFj3lRiSwxGmZvDetni9EqVrq3E2KcWN893UMnxtWekD+268XY8EVPiZ9RjD0N3i9KzWJsdbs2fMouhj/rRGEfTQJmoK063UeCzexpv+9iS3D0cEDUc0ICbe36oIs6CVJL97ZHGyXIkH3et7tcAlvt6bZeswSVv4Z9eMsuwXaz26SuyQRsFR/k7qQTqByZ27PSh8C2BXttwSwCU9e9PF7BJnBw0P0lFUFgbMWzm5UEgda/cw47dQROTimSXzcSaEra9mm2mYCDFd81Yiegm3j1ro5Gwvkq9atNLBIddI83KzkkNE03/UwECfMSSXOOjsSFgkstM40k/jjerVxaTsKwz9wUbCERIJBO4reQKBoJyaqxk/Af6Z845SBBnfSjr6ZTGHHX125hUaifs2iogU2BnmbqXE5SyH+0vP2ejsJfZ2hjDUYK1f2Fi1dbKBR8t37Qy0Fh+M3R6l9oUqzxHXt7hS7F6uJKzzCWFP79WZpNHCkcFQ+4NYQULhEzf7hISlHz6ikjXC+F36Kkzy1GKTql8gitWYpCd8WpRosU59rmbdztkOJpcfvyeXQZfnaKvZtZMsRdWpZTwpHh3K6gC2xShsNzb1Sc0cvwJPDxndJyGYb63H4yXpfBmcyQ+ltkqP+Rdf+aQ4Yw5WyBmC5HgW9l4jMfOdryaqhxlhzjOQcKqzhyXFLym2+ScljdcmzsLDmo7qS8nXo55u2aJeoxytHbFvj1EoccAWXinlGaAo8ao54cZilgvntaM8FRoONGVaOOUCDT+fTLd6QCzob3exfrFJjzz7G8b/QKSE4GSNysCnjP415PcCigvRLeOMU3HtcZXd/aOfE4aqnR7bTEw/CGV+60x+NdEy8okZWA5rMhvxUbE8CRG/Ja6Yko1d5Js+gTUXCeyG1yJOJSUbXtHD0JXJ+190jfJGQmqhkP7Uk4FmysXV6dDFeu6W04+SXiiwwVXFYKDv0TupfwTUHk5FOThqgUdA+GOndUpEA++0FY8lAKzIF3Ft6cqcTzQZlX7hdKvPls4XumC0pwpU3C6ItKJLMj/s00KxFSVjHRG6TCg3gv4wmVCqXz69o2Xlbh/Ojwvi1mFYpLxzKmWVTQXy6j+91W4XdD2COvWWpoXhekf+SjBsd3UaZsRI2q5wO0zStS0ViSEJjCTgX/sRfTc0cqdozOCpERqVjK/DOhwzsNjuDGzlp2GtZGPEpQk2nIXagJ2nExDef78u7RvtdgTstnW4S3NYg/wK1eydHiVnPhjO+Oa+H9JNujXL0Ha/ffX/r39nTMtVz27L6SjiMdS5mbP8mAbfSMd686A1Op9vr9lgx00OpWqfSZOFTlZF4g92HyHZV2vstBhF69FrrmdhZmrtCNhyv1uHu7Z1O53QARKJLZmYP/AB2ish0=</binary>
</binaryDataArray>
<binaryDataArray encodedLength="744">
<cvParam cvRef="MS" accession="MS:1000574" name="zlib compression"/>
<cvParam cvRef="MS" accession="MS:1000515" name="intensity array" value="" unitCvRef="MS" unitAccession="MS:1000131" unitName="number of detector counts"/>
<cvParam cvRef="MS" accession="MS:1000523" name="64-bit float"/>
<binary>eNpdlDtoFFEUhm8jiE2mkhQKU1hIsBiwSWGx6QXXTrRwEGws9LqucdWo43uJmziaJY6iZMWAK/gYcX2AEQcRiwhhsAposVhI0GYLixQWYv7vFtdtPs659/z3vHaMMSYZ+lAx/37Ls+LoXbH2cY3Fga+ydy6JfzJx/3OxNyfueSxOd8Tdr8X4iPj9LTo3xPCY+OOBGKEbXRA/3RfXPxRnn4jBO3HsJfrSifcNja3Z1Zr8v8i31RYXu+LmF+jIn8wVsstJcVcuVhNxL/n9vi3mDXHpFX1DP75KH4iffCSOiMnIouztC+K2O8QT9+yzeIj+bSWfN5d496y46ZaY3BM3PuUedoTeMDrrmFOb/u4gPuL9jHmH6A/c+TnxJ31bcPru3mXmQ5+GmVv/Jufk3yZuC/4NPc5Tsdkijr7G6DZghu4KjHn/4HvRNsn/IvYV+kd8k7jV62JKP1PuLxNfkK+l7oK6uuSZkl85DtnfbzPY7HVJ3Jd59LhvYMC5PSF28A8mmCv+ACbsc0Dd5TX2s07cefZj3O9XTn4Z5xX2IqHuFN0W+fdPUTdx1aPMG3uU/qT4+1P0nXeTM9x3cei3Z/w64uP+vnXJL7T0hXj3Py4n/Dml1G3rfp2G78wqefWnec/6fbO8G+EvTmNDi//wvL/fIfor6OYunj3LT7Ln/K8C+m2oI2Kehriw8V+9db+OnD0dcH9Q8/vk8nHfHdePDv6MvHvsZeLmZit/AZ5w9No=</binary>
</binaryDataArray>
</binaryDataArrayList>
</spectrum>
<spectrum index="59" id="scan=60" defaultArrayLength="201">
<cvParam cvRef="MS" accession="MS:1000130" name="positive scan"/>
<cvParam cvRef="MS" accession="MS:1000579" name="MS1 spectrum"/>
<cvParam cvRef="MS" accession="MS:1000127" name="centroid spectrum"/>
<cvParam cvRef="MS" accession="MS:1000285" name="total ion current" value="605131.00000000"/>
<cvParam cvRef="MS" accession="MS:1000504" name="base peak m/z" value="113.07424809" unitCvRef="MS" unitAccession="MS:1000040" unitName="m/z"/>
<cvParam cvRef="MS" accession="MS:1000505" name="base peak intensity" value="254946.00000000" unitCvRef="MS" unitAccession="MS:1000131" unitName="number of detector counts"/>
<cvParam cvRef="MS" accession="MS:1000511" name="ms level" value="1"/>
<cvParam cvRef="MS" accession="MS:1000527" name="highest observed m/z" value="922.00226025" unitCvRef="MS" unitAccession="MS:1000040" unitName="m/z"/>
<cvParam cvRef="MS" accession="MS:1000528" name="lowest observed m/z" value="95.06367751" unitCvRef="MS" unitAccession="MS:1000040" unitName="m/z"/>
<scanList count="1">
<cvParam cvRef="MS" accession="MS:1000795" name="no combination"/>
<scan instrumentConfigurationRef="instrument">
<cvParam cvRef="MS" accession="MS:1000016" name="scan start time" value="0.50945" unitCvRef="UO" unitAccession="UO:0000031" unitName="minute"/>
</scan>
</scanList>
<binaryDataArrayList count="2">
<binaryDataArray encodedLength="2088">
<cvParam cvRef="MS" accession="MS:1000574" name="zlib compression"/>
<cvParam cvRef="MS" accession="MS:1000514" name="m/z array" value="" unitCvRef="MS" unitAccession="MS:1000040" unitName="m/z"/>
<cvParam cvRef="MS" accession="MS:1000523" name="64-bit float"/>
<binary>eNoNyXs01IkCB3CMIVdkscWlW4xSZzePtdRN9GWobUhZpRmDmfn95sV4zYwmj7LNI7UntkVrHxeJibwfyVIiM8OmNkpa1dpuYXH3RGdFLe3a25+f83GwHGXYGY7ggzUWk06mTNDqX13PpjPxpKhtvVEoE+b3FjNLNUwwfNnTBj0TFHlApxGFheQtjtupVBbWl07FuwezUB823twewgJFdNNFp2bBQvrxZfNcFho6DzdMG1iYKXHe8b1pDHLMFgcbQmLgybwz9kQdgyBannmZIQZrLLVNViZs/OgV8mCAwkbM/ZXd0XQ2pP45oIayEUhG+lZp2Hh/cf4RDGwws+pMzfrZYD9/e/oSNRbOs1Nltbti8dTOLvtmSCyOc0papjWxSDCb7U3ui4U9/aJiyDQO3zWKtlnviYPRhgvzxpo49H672rn/VBy+pIbXrDHEYSiXWjjaF4fNPSHDQabxuPir11UDPR5vX7FXGzTx2H+9u8jHEI/sJElaNoWD3dxMx24qBzSizfJFCAdWhzO68zQc+P5y0Lu9j4Px8tj8RBMuZhunKsJcubj90zXtZDAXVR23a3oJLgKMdx3apeIihrMsD1VzwSCfZzIquDi+aoZ2VsdF+Q75XME4F7Y7XW89MeGhvPAr429deUh907YvOpgHi6h79/t5PNTFG914RvCw4r4gu6bi4eLB3AhGBQ9/8huYEZU87Kh9MPuylwcTfc6VCR0PrCtrVXfGebAOjtx3gELAfui0+WpXAgJVpDudRuDId/F1HcEEPl959TwhlMCWQ3ugJQjI/POKnqkInO7iWIxVEPhksqapRUdAGcO06B8n8P2kX1K3CYk56YbqgzQS0vjLMn86iR5B5KnrBAlxaFeJUkWiXj5598NKEvcPB9yi6UkYWRR4OPaR8NQkOxSNk7DtuuHTPEGivWQpwo/CR+5c1/wHND4u3SgQ3g/mo31ka5I/wQfP213hR/Lxd37n6LSKj8Ull7jlCj5SZFWFXno+Oi8V1V6Z4OME2zO/xUSA8HqaUxdFgOIxzR9+NAEsF5Q3Q+kCZN9ZNXCDFMBmacnRRy1AKUuxllIpQH5Q7JlM3bt34/U06wX4d2ygx84JAV4vR8jMKUL856nnplaaEJPdKz5n6UK0+bW52ZFC8Fc4J79SC6H/+FTd8UohXjrI/8rvFeKb3U42h/RCNGb+WtA0IURYRd0JKUWEL0xFd81oIjB/v+xu5SbClnXVPZ10Efa2WJo9IkWwmH3QSihF+Cvw5ZS1VoTtGWGvP9OLUP+47oDXhAj/Fe6fHDMRYzlP1lVNE2NeEB3WQRfDZujh8EtSjOoDHRd0ajEeRXx94n8VYqQw1g3aasXY1vrDBsmEGKUO+VR7twQcHSk//08yAWudQn+eUiVg0PrcwNnKBJiJ42ZS9O/85B9j5hMJqJ7RjeTSEqFhqV/N0BNxoJ/s9icTYbDv2z+qTUSIr+YyOZmI7u1Vb97QJPh688kLC2oJTt7aNOamlcC2o+vQFr0ENrU1u4enJDjDyUr5kZKE83sSdwa5JUFuR1meHk9CpqtD9OJEEo61nzkVWZ2MpJkahzTTFLz3Z/eonVsqfj6yiznPT8XAZ+EPa0Sp8Bj4oZ+tTcVUeMC2wZY0LPjUBEa1pqGz657xi9/TMLfEaHjoLcXVjavoJ6RSaC36o6/ppMCHTmYZ81KcHrq539lWhvJz69merjK4Kkrs/o6UoYzt7aIveGfqb0375mUg9hr94feRHIy9Z20douSYysqwHtqYjuSfvJ2bgtNx1apikNGajreFm+ZbhtPx1GPR3nk+Hcf8XTYbnz+KnNCgxqDWo/DpeW3IGj6K1oKmERpdgVuSqhdVMgUyMpTrCJUCOY8Xxr4oVODL283U9fpj8Ntw0EXyaQbaaiPPeVVmYHv28+LRTzMh7XEOcKvMRHHjN43mPllY6+t6zjsqCwH5toFG8izMPR6K2kpmo0zx+F8KdTauHakuKyaPo9nobnEAcRI2qz63+G2rEo4lb0vfYyghloePu+qUGMlVL3sOK9FhvZHPD1ZhyfPZ+x5palhd3ZrELVRjh53ZRdN7efg/zx/Gyg==</binary>
</binaryDataArray>
<binaryDataArray encodedLength="780">
<cvParam cvRef="MS" accession="MS:1000574" name="zlib compression"/>
<cvParam cvRef="MS" accession="MS:1000515" name="intensity array" value="" unitCvRef="MS" unitAccession="MS:1000131" unitName="number of detector counts"/>
<cvParam cvRef="MS" accession="MS:1000523" name="64-bit float"/>
<binary>eNpdlDtoFFEUhqfSFIKjWGxjnCJIOlNYBKux23IKS4tBLFKZO74fcZ2srzWGMBExq4k6vsIiEQcfsDYyqMUiAbdIFS2mc8stA4qv/b8bGLf5uHfunvOf/5x7Hefvz//g/4Pz84645dGA8drHAfN961oXn/V9lXNLr0X/rBgsiTtfiofuivV34m5YzIrmjDj8XOyeFvc/FL3jYvJArD4Wt2bozMXvr8Q4GtDds/3gYP27q/0DT8X0rfiDep15sfaGNfkTuCwfnI2mOIP+2XviRIN96u23xPdP5Fed/F/53+EF7Q990bqFXzlx2lfIP0X918RP+Lh3WTyKHnNbHL8hdog3jB9T+PaLOjz8XkO/oY+rKX25Ka6viEfwzZtEF3rGL4uVq+ifE5vTzMGiOJKIO/B3YgGfiONcpC+wOMk8nRDHqKuNfxX6lXEu5FxwnX04FPN/5izEV1MjHnp3oS/ne3WurMetsyZPg/zNW2IPH1ZeoJ/48Xn6gf7kFD4adNKHjPg+8xbDHvr7M+jgfA+/C+Kk5HGI36T+FnEb5B+lLhMRl/Mh+UL8LKgnP4avnE+534a6O8RP0OWipx+V6/TIkzI/OfMVmHKfbRzDOr3E/jn6SJyE9yDAZ+8C95P7M0bcwp5jzr6hO6DeDB896ujEZV2VZ/hSK78HKXF9dHXJWyVe+z7n6EN/uvyOhdC1deJ7Rvyc/QI//Og/3bYf6AxZF+iJ7b2hj47tg71XrDfog4vPeVTWEU6W58P6aedtG+9G12zexz/4JwMP</binary>
</binaryDataArray>
</binaryDataArrayList>
</spectrum>
<spectrum index="60" id="scan=61" defaultArrayLength="208">
<cvParam cvRef="MS" accession="MS:1000130" name="positive scan"/>
<cvParam cvRef="MS" accession="MS:1000579" name="MS1 spectrum"/>
<cvParam cvRef="MS" accession="MS:1000127" name="centroid spectrum"/>
<cvParam cvRef="MS" accession="MS:1000285" name="total ion current" value="597294.00000000"/>
<cvParam cvRef="MS" accession="MS:1000504" name="base peak m/z" value="113.07403069" unitCvRef="MS" unitAccession="MS:1000040" unitName="m/z"/>
<cvParam cvRef="MS" accession="MS:1000505" name="base peak intensity" value="268309.00000000" unitCvRef="MS" unitAccession="MS:1000131" unitName="number of detector counts"/>
<cvParam cvRef="MS" accession="MS:1000511" name="ms level" value="1"/>
<cvParam cvRef="MS" accession="MS:1000527" name="highest observed m/z" value="921.99225230" unitCvRef="MS" unitAccession="MS:1000040" unitName="m/z"/>
<cvParam cvRef="MS" accession="MS:1000528" name="lowest observed m/z" value="95.06343880" unitCvRef="MS" unitAccession="MS:1000040" unitName="m/z"/>
<scanList count="1">
<cvParam cvRef="MS" accession="MS:1000795" name="no combination"/>
<scan instrumentConfigurationRef="instrument">
<cvParam cvRef="MS" accession="MS:1000016" name="scan start time" value="0.517817" unitCvRef="UO" unitAccession="UO:0000031" unitName="minute"/>
</scan>
</scanList>
<binaryDataArrayList count="2">
<binaryDataArray encodedLength="2148">
<cvParam cvRef="MS" accession="MS:1000574" name="zlib compression"/>
<cvParam cvRef="MS" accession="MS:1000514" name="m/z array" value="" unitCvRef="MS" unitAccession="MS:1000040" unitName="m/z"/>
<cvParam cvRef="MS" accession="MS:1000523" name="64-bit float"/>
<binary>eNoNxX880wkDB/BskzrnpVDpN0N1uuuOoqKnPox+0kMcw7B9v/tus/FgNORXttGlnrpTyXPiPJvnIZJCcndF7Qd6Sde47ir6cVtPJRS5Vz8Ynnv/8za5VfBsdZHQvhKU+zDYaDx2tfQfLDYy981Z6xDIxtxDifrzSjaSP95I6tKyYfNGnDBEi8Ko4JtUumUUkqI/XeDnHwUHLnv304Ao2Ge2vG9WROG239kJelEU+tzb707qojCn/XhwOyMaivCJhGBWNAKyLk+ZAqIxzh05Xq+LhueEiXaRHoPv149cnxMYA36pdXmXMgYXF38/46WLQdHg8J1pfQyeKFZM+jE4iFzuoKyz5MBj2rrjww4OCh54DV8L4MAi6CXGlByk7XYPorQceLPzRov0HGz1oVRtjFikR3hXWeyMxe7Lw8YsRSxo2907bhXGQv9t2k8z2ljkrR/Za9bHgrXBwuzJiMPPLhHDBlYcDmR8HnxLGYey5yrFRl0cZr8e0mjp8bgwc2Lpz5bx6A67/5U5IB6NhoCaGmU8Ng53PNfo43Gl+ZyYT+Niv/Wi3q1MLqab1zGCXbi4Wdwd8Nifi/Tfm8J0BBekeeDSdjkXfWeWWO5TcLH3yo+aZSouRmsGKks1XPyprJ/41siFgP5iwSMaD1qLiw9lTB7mLf3jVII/DxWNr/PCWTy8iJm60c3jIfPI7jJrkofhw/eVbXIexP968PdAFQ/rBzhrJGoerpeHuY9oeNh1eoX6ppGHWMc84yYaAZ9e+mUencAXx9Rj85kEtn3MlPm4EDjaQnq1+hOwXSs4G0MQkC7wDfyfnMDQpU0eA1UEtkhWx+tUBCLMW26f0hC4snj2y/1aAqudmb++MhIQ+7IkOhqJYaY3M9yFxNVH/hXeLBJHOt6JOgkSG3rfXL8jJ/Gg/9Un1ioSstlJG181idniEbc5WhLu1Zs8tH+9+Ww4U6gn0a4Zbys0kjDlNlR1mEjY5Pr+6UPnI5HIyo5w4eNRVvji4/58ZPZYSueRfHBruSHv5XzUzC7xeKrio9qJOrpIy0ddbi5PZeLjQmfhngo6hYaKNbeYLhQ6o0fqtCwKjWTQ7GGCgvOR/7i2kBQmWndMMRUUHidH7vhUTWEVa/J+r4bCtnUHIpu1FKpti5dvN1F4IG2qyaULYFNUy2p1EWCe3/7Sn1gCuDXwHnqSAnQO+Rw4rxCgeXN0ZpJaAD+22stJK8CqCV5AuUmA69/UGpLoQgSKumzNTCEc2EvC3rKEiF6URYlIIQb1ep1TgRDPeP8VrVYIcfSC17X51UIsDLRzr9IKsa3T+/VakxD1d6SD0zQRQvbar892EeGa/Zf571kiRPo0frDli/AuuMHmM7kI3WaypVEhguHppHpKLULt2CpTokkEm20cOt01AYEq6nEuKwEFE+FnkrQJYEykn3tnTIDlvaKAlywx7nk66NpIMcSquSNSlRg/cKlnowoJ5PYHtNpqCa4GrRgI1EpQBnx3zyRB0KY+q6vPJfhubOXiPnoiNlja1XNdExF6IaZ1Rp2Ihqp9XuWmRBic//l4lJ6EE8wlN066JiMkpG/ZMD8Z5yrsFGaPFBxpnD+f35SC8hlDbbwmBe7617sM4ykg3ayYtQtToTrmG93vkQrL2eQeWWoqfqtrecNqSQVVH9fbpUmF8rdr/z74NhULisdjk2lS1MSeL3C0k+Llw8LxlUwpQi/u1E0apLC7cbtm61spivstOeF2aejQldFKPdJQ0t3NCfRMA7/H/heEpWH61jSxsi8NrTkWxYNO6ThRoVl6yj8dkucnq3c0pSO7k9oMTToUbWKruJKDOLVw3Q9rTh8EvXJDZVLfQZwUhBrbpTI43lljVSKXIelDV3NHiQw7aY5NPUYZXJ3z8yuIDHwRGtV/WpqBYMlN+d/UmUiVnQk55pmFPdXnXOeGZaGMcSZn9cZD6IrMcN9FHkLdM8cn9LRDePIxeB6blY0/UqyK/MKywZmOGN9D/vUWu6+yFdnIkT41n1dnw626/NIe1xxwGQ/jK8kceNXt41ba58LK171wsDkP06KlI3fp+bhr2N/7uykfU+NNcCMOY/LFrwULNQVY1m9RtbavABFNGT2h/nK8Xt415J+iQFyG06WEEgW+rv/oPPbLcfwfwlXyfw==</binary>
</binaryDataArray>
<binaryDataArray encodedLength="788">
<cvParam cvRef="MS" accession="MS:1000574" name="zlib compression"/>
<cvParam cvRef="MS" accession="MS:1000515" name="intensity array" value="" unitCvRef="MS" unitAccession="MS:1000131" unitName="number of detector counts"/>
<cvParam cvRef="MS" accession="MS:1000523" name="64-bit float"/>
<binary>eNpdlLtrFFEUxqew0EYvaLGFyGC1jXDLFCKjNimnCGJhMUXAFcTs5rGuGpNJfG006mgER/Exio9VU4wvDFo4ndoNFpJy/4RFEFOJxu83xc02P+5wzrnnfN+563n/ftuKYB3eprti45Z48LP454e45YuY3hd/vxbLWFxMxZcvxON3xKG34vdPYv+MGJ8WDxCfkm8ycfW2eOK5+Pgj9Xpi652YTP3nSGT2rzPYU+r7KPnmmTivfuM682bT4vY3YqQ6Xm1e3PmEOkvisQ+ivSl251wdQuJ3wa1fxQn6zh6KR8g/+g0d7qHLdepcpe8Z9L2GnuhzCD06zFe7RBzxBfGH8TNE/9oD0aePLj6P4mcdH0t8yy+L+16Jux+JQYIOF+l/UhycRcfz4jB9rXbZC/LDC+LCe3Ez+kYnqT8uNrk/OSWuoXfO3jSoU+LbL/ZrBf0i7s+Zq05+wv6t3UAn4nZwThepu4Bv5GdXqDdBn5Pu/PYc5P4GeT+X8RcdTIe4Wfxi7h7xdsb1I2e+hLyM+7MWum849ysf0alHX8v43Wfvh5gzIC6hjwF1OviYxu77KPC/xP+izRn65BvuzZr4Tp8ljJnToF+XfnLm9GFAvOV+yz0JdUequdibbEz0xl39St51zj4N07836/q596n7/gr2xZJnmS+kbpM6Af0a7u0vubpMc/aZx5AfUm8FnX2+B1Nuvep9l8wdV/tAXNxy984yT7PSG13CtjvPgHqWPI/4aMzdI0P9qOXmV+/Wm3PzKv2q+ID/pQg983bwF+I0AUc=</binary>
</binaryDataArray>
</binaryDataArrayList>
</spectrum>
<spectrum index="61" id="scan=62" defaultArrayLength="234">
<cvParam cvRef="MS" accession="MS:1000130" name="positive scan"/>
<cvParam cvRef="MS" accession="MS:1000579" name="MS1 spectrum"/>
<cvParam cvRef="MS" accession="MS:1000127" name="centroid spectrum"/>
<cvParam cvRef="MS" accession="MS:1000285" name="total ion current" value="616692.00000000"/>
<cvParam cvRef="MS" accession="MS:1000504" name="base peak m/z" value="113.07425202" unitCvRef="MS" unitAccession="MS:1000040" unitName="m/z"/>
<cvParam cvRef="MS" accession="MS:1000505" name="base peak intensity" value="262454.00000000" unitCvRef="MS" unitAccession="MS:1000131" unitName="number of detector counts"/>
<cvParam cvRef="MS" accession="MS:1000511" name="ms level" value="1"/>
<cvParam cvRef="MS" accession="MS:1000527" name="highest observed m/z" value="922.00003431" unitCvRef="MS" unitAccession="MS:1000040" unitName="m/z"/>
<cvParam cvRef="MS" accession="MS:1000528" name="lowest observed m/z" value="95.06340865" unitCvRef="MS" unitAccession="MS:1000040" unitName="m/z"/>
<scanList count="1">
<cvParam cvRef="MS" accession="MS:1000795" name="no combination"/>
<scan instrumentConfigurationRef="instrument">
<cvParam cvRef="MS" accession="MS:1000016" name="scan start time" value="0.52615" unitCvRef="UO" unitAccession="UO:0000031" unitName="minute"/>
</scan>
</scanList>
<binaryDataArrayList count="2">
<binaryDataArray encodedLength="2408">
<cvParam cvRef="MS" accession="MS:1000574" name="zlib compression"/>
<cvParam cvRef="MS" accession="MS:1000514" name="m/z array" value="" unitCvRef="MS" unitAccession="MS:1000040" unitName="m/z"/>
<cvParam cvRef="MS" accession="MS:1000523" name="64-bit float"/>
<binary>eNoNyXk41IkDx3EZ8iurg7botAYV8YSW8CufMa5StISYYWa+X3Mw42EOEibMjHSwldrNkqcy2s0qP6Q2lOzM6NLaxm46tsuMCB3Y1SaqX3+9n9fzlu53Nc7RxeEloyHbx2wHnF3VWdn0HaiTZIxaBO/AAmXHp3LVDiy+UBl9S7sD9rnKuX2m8UgPm9o6aRYP82JzmllgPNzn5JKXguKRv0CualPG4+d713xs9nz+g7SB57p4VLU2914xS8Di0nZpUVACREU/jcmVCYi5/k3UMV0C/NKzN9+mMNCYOfrMJpgB7tKqlzdVDEQdc/8VOgYYliVpc64xYEK2rD9hzoTMbvPIoQAmmob2HegIYuJpjq3diIqJSEK/epeWCZ3WzeRIJxMtC2LNu80ScS4CtZYhibgsPVV3vygRHwfig010iWiom7Te35mIuxvyltDNkpDiOPHPID0JCUMhM39XJcEQaozaokvCcmeLCxfNWRiO5JtPB7Ew4uf8pUbFQofdX1YdnSwofZ9f5JuyYXVjyBDhwIbTXJcj0VQ2HO4vPPA0kA3jylNO1wk23ta8dwxXsLGle6VJhJKNuBvz3Uyq2fhhj0lqtoaN7ef+M642sLHTN/v2sCkHG/u+Zuxy4EAjVMu3B3LQ2h4QpuVwoKpbwxohOAiunHLUKDho9F0ZEl7NQS9hNidczUHKPXnCLC0HWQWCvCYDB74cpjCOQiCybfDwXAcCM22W3waVQOixsNmNgQT2NpgZ4gkCyyt/89MrCFhTPV49PElgbNbtgO5qAux1T1af0RCwWvynk72RwPhPTyY7TEkcWbL7dCyVRExIbfEGOonebTZDDwgSnKty8TMFiSCF4bCtmsQMec2r/VoSUx/jV8V3ksjvyufkGUhcK8l950NJhqy/zjqMmgyG3dJnqsBklFsHFbiRyTjYfrrkjSIZQW99xpapPzs903qlNhmi2Ud/vGFMxpKWnkOHKVz82MMc9adyMSzpfdtN52L6wh7ufoKL+qe719aTXLCau0bDlFx0NRfs+auaC/2t+zSNhguX2ZeIZi0XlEZRZoSRi/sHJlJWUHhY9MDjxf+oPBwv9l2eQedhjpzRsJrkgfq7frRNyUNL80jnx5M8HIx97futmoeMiJjL7loevHx17RVGHt5tbPu7ypSP6Y+PnRopfNiHj309g8pH9qeAgat0Pvzd/b3SSD5CH/0ZOargoyhzVuVGNR9f0NMWlGn5WHx+XuRGIx/ryG9zP5gKYCGfYSiiCqBtTS8YoQswbQgdpSQL8G+uY7mLQoDb8HB9oBQgZiQwv71agMTy9lef1AIQfqc9azWffXS/aoVOAO8r63wKjQJ8JbpS4URJQa/fqcFWhxTciVA1DVNT4Bl4foKrTcGy4+ejLY0pCOMOrf2emor8wTWPXYJSsf7O29BBMhUuXQWVadWpeHj5G2mvOhVOA/tyaP2pENaVBhgchOgXE850RyEWrTB3H1EKEb3uuGtNjRCvRZvmMbRC+GxcNvHGKMS53768WzpTBEbydxd9HUVIzcpDvVqE1zN+2cbXijB+7kKao1GEsPfhVm/6RVgzI/9MlGM6ViwaLJnHTUdnO/Nunzod2k3Da7q06Uj9eJP2aH4Gut+s7xzwyAD1Q9+tuKYM7DybNv3vHxnwWzi5wTCWgevLqnzcrMX43qvm1FMPMRzyBllGmhjvb0jXHxKLwS6uW+HdLMaWaeXZBo0Y6RYBDYt6xPjgF+WfMi6Gl5fOfpW1BLbRw2NuDhLQv9vuOukhweX3++y9JRIIIyoYIT0SJElPNLHGJahnOY6lWEuh37aQRvOUwj130t4pWooMfVfpYLUUvbpfmcd6pPAeczjpOi7F+Via7y1rGSpb+q167WVYc3CkxJIqA2/ehLbIU4Yp9zBmTaAMtv89qEKTDKWiK31xGhm8+5Ia4npk+Fl/vrRgXAZi0cOQgSOZiP3h0fOlTZm40f6aruzJhMJ5urRRkoUNrOwt28qyEE7ssZ36XI7x5lJdUxYma+9OGAxZWEWb+yIyaidmX7q+q1mxE9WzHN/dK9uJ+Zsb6Q+jstGTKYwIUmfD0tut2MRmF+YH15J3oj7Xu47hbZODC0M82RKvHHjVbnpgQc/Bib1xL6clOTg6vkpfQs/FXnmoSyyZC7mdPk6gzIX9VUXFXnUueGdaqxT0PNhKdPo2Mg9RL0nzyD/yoNotbnxsIwdN+UtPmVGOmpfjTzh/y/HwlUX5C/pudD+LPaSn5GPtZL2E0p8PS0U708W0AMVvK2KWEwXYOtXRNN5SgGsDWZyZLoUoo6s6+E2FsNuQbhWqKcTmc6PXVvcU4lLf1vAwTwViTtUt3B6owPUrrK7gDCWO1E9X+WcrIVJ5ljPLlBhIPnpWWaFEsfLDfJM7Jfg/Wp1Pow==</binary>
</binaryDataArray>
<binaryDataArray encodedLength="868">
<cvParam cvRef="MS" accession="MS:1000574" name="zlib compression"/>
<cvParam cvRef="MS" accession="MS:1000515" name="intensity array" value="" unitCvRef="MS" unitAccession="MS:1000131" unitName="number of detector counts"/>
<cvParam cvRef="MS" accession="MS:1000523" name="64-bit float"/>
<binary>eNpdlD9oFEEYxadIkSLFFUFSCC4iYiMcYnGIxQQsRCwWUZBgsSB2wezFrJ4XcxlNTE6RsP5XVFhREcViI0HjH+SUIEFSbCF45WoVRHCx8SpR7/tNMbfNY3bmvXnf+75dpf49Ax/0f1A77wi+vddFM/S+i632F1kf+CT7xX3Br0uCuiFoeL/xieAP9I6+EDz2SjDkfNMIbngq2Lkq6N0S3IreR/Y3vxP8+VwwjbrY7isNd9ftTN4Pwt/1TLAuPs32FVl/hx8KX2VTgr8SwaUbgpte4+ua4KFFwZGH1PtIdBfXZD38UjC4LphQz29yazyANyfYf571ScH1puAWyV/teEwe3L8HvSP4+0Y+o9TTuSu4Br/Euc+8Pwhuu+j2aR/39M/Au4B/8mnNs79A7pcFd3O/z3qE+vtu4mdWMIav6HdYZ80cvIG3Sn1lfCxfgT9BDjXm7RK5obtMPYfJaT86be4fxV+Abn4KH2e4l7o0envPCf5hfvQkOcCP2Tcn8Ev/NHp6mnsm3LoTdCr0P6hS12l0qC/jfArfx2+N+zPqWol5j14yhh59C5jrFJ8x+mVbD/oZPgp8ry/0nMOfj44Xsh+5c1KgU2ZfsV7Fd8C58jg89EKwQq6+ze84PHL1rU/j+i7B16Gra+seYB41+ZjI7X864/KaZ6mz4fqy/crJp8L8e/QnIc+w6s63nVufujvoxdOubw0vnnRzGbxNvfjWtr6e+U2r7v0hfkzd1a0xPx78HN28py9q3vVtxlxd+/+030FOHQV5pqzNbE/u8Fu2v+jnDZdn8ygiN6fC3j/l1m3ztn0N+C499gPmOLP8cXdeh+wc0E/FfkB+Cd9bC92Y/462/7NI/wUm3SYl</binary>
</binaryDataArray>
</binaryDataArrayList>
</spectrum>
<spectrum index="62" id="scan=63" defaultArrayLength="246">
<cvParam cvRef="MS" accession="MS:1000130" name="positive scan"/>
<cvParam cvRef="MS" accession="MS:1000579" name="MS1 spectrum"/>
<cvParam cvRef="MS" accession="MS:1000127" name="centroid spectrum"/>
<cvParam cvRef="MS" accession="MS:1000285" name="total ion current" value="650537.00000000"/>
<cvParam cvRef="MS" accession="MS:1000504" name="base peak m/z" value="113.07423905" unitCvRef="MS" unitAccession="MS:1000040" unitName="m/z"/>
<cvParam cvRef="MS" accession="MS:1000505" name="base peak intensity" value="271783.00000000" unitCvRef="MS" unitAccession="MS:1000131" unitName="number of detector counts"/>
<cvParam cvRef="MS" accession="MS:1000511" name="ms level" value="1"/>
<cvParam cvRef="MS" accession="MS:1000527" name="highest observed m/z" value="626.29949225" unitCvRef="MS" unitAccession="MS:1000040" unitName="m/z"/>
<cvParam cvRef="MS" accession="MS:1000528" name="lowest observed m/z" value="95.06317873" unitCvRef="MS" unitAccession="MS:1000040" unitName="m/z"/>
<scanList count="1">
<cvParam cvRef="MS" accession="MS:1000795" name="no combination"/>
<scan instrumentConfigurationRef="instrument">
<cvParam cvRef="MS" accession="MS:1000016" name="scan start time" value="0.5345" unitCvRef="UO" unitAccession="UO:0000031" unitName="minute"/>
</scan>
</scanList>
<binaryDataArrayList count="2">
<binaryDataArray encodedLength="2528">
<cvParam cvRef="MS" accession="MS:1000574" name="zlib compression"/>
<cvParam cvRef="MS" accession="MS:1000514" name="m/z array" value="" unitCvRef="MS" unitAccession="MS:1000040" unitName="m/z"/>
<cvParam cvRef="MS" accession="MS:1000523" name="64-bit float"/>
<binary>eNoN03kg1AkDh/EyJJRe82qL0mFEZTtcTYi+74wukqswDGZ+cxrjGMOklJgZR7ureik6t5AIlcbxbqV3vTODENXosvXamMjb6kCtbMrbn8/n/8d/cccSM20YAkjFTwINw7HRo+FyEj0cqqISE5Mt4bgqHzlRrAzH2nOLdS2acBw9O31+wIAB8WWXB5ZGDEhOtk2M/4OBraXVhuU+DPjdtShqUzDAzCA1zMthwIbqZ96vZWD5fXNWk2EEkifSrXf5RGAqZlm2TBGBBpOP2kJtBPKq/322lhSJ07L6nr9viUTmA6ebvygjkd1uNStQG4lXpoeVc1ojQXtpf7nGiAmFt9fnEi8mVoTb72n2YYKnbNoxR85EwrCyZljJxFClwoutYUJSfc0kqYWJ4ADFmRbDKHzakzhssTUKJxy2KdoUURCkfzJqzo6CnU/NLmNtFH78MEe73TAaO9+3GFbTo1EZamzVpYyGt/2Qb6A2GtL2a22NRjHovF3Z0u8Tgwv7zzs2KWPwuyrJ7mZLDEp8YgSxBiww/S0D/G1ZqJ81+C6IwsJ3xV8ZfTQWRIet0UqwYHH1J3jJWdjqVJQZpGBhzZr/HVteykKg419Lc9QslA36FpYMsHD8RMPh/xqw4czeXlJsy8b4DY8luTQ2wu56599ns9G3/E7te4INsVWdeaOcjXzXgpPiUjZCmRu51DI29vWtPz1Dw0ZeUXtJ1wAblvqHXVUzCRTVzFgfTSJQ8cfzAFNbAv53y7+jUQgc/yo90kgjMGM6obiPIJCbytzQJidAfh3Q23GBQH3gmXl3Sgnsbn37OE1N4PwLe7cIDYEuF+V8Gz0BepDHw3IDDsgzJ48IKRxol5FbvegcHByvNn5KfOuZFJeTcg5E/Va7CQUHjbTu1Z9KOBi6WdlhUsaB69Te/CoNB2FaC2e/Fg54puz+8wMczN/56M01PQfVgwMjziQuLn9hwYbCRbfZOfPTNC6u0fIS6BwuYj7kC2/Iudi0+e3g3DIumlvrT3tquBg1H7JN03Phof1gf8WAB8MUycxqEg8Rx2Z1+FB4GH2RmneCzsN1o5+Cswkept2+7O7k8JDbXjPlLeehxvRse7CCB446aHqylAdGaI57lYaHqXmMsJwXPMR5zD5F1fPANy+4PZfEx+QQP7CRwse5PdT6GjofjNt3q0cJPi78fHZRmYKPxZcTKK8u8LFkpdMZyzI+hPWNmV/UfJjZWXCa9XwYn3zjm00SYILcx/OkCOBO45Nv0QUYCsi7dowjwDm/64+3ZQmgpJ1xoioEyO954ka6KIB3SE1xoUaA1M8ttXS9AGG9cpreQIh3jLkmRRQhim3Td47RhRjscYitJYQQuXtQ5nKF6Olc0L1WLsSoQ6P7eJkQIxv3s9UaIajcYkqnXohNgr8eOxrGQmWRE21gF4vnafcOK+mxoM5Qtc3nxiLOPsM6vCwWQYIV3BhNLN7e1Tmt08fCihWYFUgSIfbX0Rk77ERwvTfeuspeBN97vZ3rfET4z4Is6oNSERZcHBYVXBJhkdy/0VIvwlOdmW62YRxW29g0PKPEwceHOvZQEYeXxpee7NDEQbvNPmRYH4fHGyffnRqKQ3GnpCbUTgxH66iOS2VilItWLczViLFnW0u3p16MtuTXIbco8aj93doy8WI8vjff6qd+GY85O3qS24gErP9VRY3XJGB4+9/+tLBLxK6PDxTT9ESYdTT3ywWJ8P3oEgl9IgTdBxZvf/nNR8P3yV4lolzWkFBtkYSgGrO8putJWFtc9wehSoKDzXuyTJ2EV/QXz/x1SRhYYqe3IUtgtmaVsNdJAqM/A90OSSRI+ad0clIlQet1qr9jveTbxznu7WoJ7KsaPsvGJBAcuqdeSU5G3sq6Wk/bZMjiC60CnZMRduD8EWNdMqpHu7zDx5JxxrB8aKGBFBsyj3RIyVIIQ4tmr3aWYlbTSPYOmhQ3DNK0fJUUtg8jX356IEWpaUl3tU4K4sb13kVjUkS+/hqdR05B/6XKup5lKQg/6jkybZsCuXLRuypaCvghvzXs46RgoqjLaJsqBb5Dpk92qlPws5rxy48FqVjFNnGbKEyFzvVWrbkqFUu9KzK4ulTcWFMptaXLcCWgQDyWLEPrQJ5LvFyG1elG744XyJBuY//6k06GzdRNob8NyMBkhDz7IXkvxgcipy4Fp2GQ3DbThJOGVs957xdI07CsT2ETqE/DlUfpFXXO+1C4UBL8OngfsiaPnrtP3o/EonXmFJf90KwUE3GK/djtflaaEpKOXvUPG3M56Qj+14rZYkU64pwfFVSUpeNYJlX8nH4AfW/3VJZyDsDlY92WzZSD+Hx178eldgexbj5ruEB/EOIFo2Jzwwx8JXNbT1EyQOwdXL7SJwOOT6dc20iHwP9eRJrUH8KExQZXOyITNu4rls/VZWKgYuSOQ3AWLl5d67dWlQW5ax3J7WYWrio93rips/Ci6skiB10Wrli1SyKc5ciwfrswmCbH0y1N3V5JCuSv0d+npinQXOHE5BUo8H/+DW7L</binary>
</binaryDataArray>
<binaryDataArray encodedLength="908">
<cvParam cvRef="MS" accession="MS:1000574" name="zlib compression"/>
<cvParam cvRef="MS" accession="MS:1000515" name="intensity array" value="" unitCvRef="MS" unitAccession="MS:1000131" unitName="number of detector counts"/>
<cvParam cvRef="MS" accession="MS:1000523" name="64-bit float"/>
<binary>eNpVlDtoFFEUhger+ChGbaxkixQpUkwhukWKEVJYbpEihcUUFqmyk5hkd32Eq9nEVTdhjBpXE8P4QFfxMWiKBdcwCIJIkBFEUm5hYblVWNBC3POd4k7zce89r/ufc8dxHMf8+uw7/z/3obAWC/fSPtP6T1m//Cp0ngiXE+HvmvD4U+Hoa+EB1n+2hKfawi72uZIw/0rYuyOcJP+PZ8Ldt8LNbeHRd0J/rs+NNfd0fx1My/6+78LxTeH2c+FH/A5+Ii51jLSIVxGeQ4fRhvAIdf9lfZg4Nepuv+jTrH+T9f4Pwuo691iV8zrnw4+EE+T3rwuDBaF3S/iF+s822d8QDtWpE70C9Fp6L8zwaz+g7jXhocfYl4Ut1gMrwp03wjHi7V4RFmAyJexQZ7IojK9B8uygXxgJm+g7co99IzwDC5fJt0Rc9hPmI+G8UBUdT6bsEz9/Ff+bzCf2kdg7g7fRBb2PUfcY9eTvCk8QL71IHNZmlnjoFqNHb5W+zJOfdUr8Pd7HBPYhccdZ5xdsfV21u4EfOngz+FFP7hJ9YD8K0YP571JnA/8eOnjLnFNvB/st5iXALrtAXTN2Hwz2ZfQ2nIfQJV+T+S3Tz5h3VcA/wT6m7g76esyXvuNozq7DVO158HVujD0/EXF8mHCfrGLHTTnvUkc0beveYT+Ystc+9Tro3MUvo54W78Bofvxy83bf1d4Uub/acY8e/4V6w7bTvul93Fm7PwH7Q+SJqTMs2fp7qjPrAvce5L8Vky8kjnOed3ufc+bQwT9Tncgf6P+NvK7mI45RPcnjL9q6dYr2nOgc6L0Nfc1V7Heg+qqemfYbf58+ZOiWhfb/Pyja86h5tE4HutwjKtn7Oe7pqu6hnUfnTedP+6PvyaW+lHfkkWeg5v8DTUM5PQ==</binary>
</binaryDataArray>
</binaryDataArrayList>
</spectrum>
<spectrum index="63" id="scan=64" defaultArrayLength="255">
<cvParam cvRef="MS" accession="MS:1000130" name="positive scan"/>
<cvParam cvRef="MS" accession="MS:1000579" name="MS1 spectrum"/>
<cvParam cvRef="MS" accession="MS:1000127" name="centroid spectrum"/>
<cvParam cvRef="MS" accession="MS:1000285" name="total ion current" value="642525.00000000"/>
<cvParam cvRef="MS" accession="MS:1000504" name="base peak m/z" value="113.07423603" unitCvRef="MS" unitAccession="MS:1000040" unitName="m/z"/>
<cvParam cvRef="MS" accession="MS:1000505" name="base peak intensity" value="273929.00000000" unitCvRef="MS" unitAccession="MS:1000131" unitName="number of detector counts"/>
<cvParam cvRef="MS" accession="MS:1000511" name="ms level" value="1"/>
<cvParam cvRef="MS" accession="MS:1000527" name="highest observed m/z" value="922.02223957" unitCvRef="MS" unitAccession="MS:1000040" unitName="m/z"/>
<cvParam cvRef="MS" accession="MS:1000528" name="lowest observed m/z" value="95.06345063" unitCvRef="MS" unitAccession="MS:1000040" unitName="m/z"/>
<scanList count="1">
<cvParam cvRef="MS" accession="MS:1000795" name="no combination"/>
<scan instrumentConfigurationRef="instrument">
<cvParam cvRef="MS" accession="MS:1000016" name="scan start time" value="0.542833" unitCvRef="UO" unitAccession="UO:0000031" unitName="minute"/>
</scan>
</scanList>
<binaryDataArrayList count="2">
<binaryDataArray encodedLength="2616">
<cvParam cvRef="MS" accession="MS:1000574" name="zlib compression"/>
<cvParam cvRef="MS" accession="MS:1000514" name="m/z array" value="" unitCvRef="MS" unitAccession="MS:1000040" unitName="m/z"/>
<cvParam cvRef="MS" accession="MS:1000523" name="64-bit float"/>
<binary>eNoNlHs01IkCxzMzXq04RA/pVMZuxVKkhB7fZsZFm5JHxntmfmNmPMeMMdYjj5mhNsrdoYRKUdtLRK2OHMUM0tZt24ledFzDikTy3lZ3r78+5/v9/Pk952vUvqPIpC0IF6yYgkMUJvoPXWfl05lIU+zSMfZg4tWqwYWzCiZUcz5bH6iZ8HMQ/WuMFAye4fIXC5RgFNzTRystGI/qq4w6GcHIGt0x3CkPxtW8vzgWecGYPOBzYqItGLuuWRY1U0Jw9kvVbDsjBAF6fdFP5SG4wXn1sbotBOV9Cn0TUigSv3+RoiKHwrlY8uMCIxSSwLLNTYpQvDSbNdjdFooyz6vF+h2hWHrEx6FMNwxBb7RjWrcwCIOJqOY9Ybg5n+rVwghDm57q67AiDGx3xxmROgxX+TFuqe1hsKnOCHpGCYfOZMjzfzzCMXrj/F2KIhwrn4lVbbnh2OtnbvxeHY5NYfdWrOgIR/Oow8+gRMCXv+r3l/QIBETcNnmiiMCvr/p0gtoi0Dfp2VhIjsSawScezbqRSPm3Cz4wIuGmNTI7p4hE+oXJjub2SHRTqSVsEgsPjbo1h6xZEPxjPuFLZeGr28HBPhoL2qWj3dfZLOy6lXv4EYeFv9d898FWxsK5PSrTUDkLmTn26cOXWNitu7W0XMXCujWVr09qWSj/c32xlsTGbzUzb89as9HR2Lk8kMaGrf3Nna1sNsj3Eg4vcNgYfl9l0CRj4+tGvp5vJRsrf9leKKxi49tT81ZDKjZcTUV/NmvZuPS+3/uhDgf9Kx1U4WQOYrWP/SysORgrrKW7UTmw2zGk00rjwMHH82MKh4OeSAv+qIwDV43t2+ZKDnxcWkg3VBw0sXIe7hzgIOJ045cWEgFPXxcTtjWBY9SRZU5UAs8jaynOdAL3Sg6cmucQuEVyM1HICLC0CyVSOYGKFw0Wq6sIDE4wpFVqAo+rxy9kaQkk/pPomj1A4LOBZnQnmYtxZu/YOioXYx63u4tpXJAtR+67EFxgtzpqQsZF/hxFfbeSi8gGcZGTepHrrxrXD3BhG3TgVTk5Co2Bqf3W1Ch46D4KvEOPwrWHphvyOVHg8cciG4godPes/X2ucpFdT6zuq6PgtWC8N3ggCrlD8dvaSDyY71Wm/WTNw3HmY1ojlYdqv9aMBjoPRi9tL+4neMhrKT0SJ+ehRr7vj/mLPBwtHD9ytIqHIXul0lnNw4Tb4NnnAzxkneYy+SQ+TpWaWl8i87GhfXOOHpUP2TSVQbXh40uA4fcX6XxMts5vERF8nDC9ctBVzse29itf2yr5GDUWlFSo+bh/qsJKNsBHXMGBXA1JAJvhzW0lVAFcD4ZLntEFqHG/tGSOEOA/E/ocvkyA69MBJ/srBZgWeIuN2gTQrbijrB0QoIOalttEjYbduLlVAj0at3cTPt7EIn1LZ4zk0cg67uMcqI7G0s5nM4UD0QjcO1yaQY1B9TGW78rvYuBcWONvwYjBNIdkdJ+IQWWNz5K6thi81Lkes4Ybi3H56zcrFbEw5NI8lw7GYiZ43EA4FAup95ZPtjZx2P91ayCPEYcUdnS3GRGHoo36/ter4vDpokvJ9oE4vA09UcYmx8NbTlQ0UuNB6d6X7zqYAJZ/Fug2QjzptNtygSvE/OGagYt8Ic4uZ0gNLwsRqjDemPteiIfZepY3TBORcazKjmGWiFYvm/wZx0QoS8vuRdQn4t2qrtoPnxezeI5UaipC0ay3+7SjCE+HDbyLRCLsL3X9JkspwlqXL7mzdSLUThCj3ndFOPPz62iVSoR9oj6pg0aEB6zTdxMmRViSZ5CQTBKjIfOAcIOZGEtDhBXu1mIsGeI62jqJMTpbUjf+hxiKeH+7Fo0YYVvu533pF8NyOs9496QY+k1M3hOzJNQ1dPWUOSZB8PR/cz1OSVBvNu6Z9EsCObs5oEK22AdSUmLrk5C27ladUpMEZurNE/smkzDVtCy7wEwC38wr7d3rJWiqMzv2t7UEdpvWzXTQJChd45ny38MShLfMDPf6SZBSrjPqUS/BSNqZqQCVBFPhryUBGsni7iqXR07JeFWrr9cvTkZUVz5LrzgZulbn75AuJ0NtMXXesj4Z3jTL1ZmaZLgHbBwp0Saj2Ou3M49JUpw7XsOw2CbF2EndtfvoUoiZXT3jIim2W8b3PhVLUTN3bXu0UoqO8gr1rFYKM32Tno5JKbqfun88T06Bz69B7J/EKdhf0d2DohQMBfQ+GNSmoJ71i6HG70dYvjFP6jVLxd4tpyuttqVCkJTp2EtLhS4vJPOtXyoux1tstUhKRUK5W+WSolTwu2bfmGxLQ13EQeVR/zQsi4neeoSejpESZqGffzoo/Gub4+XpsJs3HpG8SEe5vSpTSM9Y/HiWooDIgCLN0z/9RQacJo6YkxhHscde8K1g6ijqv9F4UWwycaZvrdM7eiaKzvjYTpGzUCRgXvYezMIK12ovF042SntSswxl2Sj4wabih8psvEz8q6nHNQeax5fWrvbLQf6DxoRgZQ6sKaMhnvU5+HTifKKzKgd6HgRrl2bRvzu2KY8kQ9Nn6p0AJxk2KoSM/TQZOtdHcGhKGTInIxjuiXJk0EMO5SrlKBiZyLd/XoD/A888kfY=</binary>
</binaryDataArray>
<binaryDataArray encodedLength="920">
<cvParam cvRef="MS" accession="MS:1000574" name="zlib compression"/>
<cvParam cvRef="MS" accession="MS:1000515" name="intensity array" value="" unitCvRef="MS" unitAccession="MS:1000131" unitName="number of detector counts"/>
<cvParam cvRef="MS" accession="MS:1000523" name="64-bit float"/>
<binary>eNptlT1oFEEUx6dQsQiyRQQLiy1SWFyxhUXKFSyuvNLCYisRm9tcolmTeE5i/MiJujGaGI2yJkGuUNxokFNRDxELUVjkikMsFqsrUqxgYane+00xh9f8mJk37+P/3uwppZT+1vbVv1+wJjy5KtRv+/R/dmS9+Un4cUO4/5nwzgVhc114oCms3BR2nwvniNOaF7bHhV9TYXJW+OE2fh9i/0B464kwey3c4Z43QbyxPkdazpG++/VM9kPulx4Jd7/oU9fey3otFr7aFqq6sID7EmEHXZx3wt49YbQgjKnzMHE6G8T5TP0vhcfvCn8ty/mpL9Q/KTyxKfSvCtPL9GNG6C6jH3nNY99cEQ6juyLfPdg9Jb+j9zlfEu5Cn4C+ZuQxxL20IfzxWHiIvvj08fcsfbpCv8m3uAaxjy4KRxaFCy32b+B3Tpije0Bcl333EvkQb+sN+dK/iPgheaXT9Is5O0i9OfPqXWfe2c/I6zv+XKiwL6FrQb/TGv6YP2+LOqg/Ps9ccn6M+gvWCXmO4j8JyWPgXlfT34Y15yrkvVRO0w9tvytdt/tSoFuXdx7SZ5c4KfcydCs4D85gR1wPu2F00+jR5lxVWaOPxp/HuYaj5FOGMfup+T6gRxt/DvmU0Stnfy91e9hH+PNNPVPEpU5dtesKarb+Qyu2zp627bJxWw+HezHskX/AusQc+dg3eFe50R+/asa+Z/J00c+N7LkwfTDvNWZdwIC5UNg76LC9auth6q7Ubf87fGd6s7aOHvn6Vfs9mvo98ozMd2jMZlaz5y1nv018NWX7Tag/mbDrMXmb77+hee9lPZDntJ1/jp1zzp5TbepEv8D8v4T/183MRWjeobHDfzpQn4lj5j2BOfeSgXvmPVUm7fdj6jTvwMyBx/fDxV9nyX43f/v8BwlFQHs=</binary>
</binaryDataArray>
</binaryDataArrayList>
</spectrum>
<spectrum index="64" id="scan=65" defaultArrayLength="262">
<cvParam cvRef="MS" accession="MS:1000130" name="positive scan"/>
<cvParam cvRef="MS" accession="MS:1000579" name="MS1 spectrum"/>
<cvParam cvRef="MS" accession="MS:1000127" name="centroid spectrum"/>
<cvParam cvRef="MS" accession="MS:1000285" name="total ion current" value="667669.00000000"/>
<cvParam cvRef="MS" accession="MS:1000504" name="base peak m/z" value="113.07422739" unitCvRef="MS" unitAccession="MS:1000040" unitName="m/z"/>
<cvParam cvRef="MS" accession="MS:1000505" name="base peak intensity" value="283400.00000000" unitCvRef="MS" unitAccession="MS:1000131" unitName="number of detector counts"/>
<cvParam cvRef="MS" accession="MS:1000511" name="ms level" value="1"/>
<cvParam cvRef="MS" accession="MS:1000527" name="highest observed m/z" value="922.01847652" unitCvRef="MS" unitAccession="MS:1000040" unitName="m/z"/>
<cvParam cvRef="MS" accession="MS:1000528" name="lowest observed m/z" value="95.06349432" unitCvRef="MS" unitAccession="MS:1000040" unitName="m/z"/>
<scanList count="1">
<cvParam cvRef="MS" accession="MS:1000795" name="no combination"/>
<scan instrumentConfigurationRef="instrument">
<cvParam cvRef="MS" accession="MS:1000016" name="scan start time" value="0.551183" unitCvRef="UO" unitAccession="UO:0000031" unitName="minute"/>
</scan>
</scanList>
<binaryDataArrayList count="2">
<binaryDataArray encodedLength="2676">
<cvParam cvRef="MS" accession="MS:1000574" name="zlib compression"/>
<cvParam cvRef="MS" accession="MS:1000514" name="m/z array" value="" unitCvRef="MS" unitAccession="MS:1000040" unitName="m/z"/>
<cvParam cvRef="MS" accession="MS:1000523" name="64-bit float"/>
<binary>eNoNxX0804kDB3C30aVEFKnucrfp1f3kJ5FfUeqTjaSuRGQY23ePNg/bbJh5iFn9evp1DZWHujIqXZKHPEU6o9IjkygPYbq6nqPr6Xq43/uft3JRWsDM9m3YUfB+7s+mYei+GPExlRYG20FW8hTfMGzVThk6kBOGZXbK4av6MKSbL/jxHokBW+ZfN2aYMTA/fygvwYeBWopSNUBn4Jj34c2NagY+BGduNtvBwNlmb/aLdgb4kzlumisM/Ko/dKnRNBzu1dLZnfRwfHuTs3S9OhyL7w11Hm4PR/S80sPTSBGoveX4pYccgfoSsYWlbwQW0F/L63MioNvftpPeHoGFYsrIlMsRSBAm2hSYReLVvzqXWnpF4jsd0yVvTSTGfFY6XqJHYtWVVaMvciJR8y4lUKOPxJpl3e+FHZFw+i/T9a4pEzOHHT5505lQZYkp5n5M/OZU6NegYULTkudu0s7EiqdD81s6mLjhlaihm0Yhc+JnWRUtCnFrJ+9fzImCg+O0sJD2KKz91CmsNYuGuZgvN/WNhtCrzOt8TjS+nJjoae6Ihv8PIzGxJBYMgSGJ/hQWkq/RyOFUFo5srB8c9WHhN4v4I40ECykpNUEe2SxU5XmnCdQstOpmn7tRwgI558+GQ20snLccOH96jIUK+0q+kcSGXcXNo0oKGy5m3XEBPmy8aN0y9xqbjZBzEvtRgo3urKequmw2dI8EV0NK2FgxNDotVMcGy8RKMdTGxvS1QZPjY2xIHFw96CQCiye0J5hkAo29nW62FAKioZ3WblQCV4/Wrm70IZDaUxeVTBDYHHnywc1sAseXJjr3lxCQuV7cT7QRKO3bkRWlJ7D1+u2OpUYCk30LAltIHCwqYzg5Uzm460QPotE4iGC2U54SHNxpVpJs1RyUniki+es4CDJ5mbtfz4HdrBIWd4yDGS17msqMHNynW87zIHPRKz3Z60n9/5yRzFIfLg5Ez26gEFxcZVj+7sHhQq8jEk5nc/HLoGGXsYQLckuXwVPPRSPFa3zYyEV/Hbm6gsSDQbPSv5zMA0ay366i8tBZr5l2isZDVwZjdRzBQ0DJG7/zHB6qHmzeZ6LmYffi5yI7HQ+yAkpeuZ6H+uzT8rMjPFTWWlxYbeRBxPObJJP56Lr8pbmBygfTyj6jgMZHQbD5wVkcPqQqSvqjbD7C/mxi9qn5WNcbGv72GB96c1Fqpo6PPHpN47/1fHhsFTsWGfkw9q66piULUJnBdnSmCjBwqudliY8AWtf5jE6aAK3fK77ZxhHAfXP/hQ1ZAlDFdKWtWoDjy3SqLTkCLIS8922JAKl9l4179QIcIitSK4wCaD5Mef2AJMTffYXvM6hCTOoWPiPThQjUTs5oIYSYI68mzeAK8Swk49v52UL850mvZ6taiCxT7YGaEiGSfQZ6y3RCnBnQjL3XC6Fs6enYbRSirmfq1q3kGBxNiOaQHGMwWK0qnKDFYG55fdFmTgxmGJ47zVPH4FSGn92c0hisWHJ/93Z9DAIqw7mWxhiQ1L5xX0kiLHmjpA5QRRiQ+J69QRPhs3DnskCOCJO77dXOahG8DjVbtpaI4FTjdni7XoSI6zbqJ2QxfnQKefyWKkYGqVlJzhHjj6seodRSMT7XOb6O0YvRt74+4JVRjHkfbkl6yLHY9tOo83NKLEZOfFUrHWOxe/xh0TFdLBa8iV+x3BiLgGv9rwqpcRC8/GpFLY3DcMWL51/H49A/fOmsNTcedMeDWaG6eIyv+3grzzEBjxjq2nuCBOT3FUu9bSQ4Qo8cmesmweyAxZ++IyQgf3Q5yKmWgBbuIA5uk+AXXqD+j9cSSPLfDDRaS9FJxDq42EiR9abW+9JSKeLd0kJLpVLYvigWrquVwmLGg9GaNilG1kQVKiekKPyi2hdOkqHpkXCJnY0MbfNtzzhTZLiy0qCdqZVByuzm/90tQ3OkJXXrhAx9rsGbFDaJWFncsNbTLRG0TFX7lupE5FIkS/YbEtHR3u9x8wc5juc9rbxDkUP9bn9MpJscCbSSiwd95Di/Pl/evUUOqzuW7UkcOexaG2lmeXIsKFaf3lgtR5h1qqt/mxxm8iMHuQY5ojPOqLom5KiP/p9GaaMA8Wy0LFamQE85ZV2SXAH37z/af8xVwDoo0/5NlQIVZe+fjlQrQC7yiWIZFBAOHVsePabAET+HwZwJBRa9XPOX0ScJ2/rJXd2yJFjZO+3SZCfBUNC9SaRNwp72kLC91UnwtxjfoG9LwmnfxAbCkAR6aeinx2NJOHjWhRJMTcYDa0alKCgZFnYTs3JlyVCf0MoTglIQmTmVF6pLQRF3r8rPmALho8LO5e5KjHqVkx4GKZHrdGO9iqPE72eCNi5WK0FqKmh/rFXiGev6yfduqYg3MXm4JDgVe6pvbauiqeAlHvT0ClbBJX/TuWS1CuZZ8sdJ5DR47ploK6amYcHCpp920dKQr4++VcdJQ93xjlK/njRUxlTdvENNR5d0T2WxezpkvhafT9PSwf0m1aipScero14DFZPpeDK1fMXd3AzIOBcsLvRk4J1wuu46OROD+sBpc2ozYWEM2zB9PBNeiYS1C7EdXVa6+z6G7Qh6PVyFpiyU2muZXEMWgjOTn69xy0bswG1nD4kaG813eYm1atyOKFueWqhGVNuUl7+2afBpn2nfwq69+Ac6TbPd</binary>
</binaryDataArray>
<binaryDataArray encodedLength="944">
<cvParam cvRef="MS" accession="MS:1000574" name="zlib compression"/>
<cvParam cvRef="MS" accession="MS:1000515" name="intensity array" value="" unitCvRef="MS" unitAccession="MS:1000131" unitName="number of detector counts"/>
<cvParam cvRef="MS" accession="MS:1000523" name="64-bit float"/>
<binary>eNpdlL9rU1EUxy/i0MEhbh3fJB1E8g8IT6eiBTNkcCpvcChYzGuSpqmJ9tpWW0qtsf5o1GqjFlt/EgpqRMQHVsjmcxCCODy3jnHLKO35nOEmy4f77rnnfs/3nBtjjLHnvvtm/7f+UJiuC4eiA9rXv2T9ty3caQiDHWF0TZjaEO6+FYb3hDPvhV2Js3OS19glYVwVHiLf+Vmhdx89j4Wjm8J/TeHFL8LfH4nPka98QG/k6Kl9+tWf8n38jvDYc2GWPLVV0fXpm6zPfiAfugatcOmp8Dh6Zr8K6+hcQ3/2hbAo99jRH7LebAk7+Ne+SX721/m+WKPuG8LhOWFzWThGf06/Iv4J3zmXvSs880x4El1jD4R/iM8+Er4hX4b7LrA/fEs48FJ4grp2b7N/XdhSfQv0fZ485G+jY5xzW5/xkX6EM/jCuQa+exXOo+Mdfhvq6zAn0SR9R0eEr3vs95izbfYT7rPc30VXzLlokfnmuz+NTurt4XOCPsOcD+Lfxo4zh6aNL5kJ6iuQjzpqfM8Ql17hHaDDR6/Blzp+xJzrhry/Eusp1uyn5t31NvNs8WeA99vlfJU5j68SdxldE+47y+Td9xvjU4/7bJG8eo74NN9T+F3Dt5A4H38C4hJ0JXxvFN18IfXbQt867/Yvw5yk6UuKuBb3+/g2pP9nxDWIC7R/MCSvt+z6a4k3+BZdYr3S5x96fc4F6G3kXN0p+h9dEY7wXlPsd5jHIOfqUN9i9Yt+7tGfkPub+FIlb1Rx83had8nVm+DPkS1hWd/flDuHWr9Pfd2C67f6a9hPVjmXc+Mj7Sv3huhOin06NR9M009P47Tukpvfsq6hw6CvWXD7r3MT6XyX3Xm06tuk+970vNahPpmyO/eaR+tXX/S+uOTWHaifFfd/U+vXuvR/wlP/8m4fDq+Rb8GtUxlM+/8BWSxFpw==</binary>
</binaryDataArray>
</binaryDataArrayList>
</spectrum>
<spectrum index="65" id="scan=66" defaultArrayLength="239">
<cvParam cvRef="MS" accession="MS:1000130" name="positive scan"/>
<cvParam cvRef="MS" accession="MS:1000579" name="MS1 spectrum"/>
<cvParam cvRef="MS" accession="MS:1000127" name="centroid spectrum"/>
<cvParam cvRef="MS" accession="MS:1000285" name="total ion current" value="645870.00000000"/>
<cvParam cvRef="MS" accession="MS:1000504" name="base peak m/z" value="113.07429005" unitCvRef="MS" unitAccession="MS:1000040" unitName="m/z"/>
<cvParam cvRef="MS" accession="MS:1000505" name="base peak intensity" value="282901.00000000" unitCvRef="MS" unitAccession="MS:1000131" unitName="number of detector counts"/>
<cvParam cvRef="MS" accession="MS:1000511" name="ms level" value="1"/>
<cvParam cvRef="MS" accession="MS:1000527" name="highest observed m/z" value="922.01747400" unitCvRef="MS" unitAccession="MS:1000040" unitName="m/z"/>
<cvParam cvRef="MS" accession="MS:1000528" name="lowest observed m/z" value="95.06347659" unitCvRef="MS" unitAccession="MS:1000040" unitName="m/z"/>
<scanList count="1">
<cvParam cvRef="MS" accession="MS:1000795" name="no combination"/>
<scan instrumentConfigurationRef="instrument">
<cvParam cvRef="MS" accession="MS:1000016" name="scan start time" value="0.559567" unitCvRef="UO" unitAccession="UO:0000031" unitName="minute"/>
</scan>
</scanList>
<binaryDataArrayList count="2">
<binaryDataArray encodedLength="2448">
<cvParam cvRef="MS" accession="MS:1000574" name="zlib compression"/>
<cvParam cvRef="MS" accession="MS:1000514" name="m/z array" value="" unitCvRef="MS" unitAccession="MS:1000040" unitName="m/z"/>
<cvParam cvRef="MS" accession="MS:1000523" name="64-bit float"/>
<binary>eNoNzHk8lAkDB/DMjF4d0lLpEGWGQl6T6dy0+8voQLIZlRmMmeeZ07jGDGK0MqNLl6s2KgmrV3jF6labOSqpiNfWqi3MVh85VsKnY6t3//r+9311bv6E6cYdaOdflc+nheFRB9NPwQ4Dpc5zpu36MByp1o79lBWGjGNhp5sMYVCst2e/pXDx2j7AxcKSi28dLQiKLxfrpiYVXPTj4vbqyMU3dVx0BT6tsd7LhXQ0qGzEyIVwTDHEusNFDTc44gqNh+EPDk3ubB4a5hR5Gvx4YOYf5u3Q8dDqdktTaeShmnbooR0lHAEWb6LHqeGwjE17+CM7HCdvEJp/rQ+HPq5bX50VDoedq7PXGcPhbKrP/mIKx6C88LWEFoELkQOsMssI5FVm2qzyiYAx39qjyS8C9l3ZnMbACHhZ2lAGsyIw976nJsMQgaBfWKJ4UwSsrPyNZlokjt+zpU/dEAnK8wMv3+ki0b51m82TPZE4f7esDYZIdB95tqrfFIlPeW2n2TQ+Ll9auWeMzUdcVWvIrSw+pjcEbxo08LH65YSNu6hRYC7pfvyrZRQmPvVUvfKLwqKlG68bs6LQO/fPlTdNUeg8Wt4roQiwIuYGxc9ZAKe2/hY+XYCeSE77c18BbD6eON1ICEDJZCd5awWY8uGodaBOgO5N+j7HUgEOPsjIPawXIKCE/KG8V4Ake/+sJxQhJMym6IPOQujWXe8I9RXiBaMgrYsQQmzYKrmmFWJPRsZRbqkQ/IEH/VvKhDDpQ3s79UIMaMZs23uFYFyeR91GIfA2ZiiKoBIwjI3mz3AmkPLjwg2gEzj/BZ21vgTicptG5QSBmzW2bT1aAovHadNelRB4n9lTdqGUQN9kQxWp/+dhF2auNxDY+Pj5UVczgbaHJUtvU0g4bjbsXE4nEVw11rqWTWLpX3+bGSSJfTmq9lotifHbtY43s0hcC/7ot7yURFUbZQ6rjIRVzegmqoHEp5WNVid6Sbi+er+aRRVhHPygiXQRODYPqRJfEao2Jz8NIkQg2FH7nEgREra+GazVirCpQhHaVSpCs6Noz3KDCLtmhTFyzCJMsxnLqaWK4aLr+96NLkZIgJvNXbYYhdUb9XWEGNZTrf6+SIoh7WytDNaJYV/25M29UjF8Zhz1KNaLEV80OeqKQYxMU192TrcYc//4fPDfZjE4m98+5VIlkJh2t12gSzD5wXnBLbYEzSdl+YGkBM7LbzvU6CRgSJTEeIkE14+zikPKJLDs9PKwMEjwv9AZO/ebJTgXx+guoUoxdm0mnjlLQZQzkm0ZUkzxL7zWxpbCPH9N50FSCqr/kliqTorW+ydbLhmkYKVvmLrdLMU6e9aqiVQZdKJTFhl0GY6XLXNoZsvQ9cIpe45IhsvZQxmLtTJcDTvfptbJIPC64lpbLoOZV988oJeh9t1kFJll0GxPLJjDkIPpze+oZstR57qX81UrxxH3OiZhkGMiR1x12ijHTwU5rYFmOTxYs0/SX8ox++4hzSLXaPxeMNWzlx2N4RWlSiZDgTu0lshLBgXqWjA84aUCzCD3NWdeKZAcW96cRo3B6/5fT33HiEGudVyfvCwG28ZK9hcaYkBZ78B0M8eA/dg7rpAeiy+3Kqo5oljkpHsuOfNnLMruFVRTGPGYTb7NbTXHo0UiXvhiaQLq4idV8OsTECtNnh/QngCmWvCINpKA4eJpbme/UeL6D/QvLrZKVNr0b/rOWYm035r7s5VKeDG3cAT1/+izutS/QYmKkM6DRr0Sk6URjZIRJTwWPfHbTUmEw8+4b2ObiLhZ0r0fHiXiwDu3/MSRRBB6052Yb1TQN6stcm1V2HeuUdWzVIXDpmO7N/iqsOZ+vnABRwWiO9hVUq9CcNBbWmW7CjcmzWmgj6hgtXGg9/4CNTT/3c/sd1YjtCXdn8pSQ3H3gOJSiBqTTlxdtkKpRqXOP+9zvhrbU/ZkbKlXo+dist1WvRpOrMAKol2NigXeffmJSTjHK/LxUSch9YVs1VB+Er7sYPKm1ychcPDMOl17Elzm3dlP9ibB6kH9nWX0ZETuC9I84iTj1ID97+6qZGwJqCzerU0G6eU+71FvMh4Xz/w2PiQFw9sXXnHipKDOVBNalJiCnyWllGn5KbAuT5T5GFLA6xoIakzcie0fol8mG3YipvjIH5+9U2EaHRzpDElF56kYrCRTgexKYUNeKi472q1dxkrDf87OChVx0vDJw0E/xZgGdeBQAJvUYNjpKouv0+DrkHsx2aHBqOvJM9veafDXxxBFg106bGSpN856pyPctCgplZ2ONx2q/eKOdEgcjM+E4+kwn9qxKPeXXfA6ds1y77tdeG8bTRtl/4iOh9//NkbNAM+ZeX6mdjeEMS4yV30m1tZRT7DbM2H3Ve9CeGsxMjpxWw+hQ95rppCZoIOH3ecZW/J0mLmV2xRWpIOIK2umtx3C/wGnU1H2</binary>
</binaryDataArray>
<binaryDataArray encodedLength="880">
<cvParam cvRef="MS" accession="MS:1000574" name="zlib compression"/>
<cvParam cvRef="MS" accession="MS:1000515" name="intensity array" value="" unitCvRef="MS" unitAccession="MS:1000131" unitName="number of detector counts"/>
<cvParam cvRef="MS" accession="MS:1000523" name="64-bit float"/>
<binary>eNpdlDtoFFEUhm+RYguLtRBSWExhkXILDdsII4gECxnEQiHIlGrhjtm4TqLRic9Vg47xgaLRUYIEQR0VREXDFD62ERYFEbEYsFGw2Eq2sBD9vwve3ebjvs75z3/OrDHGJLvf+Obvr3JZ3Hpb/PXqH4vRj1oH78QW5zseicUZ8ed1cc99ce2CuOUp8U+LqwrR2y+OHBOzhrjmoZhOiFfnxd4hsX5LXLwmRuj4/Vx8u8S9XDSKs23jyg3/xy2GPuj880VxlLo66M9ei/mc+O0J9xP82EeeTBy/JC4vi33WHerb+UBMFsXHypcsvNe6+QI/bpD/hLie8xQ/A/zwT4llSwzp3xL+nCTPpjvcP8c+eldY326KbeJ36GPOupymD8StnxU33xO/kGd1KlYH+pnQd8N+BNvU2SduhTk6jw8d+rKd9wHzUBzmPnHKo/h2XFzHfI1cQA/7KfPm0z+PeRrmvN8mHnE96gztnOG7If8Q8XPiRVPkicWX1o8D6OV+Sr9+ME/VWfLxvoue8Ap1NyFxI+YiPMI+dXnc28Vc+Oh8hj+9SfpBnJT3EfMdEHeYfoxRVx99UYQ/9LVH3DH05ugviP8dP1N8LtGTNFy9dr7ypluPzRehM+O8Tr4YXSX7Nesf65B6e+wnM9xHn8f3+5U+FXvRO+X22bd+D9TfZe3H7lyOM9c+dU3Ou3NndfQG6qsedP9XSnvO/SpzUzJPMfMUsk6p2/De43sJePfpLv4x37Wme17Bz4w6Cnyozrl+WdaIn9m+40vcdv2y30MWu321fvs2Lu/9GTd+Qh9T7mXQEKfGumrvM5ehjddwdXetft576ApYG3zxWIfTrh4z4X6XVoe9b/sQ0J/OrJsva/l/AHdLJd4=</binary>
</binaryDataArray>
</binaryDataArrayList>
</spectrum>
<spectrum index="66" id="scan=67" defaultArrayLength="265">
<cvParam cvRef="MS" accession="MS:1000130" name="positive scan"/>
<cvParam cvRef="MS" accession="MS:1000579" name="MS1 spectrum"/>
<cvParam cvRef="MS" accession="MS:1000127" name="centroid spectrum"/>
<cvParam cvRef="MS" accession="MS:1000285" name="total ion current" value="661657.00000000"/>
<cvParam cvRef="MS" accession="MS:1000504" name="base peak m/z" value="113.07410431" unitCvRef="MS" unitAccession="MS:1000040" unitName="m/z"/>
<cvParam cvRef="MS" accession="MS:1000505" name="base peak intensity" value="274064.00000000" unitCvRef="MS" unitAccession="MS:1000131" unitName="number of detector counts"/>
<cvParam cvRef="MS" accession="MS:1000511" name="ms level" value="1"/>
<cvParam cvRef="MS" accession="MS:1000527" name="highest observed m/z" value="922.00597235" unitCvRef="MS" unitAccession="MS:1000040" unitName="m/z"/>
<cvParam cvRef="MS" accession="MS:1000528" name="lowest observed m/z" value="95.06333616" unitCvRef="MS" unitAccession="MS:1000040" unitName="m/z"/>
<scanList count="1">
<cvParam cvRef="MS" accession="MS:1000795" name="no combination"/>
<scan instrumentConfigurationRef="instrument">
<cvParam cvRef="MS" accession="MS:1000016" name="scan start time" value="0.567883" unitCvRef="UO" unitAccession="UO:0000031" unitName="minute"/>
</scan>
</scanList>
<binaryDataArrayList count="2">
<binaryDataArray encodedLength="2716">
<cvParam cvRef="MS" accession="MS:1000574" name="zlib compression"/>
<cvParam cvRef="MS" accession="MS:1000514" name="m/z array" value="" unitCvRef="MS" unitAccession="MS:1000040" unitName="m/z"/>
<cvParam cvRef="MS" accession="MS:1000523" name="64-bit float"/>
<binary>eNoNjHs80wsDh2ubTpH31Dq6qZQp9y4u3VBfNl3Q1cRstO23m7vNRjJkU51Ox/EeFFJxDEu6Tp+IpNxKqUR1is7JpXS/zTui1Ntfzx/P83m6j1hUmjYFomejK8ubEoRnSbYDifQg3P3PtbxJ3kEIefdbfm56EHp1JvMuNQbhAj2S957EwvMAG46ewsKhxedbaV4s3HiovFvDYIHTWR17S82C3CU1cHQvC86XppQONf3o74kXuFxnIXigxbiKEoy3+0SiS4xgGJfgC9TB6LlY2VzYFIxbh5cPmZPY6HpzLlRHZiNIt2n8kBcb8V7aFSRvNra6np5cmc7GBucDMwOb2CC/SQ41bmGDNSxdtp7CQdO3z4dzjDjIrnoutFzLwYf7pPlXGBy8t9/Y+i6dgx2pq88eaORgbCV/JbOZA+PLwrVtlBAYZ461TVgXglW8M6RudQgC4ufY3tgbgk1/RgelNIZgx8szXye3hMB8fKZRCCUUDuYe927SQ1Fm0ay/mR6Ks5d1n+2aQnE3fyv1qtFObC+/db+XsRO20/2peek7cTNhfkF9807ca3gviiJxYZynWu5pyUW5DycxkMaFYd1C1x4vLnpra6gtfC72s2abOau4mPR+eGStmotRX0OubzEX6RsTHuY3cHGw42K9to+LVKal7gmJh5McypH9ljx8Zle1bPHiIa2kiwig87BG4q6p5/Hwovt43gCfh802DelVKh6qqV9t2MU8jDCGVRs0PPxjO9l0sIEH7Z2I2kt9PKxeGmrhQ+LD+UtgaiCZjyTZx9NUSz7KLEdOOtD4uHTMN7rSi4+jyjonMZ+PscU9+w6o+Ch0ZCUMFfHhpzSYaov52JP81lHZwIfhyju7rY18JDhrjy7s//GJNHGvJhEY5pdrV9IIbKyQZLjTCUwMPfzzCJ9A34JK70QVgZg38ce91QSqmByGq4bAbTk54XgjAfbNms0WzQREhkVJlX0EUsuK5/zZT6B0uHSmE1kAfUTgAcMCAVrc9T1jlgK8IcXPvOMlQOLf/oMcvgCVorExMSGA8dHegIcqASyLZv7SoxbguEuG9dy/BCj9HOx/rViAqbYL9E6NAiQ3XF9T2y+Ae3jKt6NkIUwp1m5MmhAXB6NO36ALkW/vZkvwhRj47YF1KSHEebjP2qAW4uFQfamJRogPD4pmnG4UInp1kaCsR4i+HiPtqn4hMm/nx1HIIvw8ySi3hibC18KBikq6CHY+t3auJ0TgfJMy6tQiMCxWGN4WiUAbW9hspxHhwkE76bMGEV4NjYqP9otQnlcbFkAWQ/cqxcOYJkaXesmdq3QxJM9Lx6fxxXjzVhZ+hBBj3NI8roVajHNGh2csShfDkyj/q7NYjDsTMwnXEjFGS0q/FzSKcbOuqCqoXwym5tSD1yQJThhWlmTTJLA6lBOb5SXB9yNXCwboEhyeSWEX8iV4KUo7P0kgQc/oWYGLSgJegPXfHmoJtjXVa2zSJTivSDZ81kgwQ+wV6Novwak9X9c/tAyDy12m+U9WYRCdMzLZRA+DdlEnRUiEoaPWIXNQFYZjc+88OqEJw+aRoH1RjWHI/5T/64T+Hz7a8Z6VVTgWYdMYlwiHg9ue4BJNOFqLn1TH9odj+Zk+qymUCGQskjiOs4oAqyp3rUNjBGY531dSnkVg1bka771WkYiqs/WbKIjEPoOP6IgmEmOHGLuZ/ZFg/nJttJoWhbTIvR6JRBTsZFn2jc+i8L/TvsxcTTTeFe5HCy0GTVHWOnNGDOwt62tyvGNAccuZUCGOQWvz3qd1JTEQ5TmfGeqLQWC9+/VAUiy6Xj993TQ1FrSRISsTp1jUJVwu5OpisTBo7u9rO2JxfGCb6etPsSB/rBEf0sdiXZeT18epUvw07pl5ulSKEfclSX46KVwWB9/t/cEPFYs93S5IcVb0yO5qgxQmiuiyhR1SfFR5TZbqpRCVz23PJcngV0Fe6UaVoa2Q1810kqHIk33bvkOGslVKikQvQ8YnY580ahy2jJz+empZHDY9yZF4+sehFW3RW3RxaHFh+fE64nCxiDPbTx+HDzX0bBeqHNqlTftb5svh70t0mdLkmNRqxmNI5Ti1YJRZHydHwdEbbIscOXS2jiIfnRydQS8qWQ1yTPl1S1pMhxxmV2oPvNPLIZzlbjjhpAA5jWxUvF2BM6M6mwqZAqZTLKK1cQpssWrbHpmlwKPMnb6vshUo/4MX0qtRQO4T7jN8XgGz9RjXplOga1HqQEKHAqHtuTxZnwKvl2SqBmTxOJYY+IqrisfV1/kHy7LiEWPsuLVFF4+JcyyZL/visUUjMLunj4fgZPvTYFoC/nHXJt53SsCBaUbzs2UJCL92ze8jaRfip2i7Vk/bhZE1b9a8274LJU9aQx5rdiGy+m2sTf8u3PJ4ld5DTYSMOuGPDKdE2BtN/feRKhGM5Qpte1YiHk/PcfMYTIRnTUXuFepuOLeHiqc578aM0nlf5mbvxqpPcbNXT0vCY+vU0mQiCRK/wMgIdRImPi/0EA4m4ZvIZWr4NCXCPlI/+NOVoF+s9rtKKBEwyvl3R6cSU33DKz2GlMjoZZzdQE7G/Ana0Uf0ZGwTlTKq+5PxYqTt+zZaCuZxao5/oafAadmEug7/FJj91/t+Z2MKToR3dxvIqdjavV9vT9oDkxUFGTsa0tBxdvpymU4FZqvcwiFWDVObBZHKLDVYBW5uk9t/x/8BIUO9Mg==</binary>
</binaryDataArray>
<binaryDataArray encodedLength="956">
<cvParam cvRef="MS" accession="MS:1000574" name="zlib compression"/>
<cvParam cvRef="MS" accession="MS:1000515" name="intensity array" value="" unitCvRef="MS" unitAccession="MS:1000131" unitName="number of detector counts"/>
<cvParam cvRef="MS" accession="MS:1000523" name="64-bit float"/>
<binary>eNpdlTtoFFEUhm9hYTmFxSIpBk2RwmIbZYuIY5dCYRshhchioRZixmRNdhN1R13CRgxOfK4adTQRFB+MT+KiOAgRiygjrKBgMYVYiWyZQlDc8x3h7jYfc+fec/7zn3NnjTEmWL/smX+/dVeEa6Mug6lEuK0tDNj3Vt4b80LYOCPcfUP4655wkH3V58LotHDXG2EyIxwKyP9EGBwV9jWFxTHhz1vkuSZsPxBuaQlzD4XjsHOkS6/lbO/S+yTr384L1xDv6TPh52Vb51f0mOPCL6eEq9eF3yVOUBefzKZLwj+xcO994ccF0bE/Zd9r4UH8WgyFOz8IX7G+NEs+9Bw4IUzxe34OvxaFO/DLvyAsTAtXWH9HvZupdwP9aeDnIHx/VehVhXs4Vzor7L9Df24Lw7rltzGj+EV/h08KM/QPEK+uc0Q/Nr5Ex0XqmiRujfz4UFEyN/GUMM/c7KMfpsI6OlziVNDhwRh2Dgudnni/zwnvkncF34fQOX+ZuWFOQvJlzIvLus96Hp8qnI/GhT+YtwJ+NjlvdP9NdFP3kupmX3yMPNyXJvkC6sqXicd7lzwh7zusF9EbTNg6CvTRo785nUf0bH3MvSZPSl1p1Y7f4Jyr/WHOO+RzOFeCHuci9KY++2BGHEPfQvJnZfv74dH/EJ+G0Z1Rjztm91/nOdA8zGPCe0fPozNmn8e5Ds8J9Rt8Dsq2zn7uZ8y5mHrcEb7H+BWq3+iNJux5SrnvLnHdBft+ZLN2XRE+hNTlTtv7tQ8+eQJ0OeTPU18f/xs5/Ah7vgMBcVqPyDPTM4/Ez3x7viJYIl4CV9UH/PShC9t8/8KKnaczac+D9tubs/ucMGeO7tO+oMeM2HPo6rlRu2+qV/f7PHv67Nv1hRrnkO2vzrnn2+tF39Y5wP2MfNsXvXeqV+vU70VJfUZXXLN1q96MeAlzZGr//7//AjN3Sds=</binary>
</binaryDataArray>
</binaryDataArrayList>
</spectrum>
<spectrum index="67" id="scan=68" defaultArrayLength="225">
<cvParam cvRef="MS" accession="MS:1000130" name="positive scan"/>
<cvParam cvRef="MS" accession="MS:1000579" name="MS1 spectrum"/>
<cvParam cvRef="MS" accession="MS:1000127" name="centroid spectrum"/>
<cvParam cvRef="MS" accession="MS:1000285" name="total ion current" value="631697.00000000"/>
<cvParam cvRef="MS" accession="MS:1000504" name="base peak m/z" value="113.07415461" unitCvRef="MS" unitAccession="MS:1000040" unitName="m/z"/>
<cvParam cvRef="MS" accession="MS:1000505" name="base peak intensity" value="273990.00000000" unitCvRef="MS" unitAccession="MS:1000131" unitName="number of detector counts"/>
<cvParam cvRef="MS" accession="MS:1000511" name="ms level" value="1"/>
<cvParam cvRef="MS" accession="MS:1000527" name="highest observed m/z" value="922.00688393" unitCvRef="MS" unitAccession="MS:1000040" unitName="m/z"/>
<cvParam cvRef="MS" accession="MS:1000528" name="lowest observed m/z" value="95.06328486" unitCvRef="MS" unitAccession="MS:1000040" unitName="m/z"/>
<scanList count="1">
<cvParam cvRef="MS" accession="MS:1000795" name="no combination"/>
<scan instrumentConfigurationRef="instrument">
<cvParam cvRef="MS" accession="MS:1000016" name="scan start time" value="0.576267" unitCvRef="UO" unitAccession="UO:0000031" unitName="minute"/>
</scan>
</scanList>
<binaryDataArrayList count="2">
<binaryDataArray encodedLength="2316">
<cvParam cvRef="MS" accession="MS:1000574" name="zlib compression"/>
<cvParam cvRef="MS" accession="MS:1000514" name="m/z array" value="" unitCvRef="MS" unitAccession="MS:1000040" unitName="m/z"/>
<cvParam cvRef="MS" accession="MS:1000523" name="64-bit float"/>
<binary>eNoNyn1cCwgDB/Dalroj0lweV5SmLo8Q6UXp+t22SEVkaLXa+9ZeUnvpHVdtXOdx9MbpvGXrvHN60aEi2xSXSupZLw892TzRUafy3Hnr3P35/Xy+UU7j/5lh2o5JrxsRkaR4RFz/eFtGi4fQu/W9Y0Q89IQdPt9p48E5az9qNMZjqPf7+Y8ITIjcPmwk2jFhi3eOy6lMbNvk0myiM1GcbBPWrWGijnJb5LKXiRsZz4NHTUwsY98ghrYycey0MPgKKQF989f7/05NQEvQNdduegJCLu6XntIkQED551O9KQHRblk6MikRtvecagkRiZjlRWc1axPhk3vyaKgpETybEx9tWhJR8rp5SYUdCx1v75RsC2PhnG0/LTychdzJNxM36SyEDOdHj2lZKGtbGph+h4VTIXxJDykJxVJzzydrkxCzYXhzgyYJ8tt2XW17ksCe98NE150kpNZRx5aSkrGhs7nIgZ6M87nF4be0yVh3eOCxzJSMhuYI8z0iG/ePRx6utWOjnxl41Epno/Pb1bw6LRuVByd9b91hY4516gshgYN2z3cBaz05WGqIP8OgcND0VPXVYyoHJZGHt3TxOGhtuTocUMjBQ7NfRZyGg6igvGtlOg4OHXNeojVw8Gnd6uKzFg6SmZrRAQIXHS3PyHmeXMRvex6wncpFUcARaw+Xi98ad24e43HR4pO372ohF+PSCnGsjguvZgeSSM/FYOvGwm4DFwtjtZ/3WrhgGUkvY4k87BweerfYkwd7e5eKEAoPE/McYqupPLTPXdWQwfvblCcSj0IeTjtkJnhoeCikzJoxUsnD4BTBxazjwVdqLS028KA+xOAGWHk4nnhA/zOBj/0+R16tp/DhG3YxO5DGR33R7dfjPD7Ki01N7YV8RO3mvrTX8zG76ifxfiMfWVdNBfkWPvrfPlm9jCgAeYfkJJkiwBy3WzU6qgAPbBjLIvgC+H01JbHRCOC6ps1r0SkBFIE/G7t0AtgsX0cPMQpgDnrldsEqQPN9/i4xUYicQWPsNooQSY1VFQ00IQL+HVuq5wlxsjV06Q2+EP6COUUbNEJo6tnWZK0Q51e7VYTq//4On3mUGYRQTV22u2wU4oJRFa4fEiLWa1/CYqsQTEmzxpEogprreKmWIsKGP2t/OUcToXPM46csvgiea6Tqbo0I8ik1+3mlCL1Pn3U06kWQMaLN7kYRBN7eXulWESJ7eeAQxZgUW3reU8SojfmHdwlNDL39sYFCvhhk4QqXGRoxEtbEc/KrxNBN23L/rFEMu7kdf0ZbxWjaNDIAYgrGLl3uLqekQBJ43GOUloJaO78L0wUpaKo6mbi1MAVrMvboOjQpKJrP3xxSlQKV3cL6t4YUVLemXdprTUHDg1AehyhBU3gpZYIiwXp3gguLLgHBu++opVCC0r6vI1hGCcKE+S9srRIU/MESRhGl0H+R2OvtLUV6zLPptnQprl4f3+QvkKL1/UBdr16Kix/7QoVWKbz/5X8+iCSD/AD/hJUig+XXX1eRBDLsGTw7ts0oQ++j3O0/DMvwW1TdBz1RDsuMHJ10kRyVKR2R3+nlcKJH5LOtciz0+8Aup6TiWnVJjjs/FQ9k/1dsPZOK7DsfW9qepmJau3gwirQDwzku5D8oadDOX37jR3EaaoMsdx2sadj1MXh8x7M09AQrPG1XpoNcwMhl16Qj31i7bvR2OkSH7k08Hk/HaY5/09nZCnB8Tus+d1ZAbIgbLlYokBnNqO9UKVB21/HN3RoFbj10ndZlUGBvpU+bYkKBRxTbkQKCEsrf978gOysROnN70xKlEll7lI/nlSvhOjf81VSXEitJ/F1JE0rUf7vxumi2Ct80mjaeclZh1WZu8PcrVOjKXNUau1KFxmDZ/+ilKqQ51TofqVHhgOLHxSsmVFj2jdBd6azGQCr/WpuHGtxx30cLKGqcCT3Vf5CqBnWUN7hFoUZv5pdGWo0aTREjqQkGNYai5CFDE2oMxseUOqkzQLjbslxemoHFi6f1u5ZnQEw9Jxc8zMBNrTDopiUDs8jrSC3KTGztMK0vK8zEHvOH6prSTDDojYsMlkz80kd6WUzJwu46zwpaXBYsMS0v9imzwCaYPYtVWSDnRFN9ydlQWDdWv4nLhv3baw/9VNm4YkgKO2LMxhLG9C9p1mzcMo+EL/DPwX+dY6KfxOXg+QtHXacmB33S6RlXaLmYxImRBVvyMLOB8RlHkwf78PT2g/o8MCSRr9toO+G4tnKm46LdKBqOjuym7YbZ3WvaEPFrrFwezvA1FMBt6B0zLF0DN/fh51mlGmjHfebNfLAffwGNASAc</binary>
</binaryDataArray>
<binaryDataArray encodedLength="836">
<cvParam cvRef="MS" accession="MS:1000574" name="zlib compression"/>
<cvParam cvRef="MS" accession="MS:1000515" name="intensity array" value="" unitCvRef="MS" unitAccession="MS:1000131" unitName="number of detector counts"/>
<cvParam cvRef="MS" accession="MS:1000523" name="64-bit float"/>
<binary>eNpdlD9oE2EYxr9FcXA41CHj6eTgEBdxcLiCQweHKzh0zODQyV6jtrXGesZaY2zjtZUSNdYTKwZBOQVFadBTFLpUol063thJIoiuap7fCZ9Zfnz/3vd5n/e9GPPn9/Wj9xcmuS0ejcWlTp/e0KbWG5/E4L44k4jbN8Qt9hfbnLfE9Vdi86b4/S1xLohZRQxDsf5c9In7Y1E8hr7lJ+KONXE/981ZsSQW3jgDff2tL7x/KP581me48wN5roqfqSchTgH9+5bEw++oZ4Hzqvie/Keeim35Fx7Y0HqTeofvka8urnJ+fBnf56jjGvdmRPc69+6KK6v4dUvcha8JPnXwaeiFuJt+zt0RDxFnBBZW8G1aPPJY3PMAPVfo17iY0icXn3r0cRu9e/N+4Pcw+tc0T2YQ3d3LvOedf1500PGL+ycjO36Tdwertq4meQLoonud/ibzrDkfqTFfxHdHyc/99IwYUZ+DblOx56BNnm8viYM/wUUxhp2WHa9EPTHzEE1b82s85r/Hfpt6Q3Sm7IfoMfjXbOAv5wOvWU/iA/dKrIvkS6gjws8AnzN8cMaY29wv6srKvIOGvOacfe6zjsfsOkqse9QRUWcPXYM1O59HnNIE+gPyEa9Wt/P41OHxvkh9GefelHiCfgbsRzCgnx66IvwzeXx8dC+Js49Y48MW36fP/QydhndmwvYv71/+XYXU24UJ9cbQI57P/0htln5x3iNug++6iM4u/hbR4cEUPRX+T9yy7XeeP48fNGz9fj4PU/Y6Pc3+pN2vYj4P4/Y8msCekzif+3xuynb/HdYO8X3iZP/5luJTUv03d78BMrkYOg==</binary>
</binaryDataArray>
</binaryDataArrayList>
</spectrum>
<spectrum index="68" id="scan=69" defaultArrayLength="230">
<cvParam cvRef="MS" accession="MS:1000130" name="positive scan"/>
<cvParam cvRef="MS" accession="MS:1000579" name="MS1 spectrum"/>
<cvParam cvRef="MS" accession="MS:1000127" name="centroid spectrum"/>
<cvParam cvRef="MS" accession="MS:1000285" name="total ion current" value="651870.00000000"/>
<cvParam cvRef="MS" accession="MS:1000504" name="base peak m/z" value="113.07417102" unitCvRef="MS" unitAccession="MS:1000040" unitName="m/z"/>
<cvParam cvRef="MS" accession="MS:1000505" name="base peak intensity" value="288862.00000000" unitCvRef="MS" unitAccession="MS:1000131" unitName="number of detector counts"/>
<cvParam cvRef="MS" accession="MS:1000511" name="ms level" value="1"/>
<cvParam cvRef="MS" accession="MS:1000527" name="highest observed m/z" value="922.01241890" unitCvRef="MS" unitAccession="MS:1000040" unitName="m/z"/>
<cvParam cvRef="MS" accession="MS:1000528" name="lowest observed m/z" value="95.06364335" unitCvRef="MS" unitAccession="MS:1000040" unitName="m/z"/>
<scanList count="1">
<cvParam cvRef="MS" accession="MS:1000795" name="no combination"/>
<scan instrumentConfigurationRef="instrument">
<cvParam cvRef="MS" accession="MS:1000016" name="scan start time" value="0.584583" unitCvRef="UO" unitAccession="UO:0000031" unitName="minute"/>
</scan>
</scanList>
<binaryDataArrayList count="2">
<binaryDataArray encodedLength="2368">
<cvParam cvRef="MS" accession="MS:1000574" name="zlib compression"/>
<cvParam cvRef="MS" accession="MS:1000514" name="m/z array" value="" unitCvRef="MS" unitAccession="MS:1000040" unitName="m/z"/>
<cvParam cvRef="MS" accession="MS:1000523" name="64-bit float"/>
<binary>eNoNjn0804kDx2NL8cuVOncpPZmSHlzxq6526cOGnnScusw2tu8ezTBjI5XVNl1UkpS4xKy46sqd3P1CP6dtFHKVru6Sp2zpQTrNRZRcf73/eb9fr7dzb2bNdNNO9Dt8aZ1FDserDbNihbRwPCjMu+QUEI7+oU3RudpwBM6cVX/dGA47XxF9AYmBylHn/jEyAz95YvJbPwai3r6feIHOQGvzB/cqDQP0bXsix9MZeNMU4TlqYoB9On/KthsMrM1+Sa8iR2Du5tp3F+kRaGhtjRdrIlBy5svzelMEwksdkwZsmKCcCt7eRmJifwGjyy6AidNF+YYSLRMudXbvEk1MjEad/WDXwIRNjoMgfSIL6wQGcjOVBaplscuT9Sxc3ty65jc6C2kO2aOvtCycpf5xRWhkoXmL2C66ngWbruCtZjIbG/4b47KTzkazadrPpEA2ZqbJ7jtq2bAk/aFqTGcj5tP2A2eMbKz46+r9hno2ziyLXr2aHIk3HulpVbRILLQUlhm0kQgr3hdUbIrEpN7czb+SorB9U3xL48QoBM0oj3lJj0LyNZ+xQm0U6AuG3H48EAVmQW1iTX0U+JyGWKEtB8HzT/+91Y2DknPrijkUDjp8VEuf+XHwu3BKXoc/B+Sqs9nNBAfNTrIWbzUHNTpz304NBzLts6k3SjgwvikIzjNwsL7Ho7Wwh4Mh76CHnbZcZLZts49x46KY76n42p+Lgr3kETaNi2XDt1KauFzQnq/kmgku6IX/U1WouRi+7xcQUMKFbqRlmlTPhdJ3VPDawMVt6tyHxh4u9rw4KCi3IXDTKe5wCInA0iNbA+e5Eai8dWEjlULgH98+3SV/Ap5/Z+SKCQJb3JfJ1qgJDHzlT3LQEBjpnf2kp4SA62f0UKGBwEpk2O40EuibEndwlZlAT+GA5FdbHlDtMBBE4WHIo7lxFY2HrcOC76k8HpZ0mZkP1Dx833aZ8C7hgSQfItP1PKgf/qW0Gnho6vY6mdPDw2Iatfi2mYeQaaWatSQ+um/6F7pT+Lh6PrihyJ+PjKxHrOUEHzb+C2dReXxQ742MtKj5CJz8oZyq40Oz4/MDb0r4eBbyUOdr5GNX2BphpZmPeUI3Vr6tAMjMKLpLEmDHU/8Gf4oA8XW1sfU0AZyzH90uJgQ4aizqrOZ99CbPP7RQI8BE0pKOOK0AJzblHiXpBfBaLm/6ziAA46K/pMUoQMfamzZl3QIc7nwmWWEWwH53yItgkhD9KlVbNUWIEzu/0F2lCSFstFx35Qmx68VqZ6NGiOraRq6NTgjlap9LXL0QLvQD29YZhbgkHS66YBbCKzMnPZEkwozNDrFuFBEkPkG7FrqLsFUdfKOcJkKqqzNPzRPBI09/cLlGhPwNVWdm6kVIfL4y7jujCJWXhz5hmkVosZaFvrEVI2UgTp9MEX/885OYaGKsVRTIbPlivF92juyjFSO1riAk8qwY+c3fVtcYxNj/vvXDA6MY/y917JCbP3ZPNvI6SdEIdLzreMgtGo/D9k+f6h6NPJ77yBN1NCZkvFvNMUbDlXGj1M0cjdcnph2xUCS4U7F3ePsiCapG2xQ5PAluKvzspwok6F2kybRqJfj5+P2kKqMEL+xF3+aZJSi3+WTjXosE3acHs4LIMVhSe7yyjxKDf3rDu2s0Mchl+ByjGGPQHkqd02uOwQ9krz5dbwwe2A8/OEWS4vFibkW8uxSenh77YvlS/HjnyvWjeikond2pDLMU0sGMnk1lsXjs3Vn1yBILCkuWdYUSj4legxey+PEoHX0eetFJhsx56tddK2Uoa+v/Ka5Chs9nnv7il+sypHWP5Vx0SkAoO0zuMz0BUub68ScVCXjpp62jVyYgq+hansmQgDHF7mMiawJ4/b6ukbZyHK0Lv7piuhxwlYmlRjlcxmc4z22Vo8nJ4ve1VY7K3rG7WdMT0d3+WejJlYlQvtwSt6giEXPm9szmWhMx8ntdaev8JJQtbl815JaEZaeeu9jlJiHnou7PoIokrG9RHYk0JEGVNGgyWZMw4fy4lE5RwDfTIWzAW4HBMDbzP3IFWs594Dd85NDTsUPm4wpcsT6yXK5QYLHnDxNUrQqcIZ4G/CJXot1d1zeaqETXC/ru+golpioaa/7sUeLh7sK9fVYliHNDcPRJxkyX8UVieTK25ZzssFYkIzU7tUthTsZvNMHtwW9SID1EypqdmIIw730rvPQpaF96fNICn13QZ0tPLdHvguEtS3fr3m5Uz9rPXH9vD64dcxkfpaRB2TQ82Z6ehsFXNZZ2kgrlM5ST1lhUYHX05fsQ+3BhzprcHd5qlG7O/cYlVQ1zE9eVJtPALspZ/lWKBibNKrBzNFBpPo13uXMY/wKaZUqZ</binary>
</binaryDataArray>
<binaryDataArray encodedLength="864">
<cvParam cvRef="MS" accession="MS:1000574" name="zlib compression"/>
<cvParam cvRef="MS" accession="MS:1000515" name="intensity array" value="" unitCvRef="MS" unitAccession="MS:1000131" unitName="number of detector counts"/>
<cvParam cvRef="MS" accession="MS:1000523" name="64-bit float"/>
<binary>eNpdlD1oE2Ecxs9BXQKeoCDokMGhTt7goFsKCh0PpyIKhzp0qO1rk9rUj3p+xKZq21irBG01YqkFFU8oUhXxENSAHQ50cBDJJB0zFnVQ+/ze4TXLj/e9+389z//ieX9/x94W/sHrnRL33hJ/vFxjvP6zzhs/intuilufi19jcctdse+xWJ4VVxfFrsviiTeiOS96Z8QjiRheErOaOD3NeYa+noqHXonbiUtOiv7wGssPNneund9luq/fEA/OiRue0Z/miX+lOkdj4iLzZeRtXxRL98UV5n1EH94Edeh/HfFT1PveEKtV1du0rHOKHrk74hd8qFf03u5PnKkXoEf7mtjAj6W6OIfuuXmeM3d4xfUrd1v8zTz36LeXOjP0c5S+6+ifnRV/MlfXpPjhiThi5xxHl1PUvUDf1F+BHcQfeCF+e8h718Vdr8UCc3vkqQ2Qt8L9Oera54PSr4Sv+2uuv3GJPURHvwq5j9jPHvRN2dNu9tjQT4TvNfTcZvd30t2HgP5i8kboEvKez54dxv+Aep340hoSm8wXk3cn/qb96MmeLqFLOkx/1GuX8Y25M/L5PM8bOMr+jLh976BeUzrE+97jD/om7FmMP8Eg9a3/Vnf6aDOH4b0F9CizH1HR1SfPnCH5Y/ptc47sc/vdFl2980XXz4g+kiF3fzLm98mfnnbPEfVC/Mqsv/1unwV088lXIz4hvoUeq1fd76ODPo7Pur4vVFw/DN9javeW+Ljo3ls9mvy/B+xxiz6W5918oc1HvwE6tfrcvo3NQ71k3P2ODHUN+qdjrm9WDwNb6JZSxyNvoejGNf6LM9Z/9j3gPiu5+2HjLb0B1/+eCbeuYT+7Rwt/AHxtJ0g=</binary>
</binaryDataArray>
</binaryDataArrayList>
</spectrum>
<spectrum index="69" id="scan=70" defaultArrayLength="216">
<cvParam cvRef="MS" accession="MS:1000130" name="positive scan"/>
<cvParam cvRef="MS" accession="MS:1000579" name="MS1 spectrum"/>
<cvParam cvRef="MS" accession="MS:1000127" name="centroid spectrum"/>
<cvParam cvRef="MS" accession="MS:1000285" name="total ion current" value="617073.00000000"/>
<cvParam cvRef="MS" accession="MS:1000504" name="base peak m/z" value="113.07422456" unitCvRef="MS" unitAccession="MS:1000040" unitName="m/z"/>
<cvParam cvRef="MS" accession="MS:1000505" name="base peak intensity" value="260756.00000000" unitCvRef="MS" unitAccession="MS:1000131" unitName="number of detector counts"/>
<cvParam cvRef="MS" accession="MS:1000511" name="ms level" value="1"/>
<cvParam cvRef="MS" accession="MS:1000527" name="highest observed m/z" value="922.00018112" unitCvRef="MS" unitAccession="MS:1000040" unitName="m/z"/>
<cvParam cvRef="MS" accession="MS:1000528" name="lowest observed m/z" value="95.06361506" unitCvRef="MS" unitAccession="MS:1000040" unitName="m/z"/>
<scanList count="1">
<cvParam cvRef="MS" accession="MS:1000795" name="no combination"/>
<scan instrumentConfigurationRef="instrument">
<cvParam cvRef="MS" accession="MS:1000016" name="scan start time" value="0.592933" unitCvRef="UO" unitAccession="UO:0000031" unitName="minute"/>
</scan>
</scanList>
<binaryDataArrayList count="2">
<binaryDataArray encodedLength="2228">
<cvParam cvRef="MS" accession="MS:1000574" name="zlib compression"/>
<cvParam cvRef="MS" accession="MS:1000514" name="m/z array" value="" unitCvRef="MS" unitAccession="MS:1000040" unitName="m/z"/>
<cvParam cvRef="MS" accession="MS:1000523" name="64-bit float"/>
<binary>eNoNyn081IcDB3BzREpKvCrhV3faFpuhUlF8uKuQmIfm6XD3vUd35+EePLT0wB1TishTQ/KUl6dfQvy01ubuCNvKU7bZxM8J8bMpE9lqv/39fg+bTdKM1UFoL66Z3qMTjMuFFIqIGozXAVUOm48Fo8GDfj5DEYy/mreY9qqCEdrp+t1z7RBsvbF7RUs3BBsaT1/Idg+BW8APo/W0EBQxzuU8kYfA4co6iUV6CGIzP/tjTh2C/pNi9jc6oXjk0zrSTwuFMHPWXCAPxVzKik6dOhTZ3338wz1SGB69zLq2lxqGsJndI5uOhcFhYvf414owZMVH9ripw3D4YGe6QXcYvA/9936mLh1Fve41U8509FLK97a70FE6ELn9WxodPvMHO+YVdPxS9KMqTUVHg4/+87wuOtpqPwgc1QnHhzd9l3SOh2M6kFShTgvH2aBfPRu7wrFyWpjsrBMBouPT1hZqBE5u8LrUq4jA3Z4Z92p1BC41WJ4uJEVi7eLVjU90I/HYqqFgkRaJ8Ic9X+UrItFx7uC/27si8flD8mVCmwFGWbDeCTIDDrV+r70pDJB9h4bH3BkYzNn62wDBgOj99b85pzIQaoKYQ3IG/IKYthMVDLyz7rGvUjJww8ty4OrkP9/iVMuYNhNBx/3NxWQmXpoPhnm6M5FKEzh9z2Si/PYvY2sEE4lOrhbKVCY2h4XY0SqYaKBttQmvZOJFkrL3mZIJesqBxKFJJmTzi5+5aROwbOU1BJEI4EHeun+RCRQP2IS5UAikBKf93upOoPONr0MUQUB0p8CgmkXg0vKmgl2pBDKdzl/YLieQNFVKbqsg4NzuXiJVEji8ac6SriJgt+uUh62GwPqYsde92izov6ry/5vMwrnUloz9VBYaE3OZPQQLZ3S9jnrKWeiPN/nCp5IFmTx4ZUHJwviTapuMSRZ2TpxiP9Ww4HRSh32YxEZ/2lwxhcLGM4lNWo47GwUSt1yw2KisixhbSGXj4sqjrD/L2Vgc8Le2VbGx42Z/eIaGjcydxmsaEgfHx3fFOlE4sHPUa6uncnC2roldQHCwmvckoYXFwc/mf9x3l3NQVtN4MUjBwe2Wzmy7Sg48RvPf5Cg56DZKqK1SceDM6B6jajjgaLle2kzi4qRrW/IDChdxLi8UKVQuNG/7glcJLpR1+dl1ci5WWrz6Xt7ioivw9uxiBRexJqrs10ouDv3qXWKo5oIWXJL0pYYLqYPRdAOJB5OFDY/JFB5qOgwMDa14aEzISr9D5cFC6vdVJcGDWUh3VhOLh2HuQONMKg9Tmd4BpSoeZo/ETodqeEgMst1sSOLD9NvwQ3cpfEinZ2y0aHx8pGf6UJ/NR252mcpSwUd4zeQnZZV82L+q155S8WHQGBpdoOGjMOJo9SNyFN6k8411rKJQrbVYO5UaheV723IIVRTKePGOJpoo3EubeHqGJID1+i+zeikCOJePHjV/XwA/i41HV6gCmEW+63NgCWCYOvPnQ4UAS4s7TUkaAUgzhe99qCPECD8i5xZFCLORvzPdqUJY291xSWILEbHdwlFPLYTnvi6zIY0QV9casgqmhWi/2+WYTBKh6Qsjj0grEZ5dWbfnBFuE7GLqdEelCImm9/nQiOAwLM6/SYnG5YpPvG1p0dA9scZdZUVj/rmBM2qikW66VKaZ+sdvkCp/14nB15LC0U1WsWC3WV7ZfywWaqWxT/FMLLaIx3QHtONQsVDVK2iOQ+//nDr3GItR4SeYziOL4RioHO7zF0NIs+2oEothvNo0Nn1dDL/2vvf6msVoMP1535FWMeoCE+I0SjEWfe2nYl6JkTHnqnVNW4KEoorug8YSvFxZtjV2kOCD73PzTqsk0NMveBzwSoIYbn/oLWMpSgKa5hVkKRb0JXvr7aVYl2U/syVXitKRtrmaZiliRXWJiYNSfDxk3TeyS4buNBZnhSyDg3joGiGW4aY607FHKgNFvK3vxXUZSnaqJceaZdjobx4YoJTBqPc/y6xBGcQ7FOMeSzJ47/B/d0sej1m326L43HiMHhj3Xr0ej+31k0a+VfEIul90KmEwHvJn7XTFZDzuvV34qXQwASXln3OeTiZgt61EEU5JxEeBPWli/0Qc7+868qN/EhJWU6gteUlIt1w56886g9batwdSqGdhki0UzVKS4fHN/ueEOhmeDflbfqKex4NtfxFq0gUIveb3ucTJoZlY8j+RJIfPheUIrf4r+D8iFgyw</binary>
</binaryDataArray>
<binaryDataArray encodedLength="800">
<cvParam cvRef="MS" accession="MS:1000574" name="zlib compression"/>
<cvParam cvRef="MS" accession="MS:1000515" name="intensity array" value="" unitCvRef="MS" unitAccession="MS:1000131" unitName="number of detector counts"/>
<cvParam cvRef="MS" accession="MS:1000523" name="64-bit float"/>
<binary>eNpdlD1oU1EUxy9FpIjiGx0ziEinDA4ZRK6LVHAIItjxTeIivjStjZ+91orR1jZq1CiK11pEsNKngqRa4SEUBQtGcSi4vDGIQwYHR2nP7wrHLD/u1zn/c/7nxRhj3NQHa9Z//beFWx8IzfIGs11fZb2yItw8L3zxknuTwgXeHVsQFlgnb4Tb3gt3Xxb6MeGmlPVdoa0IDz8W7iVObVE4S7wTr8g/Sj6h/759/zpd74vsN+8L20+EB9C3k7ofvRaW0dPnOSfvz3fC3w1hqS48Sv6+p8ItcHpV+JF3zx6if2aD7uBn+sx+4Tq8JNwxLVyDvsV7dHt0WYlniujp3BM+x5c2dTj4iziGvKXgA/1pzQoH5oT7oJ3QvrTw2zndjyJ625x/W6Yf9L11Bd/eCrvM2xD3e6eFOff8efZPCZeWhPM3mKtr9BcddXRGrLvoyYlfQ+fqHXTTvzZ1/7mFD8xB5yr5z+o8doq60NFP3h/MQ4SPFt0J5zX0dqr0y+l7dfxosPYjzCV98BfRk9D/cWHK/Dc4zwOHhTE6LXEWPzEPN4mPrylx4wu8P0le/MjQc6gpHGTf8S6jrgj9aQ1d7He4V0avD/rOMZchTqLzW/TEVd2f7qTOP0ifHfVH+Nio6HfxqP6/6bEuT2i9Pd7FxE/RmaHbJ5qhjzG6h4Ie+taBe/geo2E95yFPiXfxiPbdETev6rqyio5v8DUiThLycC/Hl7U57Vv4/v75MKZ1HWdei8Sp879l0ZUk+rszoW7y5yH/f30L8UJ9hvvFM3pujjT1/BfG7V+hVhUf</binary>
</binaryDataArray>
</binaryDataArrayList>
</spectrum>
<spectrum index="70" id="scan=71" defaultArrayLength="186">
<cvParam cvRef="MS" accession="MS:1000130" name="positive scan"/>
<cvParam cvRef="MS" accession="MS:1000579" name="MS1 spectrum"/>
<cvParam cvRef="MS" accession="MS:1000127" name="centroid spectrum"/>
<cvParam cvRef="MS" accession="MS:1000285" name="total ion current" value="612446.00000000"/>
<cvParam cvRef="MS" accession="MS:1000504" name="base peak m/z" value="113.07421473" unitCvRef="MS" unitAccession="MS:1000040" unitName="m/z"/>
<cvParam cvRef="MS" accession="MS:1000505" name="base peak intensity" value="280927.00000000" unitCvRef="MS" unitAccession="MS:1000131" unitName="number of detector counts"/>
<cvParam cvRef="MS" accession="MS:1000511" name="ms level" value="1"/>
<cvParam cvRef="MS" accession="MS:1000527" name="highest observed m/z" value="921.99393514" unitCvRef="MS" unitAccession="MS:1000040" unitName="m/z"/>
<cvParam cvRef="MS" accession="MS:1000528" name="lowest observed m/z" value="95.06403085" unitCvRef="MS" unitAccession="MS:1000040" unitName="m/z"/>
<scanList count="1">
<cvParam cvRef="MS" accession="MS:1000795" name="no combination"/>
<scan instrumentConfigurationRef="instrument">
<cvParam cvRef="MS" accession="MS:1000016" name="scan start time" value="0.6013" unitCvRef="UO" unitAccession="UO:0000031" unitName="minute"/>
</scan>
</scanList>
<binaryDataArrayList count="2">
<binaryDataArray encodedLength="1928">
<cvParam cvRef="MS" accession="MS:1000574" name="zlib compression"/>
<cvParam cvRef="MS" accession="MS:1000514" name="m/z array" value="" unitCvRef="MS" unitAccession="MS:1000040" unitName="m/z"/>
<cvParam cvRef="MS" accession="MS:1000523" name="64-bit float"/>
<binary>eNoNxXlYkwUAB2DdIHzMk0TBA3UTp9kjkgV4/9wGCiRIpuxk2/dt+3aQbItTRIJNYGkIXuEe0RxWgoqAgWEctjEIH0pFEYekxsQUw4OJgme9/7yiuJ4pfs1xKL4x1LLegwfvK+YqHYcHhsVcNz6Mh6T6x++KTTycdVdMb7PzMLKAcA/T+GilMkbeefBxr2EX5yM2Hzs22Xf8wuVDaY3Z1GjkI2p7beF7uXxEk5bD/c185A2Wj45p5ePp7O+mNHgI0FPb0V7JFaDlW+uQ1ijA2FlzdNqdAuSHpQQfaxbAPM192JsmRHn4N1QlXQh52bq85RwhDJMMi2lhQhTm2mfUmYTIrRiUhDULMTWl851XixCxpuv8UA8R3Il/jPreU4Q37lPR7hUieB6a/7iJK8Knz546p+eIsHJyz9x+kwiztRzJN3YRhJUzDhc4RFhikFC3PMTISpG9GBsuxrnTuxpsRjFyMh+mOXeK8aTZ39VjF4Nt7nu/xyFGUVTQq+Ue8bg3eCfpJicejguHui+a4sF4O3/anuZ4mPqf77XTJYiUuOj1nhL43qgvuMyVYFpPWVC5SYIBk76o0SFBZnrTLCVNCktg4foIhhTf/Vg1dIctBfHCe2wrIcWA7xjepzlS3D8elsU2SrGTdTT1slWKhvey51ptUrSHfKzY2yvFT9rqyPOjZAj496LrBk2GZe55HdsZMiSME5fEsmWYvogfeFMmw9mW9k1DhAxvcpFxLkeGhXdXX5ZbZfDIi33w0CZD46r23b/3ypBIORaK6QSYXgUBAQwCZzqD69czCSxtfHzzApvAbN2VOhVBoOFvwbIKkkB85v2RrhwCeNrLr7US6N+17sw5G4HJY171x9kJqGL+doS4CGR2vnzuoJGoXfK7py+TBOfM/vwVHBKLUptjLhEkeBpFid5IwukR5v6wlETemtclwzYS4Qfro+c6SLyauLzjRC+Jg37tvAIXiW8naM2hdDnSzcyAdUw5MlZHs4rYcvjGfLCZTcrxvr9W8y5HjibWSOpMqxwmyvlZpF2OziMTt2S45KBKxpgtNAXqB16HdtMVyJiTvnM1UwF+XOqCKo4CaY4vFx8hFHgWsVbYRCrQ4b+PUJkU+LBLtrnPqsC2SW1bi2wK5HxdEn7KrsDG7GeaYJcCYyyd5DS6Ekvieu7XMJVou+iMK+cokb0sszOEVCJ2qnTKjRwlFufuLn/4vRLPZYOnG0uVOBypPnv+uBLGpRXrumxKCHRlv+a5lHAbPuN+RacQFfnn69cMCvV/sQbrOBQuOW3iSpJC8sRx8T5GCqvU9NhVpRRmRZ2g/I9TuFVX9HOhnYIAE45e6KWwwdvvI4uLQuHKq91PaCqYU5deLmGq4F88KmWIo0JLf330eLkKdeO5UQyTCtsnbEl0HVNhdFkgbeVxFR4wygXJdhXuMgU+p1wq6NJy6b7z1LiTEJE236jGPxGZO2pK1cge99OudLsa9oCu/Gu9ajiHf9Gm0TXYsu3Io3FcDaQzFx07RGrQG1+14ZpJg1ZDzLW2Ui38bhX76+1aTP4kv/iDu1pkht4en3tPi9DRa/KT5yXA93bFgwZuAtp9RtVcL03Ar6eDfgt2JSBAxRoevvsl2vvy1/p4bsWbuqbA4tKtEIcEZXHmJWLxWI3udpAOrZm1Vz6v1mHCy5ADPG89erJi2vbq9Yi1JLquVuuh6R5wqn/Ww92X/XmrTY8nfSe8kgf1OOLXMWKhGWBRnzb6eRuwwFBrSbUbUFNTcvLmnCR8cdHHfIeRhP1eXh/H6pMQcbWWzfnq/60nQ0Oqk8DqC2pi25KQVdoXQHYkobrLWVVmTAaXNb17YF8yAjsNrNyOZFy5zjL/YEjBjLUHCuy9KXjVsHBj5KY0hL+9zwp2p+Pco0utlcztuBdRtnGpzog95Zz97ku78R9E4Kh6</binary>
</binaryDataArray>
<binaryDataArray encodedLength="744">
<cvParam cvRef="MS" accession="MS:1000574" name="zlib compression"/>
<cvParam cvRef="MS" accession="MS:1000515" name="intensity array" value="" unitCvRef="MS" unitAccession="MS:1000131" unitName="number of detector counts"/>
<cvParam cvRef="MS" accession="MS:1000523" name="64-bit float"/>
<binary>eNpVlE9IFGEYxr+Dxw7brUOHQQg8GCzUQcLDBB72ELREBw8LzS0hqHF3TTPLUctMjaasWCp1ECmL/hge3MRsChEjhcVAPHiYgwcPHfZYHkLb5+fh28uP78/7vs/7vN+sMQe/zW/uf5jTL8XG5+KFhRrdy7+0HlsW10ri+U/iTCBeZN+bFrdD8d+c6A+K61/F2T4x2w2L4pl3otMjtjwTE85DdP5GZ/MbcXReHH7F+i1xhRp7Thw9W1tH+do6vrSh8ycv0E1c6b24810s94tHPto6owHWkbj7UDz5WcyNcY4/Hfjw4bW4R1zmp7iwKK7S76kf4hD3/Hti+i59ce8cdf7gh7kmbk2K09ybQV+JPIvs1+OTjw8V8uXGxbYJ/BkSN6bEOubska9En6130Me8k5uQ/b9fxAB9TfQzUBaPP0U//q6S13TiO/3FzKGV+eSITx6JqRH86rd9c64Tz3nAO8xwr/iYevjT9QB/eKfHOM8M2u/XRd/WfbGBPtKsrzD/MvWSG3wHxKWYTxq/vDz+4294y9afbcc/4kL8yHbRH+fVop3XFOiHfdNtf5+H3+XSCrroN76KLuID5mD4Tr1h5oO+KvXbeDcO8/Q7uM95Qp8J+zF5nUNfyBfAXXT67bauis93y/ut9qKHPgP8m6VOE3nc2+SjXkz/IfkN99PMM8Zfp8+um+H/LqJOJW/PsY7/R0PeFHFuwdaZ9Nr+NfAuI9aeb8c71I0L7j470O11</binary>
</binaryDataArray>
</binaryDataArrayList>
</spectrum>
<spectrum index="71" id="scan=72" defaultArrayLength="183">
<cvParam cvRef="MS" accession="MS:1000130" name="positive scan"/>
<cvParam cvRef="MS" accession="MS:1000579" name="MS1 spectrum"/>
<cvParam cvRef="MS" accession="MS:1000127" name="centroid spectrum"/>
<cvParam cvRef="MS" accession="MS:1000285" name="total ion current" value="627853.00000000"/>
<cvParam cvRef="MS" accession="MS:1000504" name="base peak m/z" value="113.07423535" unitCvRef="MS" unitAccession="MS:1000040" unitName="m/z"/>
<cvParam cvRef="MS" accession="MS:1000505" name="base peak intensity" value="267121.00000000" unitCvRef="MS" unitAccession="MS:1000131" unitName="number of detector counts"/>
<cvParam cvRef="MS" accession="MS:1000511" name="ms level" value="1"/>
<cvParam cvRef="MS" accession="MS:1000527" name="highest observed m/z" value="922.01995493" unitCvRef="MS" unitAccession="MS:1000040" unitName="m/z"/>
<cvParam cvRef="MS" accession="MS:1000528" name="lowest observed m/z" value="95.06361680" unitCvRef="MS" unitAccession="MS:1000040" unitName="m/z"/>
<scanList count="1">
<cvParam cvRef="MS" accession="MS:1000795" name="no combination"/>
<scan instrumentConfigurationRef="instrument">
<cvParam cvRef="MS" accession="MS:1000016" name="scan start time" value="0.609667" unitCvRef="UO" unitAccession="UO:0000031" unitName="minute"/>
</scan>
</scanList>
<binaryDataArrayList count="2">
<binaryDataArray encodedLength="1900">
<cvParam cvRef="MS" accession="MS:1000574" name="zlib compression"/>
<cvParam cvRef="MS" accession="MS:1000514" name="m/z array" value="" unitCvRef="MS" unitAccession="MS:1000040" unitName="m/z"/>
<cvParam cvRef="MS" accession="MS:1000523" name="64-bit float"/>
<binary>eNoNjHlUzAkAx5lJepYOTxeiTLJYqsduFuXbzBRJpFDTVDPz+81vpulQMx2SLDsz5ejY7RIhvZmp9bJIouiemUoHUbvYWHpNrHRat7DbX5/3Pu/zPu+Eztvm6oOQWi2dtckoGBEF7gdUrGCs2FkeY+EVjNLyduMiZTDudXkIunTB0Aft9Tehc5DdHJ88fQYHuV+ykpyYHKSe2B9UzubAxcxh5t8KDv5br1TOSucgb2nwuyE9B0fsOebiNg5qrKLIm0YhKLjDGVaxQzBiXWgrUIRAsTyz/pQ+BK69O90H6FycfBXgZuvFRdvaMzveKLmg93l5+eq5cNPVHpvdyoXFjR7TUzNC4Rr/7Mp37qFYU3jOq4kdCtm9hTFDylBs/tr3MEUXitPXAv39WkLBOGjZ8NgoDG5lcf2m3mHYWFsztlAZhsl0k6KGtDDsbfLPbtKFoULpM9reMuXRkcI1CseByP0vMljhaFzaOdyjDIf/14aAMH04zD6J3m6j85Dy/cqB6hk8dJuvvzTI5qFs9g6yVcnD+/zlj6taeFhoPF5M0Pjw+emY1G8JH2UPJy3ZDD5Mjfy6HzH5CPyvztBK8NFY28RylPOhIIJiCQUfDtVdFvdVfBROe7Q7Q8tH+9WnbmUDfKzbvSL9CU2AKx5nlv26RADifE3vdqYAgoxLz+8IBNjvpmJOEAI0WGZyL8sFKPLkn9igEqAvRbOTUguQa14q+VMrwMfi8U79gAA3qFzrKBoBiXq6RSCdQMcNpzH7JQQCzbM06xgEWq5/9qliEnjXLU/fTxD4bXPdfLqcQNa+gL5ZCgK8ie1JNSoC/mcnvzmtJZAb+MBkrYFAsfkD8jWNhEfSmGATg8Rhj7FTP7JIcFUlTp0EibMnZ+Zny0n4DZZ42KpIZOtW8phqEuXX400+NpNgCQt2L9OReJo7XO7bMtU31BilDZAYocZf1hpIWLUufr+OLoQqmSdzZAhh80V6uJQpREsT224LKcTMxjDuC7kQ9ycZdf0qITYMOOes1glRuNf9rNogxIlf2HbHaRQO7H7g1EGnQN3ZOOLIoOB+2GT+ZyaFP3KOxGlZFORr6qozCQrJiS7hFSQFh85upxAlhekdCcaPVBTyLO8tztZSaC26NFqlm/q9dQhnGyjQ06l53nQRJlr3jVUwRChn3z8qZ4qQnDM2WscSQSNM6OeQIrjtmtvuJRfh4S3F4hKFCIMm2x1HSkRoZDdPzlGL0BxY6vFUK8JT2YtOlUGEerNn49F0Mc79vsrbkyFGRVrzsgssMaL6HyyJI8XQ+PjvmacQwz9rM9NDLUaINVGWoBNjQcGCmj0GMViNHz0+0CKw6oKL4hgjAu7pVup/WBGgLbXTmgojMERP0i5SRuC0zXXDfE0ESqOXa8oNEXjl4ny3ki5BlvLutAmGBM63K9zfKyRI7iqOP6ST4MD6pPixAQkmczreXqJH4ky97wdLdiSqr1kd7yIjMd8mdUW3coo0v5u+hkjItuyQsnVR8Gxr/vTGEIWLhqOHCp5HoaxkTl4pPRp3nS+rghyjUcUctctRR4Pq/yhxNUTjwpWhzouMGNiUKCeDNDHgF1ZdfTwYA6vJ3sXjRntxhd57yNwxFsJb9VFbvWKxS786QyOORdBo4QmeJhZWm94saqPFIcGseWtcZRwufrU7WCSV4slfmrS+SimGe86vCaiSwje5zrpeK8XPakGW7F8pxoiq4/5zZcDt+sFZMhlmbOcVu+pkCH7Xay+fG49neRL91Z54hCWxfrhnn4BUh9fpFowE2IabBBjlJ8A606KPXZmA3HLm7DpFIrxtvUee5CXCTLHF83RPIpzSKzN7B5Ig9fxk7sbYByEj/5jx8xQMvgyN8o5T4LrTNNO1yQqsfWz/5Nu7mfgfrtSStg==</binary>
</binaryDataArray>
<binaryDataArray encodedLength="728">
<cvParam cvRef="MS" accession="MS:1000574" name="zlib compression"/>
<cvParam cvRef="MS" accession="MS:1000515" name="intensity array" value="" unitCvRef="MS" unitAccession="MS:1000131" unitName="number of detector counts"/>
<cvParam cvRef="MS" accession="MS:1000523" name="64-bit float"/>
<binary>eNpdlE9IFGEYxr+jl2CPS3iYo4cOC0GnoBE6eBEWEdpDhzlEl4hdc/2TbjJtmlYiY6lsajGp6CCSQwpZUEzgwYPQFAQeOnYw8LCHDgYdqn1+E3zt5cc3837v+7zP++4Y8+d3ft/9C7M2L7pPxW9vxTNfWvS/E+csi2d3xPSOeJHnWxtiOC2aPTEeET+8J89tsTAhXtgU8+gorcDH4nYsJuS78kr0+1vc7851ts43P+v5ryfcf4G+l+I6fXQ8EK/Sh1sWi8Picoh++up9Qx7y7tXFS+i6vi5OUS85FIe5d7Iofg3EyY/oxO/GDDrww6XuNP07S+IMddo5R7PiMfcidHegq75KnQZzpZ77TMwxv8Zzseue+COiT/o5vo8fxB9wLhHv4Gf1gPtz4hH6brwWxxfwh/mHVeo8Yh/68XGceeCzy/toUvz5Dn/REdG/GePeKPvhi6foiNDp3bX3JJ/p4n47z4+oX2MOAf177Ek6QD3qFKjjEXfIHArEBRP2+/QW/nGucT/Ah172pYTuU3SbQXEXn3PkbzCPhH0OMp/5/6W+vW/pUIvu4iedz/H/c8hXGSJPH3kfoh/dbejKoyskrjlo6/JrvEeXw/0wyw8N8QbdFc5xnx2fsDc97KdHfIKPMXExPjplO7/P/JpV218fXYVMF36YzM8KcexdsWbPo4u98cv2fC/PWt+rf/tX5F4TPR59ptS5Nv/f96nu/gbjpOoH</binary>
</binaryDataArray>
</binaryDataArrayList>
</spectrum>
<spectrum index="72" id="scan=73" defaultArrayLength="180">
<cvParam cvRef="MS" accession="MS:1000130" name="positive scan"/>
<cvParam cvRef="MS" accession="MS:1000579" name="MS1 spectrum"/>
<cvParam cvRef="MS" accession="MS:1000127" name="centroid spectrum"/>
<cvParam cvRef="MS" accession="MS:1000285" name="total ion current" value="639539.00000000"/>
<cvParam cvRef="MS" accession="MS:1000504" name="base peak m/z" value="113.07433528" unitCvRef="MS" unitAccession="MS:1000040" unitName="m/z"/>
<cvParam cvRef="MS" accession="MS:1000505" name="base peak intensity" value="271131.00000000" unitCvRef="MS" unitAccession="MS:1000131" unitName="number of detector counts"/>
<cvParam cvRef="MS" accession="MS:1000511" name="ms level" value="1"/>
<cvParam cvRef="MS" accession="MS:1000527" name="highest observed m/z" value="921.98252733" unitCvRef="MS" unitAccession="MS:1000040" unitName="m/z"/>
<cvParam cvRef="MS" accession="MS:1000528" name="lowest observed m/z" value="95.06322803" unitCvRef="MS" unitAccession="MS:1000040" unitName="m/z"/>
<scanList count="1">
<cvParam cvRef="MS" accession="MS:1000795" name="no combination"/>
<scan instrumentConfigurationRef="instrument">
<cvParam cvRef="MS" accession="MS:1000016" name="scan start time" value="0.618017" unitCvRef="UO" unitAccession="UO:0000031" unitName="minute"/>
</scan>
</scanList>
<binaryDataArrayList count="2">
<binaryDataArray encodedLength="1868">
<cvParam cvRef="MS" accession="MS:1000574" name="zlib compression"/>
<cvParam cvRef="MS" accession="MS:1000514" name="m/z array" value="" unitCvRef="MS" unitAccession="MS:1000040" unitName="m/z"/>
<cvParam cvRef="MS" accession="MS:1000523" name="64-bit float"/>
<binary>eNoNk2s01AkAR7cZg+pISG0pnCZpW9XSYsckvzUmvbQoMg9m5j9vr5gdVnrYZiZSy7JHpSivJO32oFLaiJkhFSUqrdJaEyUhyZFHWp/ul/vpnnP3/3O8f7Z+J94E7Sx3NQrB7Nx9ZRxGCJjebrstmCEIsX8izteEoH/21Bq9LgT3qy4lN5NYUKyNFJhRWLhLeW3+6UcW9my8s+aqDwtbt1sRZF8WbJOctlWqWcjfn9JGSWah99Lj0pd6FryMlLcrjNigsQKPpviwgdHD8jA1GwPbz5YV69nISzZXOZE48PlzyakmMge6FzuOeDE4aKUvDiEzOZjTeT87S8OBXXnfbo6eg6+LlQ3m9RzQyGnsIgoXZDHJkLqOi+sS/ZtaHy7meDcUTB7g4m6bacCAhosdWc3PUnRcjMf3WfLruGiymZvXaRSK4aqE1Z+Zobi3vLZ9hiYUt0qch/UHQ+G3+EqMri4UmaS8inVGYViaOjmcwwhD0qebndc0YZg1fGWApw+Drr/i4U0yD883ybZUU3iQm9FbO3x4WJ2/2b5Rw8P8D0E9lXU8YOijSEriw+9z7aTvUj7Iz4bodlQ+vpfOI7/05kNUU/KlnOCj1HnAdZWKjxGXNAlHzYexQ5djUyEfJg5hpWe1fEwc7r1S0sWH6kyU2wySAFnr/Ye6pxmpSg05uVSATBvjVzu8BXjiUvOlSyBAR5migyIUYI+P3SGdSgCPsoQ5XoUCWPhGOfoXCcBix9/SagXo9H/8ubpLAHpJQ7uARCDzuceoP5nAFkpluMNSAvG39+poVAIHz+VTbngTaN1upxcwCdQzKUf2EdO+SVDphIpAxljjyrxCYrrPhc5vdQQSv+GuXWsgMH/qgOcdkhB/NCVciaIKQY9QONMYQjxdqBltIYRoeeN7+LxKiA2OwY/Mi4QwHjRn2uqEsO7NpHPrhLhNpdHOdwkx9l4105MsAtupzGkdVYRQFyfLdG8RPo0Sh7yEIkSnDL1rU4mQ6V1wbFaBCIOlliWrdSKMWle9v2wQgXWx7/TvJDEq6rWPBsli9HODTDdSxaCumfTXM8TYXM7qziXEGH3p4nRZKEacgJa0Si1G9o5UaqBGjMZHOZsmCsVYEhr9zOGMGBm1abYKrRhpTY6HWnVi6KuUxZ6Gae/LzBvuZAlyEx9bX6JKcOnhoq/SGBIM29qqvmNKcPkwfcMIIcG6vMyxYrUEDnaBB3rzJVC6BqslRRLwmniuzVoJnkT7N2sNEtC54u2XyVJ47Z0125oqxd82PT88YEjRI5+XGklIQY+x3TWukmIQc08Yn5HC/WxWza86KZjbuBY0gxRVQ1usgskyLHCzfkVQZahu5px+y5ChKNhljplIhqQAm/QVGhncbmZMUM/I0NpWkvpRJwNPfz3gvEGGmIMP7VtIcrjw+0PnLZNPfxXolsGQY5E19WOsUA7n+F8MMp0cL0eyyie65LBckWvSTgrHfxceeQb6hKNwwu7GMWE4npalVDZrwrE83i8pRhSBkb/WNIzrIuA+5aGoN0SgKFkfWNMTAWlhT33iski8PeebE2SIxPtO37U9r6KwvqCna8QoGsvZNo95+mikekWdOLdsF/7tjVjpztwFnjKyIOH1LtCmZli2k2IgSk9r+6k8BhFcTXdabCxyztFaGstj0fxgq97jaiyyTX0bHmhjYSjuPiX5EIu0Dtf1CpICF23HZTRLBT4F3/3I1SnwrDLFKqBVASZR0ZFu+TPcMvPM2uyVOG46dtSSqkRycE2fR6wSKtt7xp7lSvAsXE7mapVIvVn8rvGDEgu+WPk1qeOQeM3dzDQrDtXtC7N3t8TBXMU22RCjhok62X51ghqZiZvcXzz8Df8DiS+HqA==</binary>
</binaryDataArray>
<binaryDataArray encodedLength="716">
<cvParam cvRef="MS" accession="MS:1000574" name="zlib compression"/>
<cvParam cvRef="MS" accession="MS:1000515" name="intensity array" value="" unitCvRef="MS" unitAccession="MS:1000131" unitName="number of detector counts"/>
<cvParam cvRef="MS" accession="MS:1000523" name="64-bit float"/>
<binary>eNpdkz1oU1EUxy+2Q8Z06/jAxUk6iGR8IkjGDA4ZgxQpovhS++3XbfxKaKyPfoRgBaMWmqG2z9BiKhWeUtQxgkh0kAwdHAMujuL7/zrcZvlx77vnnP/5nxNjjLGvP/jm/28zFA/WxFacMB7oJrSHn3Q//EIstkRzV1znfmRa/L0ttpfFoTfKM6i8JmvFeoV6m8TfFv0FsTchFp6JmYbY3RL7e+JcJOYmE16tps8l57CYnP33X/X9DP3VyXNSuswJfChXxQu74sy8WHspXiHuYxudj8XmA3GBfJdeiWeJ+/NZ/PVOHCTPGH3ufcHHVfq7JwYPmQ/vzZI4Sh9p4lMbYv4pPtFHF9on4mV8S5NvlPf75P2J7jZ9X3xO3rLoMdcU8yhcZy+Yp51B933qwB8dzvjxl/vTb8VvNfRSp0e+ZknssAcZfDm/z56xX3Xy5eAp4jztgzlcEaOK6+sK8W36z3M/UnLnG7OXAbo6RfqZpQ73ZeZxQD+GvbjG/6V/h/zj6LlJXvrrUy/CxzHOZv7Y/4H6lnqGOTTR0eN7bo731Cvcoq+Ku9+t7/TJ/7iAbku96BF9crZ8T0/RD/c7+NnjvcF/70jvUX10NtDVCOCsu1dhyY2rreML8R71g0k3T0x8nn0YRm94g/ktoh/dMT5l0O/jf4y+VNX10SOPXXV96lM/S90ocPP4vMtNuHqyoeuHmfb/AZTY5aM=</binary>
</binaryDataArray>
</binaryDataArrayList>
</spectrum>
<spectrum index="73" id="scan=74" defaultArrayLength="170">
<cvParam cvRef="MS" accession="MS:1000130" name="positive scan"/>
<cvParam cvRef="MS" accession="MS:1000579" name="MS1 spectrum"/>
[truncated: 14,436,142 more chars]
