# Supplementary material for: Implicating the red body of Nannochloropsis in forming the recalcitrant cell wall polymer algaenan
Source: Nat Commun. 2024 Jun 27;15:5456. doi: 10.1038/s41467-024-49277-y (PMC11211512; doi:10.1038/s41467-024-49277-y)
Supplement: Supplementary file 11 — Source Data [file 41467_2024_49277_MOESM11_ESM.xlsx]

## Sheet: Figure 4b_Bulk Fluorescence
Source Data for Figure 4b.
Bulk Fluorescence Quantification for Figure 4. This comma separated value (.csv) file contains the raw fluorescence quantitation along with measurement metadata and the normalized values. Date = date of experiment; Window = “early”, “middle”, and “late” staining periods; Minutes_Elapsed = timestamp of acquisition converted to minutes after subjective dusk; Treatment = the dye used, if applicable;…
Date	Window	Timepoint	Minutes_Elapsed	Treatment	Technical_Replicate	Abs750	Chlorophyll	Hoechst	Calcofluor_White	Hoechst_N_Abs750	CFW_N_Abs750	CFW_N_Chl	Hoechst_N_Chl
2020-11-09	early	1	101	no stain	1	0.1161	3035	90	9	775.194	77.5194	0.0029654	0.029654
2020-11-09	early	1	101	no stain	2	0.1051	2985	88	9	837.298	85.6327	0.00301507	0.0294807
2020-11-09	early	1	101	no stain	3	0.095	3008	84	8	884.211	84.2105	0.00265957	0.0279255
2020-11-09	early	1	101	no stain	4	0.1028	3011	81	8	787.938	77.821	0.00265693	0.0269014
2020-11-09	early	1	101	no stain	5	0.1105	3015	81	8	733.032	72.3982	0.0026534	0.0268657
2020-11-09	early	1	101	no stain	6	0.1023	2990	81	8	791.789	78.2014	0.00267558	0.0270903
2020-11-09	early	1	101	no stain	7	0.0946	3051	83	8	877.378	84.5666	0.00262209	0.0272042
2020-11-09	early	1	101	CFW	1	0.1136	2879	967	144	8512.32	1267.61	0.0500174	0.335881
2020-11-09	early	1	101	CFW	2	0.103	2832	952	140	9242.72	1359.22	0.049435	0.336158
2020-11-09	early	1	101	CFW	3	0.0958	2857	993	149	10365.3	1555.32	0.0521526	0.347567
2020-11-09	early	1	101	CFW	4	0.0995	2802	1026	149	10311.6	1497.49	0.0531763	0.366167
2020-11-09	early	1	101	CFW	5	0.1081	2809	1010	143	9343.2	1322.85	0.0509078	0.359559
2020-11-09	early	1	101	CFW	6	0.1023	2846	1067	155	10430.1	1515.15	0.0544624	0.374912
2020-11-09	early	1	101	CFW	7	0.094	2836	1072	153	11404.3	1627.66	0.0539492	0.377997
2020-11-09	early	1	101	Hoechst	1	0.1163	2985	206	15	1771.28	128.977	0.00502513	0.0690117
2020-11-09	early	1	101	Hoechst	2	0.105	3020	202	15	1923.81	142.857	0.00496689	0.0668874
2020-11-09	early	1	101	Hoechst	3	0.0965	2943	201	15	2082.9	155.44	0.00509684	0.0682977
2020-11-09	early	1	101	Hoechst	4	0.1015	2944	205	14	2019.7	137.931	0.00475543	0.0696332
2020-11-09	early	1	101	Hoechst	5	0.1095	2884	197	14	1799.09	127.854	0.00485437	0.0683079
2020-11-09	early	1	101	Hoechst	6	0.1032	2902	202	15	1957.36	145.349	0.00516885	0.0696072
2020-11-09	early	1	101	Hoechst	7	0.1015	3019	207	15	2039.41	147.783	0.00496853	0.0685657
2020-11-09	early	2	134	no stain	1	0.107	2916	89	9	831.776	84.1121	0.00308642	0.0305213
2020-11-09	early	2	134	no stain	2	0.0996	2850	85	9	853.414	90.3614	0.00315789	0.0298246
2020-11-09	early	2	134	no stain	3	0.0922	2870	83	8	900.217	86.7679	0.00278746	0.0289199
2020-11-09	early	2	134	no stain	4	0.0965	2815	80	8	829.016	82.9016	0.00284192	0.0284192
2020-11-09	early	2	134	no stain	5	0.1059	2841	80	8	755.43	75.543	0.00281591	0.0281591
2020-11-09	early	2	134	no stain	6	0.0984	2836	82	8	833.333	81.3008	0.00282087	0.028914
2020-11-09	early	2	134	no stain	7	0.0921	2922	85	8	922.91	86.8621	0.00273785	0.0290897
2020-11-09	early	2	134	CFW	1	0.1063	2771	1663	243	15644.4	2285.98	0.087694	0.600144
2020-11-09	early	2	134	CFW	2	0.0993	2708	1620	235	16314.2	2366.57	0.0867799	0.598227
2020-11-09	early	2	134	CFW	3	0.0922	2664	1588	235	17223.4	2548.81	0.0882132	0.596096
2020-11-09	early	2	134	CFW	4	0.0983	2688	1658	234	16866.7	2380.47	0.0870536	0.616815
2020-11-09	early	2	134	CFW	5	0.1047	2668	1622	235	15491.9	2244.51	0.088081	0.607946
2020-11-09	early	2	134	CFW	6	0.0978	2756	1646	247	16830.3	2525.56	0.0896226	0.597242
2020-11-09	early	2	134	CFW	7	0.0913	2743	1683	240	18433.7	2628.7	0.0874954	0.613562
2020-11-09	early	2	134	Hoechst	1	0.1059	2780	190	14	1794.15	132.2	0.00503597	0.0683453
2020-11-09	early	2	134	Hoechst	2	0.1015	2802	181	14	1783.25	137.931	0.00499643	0.0645967
2020-11-09	early	2	134	Hoechst	3	0.093	2715	179	13	1924.73	139.785	0.00478821	0.06593
2020-11-09	early	2	134	Hoechst	4	0.0962	2725	173	14	1798.34	145.53	0.00513761	0.0634862
2020-11-09	early	2	134	Hoechst	5	0.107	2743	247	17	2308.41	158.879	0.00619759	0.0900474
2020-11-09	early	2	134	Hoechst	6	0.0989	2770	181	14	1830.13	141.557	0.00505415	0.065343
2020-11-09	early	2	134	Hoechst	7	0.0927	2822	190	13	2049.62	140.237	0.00460666	0.0673281
2020-11-09	early	3	201	no stain	1	0.0989	2640	95	9	960.566	91.001	0.00340909	0.0359848
2020-11-09	early	3	201	no stain	2	0.0925	2604	88	8	951.351	86.4865	0.0030722	0.0337942
2020-11-09	early	3	201	no stain	3	0.0849	2622	85	8	1001.18	94.2285	0.00305111	0.032418
2020-11-09	early	3	201	no stain	4	0.0914	2584	83	8	908.096	87.5274	0.00309597	0.0321207
2020-11-09	early	3	201	no stain	5	0.0963	2579	83	8	861.89	83.0737	0.00310198	0.032183
2020-11-09	early	3	201	no stain	6	0.0904	2598	85	8	940.265	88.4956	0.00307929	0.0327175
2020-11-09	early	3	201	no stain	7	0.0861	2642	90	9	1045.3	104.53	0.00340651	0.0340651
2020-11-09	early	3	201	CFW	1	0.0972	2544	1771	256	18220.2	2633.74	0.100629	0.696148
2020-11-09	early	3	201	CFW	2	0.092	2524	1710	257	18587	2793.48	0.101823	0.677496
2020-11-09	early	3	201	CFW	3	0.0862	2500	1767	261	20498.8	3027.84	0.1044	0.7068
2020-11-09	early	3	201	CFW	4	0.0907	2485	1717	250	18930.5	2756.34	0.100604	0.690946
2020-11-09	early	3	201	CFW	5	0.0986	2533	1794	260	18194.7	2636.92	0.102645	0.708251
2020-11-09	early	3	201	CFW	6	0.0914	2525	1754	260	19190.4	2844.64	0.10297	0.694653
2020-11-09	early	3	201	CFW	7	0.0873	2541	1813	269	20767.5	3081.33	0.105864	0.713499
2020-11-09	early	3	201	Hoechst	1	0.1007	2517	179	14	1777.56	139.027	0.00556218	0.0711164
2020-11-09	early	3	201	Hoechst	2	0.0934	2532	173	13	1852.25	139.186	0.00513428	0.0683254
2020-11-09	early	3	201	Hoechst	3	0.0873	2500	169	13	1935.85	148.912	0.0052	0.0676
2020-11-09	early	3	201	Hoechst	4	0.0925	2534	207	15	2237.84	162.162	0.0059195	0.081689
2020-11-09	early	3	201	Hoechst	5	0.0993	2521	187	14	1883.18	140.987	0.00555335	0.0741769
2020-11-09	early	3	201	Hoechst	6	0.0921	2556	176	14	1910.97	152.009	0.00547731	0.0688576
2020-11-09	early	3	201	Hoechst	7	0.0874	2556	177	14	2025.17	160.183	0.00547731	0.0692488
2020-11-09	early	4	272	no stain	1	0.1062	2852	140	17	1318.27	160.075	0.00596073	0.0490884
2020-11-09	early	4	272	no stain	2	0.0987	2876	96	10	972.644	101.317	0.00347705	0.0333797
2020-11-09	early	4	272	no stain	3	0.0893	2829	93	10	1041.43	111.982	0.00353482	0.0328738
2020-11-09	early	4	272	no stain	4	0.0949	2814	91	10	958.904	105.374	0.00355366	0.0323383
2020-11-09	early	4	272	no stain	5	0.1024	2823	100	11	976.563	107.422	0.00389656	0.0354233
2020-11-09	early	4	272	no stain	6	0.0986	2882	93	10	943.205	101.42	0.00346981	0.0322693
2020-11-09	early	4	272	no stain	7	0.0927	2910	97	10	1046.39	107.875	0.00343643	0.0333333
2020-11-09	early	4	272	CFW	1	0.103	2646	2120	350	20582.5	3398.06	0.132275	0.801209
2020-11-09	early	4	272	CFW	2	0.0945	2623	2168	352	22941.8	3724.87	0.134197	0.826535
2020-11-09	early	4	272	CFW	3	0.0907	2615	2117	351	23340.7	3869.9	0.134226	0.80956
2020-11-09	early	4	272	CFW	4	0.0924	2643	2175	357	23539	3863.64	0.135074	0.822928
2020-11-09	early	4	272	CFW	5	0.1025	2631	2140	356	20878	3473.17	0.13531	0.813379
2020-11-09	early	4	272	CFW	6	0.0945	2654	2155	352	22804.2	3724.87	0.13263	0.811982
2020-11-09	early	4	272	CFW	7	0.0899	2696	2219	356	24683	3959.96	0.132047	0.823071
2020-11-09	early	4	272	Hoechst	1	0.112	2917	214	17	1910.71	151.786	0.00582791	0.073363
2020-11-09	early	4	272	Hoechst	2	0.1054	2949	211	17	2001.9	161.29	0.00576467	0.0715497
2020-11-09	early	4	272	Hoechst	3	0.0978	2927	274	20	2801.64	204.499	0.00683294	0.0936112
2020-11-09	early	4	272	Hoechst	4	0.1006	2941	203	16	2017.89	159.046	0.00544033	0.0690241
2020-11-09	early	4	272	Hoechst	5	0.1105	2913	202	16	1828.05	144.796	0.00549262	0.0693443
2020-11-09	early	4	272	Hoechst	6	0.1013	2909	205	16	2023.69	157.947	0.00550017	0.070471
2020-11-09	early	4	272	Hoechst	7	0.0973	2953	222	17	2281.6	174.717	0.00575686	0.0751778
2020-11-09	middle	1	273	no stain	1	0.1116	2975	112	10	1003.58	89.6057	0.00336134	0.0376471
2020-11-09	middle	1	273	no stain	2	0.1064	2991	106	10	996.241	93.985	0.00334336	0.0354397
2020-11-09	middle	1	273	no stain	3	0.0987	2961	101	10	1023.3	101.317	0.00337724	0.0341101
2020-11-09	middle	1	273	no stain	4	0.1035	2951	99	9	956.522	86.9565	0.00304981	0.0335479
2020-11-09	middle	1	273	no stain	5	0.1099	2933	98	9	891.72	81.8926	0.00306853	0.0334129
2020-11-09	middle	1	273	no stain	6	0.1046	2977	101	9	965.583	86.0421	0.00302318	0.0339268
2020-11-09	middle	1	273	no stain	7	0.0987	3031	102	9	1033.43	91.1854	0.00296932	0.0336523
2020-11-09	middle	1	273	CFW	1	0.1131	3080	106	10	937.224	88.4173	0.00324675	0.0344156
2020-11-09	middle	1	273	CFW	2	0.1053	3020	102	9	968.661	85.4701	0.00298013	0.0337748
2020-11-09	middle	1	273	CFW	3	0.0977	3033	98	9	1003.07	92.1187	0.00296736	0.0323112
2020-11-09	middle	1	273	CFW	4	0.103	2986	94	8	912.621	77.6699	0.00267917	0.0314802
2020-11-09	middle	1	273	CFW	5	0.1099	3023	94	9	855.323	81.8926	0.00297717	0.0310949
2020-11-09	middle	1	273	CFW	6	0.1034	3044	96	9	928.433	87.0406	0.00295664	0.0315375
2020-11-09	middle	1	273	CFW	7	0.0987	3107	100	9	1013.17	91.1854	0.00289668	0.0321854
2020-11-09	middle	1	273	Hoechst	1	0.1132	2852	206	15	1819.79	132.509	0.00525947	0.07223
2020-11-09	middle	1	273	Hoechst	2	0.1075	2816	199	14	1851.16	130.233	0.00497159	0.0706676
2020-11-09	middle	1	273	Hoechst	3	0.0978	2814	193	14	1973.42	143.149	0.00497512	0.0685856
2020-11-09	middle	1	273	Hoechst	4	0.1012	2777	197	14	1946.64	138.34	0.00504141	0.0709399
2020-11-09	middle	1	273	Hoechst	5	0.1107	2797	199	14	1797.65	126.468	0.00500536	0.0711477
2020-11-09	middle	1	273	Hoechst	6	0.1038	2838	307	24	2957.61	231.214	0.00845666	0.108175
2020-11-09	middle	1	273	Hoechst	7	0.1003	2894	211	15	2103.69	149.551	0.00518314	0.0729095
2020-11-09	middle	2	325	no stain	1	0.1019	2752	96	9	942.1	88.3219	0.00327035	0.0348837
2020-11-09	middle	2	325	no stain	2	0.0935	2663	92	9	983.957	96.2567	0.00337965	0.0345475
2020-11-09	middle	2	325	no stain	3	0.0858	2659	87	8	1013.99	93.2401	0.00300865	0.0327191
2020-11-09	middle	2	325	no stain	4	0.0914	2732	86	8	940.919	87.5274	0.00292826	0.0314788
2020-11-09	middle	2	325	no stain	5	0.0987	2684	87	8	881.459	81.0537	0.00298063	0.0324143
2020-11-09	middle	2	325	no stain	6	0.0934	2748	88	8	942.184	85.6531	0.00291121	0.0320233
2020-11-09	middle	2	325	no stain	7	0.0888	2781	91	9	1024.77	101.351	0.00323625	0.032722
2020-11-09	middle	2	325	CFW	1	0.1047	2546	1415	216	13514.8	2063.04	0.084839	0.555774
2020-11-09	middle	2	325	CFW	2	0.0961	2490	1415	213	14724.2	2216.44	0.0855422	0.568273
2020-11-09	middle	2	325	CFW	3	0.0907	2519	1380	215	15215	2370.45	0.0853513	0.547836
2020-11-09	middle	2	325	CFW	4	0.0949	2478	1409	218	14847.2	2297.15	0.0879742	0.568604
2020-11-09	middle	2	325	CFW	5	0.1019	2488	1373	214	13474	2100.1	0.0860129	0.551849
2020-11-09	middle	2	325	CFW	6	0.0953	2506	1419	216	14889.8	2266.53	0.0861931	0.566241
2020-11-09	middle	2	325	CFW	7	0.0911	2564	1469	224	16125.1	2458.84	0.0873635	0.572933
2020-11-09	middle	2	325	Hoechst	1	0.1147	2890	309	21	2693.98	183.086	0.00726644	0.10692
2020-11-09	middle	2	325	Hoechst	2	0.1071	2886	305	20	2847.81	186.741	0.00693001	0.105683
2020-11-09	middle	2	325	Hoechst	3	0.1003	2824	348	27	3469.59	269.192	0.00956091	0.123229
2020-11-09	middle	2	325	Hoechst	4	0.1039	2818	510	38	4908.57	365.736	0.0134847	0.180979
2020-11-09	middle	2	325	Hoechst	5	0.1133	2778	299	19	2639.01	167.696	0.00683945	0.107631
2020-11-09	middle	2	325	Hoechst	6	0.1064	2857	299	20	2810.15	187.97	0.00700035	0.104655
2020-11-09	middle	2	325	Hoechst	7	0.1013	2913	329	22	3247.78	217.177	0.00755235	0.112942
2020-11-09	middle	3	379	no stain	1	0.0998	2463	84	8	841.683	80.1603	0.00324807	0.0341048
2020-11-09	middle	3	379	no stain	2	0.0946	2409	79	8	835.095	84.5666	0.00332088	0.0327937
2020-11-09	middle	3	379	no stain	3	0.0862	2448	77	8	893.271	92.8074	0.00326797	0.0314542
2020-11-09	middle	3	379	no stain	4	0.0911	2418	73	7	801.317	76.8386	0.00289495	0.0301902
2020-11-09	middle	3	379	no stain	5	0.0972	2425	72	7	740.741	72.0165	0.0028866	0.0296907
2020-11-09	middle	3	379	no stain	6	0.0911	2401	75	7	823.271	76.8386	0.00291545	0.031237
2020-11-09	middle	3	379	no stain	7	0.0891	2449	79	8	886.644	89.7868	0.00326664	0.0322581
2020-11-09	middle	3	379	CFW	1	0.104	2473	2410	393	23173.1	3778.85	0.158916	0.974525
2020-11-09	middle	3	379	CFW	2	0.0955	2440	2305	380	24136.1	3979.06	0.155738	0.944672
2020-11-09	middle	3	379	CFW	3	0.0901	2452	2296	373	25482.8	4139.84	0.152121	0.936378
2020-11-09	middle	3	379	CFW	4	0.0925	2458	2321	372	25091.9	4021.62	0.151343	0.944264
2020-11-09	middle	3	379	CFW	5	0.1005	2431	2312	379	23005	3771.14	0.155903	0.951049
2020-11-09	middle	3	379	CFW	6	0.0945	2471	2306	374	24402.1	3957.67	0.151356	0.933225
2020-11-09	middle	3	379	CFW	7	0.0883	2524	2370	380	26840.3	4303.51	0.150555	0.938986
2020-11-09	middle	3	379	Hoechst	1	0.1121	2824	572	37	5102.59	330.062	0.013102	0.20255
2020-11-09	middle	3	379	Hoechst	2	0.1046	2867	544	34	5200.76	325.048	0.0118591	0.189745
2020-11-09	middle	3	379	Hoechst	3	0.0959	2792	518	32	5401.46	333.681	0.0114613	0.18553
2020-11-09	middle	3	379	Hoechst	4	0.0995	2810	516	32	5185.93	321.608	0.0113879	0.18363
2020-11-09	middle	3	379	Hoechst	5	0.1081	2801	517	32	4782.61	296.022	0.0114245	0.184577
2020-11-09	middle	3	379	Hoechst	6	0.1018	2821	530	32	5206.29	314.342	0.0113435	0.187877
2020-11-09	middle	3	379	Hoechst	7	0.0961	2848	541	33	5629.55	343.392	0.0115871	0.189958
2020-11-09	middle	4	439	no stain	1	0.1067	2668	97	9	909.091	84.3486	0.00337331	0.0363568
2020-11-09	middle	4	439	no stain	2	0.0998	2671	90	9	901.804	90.1804	0.00336952	0.0336952
2020-11-09	middle	4	439	no stain	3	0.0938	2672	86	8	916.844	85.2878	0.00299401	0.0321856
2020-11-09	middle	4	439	no stain	4	0.0991	2652	85	8	857.719	80.7265	0.00301659	0.0320513
2020-11-09	middle	4	439	no stain	5	0.1024	2632	84	8	820.313	78.125	0.00303951	0.0319149
2020-11-09	middle	4	439	no stain	6	0.0978	2639	86	8	879.346	81.7996	0.00303145	0.0325881
2020-11-09	middle	4	439	no stain	7	0.0939	2690	90	9	958.466	95.8466	0.00334572	0.0334572
2020-11-09	middle	4	439	CFW	1	0.0922	2054	3503	600	37993.5	6507.59	0.292113	1.70545
2020-11-09	middle	4	439	CFW	2	0.0856	2000	3431	593	40081.8	6927.57	0.2965	1.7155
2020-11-09	middle	4	439	CFW	3	0.0816	2100	3582	612	43897.1	7500	0.291429	1.70571
2020-11-09	middle	4	439	CFW	4	0.0859	2089	3458	602	40256.1	7008.15	0.288176	1.65534
2020-11-09	middle	4	439	CFW	5	0.0904	2035	3506	599	38783.2	6626.11	0.294349	1.72285
2020-11-09	middle	4	439	CFW	6	0.0835	2005	3474	602	41604.8	7209.58	0.300249	1.73267
2020-11-09	middle	4	439	CFW	7	0.079	2019	3527	595	44645.6	7531.65	0.2947	1.7469
2020-11-09	middle	4	439	Hoechst	1	0.1015	2455	1030	58	10147.8	571.429	0.0236253	0.419552
2020-11-09	middle	4	439	Hoechst	2	0.0928	2446	1030	58	11099.1	625	0.0237122	0.421096
2020-11-09	middle	4	439	Hoechst	3	0.086	2399	1018	57	11837.2	662.791	0.0237599	0.424343
2020-11-09	middle	4	439	Hoechst	4	0.0881	2403	1033	58	11725.3	658.343	0.0241365	0.429879
2020-11-09	middle	4	439	Hoechst	5	0.097	2429	1178	70	12144.3	721.649	0.0288184	0.484973
2020-11-09	middle	4	439	Hoechst	6	0.0903	2420	1025	57	11351.1	631.229	0.0235537	0.423554
2020-11-09	middle	4	439	Hoechst	7	0.0869	2459	1176	71	13532.8	817.031	0.0288735	0.478243
2020-11-09	late	1	458	Hoechst	1	0.1113	2633	335	21	3009.88	188.679	0.00797569	0.127231
2020-11-09	late	1	458	Hoechst	2	0.104	2604	516	39	4961.54	375	0.014977	0.198157
2020-11-09	late	1	458	Hoechst	3	0.0962	2620	319	21	3316.01	218.295	0.00801527	0.121756
2020-11-09	late	1	458	Hoechst	4	0.1008	2552	322	19	3194.44	188.492	0.00744514	0.126176
2020-11-09	late	1	458	Hoechst	5	0.1089	2592	309	19	2837.47	174.472	0.00733025	0.119213
2020-11-09	late	1	458	Hoechst	6	0.1019	2570	322	20	3159.96	196.271	0.0077821	0.125292
2020-11-09	late	1	458	Hoechst	7	0.0979	2643	352	23	3595.51	234.934	0.00870223	0.133182
2020-11-09	late	1	458	CFW	1	0.1115	2725	1827	252	16385.6	2260.09	0.0924771	0.670459
2020-11-09	late	1	458	CFW	2	0.1048	2685	1870	248	17843.5	2366.41	0.092365	0.696462
2020-11-09	late	1	458	CFW	3	0.0977	2662	1908	251	19529.2	2569.09	0.09429	0.716754
2020-11-09	late	1	458	CFW	4	0.104	2657	1851	248	17798.1	2384.62	0.0933384	0.69665
2020-11-09	late	1	458	CFW	5	0.1075	2626	1895	248	17627.9	2306.98	0.0944402	0.72163
2020-11-09	late	1	458	CFW	6	0.1031	2677	2003	264	19427.7	2560.62	0.0986179	0.748226
2020-11-09	late	1	458	CFW	7	0.0974	2710	2045	270	20995.9	2772.07	0.099631	0.754613
2020-11-09	late	1	458	no stain	1	0.1123	2833	85	8	756.901	71.2378	0.00282386	0.0300035
2020-11-09	late	1	458	no stain	2	0.1085	2869	80	7	737.327	64.5161	0.00243988	0.0278843
2020-11-09	late	1	458	no stain	3	0.1008	2826	78	7	773.81	69.4444	0.002477	0.0276008
2020-11-09	late	1	458	no stain	4	0.1069	2802	77	7	720.299	65.4818	0.00249822	0.0274804
2020-11-09	late	1	458	no stain	5	0.1124	2757	75	7	667.26	62.2776	0.00253899	0.0272035
2020-11-09	late	1	458	no stain	6	0.106	2819	78	7	735.849	66.0377	0.00248315	0.0276694
2020-11-09	late	1	458	no stain	7	0.1001	2848	83	8	829.171	79.9201	0.00280899	0.0291433
2020-11-09	late	2	513	Hoechst	1	0.1101	2787	419	25	3805.63	227.066	0.00897022	0.150341
2020-11-09	late	2	513	Hoechst	2	0.104	2730	412	24	3961.54	230.769	0.00879121	0.150916
2020-11-09	late	2	513	Hoechst	3	0.096	2699	395	24	4114.58	250	0.00889218	0.14635
2020-11-09	late	2	513	Hoechst	4	0.1022	2706	397	23	3884.54	225.049	0.00849963	0.146711
2020-11-09	late	2	513	Hoechst	5	0.1097	2714	390	24	3555.15	218.778	0.00884304	0.143699
2020-11-09	late	2	513	Hoechst	6	0.102	2691	414	25	4058.82	245.098	0.00929023	0.153846
2020-11-09	late	2	513	Hoechst	7	0.0985	2773	416	25	4223.35	253.807	0.00901551	0.150018
2020-11-09	late	2	513	CFW	1	0.1061	2601	1460	219	13760.6	2064.09	0.0841984	0.561323
2020-11-09	late	2	513	CFW	2	0.1001	2599	1485	215	14835.2	2147.85	0.0827241	0.571374
2020-11-09	late	2	513	CFW	3	0.0929	2603	1495	213	16092.6	2292.79	0.0818287	0.574337
2020-11-09	late	2	513	CFW	4	0.0979	2594	1535	219	15679.3	2236.98	0.0844256	0.59175
2020-11-09	late	2	513	CFW	5	0.1073	2569	1610	241	15004.7	2246.04	0.0938108	0.626703
2020-11-09	late	2	513	CFW	6	0.101	2610	1487	222	14722.8	2198.02	0.0850575	0.569732
2020-11-09	late	2	513	CFW	7	0.0955	2672	1578	231	16523.6	2418.85	0.0864521	0.590569
2020-11-09	late	2	513	no stain	1	0.1042	2752	91	8	873.321	76.7754	0.00290698	0.0330669
2020-11-09	late	2	513	no stain	2	0.1002	2703	90	9	898.204	89.8204	0.00332963	0.0332963
2020-11-09	late	2	513	no stain	3	0.0945	2738	81	7	857.143	74.0741	0.00255661	0.0295836
2020-11-09	late	2	513	no stain	4	0.0985	2728	76	7	771.574	71.066	0.00256598	0.0278592
2020-11-09	late	2	513	no stain	5	0.1051	2718	80	7	761.18	66.6032	0.00257542	0.0294334
2020-11-09	late	2	513	no stain	6	0.0998	2777	82	7	821.643	70.1403	0.00252071	0.0295283
2020-11-09	late	2	513	no stain	7	0.0942	2773	86	8	912.951	84.9257	0.00288496	0.0310133
2020-11-09	late	3	570	Hoechst	1	0.0979	2339	342	22	3493.36	224.719	0.00940573	0.146216
2020-11-09	late	3	570	Hoechst	2	0.0917	2311	522	42	5692.48	458.015	0.018174	0.225876
2020-11-09	late	3	570	Hoechst	3	0.0857	2273	434	29	5064.18	338.39	0.0127585	0.190937
2020-11-09	late	3	570	Hoechst	4	0.0906	2295	319	20	3520.97	220.751	0.0087146	0.138998
2020-11-09	late	3	570	Hoechst	5	0.096	2279	316	20	3291.67	208.333	0.00877578	0.138657
2020-11-09	late	3	570	Hoechst	6	0.0902	2300	328	21	3636.36	232.816	0.00913043	0.142609
2020-11-09	late	3	570	Hoechst	7	0.0865	2333	349	21	4034.68	242.775	0.00900129	0.149593
2020-11-09	late	3	570	CFW	1	0.1007	2461	1480	224	14697.1	2224.43	0.0910199	0.601382
2020-11-09	late	3	570	CFW	2	0.0932	2444	1473	225	15804.7	2414.16	0.0920622	0.6027
2020-11-09	late	3	570	CFW	3	0.0879	2421	1509	223	17167.2	2536.97	0.0921107	0.623296
2020-11-09	late	3	570	CFW	4	0.0923	2442	1464	217	15861.3	2351.03	0.0888616	0.599509
2020-11-09	late	3	570	CFW	5	0.0986	2428	1464	223	14847.9	2261.66	0.0918451	0.602965
2020-11-09	late	3	570	CFW	6	0.093	2431	1555	229	16720.4	2462.37	0.0941999	0.639654
2020-11-09	late	3	570	CFW	7	0.089	2486	1595	238	17921.3	2674.16	0.0957361	0.641593
2020-11-09	late	3	570	no stain	1	0.1035	2704	100	9	966.184	86.9565	0.0033284	0.0369822
2020-11-09	late	3	570	no stain	2	0.0947	2718	96	9	1013.73	95.037	0.00331126	0.0353201
2020-11-09	late	3	570	no stain	3	0.092	2703	91	8	989.13	86.9565	0.00295967	0.0336663
2020-11-09	late	3	570	no stain	4	0.0953	2716	87	8	912.907	83.9454	0.00294551	0.0320324
2020-11-09	late	3	570	no stain	5	0.1008	2711	86	8	853.175	79.3651	0.00295094	0.0317226
2020-11-09	late	3	570	no stain	6	0.0986	2744	87	8	882.353	81.1359	0.00291545	0.0317055
2020-11-09	late	3	570	no stain	7	0.0932	2751	91	8	976.395	85.8369	0.00290803	0.0330789
2020-11-09	late	4	616	Hoechst	1	0.11	2900	350	22	3181.82	200	0.00758621	0.12069
2020-11-09	late	4	616	Hoechst	2	0.1049	2911	338	22	3222.12	209.724	0.00755754	0.116111
2020-11-09	late	4	616	Hoechst	3	0.0976	2890	336	21	3442.62	215.164	0.00726644	0.116263
2020-11-09	late	4	616	Hoechst	4	0.1046	2880	340	21	3250.48	200.765	0.00729167	0.118056
2020-11-09	late	4	616	Hoechst	5	0.1129	2862	332	20	2940.66	177.148	0.00698812	0.116003
2020-11-09	late	4	616	Hoechst	6	0.1018	2842	330	20	3241.65	196.464	0.0070373	0.116115
2020-11-09	late	4	616	CFW	1	0.0996	2472	1724	246	17309.2	2469.88	0.0995146	0.697411
2020-11-09	late	4	616	CFW	2	0.0931	2434	1673	239	17969.9	2567.13	0.0981923	0.687346
2020-11-09	late	4	616	CFW	3	0.0878	2420	1654	239	18838.3	2722.1	0.0987603	0.683471
2020-11-09	late	4	616	CFW	4	0.0925	2410	1653	240	17870.3	2594.59	0.0995851	0.685892
2020-11-09	late	4	616	no stain	1	0.113	3172	103	10	911.504	88.4956	0.00315258	0.0324716
2020-11-09	late	4	616	no stain	2	0.1032	3165	86	8	833.333	77.5194	0.00252765	0.0271722
2020-11-09	late	4	616	no stain	3	0.0978	3151	82	7	838.446	71.5746	0.00222152	0.0260235
2020-11-09	late	4	616	no stain	4	0.1043	3139	78	7	747.843	67.1141	0.00223001	0.0248487
2020-11-09	late	4	616	no stain	5	0.1072	3077	78	7	727.612	65.2985	0.00227494	0.0253494
2020-11-12	middle	3	382	no stain	1	0.1281	3155	93	9	725.995	70.2576	0.00285262	0.029477
2020-11-12	middle	3	382	no stain	2	0.1198	3114	86	9	717.863	75.1252	0.00289017	0.0276172
2020-11-12	middle	3	382	no stain	3	0.1124	3119	82	8	729.537	71.1744	0.00256493	0.0262905
2020-11-12	middle	3	382	no stain	4	0.1174	3064	81	8	689.949	68.1431	0.00261097	0.026436
2020-11-12	middle	3	382	no stain	5	0.1263	3091	82	8	649.248	63.3412	0.00258816	0.0265286
2020-11-12	middle	3	382	no stain	6	0.1212	3117	84	8	693.069	66.0066	0.00256657	0.026949
2020-11-12	middle	3	382	no stain	7	0.1135	3187	89	9	784.141	79.2952	0.00282397	0.0279259
2020-11-12	middle	3	382	CFW	1	0.1373	3303	2074	332	15105.6	2418.06	0.100515	0.627914
2020-11-12	middle	3	382	CFW	2	0.1292	3234	2064	327	15975.2	2530.96	0.101113	0.638219
2020-11-12	middle	3	382	CFW	3	0.1167	3200	2070	325	17737.8	2784.92	0.101562	0.646875
2020-11-12	middle	3	382	CFW	4	0.1269	3165	2142	338	16879.4	2663.51	0.106793	0.676777
2020-11-12	middle	3	382	CFW	5	0.1316	3197	2141	340	16269	2583.59	0.10635	0.66969
2020-11-12	middle	3	382	CFW	6	0.1236	3219	2165	349	17516.2	2823.62	0.108419	0.672569
2020-11-12	middle	3	382	CFW	7	0.1165	3253	2221	348	19064.4	2987.12	0.106978	0.682754
2020-11-12	middle	3	382	Hoechst	1	0.1409	3528	751	44	5330.02	312.278	0.0124717	0.212868
2020-11-12	middle	3	382	Hoechst	2	0.1303	3460	746	43	5725.25	330.008	0.0124277	0.215607
2020-11-12	middle	3	382	Hoechst	3	0.1196	3440	723	42	6045.15	351.171	0.0122093	0.210174
2020-11-12	middle	3	382	Hoechst	4	0.1278	3459	733	43	5735.52	336.463	0.0124313	0.211911
2020-11-12	middle	3	382	Hoechst	5	0.1371	3413	731	43	5331.87	313.64	0.0125989	0.214181
2020-11-12	middle	3	382	Hoechst	6	0.1301	3500	736	43	5657.19	330.515	0.0122857	0.210286
2020-11-12	middle	3	382	Hoechst	7	0.1222	3528	763	44	6243.86	360.065	0.0124717	0.21627
2020-11-12	middle	4	454	no stain	1	0.1361	3318	87	8	639.236	58.7803	0.00241109	0.0262206
2020-11-12	middle	4	454	no stain	2	0.1244	3239	81	7	651.125	56.2701	0.00216116	0.0250077
2020-11-12	middle	4	454	no stain	3	0.1186	3256	77	6	649.241	50.5902	0.00184275	0.0236486
2020-11-12	middle	4	454	no stain	4	0.1245	3179	75	7	602.41	56.2249	0.00220195	0.0235923
2020-11-12	middle	4	454	no stain	5	0.1335	3192	74	7	554.307	52.4345	0.00219298	0.023183
2020-11-12	middle	4	454	no stain	6	0.1239	3246	77	7	621.469	56.4972	0.0021565	0.0237215
2020-11-12	middle	4	454	no stain	7	0.1176	3326	81	8	688.776	68.0272	0.00240529	0.0243536
2020-11-12	middle	4	454	CFW	1	0.1199	2862	4411	795	36789	6630.53	0.277778	1.54123
2020-11-12	middle	4	454	CFW	2	0.1145	2838	4396	783	38393	6838.43	0.275899	1.54898
2020-11-12	middle	4	454	CFW	3	0.1059	2838	4320	767	40793.2	7242.68	0.270261	1.5222
2020-11-12	middle	4	454	CFW	4	0.1132	2833	4398	773	38851.6	6828.62	0.272856	1.55242
2020-11-12	middle	4	454	CFW	5	0.1177	2809	4269	779	36270.2	6618.52	0.277323	1.51976
2020-11-12	middle	4	454	CFW	6	0.1108	2838	4333	781	39106.5	7048.74	0.275194	1.52678
2020-11-12	middle	4	454	CFW	7	0.1058	2886	4335	787	40973.5	7438.56	0.272696	1.50208
2020-11-12	middle	4	454	Hoechst	1	0.14	3456	1608	89	11485.7	635.714	0.0257523	0.465278
2020-11-12	middle	4	454	Hoechst	2	0.1275	3422	1596	87	12517.6	682.353	0.0254237	0.466394
2020-11-12	middle	4	454	Hoechst	3	0.1171	3372	1576	86	13458.6	734.415	0.0255042	0.467378
2020-11-12	middle	4	454	Hoechst	4	0.1252	3364	1594	87	12731.6	694.888	0.0258621	0.473841
2020-11-12	middle	4	454	Hoechst	5	0.1356	3396	1582	87	11666.7	641.593	0.0256184	0.465842
2020-11-12	middle	4	454	Hoechst	6	0.1251	3419	1582	87	12645.9	695.444	0.025446	0.462708
2020-11-12	middle	4	454	Hoechst	7	0.1184	3468	1567	87	13234.8	734.797	0.0250865	0.451845
2020-11-12	middle	2	324	no stain	1	0.1356	3501	97	9	715.339	66.3717	0.00257069	0.0277064
2020-11-12	middle	2	324	no stain	2	0.1265	3352	89	9	703.557	71.1462	0.00268496	0.0265513
2020-11-12	middle	2	324	no stain	3	0.1159	3398	88	8	759.275	69.025	0.00235433	0.0258976
2020-11-12	middle	2	324	no stain	4	0.1219	3316	85	8	697.293	65.6276	0.00241254	0.0256333
2020-11-12	middle	2	324	no stain	5	0.1314	3353	88	8	669.711	60.8828	0.00238592	0.0262452
2020-11-12	middle	2	324	no stain	6	0.1234	3346	83	8	672.609	64.8298	0.00239091	0.0248057
2020-11-12	middle	2	324	no stain	7	0.1175	3409	89	8	757.447	68.0851	0.00234673	0.0261074
2020-11-12	middle	2	324	CFW	1	0.1373	3474	1455	207	10597.2	1507.65	0.0595855	0.418826
2020-11-12	middle	2	324	CFW	2	0.1279	3427	1435	210	11219.7	1641.91	0.0612781	0.418734
2020-11-12	middle	2	324	CFW	3	0.1156	3374	1406	211	12162.6	1825.26	0.062537	0.416716
2020-11-12	middle	2	324	CFW	4	0.1202	3349	1414	209	11763.7	1738.77	0.0624067	0.422216
2020-11-12	middle	2	324	CFW	5	0.1325	3340	1410	206	10641.5	1554.72	0.0616766	0.422156
2020-11-12	middle	2	324	CFW	6	0.1242	3378	1419	206	11425.1	1658.62	0.0609828	0.420071
2020-11-12	middle	2	324	CFW	7	0.1134	3397	1458	215	12857.1	1895.94	0.0632911	0.429202
2020-11-12	middle	2	324	Hoechst	1	0.1563	4004	312	21	1996.16	134.357	0.00524476	0.0779221
2020-11-12	middle	2	324	Hoechst	2	0.1445	3944	314	21	2173.01	145.329	0.00532454	0.0796146
2020-11-12	middle	2	324	Hoechst	3	0.1324	3894	306	20	2311.18	151.057	0.00513611	0.0785824
2020-11-12	middle	2	324	Hoechst	4	0.1372	3878	300	20	2186.59	145.773	0.0051573	0.0773595
2020-11-12	middle	2	324	Hoechst	5	0.1509	3817	308	20	2041.09	132.538	0.00523972	0.0806916
2020-11-12	middle	2	324	Hoechst	6	0.1432	3854	311	20	2171.79	139.665	0.00518941	0.0806954
2020-11-12	middle	2	324	Hoechst	7	0.1321	3910	331	21	2505.68	158.97	0.00537084	0.0846547
2020-11-12	middle	1	281	no stain	1	0.1393	3395	97	9	696.339	64.6088	0.00265096	0.0285714
2020-11-12	middle	1	281	no stain	2	0.1237	3429	87	8	703.314	64.6726	0.00233304	0.0253718
2020-11-12	middle	1	281	no stain	3	0.1129	3454	84	7	744.021	62.0018	0.00202664	0.0243196
2020-11-12	middle	1	281	no stain	4	0.1181	3340	86	8	728.196	67.7392	0.00239521	0.0257485
2020-11-12	middle	1	281	no stain	5	0.1297	3378	81	7	624.518	53.9707	0.00207223	0.0239787
2020-11-12	middle	1	281	no stain	6	0.1205	3425	82	7	680.498	58.0913	0.0020438	0.0239416
2020-11-12	middle	1	281	no stain	7	0.1163	3564	87	8	748.065	68.7876	0.00224467	0.0244108
2020-11-12	middle	1	281	CFW	1	0.1394	3598	1234	176	8852.22	1262.55	0.0489161	0.342968
2020-11-12	middle	1	281	CFW	2	0.1311	3582	1329	197	10137.3	1502.67	0.0549972	0.371022
2020-11-12	middle	1	281	CFW	3	0.1191	3521	1197	177	10050.4	1486.15	0.0502698	0.33996
2020-11-12	middle	1	281	CFW	4	0.1273	3498	1206	175	9473.68	1374.71	0.0500286	0.344768
2020-11-12	middle	1	281	CFW	5	0.1351	3513	1178	177	8719.47	1310.14	0.0503843	0.335326
2020-11-12	middle	1	281	CFW	6	0.1273	3528	1203	177	9450.12	1390.42	0.0501701	0.340986
2020-11-12	middle	1	281	CFW	7	0.1195	3617	1267	192	10602.5	1606.69	0.0530827	0.35029
2020-11-12	middle	1	281	Hoechst	1	0.1444	3652	201	14	1391.97	96.9529	0.00383352	0.0550383
2020-11-12	middle	1	281	Hoechst	2	0.1302	3608	192	13	1474.65	99.8464	0.0036031	0.0532151
2020-11-12	middle	1	281	Hoechst	3	0.1195	3575	191	13	1598.33	108.787	0.00363636	0.0534266
2020-11-12	middle	1	281	Hoechst	4	0.1273	3551	193	13	1516.1	102.121	0.00366094	0.0543509
2020-11-12	middle	1	281	Hoechst	5	0.1405	3550	191	13	1359.43	92.5267	0.00366197	0.0538028
2020-11-12	middle	1	281	Hoechst	6	0.1298	3604	193	13	1486.9	100.154	0.0036071	0.0535516
2020-11-12	middle	1	281	Hoechst	7	0.1206	3650	203	14	1683.25	116.086	0.00383562	0.0556164
2020-11-12	early	4	280	no stain	1	0.1309	3727	91	9	695.187	68.7548	0.00241481	0.0244164
2020-11-12	early	4	280	no stain	2	0.1226	3635	87	9	709.625	73.4095	0.00247593	0.023934
2020-11-12	early	4	280	no stain	3	0.1118	3629	82	8	733.453	71.5564	0.00220446	0.0225958
2020-11-12	early	4	280	no stain	4	0.1194	3617	81	8	678.392	67.0017	0.00221178	0.0223942
2020-11-12	early	4	280	no stain	5	0.1277	3587	80	8	626.468	62.6468	0.00223028	0.0223028
2020-11-12	early	4	280	no stain	6	0.1199	3610	81	8	675.563	66.7223	0.00221607	0.0224377
2020-11-12	early	4	280	no stain	7	0.1125	3719	84	8	746.667	71.1111	0.00215112	0.0225867
2020-11-12	early	4	280	CFW	1	0.128	3261	1869	320	14601.6	2500	0.0981294	0.573137
2020-11-12	early	4	280	CFW	2	0.1166	3215	1912	314	16397.9	2692.97	0.0976672	0.594712
2020-11-12	early	4	280	CFW	3	0.1077	3178	1932	321	17938.7	2980.5	0.101007	0.60793
2020-11-12	early	4	280	CFW	4	0.1139	3179	1916	326	16821.8	2862.16	0.102548	0.602705
2020-11-12	early	4	280	CFW	5	0.1236	3210	1819	307	14716.8	2483.82	0.0956386	0.566667
2020-11-12	early	4	280	CFW	6	0.1146	3214	1926	319	16806.3	2783.6	0.0992533	0.599253
2020-11-12	early	4	280	CFW	7	0.109	3246	2011	328	18449.5	3009.17	0.101047	0.619532
2020-11-12	early	4	280	Hoechst	1	0.1465	3753	248	18	1692.83	122.867	0.00479616	0.0660805
2020-11-12	early	4	280	Hoechst	2	0.1365	3714	242	17	1772.89	124.542	0.00457727	0.0651589
2020-11-12	early	4	280	Hoechst	3	0.1235	3687	238	16	1927.13	129.555	0.00433957	0.0645511
2020-11-12	early	4	280	Hoechst	4	0.1301	3706	233	16	1790.93	122.982	0.00431732	0.062871
2020-11-12	early	4	280	Hoechst	5	0.1405	3637	240	17	1708.19	120.996	0.00467418	0.0659885
2020-11-12	early	4	280	Hoechst	6	0.1433	3830	245	17	1709.7	118.632	0.00443864	0.0639687
2020-11-12	early	4	280	Hoechst	7	0.1269	3828	243	17	1914.89	133.964	0.00444096	0.0634796
2020-11-12	early	3	193	no stain	1	0.1389	3983	93	9	669.546	64.7948	0.0022596	0.0233492
2020-11-12	early	3	193	no stain	2	0.1294	3915	89	8	687.79	61.8238	0.00204342	0.0227331
2020-11-12	early	3	193	no stain	3	0.1195	3898	84	8	702.929	66.9456	0.00205234	0.0215495
2020-11-12	early	3	193	no stain	4	0.1273	3865	83	7	652.003	54.9882	0.00181113	0.0214748
2020-11-12	early	3	193	no stain	5	0.1378	3881	83	7	602.322	50.7983	0.00180366	0.0213862
2020-11-12	early	3	193	no stain	6	0.1268	3867	85	8	670.347	63.0915	0.00206879	0.0219809
2020-11-12	early	3	193	no stain	7	0.1193	3895	86	8	720.872	67.0578	0.00205391	0.0220796
2020-11-12	early	3	193	CFW	1	0.1252	3344	1776	288	14185.3	2300.32	0.0861244	0.5311
2020-11-12	early	3	193	CFW	2	0.1205	3336	1789	290	14846.5	2406.64	0.0869305	0.536271
2020-11-12	early	3	193	CFW	3	0.1105	3357	1821	290	16479.6	2624.43	0.0863867	0.542449
2020-11-12	early	3	193	CFW	4	0.1155	3296	1856	297	16069.3	2571.43	0.0901092	0.563107
2020-11-12	early	3	193	CFW	5	0.1261	3363	1770	299	14036.5	2371.13	0.0889087	0.526316
2020-11-12	early	3	193	CFW	6	0.1153	3327	1765	285	15307.9	2471.81	0.0856628	0.530508
2020-11-12	early	3	193	CFW	7	0.1086	3392	1789	291	16473.3	2679.56	0.0857901	0.527417
2020-11-12	early	3	193	Hoechst	1	0.1455	3839	211	15	1450.17	103.093	0.00390727	0.0549622
2020-11-12	early	3	193	Hoechst	2	0.1364	3801	203	14	1488.27	102.639	0.00368324	0.053407
2020-11-12	early	3	193	Hoechst	3	0.1236	3711	204	14	1650.49	113.269	0.00377257	0.0549717
2020-11-12	early	3	193	Hoechst	4	0.132	3704	193	14	1462.12	106.061	0.0037797	0.0521058
2020-11-12	early	3	193	Hoechst	5	0.1635	3541	197	13	1204.89	79.5107	0.00367128	0.055634
2020-11-12	early	3	193	Hoechst	6	0.1331	3751	199	14	1495.12	105.184	0.00373234	0.0530525
2020-11-12	early	3	193	Hoechst	7	0.1229	3857	202	14	1643.61	113.914	0.00362976	0.0523723
2020-11-12	early	2	131	no stain	1	0.1517	3838	93	9	613.052	59.3276	0.00234497	0.0242314
2020-11-12	early	2	131	no stain	2	0.1354	3770	86	9	635.155	66.4697	0.00238727	0.0228117
2020-11-12	early	2	131	no stain	3	0.1245	3685	151	21	1212.85	168.675	0.00569878	0.0409769
2020-11-12	early	2	131	no stain	4	0.1293	3671	82	8	634.184	61.8716	0.00217924	0.0223372
2020-11-12	early	2	131	no stain	5	0.1395	3705	80	8	573.477	57.3477	0.00215924	0.0215924
2020-11-12	early	2	131	no stain	6	0.1288	3729	82	8	636.646	62.1118	0.00214535	0.0219898
2020-11-12	early	2	131	no stain	7	0.118	3805	84	8	711.864	67.7966	0.0021025	0.0220762
2020-11-12	early	2	131	CFW	1	0.1484	3767	1655	261	11152.3	1758.76	0.0692859	0.439342
2020-11-12	early	2	131	CFW	2	0.135	3772	1660	261	12296.3	1933.33	0.0691941	0.440085
2020-11-12	early	2	131	CFW	3	0.1208	3680	1635	259	13534.8	2144.04	0.0703804	0.444293
2020-11-12	early	2	131	CFW	4	0.129	3651	1623	257	12581.4	1992.25	0.0703917	0.444536
2020-11-12	early	2	131	CFW	5	0.1405	3665	1624	261	11558.7	1857.65	0.0712142	0.443111
2020-11-12	early	2	131	CFW	6	0.1301	3662	1702	266	13082.2	2044.58	0.0726379	0.464773
2020-11-12	early	2	131	CFW	7	0.1203	3759	1699	280	14123	2327.51	0.0744879	0.451982
2020-11-12	early	2	131	Hoechst	1	0.1349	3720	205	16	1519.64	118.606	0.00430107	0.0551075
2020-11-12	early	2	131	Hoechst	2	0.128	3670	202	15	1578.12	117.187	0.00408719	0.0550409
2020-11-12	early	2	131	Hoechst	3	0.1158	3648	215	18	1856.65	155.44	0.00493421	0.0589364
2020-11-12	early	2	131	Hoechst	4	0.1231	3623	196	14	1592.2	113.729	0.0038642	0.0540988
2020-11-12	early	2	131	Hoechst	5	0.1345	3597	195	15	1449.81	111.524	0.00417014	0.0542118
2020-11-12	early	2	131	Hoechst	6	0.1239	3658	197	15	1589.99	121.065	0.0041006	0.0538546
2020-11-12	early	2	131	Hoechst	7	0.114	3688	202	15	1771.93	131.579	0.00406724	0.0547722
2020-11-12	early	1	96	no stain	1	0.1429	3825	86	8	601.819	55.9832	0.0020915	0.0224837
2020-11-12	early	1	96	no stain	2	0.1332	3796	82	7	615.616	52.5526	0.00184405	0.0216017
2020-11-12	early	1	96	no stain	3	0.1202	3726	79	7	657.238	58.2363	0.00187869	0.0212024
2020-11-12	early	1	96	no stain	4	0.1289	3664	75	6	581.846	46.5477	0.00163755	0.0204694
2020-11-12	early	1	96	no stain	5	0.1429	3648	76	7	531.84	48.9853	0.00191886	0.0208333
2020-11-12	early	1	96	no stain	6	0.13	3677	79	8	607.692	61.5385	0.00217569	0.0214849
2020-11-12	early	1	96	no stain	7	0.1207	3701	87	8	720.795	66.28	0.00216158	0.0235072
2020-11-12	early	1	96	CFW	1	0.1381	3669	1030	150	7458.36	1086.17	0.0408831	0.28073
2020-11-12	early	1	96	CFW	2	0.1313	3626	1026	156	7814.17	1188.12	0.0430226	0.282956
2020-11-12	early	1	96	CFW	3	0.1161	3576	1035	149	8914.73	1283.38	0.0416667	0.28943
2020-11-12	early	1	96	CFW	4	0.1103	3202	1016	146	9211.24	1323.66	0.0455965	0.317302
2020-11-12	early	1	96	CFW	5	0.1386	3493	1038	154	7489.18	1111.11	0.0440882	0.297166
2020-11-12	early	1	96	CFW	6	0.1288	3570	1090	157	8462.73	1218.94	0.0439776	0.305322
2020-11-12	early	1	96	CFW	7	0.1199	3674	1188	167	9908.26	1392.83	0.0454545	0.323353
2020-11-12	early	1	96	Hoechst	1	0.1365	3689	174	12	1274.73	87.9121	0.00325291	0.0471673
2020-11-12	early	1	96	Hoechst	2	0.1268	3622	167	13	1317.03	102.524	0.00358918	0.0461071
2020-11-12	early	1	96	Hoechst	3	0.1152	3534	161	12	1397.57	104.167	0.00339559	0.0455574
2020-11-12	early	1	96	Hoechst	4	0.1164	3419	159	11	1365.98	94.5017	0.00321732	0.0465048
2020-11-12	early	1	96	Hoechst	5	0.1377	3524	165	12	1198.26	87.146	0.00340522	0.0468218
2020-11-12	early	1	96	Hoechst	6	0.1257	3519	169	12	1344.47	95.4654	0.00341006	0.048025
2020-11-12	early	1	96	Hoechst	7	0.1161	3602	167	12	1438.42	103.359	0.00333148	0.0463631
2020-11-12	late	1	455	no stain	1	0.1483	3651	96	8	647.336	53.9447	0.00219118	0.0262942
2020-11-12	late	1	455	no stain	2	0.1387	3543	90	8	648.883	57.6784	0.00225797	0.0254022
2020-11-12	late	1	455	no stain	3	0.1259	3526	85	8	675.139	63.5425	0.00226886	0.0241066
2020-11-12	late	1	455	no stain	4	0.138	3527	84	7	608.696	50.7246	0.00198469	0.0238163
2020-11-12	late	1	455	no stain	5	0.1485	3570	84	8	565.657	53.8721	0.0022409	0.0235294
2020-11-12	late	1	455	no stain	6	0.1365	3541	86	8	630.037	58.6081	0.00225925	0.0242869
2020-11-12	late	1	455	no stain	7	0.1296	3641	90	8	694.444	61.7284	0.0021972	0.0247185
2020-11-12	late	1	455	CFW	1	0.1481	3603	1472	209	9939.23	1411.21	0.0580072	0.408548
2020-11-12	late	1	455	CFW	2	0.1359	3570	1425	202	10485.7	1486.39	0.0565826	0.39916
2020-11-12	late	1	455	CFW	3	0.1275	3528	1451	203	11380.4	1592.16	0.0575397	0.411281
2020-11-12	late	1	455	CFW	4	0.1329	3516	1478	199	11121.1	1497.37	0.0565984	0.420364
2020-11-12	late	1	455	CFW	5	0.1429	3541	1432	199	10021	1392.58	0.0561988	0.404406
2020-11-12	late	1	455	CFW	6	0.1346	3596	1482	208	11010.4	1545.32	0.057842	0.412125
2020-11-12	late	1	455	CFW	7	0.1281	3623	1497	208	11686.2	1623.73	0.057411	0.413193
2020-11-12	late	1	455	Hoechst	1	0.1635	3658	405	26	2477.06	159.021	0.00710771	0.110716
2020-11-12	late	1	455	Hoechst	2	0.1384	3666	385	22	2781.79	158.96	0.00600109	0.105019
2020-11-12	late	1	455	Hoechst	3	0.1326	3674	385	23	2903.47	173.454	0.00626021	0.10479
2020-11-12	late	1	455	Hoechst	4	0.137	3639	365	22	2664.23	160.584	0.00604562	0.100302
2020-11-12	late	1	455	Hoechst	5	0.1467	3602	362	22	2467.62	149.966	0.00610772	0.1005
2020-11-12	late	1	455	Hoechst	6	0.137	3686	373	22	2722.63	160.584	0.00596853	0.101194
2020-11-12	late	1	455	Hoechst	7	0.128	3718	377	23	2945.31	179.687	0.00618612	0.101399
2020-11-12	late	2	538	no stain	1	0.1478	3917	98	9	663.058	60.8931	0.00229768	0.0250191
2020-11-12	late	2	538	no stain	2	0.1386	3855	93	8	670.996	57.7201	0.00207523	0.0241245
2020-11-12	late	2	538	no stain	3	0.1309	3800	100	10	763.942	76.3942	0.00263158	0.0263158
2020-11-12	late	2	538	no stain	4	0.1393	3802	88	8	631.73	57.43	0.00210416	0.0231457
2020-11-12	late	2	538	no stain	5	0.155	3786	284	45	1832.26	290.323	0.0118859	0.0750132
2020-11-12	late	2	538	no stain	6	0.1396	3823	90	8	644.699	57.3066	0.0020926	0.0235417
2020-11-12	late	2	538	no stain	7	0.1362	3864	93	8	682.819	58.7372	0.00207039	0.0240683
2020-11-12	late	2	538	CFW	1	0.1485	3723	2506	399	16875.4	2686.87	0.107172	0.673113
2020-11-12	late	2	538	CFW	2	0.136	3663	2397	391	17625	2875	0.106743	0.654382
2020-11-12	late	2	538	CFW	3	0.125	3601	2453	398	19624	3184	0.110525	0.6812
2020-11-12	late	2	538	CFW	4	0.1359	3602	2401	396	17667.4	2913.91	0.109939	0.666574
2020-11-12	late	2	538	CFW	5	0.1438	3601	2399	390	16682.9	2712.1	0.108303	0.666204
2020-11-12	late	2	538	CFW	6	0.1383	3611	2426	402	17541.6	2906.72	0.111327	0.671836
2020-11-12	late	2	538	CFW	7	0.1267	3673	2497	394	19708	3109.71	0.107269	0.679826
2020-11-12	late	2	538	Hoechst	1	0.1447	3658	636	36	4395.3	248.791	0.00984144	0.173866
2020-11-12	late	2	538	Hoechst	2	0.135	3631	637	36	4718.52	266.667	0.00991462	0.175434
2020-11-12	late	2	538	Hoechst	3	0.1265	3574	632	37	4996.05	292.49	0.0103525	0.176833
2020-11-12	late	2	538	Hoechst	4	0.133	3556	627	36	4714.29	270.677	0.0101237	0.176322
2020-11-12	late	2	538	Hoechst	5	0.1393	3512	611	35	4386.22	251.256	0.00996583	0.173975
2020-11-12	late	2	538	Hoechst	6	0.1338	3556	628	36	4693.57	269.058	0.0101237	0.176603
2020-11-12	late	2	538	Hoechst	7	0.1229	3623	629	37	5117.98	301.058	0.0102125	0.173613
2020-11-12	late	3	585	no stain	1	0.1342	3842	90	8	670.641	59.6125	0.00208225	0.0234253
2020-11-12	late	3	585	no stain	2	0.1287	3765	83	7	644.911	54.3901	0.00185923	0.0220452
2020-11-12	late	3	585	no stain	3	0.1181	3739	79	7	668.925	59.2718	0.00187216	0.0211286
2020-11-12	late	3	585	no stain	4	0.1284	3719	77	7	599.688	54.5171	0.00188223	0.0207045
2020-11-12	late	3	585	no stain	5	0.1341	3733	78	7	581.655	52.1998	0.00187517	0.0208947
2020-11-12	late	3	585	no stain	6	0.1294	3748	78	7	602.782	54.0958	0.00186766	0.0208111
2020-11-12	late	3	585	no stain	7	0.1228	3866	83	7	675.896	57.0033	0.00181066	0.0214692
2020-11-12	late	3	585	CFW	1	0.1366	3503	2682	445	19634	3257.69	0.127034	0.765629
2020-11-12	late	3	585	CFW	2	0.1299	3435	2662	436	20492.7	3356.43	0.126929	0.774964
2020-11-12	late	3	585	CFW	3	0.1204	3388	2640	438	21926.9	3637.87	0.12928	0.779221
2020-11-12	late	3	585	CFW	4	0.1266	3356	2639	429	20845.2	3388.63	0.127831	0.786353
2020-11-12	late	3	585	CFW	5	0.1345	3417	2622	427	19494.4	3174.72	0.124963	0.76734
2020-11-12	late	3	585	CFW	6	0.1304	3423	2672	438	20490.8	3358.9	0.127958	0.780602
2020-11-12	late	3	585	CFW	7	0.1217	3482	2757	442	22654.1	3631.88	0.126939	0.791786
2020-11-12	late	3	585	Hoechst	1	0.13	3328	536	33	4123.08	253.846	0.00991586	0.161058
2020-11-12	late	3	585	Hoechst	2	0.1222	3280	535	31	4378.07	253.682	0.00945122	0.16311
2020-11-12	late	3	585	Hoechst	3	0.1148	3251	518	31	4512.2	270.035	0.00953553	0.159336
2020-11-12	late	3	585	Hoechst	4	0.1223	3236	545	31	4456.26	253.475	0.00957973	0.168418
2020-11-12	late	3	585	Hoechst	5	0.1277	3209	529	31	4142.52	242.756	0.00966033	0.164849
2020-11-12	late	3	585	Hoechst	6	0.1208	3301	523	31	4329.47	256.623	0.00939109	0.158437
2020-11-12	late	3	585	Hoechst	7	0.1161	3297	544	31	4685.62	267.011	0.00940249	0.164998
2020-11-12	late	4	647	no stain	1	0.1523	3921	91	8	597.505	52.5279	0.0020403	0.0232084
2020-11-12	late	4	647	no stain	2	0.1433	3830	85	7	593.161	48.8486	0.00182768	0.0221932
2020-11-12	late	4	647	no stain	3	0.1331	3797	85	8	638.618	60.1052	0.00210693	0.0223861
2020-11-12	late	4	647	no stain	4	0.142	3755	78	7	549.296	49.2958	0.00186418	0.0207723
2020-11-12	late	4	647	no stain	5	0.1512	3764	86	8	568.783	52.9101	0.0021254	0.022848
2020-11-12	late	4	647	no stain	6	0.1421	3789	83	7	584.096	49.2611	0.00184745	0.0219055
2020-11-12	late	4	647	no stain	7	0.1363	3899	88	8	645.635	58.6941	0.00205181	0.0225699
2020-11-12	late	4	647	CFW	1	0.1428	3554	3810	581	26680.7	4068.63	0.163478	1.07203
2020-11-12	late	4	647	CFW	2	0.1377	3583	3848	577	27944.8	4190.27	0.161038	1.07396
2020-11-12	late	4	647	CFW	3	0.1277	3540	3806	569	29804.2	4455.76	0.160734	1.07514
2020-11-12	late	4	647	CFW	4	0.1353	3494	3830	578	28307.5	4271.99	0.165426	1.09616
2020-11-12	late	4	647	CFW	5	0.1465	3554	3795	569	25904.4	3883.96	0.160101	1.06781
2020-11-12	late	4	647	CFW	6	0.1371	3535	3885	583	28337	4252.37	0.164922	1.09901
2020-11-12	late	4	647	CFW	7	0.1306	3670	3881	573	29716.7	4387.44	0.156131	1.05749
2020-11-12	late	4	647	Hoechst	1	0.1533	3725	680	39	4435.75	254.403	0.0104698	0.18255
2020-11-12	late	4	647	Hoechst	2	0.1437	3698	661	38	4599.86	264.44	0.0102758	0.178745
2020-11-12	late	4	647	Hoechst	3	0.1348	3661	652	37	4836.8	274.481	0.0101065	0.178093
2020-11-12	late	4	647	Hoechst	4	0.1421	3628	645	36	4539.06	253.343	0.00992282	0.177784
2020-11-12	late	4	647	Hoechst	5	0.1481	3641	651	36	4395.68	243.079	0.00988739	0.178797
2020-11-12	late	4	647	Hoechst	6	0.1419	3689	665	39	4686.4	274.841	0.010572	0.180266
2020-11-12	late	4	647	Hoechst	7	0.1431	3793	659	38	4605.17	265.549	0.0100185	0.173741
2020-11-14	late	4	628	no stain	1	0.1185	3175	96	10	810.127	84.3882	0.00314961	0.0302362
2020-11-14	late	4	628	no stain	2	0.108	3061	94	10	870.37	92.5926	0.00326691	0.0307089
2020-11-14	late	4	628	no stain	3	0.1023	3080	91	9	889.541	87.9765	0.00292208	0.0295455
2020-11-14	late	4	628	no stain	4	0.1086	3057	86	9	791.897	82.8729	0.00294406	0.0281322
2020-11-14	late	4	628	no stain	5	0.1144	3094	85	9	743.007	78.6713	0.00290886	0.0274725
2020-11-14	late	4	628	no stain	6	0.1085	3110	87	9	801.843	82.9493	0.00289389	0.0279743
2020-11-14	late	4	628	no stain	7	0.1042	3159	90	9	863.724	86.3724	0.002849	0.02849
2020-11-14	late	4	628	CFW	1	0.1078	2674	1371	188	12718	1743.97	0.0703067	0.512715
2020-11-14	late	4	628	CFW	2	0.0997	2653	1401	192	14052.2	1925.78	0.0723709	0.528081
2020-11-14	late	4	628	CFW	3	0.096	2684	1424	193	14833.3	2010.42	0.0719076	0.530551
2020-11-14	late	4	628	CFW	4	0.0958	2659	1459	189	15229.6	1972.86	0.0710794	0.548703
2020-11-14	late	4	628	CFW	5	0.103	2609	1505	199	14611.7	1932.04	0.0762744	0.576849
2020-11-14	late	4	628	CFW	6	0.0982	2633	1556	204	15845.2	2077.39	0.0774782	0.590961
2020-11-14	late	4	628	CFW	7	0.0927	2672	1609	217	17357.1	2340.88	0.0812126	0.602171
2020-11-14	late	4	628	Hoechst	1	0.1062	2539	330	22	3107.34	207.156	0.00866483	0.129972
2020-11-14	late	4	628	Hoechst	2	0.0946	2498	314	21	3319.24	221.987	0.00840673	0.125701
2020-11-14	late	4	628	Hoechst	3	0.0919	2513	310	20	3373.23	217.628	0.00795862	0.123359
2020-11-14	late	4	628	Hoechst	4	0.0936	2505	314	21	3354.7	224.359	0.00838323	0.125349
2020-11-14	late	4	628	Hoechst	5	0.0961	2391	307	21	3194.59	218.522	0.00878294	0.128398
2020-11-14	late	4	628	Hoechst	6	0.0944	2491	333	23	3527.54	243.644	0.00923324	0.133681
2020-11-14	late	4	628	Hoechst	7	0.0911	2562	362	24	3973.66	263.447	0.00936768	0.141296
2020-11-14	late	3	559	no stain	1	0.1266	3356	94	9	742.496	71.09	0.00268176	0.0280095
2020-11-14	late	3	559	no stain	2	0.1175	3346	88	8	748.936	68.0851	0.00239091	0.0263001
2020-11-14	late	3	559	no stain	3	0.1113	3353	86	8	772.686	71.8778	0.00238592	0.0256487
2020-11-14	late	3	559	no stain	4	0.1156	3320	84	7	726.644	60.5536	0.00210843	0.0253012
2020-11-14	late	3	559	no stain	5	0.1229	3289	83	8	675.346	65.0936	0.00243235	0.0252356
2020-11-14	late	3	559	no stain	6	0.117	3286	84	8	717.949	68.3761	0.00243457	0.025563
2020-11-14	late	3	559	no stain	7	0.1127	3354	86	8	763.088	70.9849	0.00238521	0.025641
2020-11-14	late	3	559	CFW	1	0.1192	2903	1261	177	10578.9	1484.9	0.0609714	0.434378
2020-11-14	late	3	559	CFW	2	0.1088	2863	1309	182	12031.2	1672.79	0.0635697	0.457213
2020-11-14	late	3	559	CFW	3	0.1037	2868	1308	179	12613.3	1726.13	0.0624128	0.456067
2020-11-14	late	3	559	CFW	4	0.1068	2822	1351	184	12649.8	1722.85	0.065202	0.478738
2020-11-14	late	3	559	CFW	5	0.1123	2822	1332	186	11861.1	1656.28	0.0659107	0.472006
2020-11-14	late	3	559	CFW	6	0.1078	2878	1392	195	12912.8	1808.91	0.0677554	0.483669
2020-11-14	late	3	559	CFW	7	0.1038	2910	1559	215	15019.3	2071.29	0.0738832	0.535739
2020-11-14	late	3	559	Hoechst	1	0.1294	3207	409	25	3160.74	193.199	0.00779545	0.127534
2020-11-14	late	3	559	Hoechst	2	0.1207	3258	401	25	3322.29	207.125	0.00767342	0.123082
2020-11-14	late	3	559	Hoechst	3	0.1094	3130	409	24	3738.57	219.378	0.00766773	0.130671
2020-11-14	late	3	559	Hoechst	4	0.1172	3158	401	24	3421.5	204.778	0.00759975	0.126979
2020-11-14	late	3	559	Hoechst	5	0.1247	3135	395	24	3167.6	192.462	0.0076555	0.125997
2020-11-14	late	3	559	Hoechst	6	0.1164	3179	404	25	3470.79	214.777	0.00786411	0.127084
2020-11-14	late	3	559	Hoechst	7	0.1113	3239	419	25	3764.6	224.618	0.00771843	0.129361
2020-11-14	late	2	490	no stain	1	0.1281	3255	98	10	765.027	78.064	0.0030722	0.0301075
2020-11-14	late	2	490	no stain	2	0.1183	3191	95	10	803.043	84.5309	0.00313381	0.0297712
2020-11-14	late	2	490	no stain	3	0.1115	3195	90	9	807.175	80.7175	0.0028169	0.028169
2020-11-14	late	2	490	no stain	4	0.1188	3181	89	9	749.158	75.7576	0.0028293	0.0279786
2020-11-14	late	2	490	no stain	5	0.1238	3210	88	9	710.824	72.6979	0.00280374	0.0274143
2020-11-14	late	2	490	no stain	6	0.117	3216	90	10	769.231	85.4701	0.00310945	0.0279851
2020-11-14	late	2	490	no stain	7	0.1126	3262	93	10	825.933	88.8099	0.0030656	0.0285101
2020-11-14	late	2	490	CFW	1	0.1254	3175	1200	155	9569.38	1236.04	0.0488189	0.377953
2020-11-14	late	2	490	CFW	2	0.117	3156	1132	150	9675.21	1282.05	0.0475285	0.358682
2020-11-14	late	2	490	CFW	3	0.1106	3146	1105	145	9990.96	1311.03	0.0460903	0.35124
2020-11-14	late	2	490	CFW	4	0.1129	3140	1077	144	9539.42	1275.47	0.0458599	0.342994
2020-11-14	late	2	490	CFW	5	0.1215	3162	1059	144	8716.05	1185.19	0.0455408	0.334915
2020-11-14	late	2	490	CFW	6	0.1149	3196	1020	138	8877.28	1201.04	0.043179	0.319149
2020-11-14	late	2	490	CFW	7	0.1098	3221	1018	137	9271.4	1247.72	0.0425334	0.316051
2020-11-14	late	2	490	Hoechst	1	0.1236	3072	355	24	2872.17	194.175	0.0078125	0.11556
2020-11-14	late	2	490	Hoechst	2	0.1146	3120	357	24	3115.18	209.424	0.00769231	0.114423
2020-11-14	late	2	490	Hoechst	3	0.1067	3045	353	23	3308.34	215.558	0.00755337	0.115928
2020-11-14	late	2	490	Hoechst	4	0.1093	3090	337	23	3083.26	210.43	0.00744337	0.109061
2020-11-14	late	2	490	Hoechst	5	0.1185	3085	353	23	2978.9	194.093	0.00745543	0.114425
2020-11-14	late	2	490	Hoechst	6	0.112	3098	342	23	3053.57	205.357	0.00742415	0.110394
2020-11-14	late	2	490	Hoechst	7	0.1069	3152	351	24	3283.44	224.509	0.00761421	0.111358
2020-11-14	late	1	460	no stain	1	0.1206	2843	94	9	779.436	74.6269	0.00316567	0.0330637
2020-11-14	late	1	460	no stain	2	0.1144	2840	89	8	777.972	69.9301	0.0028169	0.031338
2020-11-14	late	1	460	no stain	3	0.1076	2810	85	8	789.963	74.3494	0.00284697	0.0302491
2020-11-14	late	1	460	no stain	4	0.1111	2756	83	8	747.075	72.0072	0.00290276	0.0301161
2020-11-14	late	1	460	no stain	5	0.121	2755	83	8	685.95	66.1157	0.00290381	0.030127
2020-11-14	late	1	460	no stain	6	0.1101	2758	84	8	762.943	72.6612	0.00290065	0.0304569
2020-11-14	late	1	460	no stain	7	0.1081	2810	88	8	814.061	74.0056	0.00284697	0.0313167
2020-11-14	late	1	460	CFW	1	0.1236	3086	1378	173	11148.9	1399.68	0.0560596	0.446533
2020-11-14	late	1	460	CFW	2	0.1149	3038	1524	203	13263.7	1766.75	0.0668203	0.501646
2020-11-14	late	1	460	CFW	3	0.1081	3021	1350	171	12488.4	1581.87	0.0566038	0.446872
2020-11-14	late	1	460	CFW	4	0.1126	3022	1343	167	11927.2	1483.13	0.0552614	0.444408
2020-11-14	late	1	460	CFW	5	0.124	2988	1377	170	11104.8	1370.97	0.0568942	0.460843
2020-11-14	late	1	460	CFW	6	0.1124	2990	1403	173	12482.2	1539.15	0.0578595	0.469231
2020-11-14	late	1	460	CFW	7	0.1088	3035	1428	173	13125	1590.07	0.0570016	0.470511
2020-11-14	late	1	460	Hoechst	1	0.1323	3194	337	23	2547.24	173.847	0.007201	0.10551
2020-11-14	late	1	460	Hoechst	2	0.1237	3208	326	21	2635.41	169.766	0.00654613	0.101621
2020-11-14	late	1	460	Hoechst	3	0.1157	3132	312	20	2696.63	172.861	0.0063857	0.0996169
2020-11-14	late	1	460	Hoechst	4	0.1189	3113	339	21	2851.14	176.619	0.0067459	0.108898
2020-11-14	late	1	460	Hoechst	5	0.1261	3129	319	19	2529.74	150.674	0.00607223	0.10195
2020-11-14	late	1	460	Hoechst	6	0.1196	3119	321	21	2683.95	175.585	0.00673293	0.102918
2020-11-14	late	1	460	Hoechst	7	0.1153	3143	331	21	2870.77	182.134	0.00668151	0.105313
2020-11-14	middle	4	443	no stain	1	0.1051	2424	93	9	884.872	85.6327	0.00371287	0.0383663
2020-11-14	middle	4	443	no stain	2	0.0981	2387	86	8	876.656	81.5494	0.00335149	0.0360285
2020-11-14	middle	4	443	no stain	3	0.092	2371	85	8	923.913	86.9565	0.0033741	0.0358499
2020-11-14	middle	4	443	no stain	4	0.0948	2359	83	8	875.527	84.3882	0.00339127	0.0351844
2020-11-14	middle	4	443	no stain	5	0.1009	2353	98	12	971.259	118.93	0.00509987	0.041649
2020-11-14	middle	4	443	no stain	6	0.0962	2376	83	7	862.786	72.7651	0.00294613	0.0349327
2020-11-14	middle	4	443	no stain	7	0.0925	2405	85	8	918.919	86.4865	0.0033264	0.035343
2020-11-14	middle	4	443	CFW	1	0.0979	2071	2776	500	28355.5	5107.25	0.241429	1.34042
2020-11-14	middle	4	443	CFW	2	0.0876	2001	2760	499	31506.8	5696.35	0.249375	1.37931
2020-11-14	middle	4	443	CFW	3	0.0843	2011	2781	493	32989.3	5848.16	0.245152	1.38289
2020-11-14	middle	4	443	CFW	4	0.0859	1996	2752	491	32037.3	5715.95	0.245992	1.37876
2020-11-14	middle	4	443	CFW	5	0.0942	2049	2781	509	29522.3	5403.4	0.248414	1.35725
2020-11-14	middle	4	443	CFW	6	0.087	2012	2780	503	31954	5781.61	0.25	1.38171
2020-11-14	middle	4	443	CFW	7	0.0844	2071	2953	526	34988.2	6232.23	0.253984	1.42588
2020-11-14	middle	4	443	Hoechst	1	0.1021	2354	1086	61	10636.6	597.453	0.0259133	0.461342
2020-11-14	middle	4	443	Hoechst	2	0.0926	2351	1090	62	11771.1	669.546	0.0263718	0.463632
2020-11-14	middle	4	443	Hoechst	3	0.0877	2321	1089	62	12417.3	706.956	0.0267126	0.469194
2020-11-14	middle	4	443	Hoechst	4	0.0899	2321	1092	62	12146.8	689.655	0.0267126	0.470487
2020-11-14	middle	4	443	Hoechst	5	0.0986	2282	1089	62	11044.6	628.803	0.0271691	0.477213
2020-11-14	middle	4	443	Hoechst	6	0.0898	2334	1125	61	12527.8	679.287	0.0261354	0.482005
2020-11-14	middle	4	443	Hoechst	7	0.0873	2413	1157	65	13253.1	744.559	0.0269374	0.479486
2020-11-14	middle	3	375	no stain	1	0.1228	2908	99	9	806.189	73.2899	0.00309491	0.034044
2020-11-14	middle	3	375	no stain	2	0.1135	2908	94	9	828.194	79.2952	0.00309491	0.0323246
2020-11-14	middle	3	375	no stain	3	0.106	2932	90	8	849.057	75.4717	0.00272851	0.0306958
2020-11-14	middle	3	375	no stain	4	0.1075	2871	88	8	818.605	74.4186	0.00278649	0.0306513
2020-11-14	middle	3	375	no stain	5	0.1196	2932	88	8	735.786	66.8896	0.00272851	0.0300136
2020-11-14	middle	3	375	no stain	6	0.1113	2895	88	8	790.656	71.8778	0.00276339	0.0303972
2020-11-14	middle	3	375	no stain	7	0.103	2915	90	9	873.786	87.3786	0.00308748	0.0308748
2020-11-14	middle	3	375	CFW	1	0.1231	3006	2227	357	18091	2900.08	0.118762	0.740852
2020-11-14	middle	3	375	CFW	2	0.1132	2978	2217	351	19584.8	3100.71	0.117864	0.744459
2020-11-14	middle	3	375	CFW	3	0.1092	2993	2223	362	20357.1	3315.02	0.120949	0.742733
2020-11-14	middle	3	375	CFW	4	0.1117	2966	2280	360	20411.8	3222.92	0.121376	0.768712
2020-11-14	middle	3	375	CFW	5	0.1214	2947	2292	365	18879.7	3006.59	0.123855	0.77774
2020-11-14	middle	3	375	CFW	6	0.1145	2986	2340	371	20436.7	3240.17	0.124246	0.783657
2020-11-14	middle	3	375	CFW	7	0.106	2984	2370	375	22358.5	3537.74	0.12567	0.794236
2020-11-14	middle	3	375	Hoechst	1	0.1259	3215	867	48	6886.42	381.255	0.01493	0.269673
2020-11-14	middle	3	375	Hoechst	2	0.1179	3208	852	48	7226.46	407.125	0.0149626	0.265586
2020-11-14	middle	3	375	Hoechst	3	0.1087	3155	828	47	7617.3	432.383	0.014897	0.262441
2020-11-14	middle	3	375	Hoechst	4	0.1139	3189	837	47	7348.55	412.643	0.0147382	0.262465
2020-11-14	middle	3	375	Hoechst	5	0.1245	3193	851	48	6835.34	385.542	0.0150329	0.266521
2020-11-14	middle	3	375	Hoechst	6	0.1163	3243	855	48	7351.68	412.726	0.0148011	0.263645
2020-11-14	middle	3	375	Hoechst	7	0.1097	3298	859	49	7830.45	446.673	0.0148575	0.260461
2020-11-14	middle	2	336	no stain	1	0.1375	3169	92	9	669.091	65.4545	0.00284001	0.0290312
2020-11-14	middle	2	336	no stain	2	0.117	3153	88	9	752.137	76.9231	0.00285442	0.0279099
2020-11-14	middle	2	336	no stain	3	0.1061	3113	85	9	801.131	84.8256	0.0028911	0.0273049
2020-11-14	middle	2	336	no stain	4	0.1129	3105	97	11	859.167	97.4314	0.00354267	0.0312399
2020-11-14	middle	2	336	no stain	5	0.1369	3261	82	8	598.977	58.4368	0.00245323	0.0251457
2020-11-14	middle	2	336	no stain	6	0.1137	3100	85	9	747.581	79.1557	0.00290323	0.0274194
2020-11-14	middle	2	336	no stain	7	0.1064	3134	87	9	817.669	84.5865	0.00287173	0.0277601
2020-11-14	middle	2	336	CFW	1	0.1378	3439	1692	269	12278.7	1952.1	0.0782204	0.492003
2020-11-14	middle	2	336	CFW	2	0.1261	3434	1738	266	13782.7	2109.44	0.0774607	0.506115
2020-11-14	middle	2	336	CFW	3	0.1154	3374	1727	267	14965.3	2313.69	0.0791346	0.511855
2020-11-14	middle	2	336	CFW	4	0.1185	3330	1694	267	14295.4	2253.16	0.0801802	0.508709
2020-11-14	middle	2	336	CFW	5	0.1309	3352	1734	267	13246.8	2039.73	0.0796539	0.517303
2020-11-14	middle	2	336	CFW	6	0.1225	3364	1739	268	14195.9	2187.76	0.0796671	0.516944
2020-11-14	middle	2	336	CFW	7	0.1155	3378	1811	273	15679.7	2363.64	0.0808171	0.536116
2020-11-14	middle	2	336	Hoechst	1	0.1333	3414	426	27	3195.8	202.551	0.00790861	0.12478
2020-11-14	middle	2	336	Hoechst	2	0.1276	3445	426	28	3338.56	219.436	0.00812772	0.123657
2020-11-14	middle	2	336	Hoechst	3	0.1186	3371	431	27	3634.06	227.656	0.00800949	0.127855
2020-11-14	middle	2	336	Hoechst	4	0.1209	3373	596	41	4929.69	339.123	0.0121554	0.176697
2020-11-14	middle	2	336	Hoechst	5	0.1323	3350	424	27	3204.84	204.082	0.0080597	0.126567
2020-11-14	middle	2	336	Hoechst	6	0.1216	3383	431	27	3544.41	222.039	0.00798108	0.127402
2020-11-14	middle	2	336	Hoechst	7	0.1131	3357	435	27	3846.15	238.727	0.00804289	0.12958
2020-11-14	middle	1	281	no stain	1	0.1389	3572	93	8	669.546	57.5954	0.00223964	0.0260358
2020-11-14	middle	1	281	no stain	2	0.1286	3568	89	8	692.068	62.2084	0.00224215	0.0249439
2020-11-14	middle	1	281	no stain	3	0.1178	3504	85	8	721.562	67.9117	0.00228311	0.024258
2020-11-14	middle	1	281	no stain	4	0.1274	3504	81	7	635.793	54.9451	0.00199772	0.0231164
2020-11-14	middle	1	281	no stain	5	0.1387	3499	80	7	576.784	50.4686	0.00200057	0.0228637
2020-11-14	middle	1	281	no stain	6	0.1272	3489	83	7	652.516	55.0314	0.00200631	0.0237891
2020-11-14	middle	1	281	no stain	7	0.12	3543	86	8	716.667	66.6667	0.00225797	0.0242732
2020-11-14	middle	1	281	CFW	1	0.1386	3432	1362	187	9826.84	1349.21	0.0544872	0.396853
2020-11-14	middle	1	281	CFW	2	0.1265	3416	1317	182	10411.1	1438.74	0.0532787	0.385539
2020-11-14	middle	1	281	CFW	3	0.1145	3371	1320	188	11528.4	1641.92	0.0557698	0.391575
2020-11-14	middle	1	281	CFW	4	0.1194	3307	1319	188	11046.9	1574.54	0.0568491	0.398851
2020-11-14	middle	1	281	CFW	5	0.1314	3308	1337	188	10175	1430.75	0.0568319	0.404172
2020-11-14	middle	1	281	CFW	6	0.1207	3302	1355	190	11226.2	1574.15	0.0575409	0.410357
2020-11-14	middle	1	281	CFW	7	0.1134	3371	1404	195	12381	1719.58	0.0578463	0.416494
2020-11-14	middle	1	281	Hoechst	1	0.1395	3481	252	16	1806.45	114.695	0.00459638	0.072393
2020-11-14	middle	1	281	Hoechst	2	0.1283	3509	220	15	1714.73	116.913	0.00427472	0.0626959
2020-11-14	middle	1	281	Hoechst	3	0.1168	3407	218	15	1866.44	128.425	0.0044027	0.0639859
2020-11-14	middle	1	281	Hoechst	4	0.1203	3335	213	15	1770.57	124.688	0.00449775	0.0638681
2020-11-14	middle	1	281	Hoechst	5	0.1333	3340	214	14	1605.4	105.026	0.00419162	0.0640719
2020-11-14	middle	1	281	Hoechst	6	0.1228	3416	229	15	1864.82	122.15	0.0043911	0.0670375
2020-11-14	middle	1	281	Hoechst	7	0.1144	3443	222	15	1940.56	131.119	0.00435667	0.0644787
2020-11-14	early	4	261	no stain	1	0.1152	3114	99	9	859.375	78.125	0.00289017	0.0317919
2020-11-14	early	4	261	no stain	2	0.1076	3082	94	9	873.606	83.6431	0.00292018	0.0304997
2020-11-14	early	4	261	no stain	3	0.0995	3075	90	8	904.523	80.402	0.00260163	0.0292683
2020-11-14	early	4	261	no stain	4	0.1016	3017	88	8	866.142	78.7402	0.00265164	0.029168
2020-11-14	early	4	261	no stain	5	0.112	3006	87	8	776.786	71.4286	0.00266134	0.0289421
2020-11-14	early	4	261	no stain	6	0.103	3031	87	8	844.66	77.6699	0.00263939	0.0287034
2020-11-14	early	4	261	no stain	7	0.099	3066	90	8	909.091	80.8081	0.00260926	0.0293542
2020-11-14	early	4	261	CFW	1	0.1234	3192	2521	408	20429.5	3306.32	0.12782	0.789787
2020-11-14	early	4	261	CFW	2	0.1124	3151	2396	397	21316.7	3532.03	0.125992	0.760394
2020-11-14	early	4	261	CFW	3	0.1025	3127	2426	404	23668.3	3941.46	0.129197	0.775823
2020-11-14	early	4	261	CFW	4	0.1078	3173	2369	391	21975.9	3627.09	0.123227	0.746612
2020-11-14	early	4	261	CFW	5	0.1185	3148	2532	405	21367.1	3417.72	0.128653	0.80432
2020-11-14	early	4	261	CFW	6	0.1087	3111	2449	398	22529.9	3661.45	0.127933	0.787207
2020-11-14	early	4	261	CFW	7	0.1015	3156	2535	403	24975.4	3970.44	0.127693	0.803232
2020-11-14	early	4	261	Hoechst	1	0.1393	3652	323	21	2318.74	150.754	0.00575027	0.0884447
2020-11-14	early	4	261	Hoechst	2	0.1287	3650	322	20	2501.94	155.4	0.00547945	0.0882192
2020-11-14	early	4	261	Hoechst	3	0.1172	3598	315	20	2687.71	170.648	0.00555864	0.0875486
2020-11-14	early	4	261	Hoechst	4	0.1185	3557	309	19	2607.59	160.338	0.00534158	0.086871
2020-11-14	early	4	261	Hoechst	5	0.1326	3519	314	20	2368.02	150.83	0.00568343	0.0892299
2020-11-14	early	4	261	Hoechst	6	0.1221	3544	315	20	2579.85	163.8	0.00564334	0.0888826
2020-11-14	early	4	261	Hoechst	7	0.1137	3577	331	20	2911.17	175.901	0.00559128	0.0925356
2020-11-14	early	3	204	no stain	1	0.1165	3122	98	9	841.202	77.2532	0.00288277	0.0313901
2020-11-14	early	3	204	no stain	2	0.1091	3087	91	8	834.097	73.3272	0.00259151	0.0294785
2020-11-14	early	3	204	no stain	3	0.1001	3078	90	8	899.101	79.9201	0.00259909	0.0292398
2020-11-14	early	3	204	no stain	4	0.105	3008	85	8	809.524	76.1905	0.00265957	0.028258
2020-11-14	early	3	204	no stain	5	0.1134	3069	84	8	740.741	70.5467	0.00260671	0.0273705
2020-11-14	early	3	204	no stain	6	0.1073	3064	96	9	894.688	83.877	0.00293734	0.0313316
2020-11-14	early	3	204	no stain	7	0.1012	3179	91	8	899.209	79.0514	0.00251651	0.0286254
2020-11-14	early	3	204	CFW	1	0.1218	3212	2402	371	19720.9	3045.98	0.115504	0.747821
2020-11-14	early	3	204	CFW	2	0.1143	3199	2331	360	20393.7	3149.61	0.112535	0.728665
2020-11-14	early	3	204	CFW	3	0.1062	3180	2341	349	22043.3	3286.25	0.109748	0.736164
2020-11-14	early	3	204	CFW	4	0.1107	3153	2248	357	20307.1	3224.93	0.113226	0.712972
2020-11-14	early	3	204	CFW	5	0.119	3179	2299	357	19319.3	3000	0.112299	0.723183
2020-11-14	early	3	204	CFW	6	0.1116	3173	2280	360	20430.1	3225.81	0.113457	0.718563
2020-11-14	early	3	204	CFW	7	0.1057	3228	2410	393	22800.4	3718.07	0.121747	0.746592
2020-11-14	early	3	204	Hoechst	1	0.1364	3718	313	21	2294.72	153.959	0.0056482	0.084185
2020-11-14	early	3	204	Hoechst	2	0.1282	3678	318	21	2480.5	163.807	0.00570963	0.08646
2020-11-14	early	3	204	Hoechst	3	0.1162	3652	304	20	2616.18	172.117	0.00547645	0.0832421
2020-11-14	early	3	204	Hoechst	4	0.1338	3592	304	20	2272.05	149.477	0.00556793	0.0846325
2020-11-14	early	3	204	Hoechst	5	0.1346	3646	305	19	2265.97	141.159	0.00521119	0.0836533
2020-11-14	early	3	204	Hoechst	6	0.1269	3652	307	20	2419.23	157.604	0.00547645	0.0840635
2020-11-14	early	3	204	Hoechst	7	0.1156	3689	312	20	2698.96	173.01	0.00542152	0.0845758
2020-11-14	early	2	147	no stain	1	0.1228	3191	90	9	732.899	73.2899	0.00282043	0.0282043
2020-11-14	early	2	147	no stain	2	0.1156	3120	85	9	735.294	77.8547	0.00288462	0.0272436
2020-11-14	early	2	147	no stain	3	0.1023	3093	82	8	801.564	78.2014	0.00258649	0.0265115
2020-11-14	early	2	147	no stain	4	0.1121	3078	81	8	722.569	71.3649	0.00259909	0.0263158
2020-11-14	early	2	147	no stain	5	0.1222	3076	80	8	654.665	65.4665	0.00260078	0.0260078
2020-11-14	early	2	147	no stain	6	0.1126	3139	92	10	817.052	88.8099	0.00318573	0.0293087
2020-11-14	early	2	147	no stain	7	0.1076	3208	84	9	780.669	83.6431	0.00280549	0.0261845
2020-11-14	early	2	147	CFW	1	0.1342	3399	2323	378	17310	2816.69	0.111209	0.683436
2020-11-14	early	2	147	CFW	2	0.1247	3320	2235	347	17923	2782.68	0.104518	0.673193
2020-11-14	early	2	147	CFW	3	0.1162	3346	2216	341	19070.6	2934.6	0.101913	0.662283
2020-11-14	early	2	147	CFW	4	0.1201	3289	2241	353	18659.5	2939.22	0.107327	0.681362
2020-11-14	early	2	147	CFW	5	0.1323	3319	2308	350	17445.2	2645.5	0.105453	0.69539
2020-11-14	early	2	147	CFW	6	0.123	3336	2313	356	18804.9	2894.31	0.106715	0.693345
2020-11-14	early	2	147	CFW	7	0.1142	3402	2409	374	21094.6	3274.96	0.109935	0.708113
2020-11-14	early	2	147	Hoechst	1	0.1377	3448	247	17	1793.75	123.457	0.00493039	0.0716357
2020-11-14	early	2	147	Hoechst	2	0.1267	3397	242	17	1910.02	134.175	0.00500442	0.0712393
2020-11-14	early	2	147	Hoechst	3	0.1158	3362	234	17	2020.73	146.805	0.00505651	0.0696014
2020-11-14	early	2	147	Hoechst	4	0.1248	3353	234	17	1875	136.218	0.00507009	0.0697882
2020-11-14	early	2	147	Hoechst	5	0.1328	3345	235	16	1769.58	120.482	0.00478326	0.0702541
2020-11-14	early	2	147	Hoechst	6	0.1229	3376	237	17	1928.4	138.324	0.00503554	0.0702014
2020-11-14	early	2	147	Hoechst	7	0.1141	3435	246	17	2156	148.992	0.00494905	0.0716157
2020-11-14	early	1	105	no stain	1	0.1332	3797	88	9	660.661	67.5676	0.00237029	0.0231762
2020-11-14	early	1	105	no stain	2	0.1258	3693	84	8	667.727	63.593	0.00216626	0.0227457
2020-11-14	early	1	105	no stain	3	0.1125	3610	81	8	720	71.1111	0.00221607	0.0224377
2020-11-14	early	1	105	no stain	4	0.12	3534	78	8	650	66.6667	0.00226372	0.0220713
2020-11-14	early	1	105	no stain	5	0.1309	3532	81	8	618.793	61.1154	0.00226501	0.0229332
2020-11-14	early	1	105	no stain	6	0.125	3606	86	9	688	72	0.00249584	0.0238491
2020-11-14	early	1	105	no stain	7	0.1149	3663	113	14	983.464	121.845	0.003822	0.030849
2020-11-14	early	1	105	CFW	1	0.1287	3457	1556	217	12090.1	1686.09	0.0627712	0.450101
2020-11-14	early	1	105	CFW	2	0.1197	3389	1526	220	12748.5	1837.93	0.0649159	0.45028
2020-11-14	early	1	105	CFW	3	0.1087	3342	1553	226	14287	2079.12	0.0676242	0.464692
2020-11-14	early	1	105	CFW	4	0.1142	3272	1514	216	13257.4	1891.42	0.0660147	0.462714
2020-11-14	early	1	105	CFW	5	0.1263	3238	1555	220	12312	1741.88	0.0679432	0.480235
2020-11-14	early	1	105	CFW	6	0.1235	3300	1565	220	12672.1	1781.38	0.0666667	0.474242
2020-11-14	early	1	105	CFW	7	0.108	3407	1564	227	14481.5	2101.85	0.0666275	0.459055
2020-11-14	early	1	105	Hoechst	1	0.1364	3737	236	16	1730.21	117.302	0.00428151	0.0631523
2020-11-14	early	1	105	Hoechst	2	0.1289	3697	230	16	1784.33	124.127	0.00432783	0.0622126
2020-11-14	early	1	105	Hoechst	3	0.1171	3597	223	15	1904.36	128.096	0.00417014	0.0619961
2020-11-14	early	1	105	Hoechst	4	0.1243	3560	218	15	1753.82	120.676	0.00421348	0.061236
2020-11-14	early	1	105	Hoechst	5	0.1377	3543	219	15	1590.41	108.932	0.0042337	0.061812
2020-11-14	early	1	105	Hoechst	6	0.1277	3579	221	15	1730.62	117.463	0.00419111	0.0617491
2020-11-14	early	1	105	Hoechst	7	0.1166	3660	231	15	1981.13	128.645	0.00409836	0.0631148

## Sheet: Figure 8_FTIR Spectra
Source Data for Figure 8
ATR-FTIR absorbance values for Figure 8. This comma separated value (.csv) file contains the raw transmittance values for the spectra shown in Figure 8.
Description	Wavenumber	Transmittence	Scaled_Trans
eCG016 RBO depleted	3998.24	1.00507	0.937317
eCG016 RBO depleted	3997.27	1.00515	0.937726
eCG016 RBO depleted	3996.31	1.00522	0.938163
eCG016 RBO depleted	3995.34	1.00531	0.938652
eCG016 RBO depleted	3994.38	1.00541	0.939199
eCG016 RBO depleted	3993.42	1.00552	0.939788
eCG016 RBO depleted	3992.45	1.00563	0.940387
eCG016 RBO depleted	3991.49	1.00573	0.94096
eCG016 RBO depleted	3990.52	1.00582	0.941474
eCG016 RBO depleted	3989.56	1.0059	0.941903
eCG016 RBO depleted	3988.59	1.00596	0.94222
eCG016 RBO depleted	3987.63	1.00599	0.942404
eCG016 RBO depleted	3986.67	1.006	0.942432
eCG016 RBO depleted	3985.7	1.00597	0.942294
eCG016 RBO depleted	3984.74	1.00592	0.941991
eCG016 RBO depleted	3983.77	1.00584	0.941539
eCG016 RBO depleted	3982.81	1.00573	0.940972
eCG016 RBO depleted	3981.84	1.00562	0.940339
eCG016 RBO depleted	3980.88	1.0055	0.939692
eCG016 RBO depleted	3979.92	1.00539	0.93909
eCG016 RBO depleted	3978.95	1.0053	0.938587
eCG016 RBO depleted	3977.99	1.00524	0.938234
eCG016 RBO depleted	3977.02	1.00521	0.938066
eCG016 RBO depleted	3976.06	1.00521	0.938089
eCG016 RBO depleted	3975.09	1.00525	0.938278
eCG016 RBO depleted	3974.13	1.0053	0.93857
eCG016 RBO depleted	3973.16	1.00536	0.93889
eCG016 RBO depleted	3972.2	1.00541	0.939178
eCG016 RBO depleted	3971.24	1.00545	0.939409
eCG016 RBO depleted	3970.27	1.00548	0.939598
eCG016 RBO depleted	3969.31	1.00552	0.939786
eCG016 RBO depleted	3968.34	1.00556	0.94001
eCG016 RBO depleted	3967.38	1.00561	0.94028
eCG016 RBO depleted	3966.41	1.00566	0.940582
eCG016 RBO depleted	3965.45	1.00572	0.940874
eCG016 RBO depleted	3964.49	1.00576	0.941107
eCG016 RBO depleted	3963.52	1.00578	0.941234
eCG016 RBO depleted	3962.56	1.00578	0.941224
eCG016 RBO depleted	3961.59	1.00575	0.941066
eCG016 RBO depleted	3960.63	1.0057	0.940779
eCG016 RBO depleted	3959.66	1.00563	0.940407
eCG016 RBO depleted	3958.7	1.00556	0.940018
eCG016 RBO depleted	3957.73	1.0055	0.939685
eCG016 RBO depleted	3956.77	1.00546	0.939468
eCG016 RBO depleted	3955.81	1.00545	0.939398
eCG016 RBO depleted	3954.84	1.00546	0.939473
eCG016 RBO depleted	3953.88	1.0055	0.939667
eCG016 RBO depleted	3952.91	1.00555	0.939943
eCG016 RBO depleted	3951.95	1.00561	0.940265
eCG016 RBO depleted	3950.98	1.00567	0.9406
eCG016 RBO depleted	3950.02	1.00572	0.940918
eCG016 RBO depleted	3949.06	1.00577	0.94119
eCG016 RBO depleted	3948.09	1.00581	0.941389
eCG016 RBO depleted	3947.13	1.00583	0.941499
eCG016 RBO depleted	3946.16	1.00584	0.941533
eCG016 RBO depleted	3945.2	1.00583	0.941527
eCG016 RBO depleted	3944.23	1.00584	0.941533
eCG016 RBO depleted	3943.27	1.00585	0.941602
eCG016 RBO depleted	3942.31	1.00588	0.941765
eCG016 RBO depleted	3941.34	1.00593	0.942031
eCG016 RBO depleted	3940.38	1.00599	0.942401
eCG016 RBO depleted	3939.41	1.00608	0.942872
eCG016 RBO depleted	3938.45	1.00618	0.943444
eCG016 RBO depleted	3937.48	1.0063	0.94411
eCG016 RBO depleted	3936.52	1.00643	0.944828
eCG016 RBO depleted	3935.55	1.00656	0.945518
eCG016 RBO depleted	3934.59	1.00666	0.946065
eCG016 RBO depleted	3933.63	1.00671	0.946352
eCG016 RBO depleted	3932.66	1.0067	0.94629
eCG016 RBO depleted	3931.7	1.00662	0.94586
eCG016 RBO depleted	3930.73	1.00648	0.945116
eCG016 RBO depleted	3929.77	1.00631	0.944172
eCG016 RBO depleted	3928.8	1.00613	0.94317
eCG016 RBO depleted	3927.84	1.00597	0.942251
eCG016 RBO depleted	3926.88	1.00583	0.941523
eCG016 RBO depleted	3925.91	1.00575	0.941053
eCG016 RBO depleted	3924.95	1.00571	0.940856
eCG016 RBO depleted	3923.98	1.00572	0.940895
eCG016 RBO depleted	3923.02	1.00576	0.941109
eCG016 RBO depleted	3922.05	1.00582	0.941431
eCG016 RBO depleted	3921.09	1.00589	0.941824
eCG016 RBO depleted	3920.12	1.00597	0.942279
eCG016 RBO depleted	3919.16	1.00607	0.942805
eCG016 RBO depleted	3918.2	1.00617	0.943395
eCG016 RBO depleted	3917.23	1.00628	0.944006
eCG016 RBO depleted	3916.27	1.00638	0.944562
eCG016 RBO depleted	3915.3	1.00646	0.944966
eCG016 RBO depleted	3914.34	1.00649	0.945142
eCG016 RBO depleted	3913.37	1.00647	0.945056
eCG016 RBO depleted	3912.41	1.00642	0.944735
eCG016 RBO depleted	3911.45	1.00633	0.94426
eCG016 RBO depleted	3910.48	1.00624	0.943742
eCG016 RBO depleted	3909.52	1.00615	0.943288
eCG016 RBO depleted	3908.55	1.0061	0.942976
eCG016 RBO depleted	3907.59	1.00607	0.942837
eCG016 RBO depleted	3906.62	1.00608	0.942868
eCG016 RBO depleted	3905.66	1.00611	0.943035
eCG016 RBO depleted	3904.7	1.00615	0.943295
eCG016 RBO depleted	3903.73	1.00621	0.943612
eCG016 RBO depleted	3902.77	1.00627	0.943951
eCG016 RBO depleted	3901.8	1.00633	0.944285
eCG016 RBO depleted	3900.84	1.00639	0.944587
eCG016 RBO depleted	3899.87	1.00643	0.944825
eCG016 RBO depleted	3898.91	1.00646	0.944958
eCG016 RBO depleted	3897.94	1.00645	0.944947
eCG016 RBO depleted	3896.98	1.00642	0.944759
eCG016 RBO depleted	3896.02	1.00635	0.944394
eCG016 RBO depleted	3895.05	1.00626	0.94389
eCG016 RBO depleted	3894.09	1.00616	0.943318
eCG016 RBO depleted	3893.12	1.00606	0.942768
eCG016 RBO depleted	3892.16	1.00598	0.94232
eCG016 RBO depleted	3891.19	1.00592	0.942025
eCG016 RBO depleted	3890.23	1.0059	0.941899
eCG016 RBO depleted	3889.27	1.00591	0.941932
eCG016 RBO depleted	3888.3	1.00594	0.942111
eCG016 RBO depleted	3887.34	1.006	0.942428
eCG016 RBO depleted	3886.37	1.00608	0.942865
eCG016 RBO depleted	3885.41	1.00617	0.943384
eCG016 RBO depleted	3884.44	1.00627	0.943917
eCG016 RBO depleted	3883.48	1.00635	0.944382
eCG016 RBO depleted	3882.51	1.00641	0.944717
eCG016 RBO depleted	3881.55	1.00644	0.944899
eCG016 RBO depleted	3880.59	1.00645	0.944951
eCG016 RBO depleted	3879.62	1.00645	0.944915
eCG016 RBO depleted	3878.66	1.00643	0.944825
eCG016 RBO depleted	3877.69	1.00641	0.944699
eCG016 RBO depleted	3876.73	1.00638	0.944535
eCG016 RBO depleted	3875.76	1.00634	0.944337
eCG016 RBO depleted	3874.8	1.0063	0.944126
eCG016 RBO depleted	3873.84	1.00627	0.943944
eCG016 RBO depleted	3872.87	1.00626	0.943859
eCG016 RBO depleted	3871.91	1.00627	0.94395
eCG016 RBO depleted	3870.94	1.00634	0.944297
eCG016 RBO depleted	3869.98	1.00645	0.944949
eCG016 RBO depleted	3869.01	1.00663	0.945902
eCG016 RBO depleted	3868.05	1.00684	0.947087
eCG016 RBO depleted	3867.09	1.00708	0.948382
eCG016 RBO depleted	3866.12	1.0073	0.949643
eCG016 RBO depleted	3865.16	1.0075	0.950725
eCG016 RBO depleted	3864.19	1.00764	0.951504
eCG016 RBO depleted	3863.23	1.00772	0.951914
eCG016 RBO depleted	3862.26	1.00772	0.951956
eCG016 RBO depleted	3861.3	1.00768	0.951706
eCG016 RBO depleted	3860.33	1.0076	0.951291
eCG016 RBO depleted	3859.37	1.00752	0.950844
eCG016 RBO depleted	3858.41	1.00745	0.950466
eCG016 RBO depleted	3857.44	1.0074	0.950199
eCG016 RBO depleted	3856.48	1.00737	0.950032
eCG016 RBO depleted	3855.51	1.00735	0.949912
eCG016 RBO depleted	3854.55	1.00733	0.949785
eCG016 RBO depleted	3853.58	1.0073	0.949628
eCG016 RBO depleted	3852.62	1.00727	0.949457
eCG016 RBO depleted	3851.66	1.00724	0.94931
eCG016 RBO depleted	3850.69	1.00723	0.949222
eCG016 RBO depleted	3849.73	1.00723	0.949225
eCG016 RBO depleted	3848.76	1.00725	0.949347
eCG016 RBO depleted	3847.8	1.0073	0.949608
eCG016 RBO depleted	3846.83	1.00737	0.950022
eCG016 RBO depleted	3845.87	1.00747	0.950582
eCG016 RBO depleted	3844.9	1.0076	0.951258
eCG016 RBO depleted	3843.94	1.00773	0.951985
eCG016 RBO depleted	3842.98	1.00785	0.952675
eCG016 RBO depleted	3842.01	1.00795	0.953236
eCG016 RBO depleted	3841.05	1.00802	0.953594
eCG016 RBO depleted	3840.08	1.00804	0.953718
eCG016 RBO depleted	3839.12	1.00802	0.953618
eCG016 RBO depleted	3838.15	1.00797	0.953329
eCG016 RBO depleted	3837.19	1.00789	0.952886
eCG016 RBO depleted	3836.23	1.00779	0.952314
eCG016 RBO depleted	3835.26	1.00766	0.951635
eCG016 RBO depleted	3834.3	1.00753	0.950881
eCG016 RBO depleted	3833.33	1.00739	0.950108
eCG016 RBO depleted	3832.37	1.00726	0.949389
eCG016 RBO depleted	3831.4	1.00715	0.948791
eCG016 RBO depleted	3830.44	1.00707	0.948357
eCG016 RBO depleted	3829.47	1.00702	0.948099
eCG016 RBO depleted	3828.51	1.00701	0.948008
eCG016 RBO depleted	3827.55	1.00702	0.948069
eCG016 RBO depleted	3826.58	1.00706	0.948271
eCG016 RBO depleted	3825.62	1.00711	0.948595
eCG016 RBO depleted	3824.65	1.00719	0.949004
eCG016 RBO depleted	3823.69	1.00727	0.949437
eCG016 RBO depleted	3822.72	1.00734	0.949821
eCG016 RBO depleted	3821.76	1.00738	0.950084
eCG016 RBO depleted	3820.8	1.0074	0.950182
eCG016 RBO depleted	3819.83	1.00739	0.950106
eCG016 RBO depleted	3818.87	1.00735	0.949891
eCG016 RBO depleted	3817.9	1.0073	0.949607
eCG016 RBO depleted	3816.94	1.00725	0.949343
eCG016 RBO depleted	3815.97	1.00722	0.949171
eCG016 RBO depleted	3815.01	1.00721	0.949129
eCG016 RBO depleted	3814.05	1.00723	0.949218
eCG016 RBO depleted	3813.08	1.00726	0.949417
eCG016 RBO depleted	3812.12	1.00731	0.949703
eCG016 RBO depleted	3811.15	1.00738	0.95006
eCG016 RBO depleted	3810.19	1.00746	0.950478
eCG016 RBO depleted	3809.22	1.00754	0.950935
eCG016 RBO depleted	3808.26	1.00762	0.951395
eCG016 RBO depleted	3807.29	1.0077	0.951803
eCG016 RBO depleted	3806.33	1.00775	0.952101
eCG016 RBO depleted	3805.37	1.00778	0.952251
eCG016 RBO depleted	3804.4	1.00778	0.952258
eCG016 RBO depleted	3803.44	1.00776	0.95217
eCG016 RBO depleted	3802.47	1.00774	0.952066
eCG016 RBO depleted	3801.51	1.00773	0.952007
eCG016 RBO depleted	3800.54	1.00773	0.951997
eCG016 RBO depleted	3799.58	1.00773	0.951988
eCG016 RBO depleted	3798.62	1.00771	0.951907
eCG016 RBO depleted	3797.65	1.00768	0.951705
eCG016 RBO depleted	3796.69	1.00762	0.951375
eCG016 RBO depleted	3795.72	1.00754	0.950952
eCG016 RBO depleted	3794.76	1.00746	0.950488
eCG016 RBO depleted	3793.79	1.00738	0.950034
eCG016 RBO depleted	3792.83	1.0073	0.949633
eCG016 RBO depleted	3791.86	1.00724	0.949309
eCG016 RBO depleted	3790.9	1.0072	0.949078
eCG016 RBO depleted	3789.94	1.00718	0.948946
eCG016 RBO depleted	3788.97	1.00717	0.948916
eCG016 RBO depleted	3788.01	1.00719	0.948986
eCG016 RBO depleted	3787.04	1.00722	0.949152
eCG016 RBO depleted	3786.08	1.00726	0.949411
eCG016 RBO depleted	3785.11	1.00732	0.949752
eCG016 RBO depleted	3784.15	1.0074	0.950162
eCG016 RBO depleted	3783.19	1.00748	0.950621
eCG016 RBO depleted	3782.22	1.00757	0.951098
eCG016 RBO depleted	3781.26	1.00765	0.951552
eCG016 RBO depleted	3780.29	1.00772	0.951936
eCG016 RBO depleted	3779.33	1.00777	0.952195
eCG016 RBO depleted	3778.36	1.00779	0.952301
eCG016 RBO depleted	3777.4	1.00778	0.952255
eCG016 RBO depleted	3776.44	1.00775	0.952101
eCG016 RBO depleted	3775.47	1.00771	0.951903
eCG016 RBO depleted	3774.51	1.00768	0.951723
eCG016 RBO depleted	3773.54	1.00766	0.951606
eCG016 RBO depleted	3772.58	1.00765	0.951575
eCG016 RBO depleted	3771.61	1.00767	0.951641
eCG016 RBO depleted	3770.65	1.0077	0.951806
eCG016 RBO depleted	3769.68	1.00774	0.952058
eCG016 RBO depleted	3768.72	1.0078	0.952367
eCG016 RBO depleted	3767.76	1.00786	0.95269
eCG016 RBO depleted	3766.79	1.00791	0.952992
eCG016 RBO depleted	3765.83	1.00796	0.953265
eCG016 RBO depleted	3764.86	1.00801	0.953538
eCG016 RBO depleted	3763.9	1.00807	0.953862
eCG016 RBO depleted	3762.93	1.00815	0.954291
eCG016 RBO depleted	3761.97	1.00825	0.954856
eCG016 RBO depleted	3761.01	1.00838	0.955566
eCG016 RBO depleted	3760.04	1.00853	0.956403
eCG016 RBO depleted	3759.08	1.0087	0.957332
eCG016 RBO depleted	3758.11	1.00887	0.958299
eCG016 RBO depleted	3757.15	1.00904	0.959232
eCG016 RBO depleted	3756.18	1.00919	0.960043
eCG016 RBO depleted	3755.22	1.0093	0.960646
eCG016 RBO depleted	3754.25	1.00936	0.96098
eCG016 RBO depleted	3753.29	1.00937	0.961033
eCG016 RBO depleted	3752.33	1.00934	0.960858
eCG016 RBO depleted	3751.36	1.00928	0.96056
eCG016 RBO depleted	3750.4	1.00923	0.960262
eCG016 RBO depleted	3749.43	1.00919	0.960055
eCG016 RBO depleted	3748.47	1.00918	0.959979
eCG016 RBO depleted	3747.5	1.00919	0.960043
eCG016 RBO depleted	3746.54	1.00922	0.960245
eCG016 RBO depleted	3745.58	1.00929	0.96059
eCG016 RBO depleted	3744.61	1.00938	0.961078
eCG016 RBO depleted	3743.65	1.00949	0.961683
eCG016 RBO depleted	3742.68	1.00961	0.962349
eCG016 RBO depleted	3741.72	1.00972	0.963007
eCG016 RBO depleted	3740.75	1.00983	0.963603
eCG016 RBO depleted	3739.79	1.00993	0.964114
eCG016 RBO depleted	3738.83	1.01	0.964542
eCG016 RBO depleted	3737.86	1.01007	0.964908
eCG016 RBO depleted	3736.9	1.01013	0.965226
eCG016 RBO depleted	3735.93	1.01017	0.965485
eCG016 RBO depleted	3734.97	1.0102	0.965635
eCG016 RBO depleted	3734	1.0102	0.965614
eCG016 RBO depleted	3733.04	1.01016	0.965388
eCG016 RBO depleted	3732.07	1.01008	0.964976
eCG016 RBO depleted	3731.11	1.00998	0.964443
eCG016 RBO depleted	3730.15	1.00988	0.96387
eCG016 RBO depleted	3729.18	1.00978	0.963313
eCG016 RBO depleted	3728.22	1.00968	0.962784
eCG016 RBO depleted	3727.25	1.00959	0.962253
eCG016 RBO depleted	3726.29	1.00948	0.961671
eCG016 RBO depleted	3725.32	1.00936	0.960993
eCG016 RBO depleted	3724.36	1.00922	0.96022
eCG016 RBO depleted	3723.4	1.00907	0.959405
eCG016 RBO depleted	3722.43	1.00894	0.958647
eCG016 RBO depleted	3721.47	1.00883	0.958062
eCG016 RBO depleted	3720.5	1.00877	0.957739
eCG016 RBO depleted	3719.54	1.00877	0.957717
eCG016 RBO depleted	3718.57	1.00881	0.957977
eCG016 RBO depleted	3717.61	1.0089	0.958458
eCG016 RBO depleted	3716.64	1.00901	0.959067
eCG016 RBO depleted	3715.68	1.00913	0.959702
eCG016 RBO depleted	3714.72	1.00923	0.960274
eCG016 RBO depleted	3713.75	1.00931	0.96071
eCG016 RBO depleted	3712.79	1.00936	0.960967
eCG016 RBO depleted	3711.82	1.00937	0.961036
eCG016 RBO depleted	3710.86	1.00935	0.960928
eCG016 RBO depleted	3709.89	1.0093	0.96067
eCG016 RBO depleted	3708.93	1.00923	0.960295
eCG016 RBO depleted	3707.97	1.00915	0.959839
eCG016 RBO depleted	3707	1.00906	0.959348
eCG016 RBO depleted	3706.04	1.00898	0.958872
eCG016 RBO depleted	3705.07	1.0089	0.958457
eCG016 RBO depleted	3704.11	1.00884	0.958131
eCG016 RBO depleted	3703.14	1.0088	0.957898
eCG016 RBO depleted	3702.18	1.00877	0.957743
eCG016 RBO depleted	3701.22	1.00875	0.957629
eCG016 RBO depleted	3700.25	1.00873	0.957523
eCG016 RBO depleted	3699.29	1.00871	0.957394
eCG016 RBO depleted	3698.32	1.00868	0.957229
eCG016 RBO depleted	3697.36	1.00864	0.957032
eCG016 RBO depleted	3696.39	1.0086	0.956818
eCG016 RBO depleted	3695.43	1.00856	0.956601
eCG016 RBO depleted	3694.46	1.00853	0.956395
eCG016 RBO depleted	3693.5	1.00849	0.956208
eCG016 RBO depleted	3692.54	1.00847	0.956055
eCG016 RBO depleted	3691.57	1.00845	0.955946
eCG016 RBO depleted	3690.61	1.00844	0.955889
eCG016 RBO depleted	3689.64	1.00843	0.955871
eCG016 RBO depleted	3688.68	1.00843	0.955856
eCG016 RBO depleted	3687.71	1.00842	0.955803
eCG016 RBO depleted	3686.75	1.0084	0.955693
eCG016 RBO depleted	3685.79	1.00837	0.955546
eCG016 RBO depleted	3684.82	1.00835	0.955423
eCG016 RBO depleted	3683.86	1.00835	0.955398
eCG016 RBO depleted	3682.89	1.00837	0.955531
eCG016 RBO depleted	3681.93	1.00843	0.955835
eCG016 RBO depleted	3680.96	1.00851	0.956274
eCG016 RBO depleted	3680	1.0086	0.956772
eCG016 RBO depleted	3679.03	1.00868	0.957251
eCG016 RBO depleted	3678.07	1.00875	0.957647
eCG016 RBO depleted	3677.11	1.00881	0.957939
eCG016 RBO depleted	3676.14	1.00884	0.958127
eCG016 RBO depleted	3675.18	1.00885	0.958203
eCG016 RBO depleted	3674.21	1.00884	0.958125
eCG016 RBO depleted	3673.25	1.00879	0.957831
eCG016 RBO depleted	3672.28	1.00869	0.957286
eCG016 RBO depleted	3671.32	1.00855	0.956517
eCG016 RBO depleted	3670.36	1.00838	0.955609
eCG016 RBO depleted	3669.39	1.00821	0.954671
eCG016 RBO depleted	3668.43	1.00806	0.953791
eCG016 RBO depleted	3667.46	1.00791	0.953003
eCG016 RBO depleted	3666.5	1.00779	0.952299
eCG016 RBO depleted	3665.53	1.00767	0.951653
eCG016 RBO depleted	3664.57	1.00756	0.951038
eCG016 RBO depleted	3663.6	1.00745	0.950432
eCG016 RBO depleted	3662.64	1.00734	0.949818
eCG016 RBO depleted	3661.68	1.00722	0.949172
eCG016 RBO depleted	3660.71	1.00709	0.948463
eCG016 RBO depleted	3659.75	1.00694	0.947657
eCG016 RBO depleted	3658.78	1.00678	0.946735
eCG016 RBO depleted	3657.82	1.00659	0.945713
eCG016 RBO depleted	3656.85	1.0064	0.944658
eCG016 RBO depleted	3655.89	1.00622	0.943676
eCG016 RBO depleted	3654.93	1.00608	0.942891
eCG016 RBO depleted	3653.96	1.00599	0.94241
eCG016 RBO depleted	3653	1.00597	0.942301
eCG016 RBO depleted	3652.03	1.00602	0.942575
eCG016 RBO depleted	3651.07	1.00613	0.943176
eCG016 RBO depleted	3650.1	1.00628	0.943984
eCG016 RBO depleted	3649.14	1.00643	0.944831
eCG016 RBO depleted	3648.18	1.00656	0.945552
eCG016 RBO depleted	3647.21	1.00665	0.946027
eCG016 RBO depleted	3646.25	1.00668	0.946189
eCG016 RBO depleted	3645.28	1.00665	0.946007
eCG016 RBO depleted	3644.32	1.00655	0.945471
eCG016 RBO depleted	3643.35	1.00639	0.944596
eCG016 RBO depleted	3642.39	1.00618	0.943428
eCG016 RBO depleted	3641.42	1.00593	0.942055
eCG016 RBO depleted	3640.46	1.00567	0.940604
eCG016 RBO depleted	3639.5	1.00542	0.939218
eCG016 RBO depleted	3638.53	1.0052	0.938019
eCG016 RBO depleted	3637.57	1.00503	0.937084
eCG016 RBO depleted	3636.6	1.00491	0.936432
eCG016 RBO depleted	3635.64	1.00484	0.936035
eCG016 RBO depleted	3634.67	1.0048	0.935842
eCG016 RBO depleted	3633.71	1.00479	0.93579
eCG016 RBO depleted	3632.75	1.0048	0.935821
eCG016 RBO depleted	3631.78	1.00481	0.93588
eCG016 RBO depleted	3630.82	1.00482	0.935908
eCG016 RBO depleted	3629.85	1.00481	0.935853
eCG016 RBO depleted	3628.89	1.00477	0.935676
eCG016 RBO depleted	3627.92	1.00472	0.935357
eCG016 RBO depleted	3626.96	1.00463	0.934897
eCG016 RBO depleted	3625.99	1.00453	0.934314
eCG016 RBO depleted	3625.03	1.0044	0.933628
eCG016 RBO depleted	3624.07	1.00426	0.932846
eCG016 RBO depleted	3623.1	1.0041	0.931956
eCG016 RBO depleted	3622.14	1.00392	0.930937
eCG016 RBO depleted	3621.17	1.0037	0.929772
eCG016 RBO depleted	3620.21	1.00347	0.928472
eCG016 RBO depleted	3619.24	1.00322	0.927087
eCG016 RBO depleted	3618.28	1.00296	0.925685
eCG016 RBO depleted	3617.32	1.00272	0.924329
eCG016 RBO depleted	3616.35	1.00249	0.923057
eCG016 RBO depleted	3615.39	1.00227	0.921878
eCG016 RBO depleted	3614.42	1.00208	0.920795
eCG016 RBO depleted	3613.46	1.0019	0.919813
eCG016 RBO depleted	3612.49	1.00174	0.918941
eCG016 RBO depleted	3611.53	1.00161	0.918185
eCG016 RBO depleted	3610.57	1.00149	0.917538
eCG016 RBO depleted	3609.6	1.00139	0.916982
eCG016 RBO depleted	3608.64	1.0013	0.916501
eCG016 RBO depleted	3607.67	1.00122	0.916083
eCG016 RBO depleted	3606.71	1.00116	0.915725
eCG016 RBO depleted	3605.74	1.00111	0.915428
eCG016 RBO depleted	3604.78	1.00106	0.915186
eCG016 RBO depleted	3603.81	1.00103	0.914986
eCG016 RBO depleted	3602.85	1.00099	0.914803
eCG016 RBO depleted	3601.89	1.00096	0.914599
eCG016 RBO depleted	3600.92	1.00091	0.914323
eCG016 RBO depleted	3599.96	1.00083	0.913911
eCG016 RBO depleted	3598.99	1.00072	0.913301
eCG016 RBO depleted	3598.03	1.00057	0.912445
eCG016 RBO depleted	3597.06	1.00036	0.911325
eCG016 RBO depleted	3596.1	1.00012	0.909966
eCG016 RBO depleted	3595.14	0.99984	0.908438
eCG016 RBO depleted	3594.17	0.999552	0.906846
eCG016 RBO depleted	3593.21	0.999274	0.905314
eCG016 RBO depleted	3592.24	0.999027	0.903948
eCG016 RBO depleted	3591.28	0.998821	0.902811
eCG016 RBO depleted	3590.31	0.998656	0.901904
eCG016 RBO depleted	3589.35	0.998524	0.90117
eCG016 RBO depleted	3588.38	0.998405	0.900517
eCG016 RBO depleted	3587.42	0.998283	0.899841
eCG016 RBO depleted	3586.46	0.99814	0.89905
eCG016 RBO depleted	3585.49	0.997963	0.898078
eCG016 RBO depleted	3584.53	0.99775	0.896897
eCG016 RBO depleted	3583.56	0.997498	0.895509
eCG016 RBO depleted	3582.6	0.997214	0.89394
eCG016 RBO depleted	3581.63	0.996904	0.892232
eCG016 RBO depleted	3580.67	0.99658	0.890443
eCG016 RBO depleted	3579.71	0.996255	0.888647
eCG016 RBO depleted	3578.74	0.995943	0.886926
eCG016 RBO depleted	3577.78	0.995661	0.885369
eCG016 RBO depleted	3576.81	0.995422	0.884048
eCG016 RBO depleted	3575.85	0.995234	0.883012
eCG016 RBO depleted	3574.88	0.995101	0.882274
eCG016 RBO depleted	3573.92	0.995018	0.881817
eCG016 RBO depleted	3572.96	0.994977	0.881589
eCG016 RBO depleted	3571.99	0.994963	0.881516
eCG016 RBO depleted	3571.03	0.99496	0.881496
eCG016 RBO depleted	3570.06	0.994943	0.881402
eCG016 RBO depleted	3569.1	0.994888	0.881102
eCG016 RBO depleted	3568.13	0.994775	0.880477
eCG016 RBO depleted	3567.17	0.994591	0.879461
eCG016 RBO depleted	3566.2	0.994338	0.878066
eCG016 RBO depleted	3565.24	0.994033	0.876382
eCG016 RBO depleted	3564.28	0.993701	0.874549
eCG016 RBO depleted	3563.31	0.99337	0.872719
eCG016 RBO depleted	3562.35	0.993062	0.87102
eCG016 RBO depleted	3561.38	0.992794	0.869542
eCG016 RBO depleted	3560.42	0.992572	0.868316
eCG016 RBO depleted	3559.45	0.992391	0.867315
eCG016 RBO depleted	3558.49	0.992238	0.86647
eCG016 RBO depleted	3557.53	0.992095	0.865681
eCG016 RBO depleted	3556.56	0.991944	0.864849
eCG016 RBO depleted	3555.6	0.991772	0.863896
eCG016 RBO depleted	3554.63	0.991569	0.862775
eCG016 RBO depleted	3553.67	0.991334	0.861478
eCG016 RBO depleted	3552.7	0.99107	0.860025
eCG016 RBO depleted	3551.74	0.990787	0.858458
eCG016 RBO depleted	3550.77	0.990494	0.856841
eCG016 RBO depleted	3549.81	0.990205	0.85525
eCG016 RBO depleted	3548.85	0.989938	0.853775
eCG016 RBO depleted	3547.88	0.989709	0.852507
eCG016 RBO depleted	3546.92	0.989529	0.851517
eCG016 RBO depleted	3545.95	0.989405	0.850831
eCG016 RBO depleted	3544.99	0.98933	0.850417
eCG016 RBO depleted	3544.02	0.989288	0.850186
eCG016 RBO depleted	3543.06	0.989257	0.850013
eCG016 RBO depleted	3542.1	0.989211	0.849758
eCG016 RBO depleted	3541.13	0.989128	0.849301
eCG016 RBO depleted	3540.17	0.988994	0.848562
eCG016 RBO depleted	3539.2	0.988805	0.847516
eCG016 RBO depleted	3538.24	0.988566	0.846202
eCG016 RBO depleted	3537.27	0.988295	0.844705
eCG016 RBO depleted	3536.31	0.988012	0.84314
eCG016 RBO depleted	3535.35	0.987735	0.841614
eCG016 RBO depleted	3534.38	0.987478	0.840196
eCG016 RBO depleted	3533.42	0.987245	0.838904
eCG016 RBO depleted	3532.45	0.987028	0.83771
eCG016 RBO depleted	3531.49	0.986819	0.836556
eCG016 RBO depleted	3530.52	0.986607	0.835384
eCG016 RBO depleted	3529.56	0.986385	0.834157
eCG016 RBO depleted	3528.59	0.986151	0.832866
eCG016 RBO depleted	3527.63	0.985909	0.83153
eCG016 RBO depleted	3526.67	0.985664	0.830176
eCG016 RBO depleted	3525.7	0.98542	0.828834
eCG016 RBO depleted	3524.74	0.985183	0.827522
eCG016 RBO depleted	3523.77	0.984953	0.826253
eCG016 RBO depleted	3522.81	0.98473	0.825023
eCG016 RBO depleted	3521.84	0.984512	0.82382
eCG016 RBO depleted	3520.88	0.984293	0.822612
eCG016 RBO depleted	3519.92	0.984067	0.821364
eCG016 RBO depleted	3518.95	0.983828	0.820041
eCG016 RBO depleted	3517.99	0.983573	0.818634
eCG016 RBO depleted	3517.02	0.983306	0.817159
eCG016 RBO depleted	3516.06	0.983036	0.815669
eCG016 RBO depleted	3515.09	0.982776	0.814234
eCG016 RBO depleted	3514.13	0.982538	0.81292
eCG016 RBO depleted	3513.16	0.982328	0.811765
eCG016 RBO depleted	3512.2	0.982148	0.81077
eCG016 RBO depleted	3511.24	0.981992	0.809909
eCG016 RBO depleted	3510.27	0.981856	0.809155
eCG016 RBO depleted	3509.31	0.981736	0.808494
eCG016 RBO depleted	3508.34	0.981634	0.807929
eCG016 RBO depleted	3507.38	0.981551	0.807471
eCG016 RBO depleted	3506.41	0.981485	0.807108
eCG016 RBO depleted	3505.45	0.981428	0.806797
eCG016 RBO depleted	3504.49	0.981367	0.806459
eCG016 RBO depleted	3503.52	0.981285	0.806005
eCG016 RBO depleted	3502.56	0.981167	0.805355
eCG016 RBO depleted	3501.59	0.981006	0.804466
eCG016 RBO depleted	3500.63	0.980803	0.803343
eCG016 RBO depleted	3499.66	0.980567	0.802041
eCG016 RBO depleted	3498.7	0.980313	0.800638
eCG016 RBO depleted	3497.74	0.980056	0.799221
eCG016 RBO depleted	3496.77	0.97981	0.797861
eCG016 RBO depleted	3495.81	0.979582	0.796601
eCG016 RBO depleted	3494.84	0.979373	0.795449
eCG016 RBO depleted	3493.88	0.97918	0.794385
eCG016 RBO depleted	3492.91	0.978995	0.793365
eCG016 RBO depleted	3491.95	0.97881	0.792341
eCG016 RBO depleted	3490.98	0.978615	0.791267
eCG016 RBO depleted	3490.02	0.978407	0.790118
eCG016 RBO depleted	3489.06	0.978185	0.78889
eCG016 RBO depleted	3488.09	0.977951	0.787602
eCG016 RBO depleted	3487.13	0.977713	0.786285
eCG016 RBO depleted	3486.16	0.977476	0.784976
eCG016 RBO depleted	3485.2	0.977247	0.783711
eCG016 RBO depleted	3484.23	0.977031	0.782523
eCG016 RBO depleted	3483.27	0.976834	0.781435
eCG016 RBO depleted	3482.31	0.976655	0.780448
eCG016 RBO depleted	3481.34	0.976489	0.779531
eCG016 RBO depleted	3480.38	0.976326	0.778628
eCG016 RBO depleted	3479.41	0.976152	0.77767
eCG016 RBO depleted	3478.45	0.97596	0.776606
eCG016 RBO depleted	3477.48	0.975745	0.775421
eCG016 RBO depleted	3476.52	0.975514	0.774146
eCG016 RBO depleted	3475.55	0.975277	0.77284
eCG016 RBO depleted	3474.59	0.975048	0.771572
eCG016 RBO depleted	3473.63	0.974836	0.770403
eCG016 RBO depleted	3472.66	0.974649	0.769373
eCG016 RBO depleted	3471.7	0.974491	0.768496
eCG016 RBO depleted	3470.73	0.974358	0.767764
eCG016 RBO depleted	3469.77	0.974246	0.767144
eCG016 RBO depleted	3468.8	0.974145	0.766588
eCG016 RBO depleted	3467.84	0.974045	0.766036
eCG016 RBO depleted	3466.88	0.973935	0.765432
eCG016 RBO depleted	3465.91	0.973807	0.764724
eCG016 RBO depleted	3464.95	0.973654	0.763879
eCG016 RBO depleted	3463.98	0.973473	0.76288
eCG016 RBO depleted	3463.02	0.973266	0.761737
eCG016 RBO depleted	3462.05	0.973039	0.760483
eCG016 RBO depleted	3461.09	0.972802	0.759173
eCG016 RBO depleted	3460.12	0.972567	0.757878
eCG016 RBO depleted	3459.16	0.972349	0.756672
eCG016 RBO depleted	3458.2	0.972158	0.755618
eCG016 RBO depleted	3457.23	0.972001	0.754754
eCG016 RBO depleted	3456.27	0.971879	0.75408
eCG016 RBO depleted	3455.3	0.971785	0.753561
eCG016 RBO depleted	3454.34	0.971708	0.753133
eCG016 RBO depleted	3453.37	0.971633	0.752721
eCG016 RBO depleted	3452.41	0.971548	0.752255
eCG016 RBO depleted	3451.45	0.971444	0.75168
eCG016 RBO depleted	3450.48	0.971315	0.750964
eCG016 RBO depleted	3449.52	0.971157	0.750093
eCG016 RBO depleted	3448.55	0.970971	0.749069
eCG016 RBO depleted	3447.59	0.970761	0.74791
eCG016 RBO depleted	3446.62	0.970532	0.746644
eCG016 RBO depleted	3445.66	0.970291	0.745311
eCG016 RBO depleted	3444.7	0.970044	0.743952
eCG016 RBO depleted	3443.73	0.969801	0.74261
eCG016 RBO depleted	3442.77	0.969568	0.741322
eCG016 RBO depleted	3441.8	0.96935	0.740117
eCG016 RBO depleted	3440.84	0.969149	0.739011
eCG016 RBO depleted	3439.87	0.968968	0.73801
eCG016 RBO depleted	3438.91	0.968806	0.737115
eCG016 RBO depleted	3437.94	0.968662	0.736319
eCG016 RBO depleted	3436.98	0.968535	0.735617
eCG016 RBO depleted	3436.02	0.968422	0.734995
eCG016 RBO depleted	3435.05	0.968321	0.734438
eCG016 RBO depleted	3434.09	0.968227	0.73392
eCG016 RBO depleted	3433.12	0.968135	0.733413
eCG016 RBO depleted	3432.16	0.96804	0.732886
eCG016 RBO depleted	3431.19	0.967936	0.732313
eCG016 RBO depleted	3430.23	0.96782	0.731672
eCG016 RBO depleted	3429.27	0.967688	0.730942
eCG016 RBO depleted	3428.3	0.967536	0.730102
eCG016 RBO depleted	3427.34	0.967362	0.729144
eCG016 RBO depleted	3426.37	0.967169	0.728075
eCG016 RBO depleted	3425.41	0.966963	0.726938
eCG016 RBO depleted	3424.44	0.966757	0.725803
eCG016 RBO depleted	3423.48	0.966567	0.724756
eCG016 RBO depleted	3422.51	0.966408	0.723876
eCG016 RBO depleted	3421.55	0.966287	0.723206
eCG016 RBO depleted	3420.59	0.966204	0.722748
eCG016 RBO depleted	3419.62	0.96615	0.722454
eCG016 RBO depleted	3418.66	0.966112	0.722244
eCG016 RBO depleted	3417.69	0.966072	0.72202
eCG016 RBO depleted	3416.73	0.966012	0.721691
eCG016 RBO depleted	3415.76	0.965921	0.72119
eCG016 RBO depleted	3414.8	0.965794	0.720488
eCG016 RBO depleted	3413.84	0.965633	0.719601
eCG016 RBO depleted	3412.87	0.965449	0.718584
eCG016 RBO depleted	3411.91	0.965256	0.717518
eCG016 RBO depleted	3410.94	0.965069	0.716485
eCG016 RBO depleted	3409.98	0.964899	0.715544
eCG016 RBO depleted	3409.01	0.96475	0.714724
eCG016 RBO depleted	3408.05	0.964622	0.714014
eCG016 RBO depleted	3407.09	0.964508	0.713387
eCG016 RBO depleted	3406.12	0.964404	0.712813
eCG016 RBO depleted	3405.16	0.964308	0.712281
eCG016 RBO depleted	3404.19	0.964221	0.711803
eCG016 RBO depleted	3403.23	0.964147	0.711396
eCG016 RBO depleted	3402.26	0.964088	0.711067
eCG016 RBO depleted	3401.3	0.964038	0.710795
eCG016 RBO depleted	3400.33	0.963989	0.710523
eCG016 RBO depleted	3399.37	0.963926	0.710175
eCG016 RBO depleted	3398.41	0.963837	0.709681
eCG016 RBO depleted	3397.44	0.963712	0.708991
eCG016 RBO depleted	3396.48	0.96355	0.708097
eCG016 RBO depleted	3395.51	0.963356	0.707029
eCG016 RBO depleted	3394.55	0.963143	0.705851
eCG016 RBO depleted	3393.58	0.962925	0.704648
eCG016 RBO depleted	3392.62	0.962718	0.703506
eCG016 RBO depleted	3391.66	0.962536	0.702502
eCG016 RBO depleted	3390.69	0.962388	0.701683
eCG016 RBO depleted	3389.73	0.962276	0.701065
eCG016 RBO depleted	3388.76	0.962196	0.700625
eCG016 RBO depleted	3387.8	0.962142	0.700324
eCG016 RBO depleted	3386.83	0.962104	0.700114
eCG016 RBO depleted	3385.87	0.962076	0.699959
eCG016 RBO depleted	3384.9	0.962053	0.699837
eCG016 RBO depleted	3383.94	0.962035	0.699733
eCG016 RBO depleted	3382.98	0.962016	0.699628
eCG016 RBO depleted	3382.01	0.961992	0.699497
eCG016 RBO depleted	3381.05	0.961959	0.699314
eCG016 RBO depleted	3380.08	0.961912	0.699056
eCG016 RBO depleted	3379.12	0.961851	0.698721
eCG016 RBO depleted	3378.15	0.961778	0.698318
eCG016 RBO depleted	3377.19	0.961697	0.697872
eCG016 RBO depleted	3376.23	0.961613	0.697407
eCG016 RBO depleted	3375.26	0.961529	0.696944
eCG016 RBO depleted	3374.3	0.961449	0.696499
eCG016 RBO depleted	3373.33	0.961373	0.69608
eCG016 RBO depleted	3372.37	0.961302	0.695691
eCG016 RBO depleted	3371.4	0.961237	0.695328
eCG016 RBO depleted	3370.44	0.961172	0.694972
eCG016 RBO depleted	3369.48	0.961103	0.694592
eCG016 RBO depleted	3368.51	0.961022	0.694146
eCG016 RBO depleted	3367.55	0.960922	0.693593
eCG016 RBO depleted	3366.58	0.960798	0.692908
eCG016 RBO depleted	3365.62	0.960651	0.692097
eCG016 RBO depleted	3364.65	0.960488	0.691194
eCG016 RBO depleted	3363.69	0.960319	0.690262
eCG016 RBO depleted	3362.72	0.960158	0.689376
eCG016 RBO depleted	3361.76	0.96002	0.688613
eCG016 RBO depleted	3360.8	0.959915	0.688034
eCG016 RBO depleted	3359.83	0.959849	0.687668
eCG016 RBO depleted	3358.87	0.95982	0.687506
eCG016 RBO depleted	3357.9	0.959819	0.687503
eCG016 RBO depleted	3356.94	0.959835	0.687592
eCG016 RBO depleted	3355.97	0.959856	0.687707
eCG016 RBO depleted	3355.01	0.959872	0.687797
eCG016 RBO depleted	3354.05	0.959877	0.687824
eCG016 RBO depleted	3353.08	0.959867	0.687764
eCG016 RBO depleted	3352.12	0.959836	0.687593
eCG016 RBO depleted	3351.15	0.95978	0.687285
eCG016 RBO depleted	3350.19	0.959694	0.686814
eCG016 RBO depleted	3349.22	0.959578	0.686173
eCG016 RBO depleted	3348.26	0.959434	0.685376
eCG016 RBO depleted	3347.29	0.95927	0.684474
eCG016 RBO depleted	3346.33	0.959101	0.683538
eCG016 RBO depleted	3345.37	0.95894	0.682651
eCG016 RBO depleted	3344.4	0.958799	0.681873
eCG016 RBO depleted	3343.44	0.958683	0.681229
eCG016 RBO depleted	3342.47	0.958587	0.680702
eCG016 RBO depleted	3341.51	0.958504	0.680245
eCG016 RBO depleted	3340.54	0.958425	0.679806
eCG016 RBO depleted	3339.58	0.958342	0.67935
eCG016 RBO depleted	3338.62	0.958255	0.678869
eCG016 RBO depleted	3337.65	0.958168	0.678387
eCG016 RBO depleted	3336.69	0.958087	0.677941
eCG016 RBO depleted	3335.72	0.95802	0.677572
eCG016 RBO depleted	3334.76	0.957972	0.677307
eCG016 RBO depleted	3333.79	0.957944	0.677152
eCG016 RBO depleted	3332.83	0.957933	0.677092
eCG016 RBO depleted	3331.87	0.957933	0.677092
eCG016 RBO depleted	3330.9	0.957936	0.677107
eCG016 RBO depleted	3329.94	0.957932	0.677085
eCG016 RBO depleted	3328.97	0.957913	0.676977
eCG016 RBO depleted	3328.01	0.95787	0.676744
eCG016 RBO depleted	3327.04	0.957802	0.676366
eCG016 RBO depleted	3326.08	0.957708	0.675849
eCG016 RBO depleted	3325.11	0.957596	0.675229
eCG016 RBO depleted	3324.15	0.957475	0.674563
eCG016 RBO depleted	3323.19	0.957358	0.673918
eCG016 RBO depleted	3322.22	0.957256	0.673351
eCG016 RBO depleted	3321.26	0.957173	0.672896
eCG016 RBO depleted	3320.29	0.957111	0.672551
eCG016 RBO depleted	3319.33	0.957062	0.672284
eCG016 RBO depleted	3318.36	0.95702	0.672048
eCG016 RBO depleted	3317.4	0.956973	0.671793
eCG016 RBO depleted	3316.44	0.956918	0.671489
eCG016 RBO depleted	3315.47	0.956852	0.671125
eCG016 RBO depleted	3314.51	0.956778	0.670714
eCG016 RBO depleted	3313.54	0.9567	0.670283
eCG016 RBO depleted	3312.58	0.956624	0.669862
eCG016 RBO depleted	3311.61	0.956552	0.669469
eCG016 RBO depleted	3310.65	0.956486	0.6691
eCG016 RBO depleted	3309.68	0.956418	0.668725
eCG016 RBO depleted	3308.72	0.95634	0.668298
eCG016 RBO depleted	3307.76	0.956245	0.667773
eCG016 RBO depleted	3306.79	0.956126	0.667117
eCG016 RBO depleted	3305.83	0.955983	0.666323
eCG016 RBO depleted	3304.86	0.955818	0.665413
eCG016 RBO depleted	3303.9	0.955639	0.664428
eCG016 RBO depleted	3302.93	0.955458	0.663425
eCG016 RBO depleted	3301.97	0.955285	0.66247
eCG016 RBO depleted	3301.01	0.955132	0.661627
eCG016 RBO depleted	3300.04	0.955009	0.660948
eCG016 RBO depleted	3299.08	0.954921	0.660463
eCG016 RBO depleted	3298.11	0.954868	0.660171
eCG016 RBO depleted	3297.15	0.954843	0.660034
eCG016 RBO depleted	3296.18	0.954836	0.659993
eCG016 RBO depleted	3295.22	0.954833	0.659975
eCG016 RBO depleted	3294.25	0.954823	0.65992
eCG016 RBO depleted	3293.29	0.9548	0.659792
eCG016 RBO depleted	3292.33	0.954762	0.659587
eCG016 RBO depleted	3291.36	0.954716	0.659329
eCG016 RBO depleted	3290.4	0.954666	0.659055
eCG016 RBO depleted	3289.43	0.954621	0.658807
eCG016 RBO depleted	3288.47	0.954587	0.658617
eCG016 RBO depleted	3287.5	0.954567	0.658509
eCG016 RBO depleted	3286.54	0.954566	0.658502
eCG016 RBO depleted	3285.58	0.954585	0.658609
eCG016 RBO depleted	3284.61	0.954627	0.658839
eCG016 RBO depleted	3283.65	0.954691	0.659196
eCG016 RBO depleted	3282.68	0.954777	0.659666
eCG016 RBO depleted	3281.72	0.954878	0.660225
eCG016 RBO depleted	3280.75	0.95499	0.660845
eCG016 RBO depleted	3279.79	0.955108	0.661494
eCG016 RBO depleted	3278.83	0.955227	0.662153
eCG016 RBO depleted	3277.86	0.955347	0.662812
eCG016 RBO depleted	3276.9	0.955466	0.663469
eCG016 RBO depleted	3275.93	0.955583	0.664116
eCG016 RBO depleted	3274.97	0.955696	0.664739
eCG016 RBO depleted	3274	0.955799	0.665312
eCG016 RBO depleted	3273.04	0.955888	0.665803
eCG016 RBO depleted	3272.07	0.955957	0.666185
eCG016 RBO depleted	3271.11	0.956005	0.666445
eCG016 RBO depleted	3270.15	0.956033	0.666601
eCG016 RBO depleted	3269.18	0.95605	0.666695
eCG016 RBO depleted	3268.22	0.956067	0.666787
eCG016 RBO depleted	3267.25	0.956094	0.66694
eCG016 RBO depleted	3266.29	0.956142	0.667202
eCG016 RBO depleted	3265.32	0.956214	0.667601
eCG016 RBO depleted	3264.36	0.956312	0.668143
eCG016 RBO depleted	3263.4	0.956436	0.668826
eCG016 RBO depleted	3262.43	0.956585	0.669649
eCG016 RBO depleted	3261.47	0.95676	0.670616
eCG016 RBO depleted	3260.5	0.956962	0.671732
eCG016 RBO depleted	3259.54	0.957191	0.672995
eCG016 RBO depleted	3258.57	0.957445	0.674394
eCG016 RBO depleted	3257.61	0.957717	0.675899
eCG016 RBO depleted	3256.64	0.958002	0.677471
eCG016 RBO depleted	3255.68	0.958291	0.679066
eCG016 RBO depleted	3254.72	0.958577	0.680647
eCG016 RBO depleted	3253.75	0.958857	0.682194
eCG016 RBO depleted	3252.79	0.959129	0.683694
eCG016 RBO depleted	3251.82	0.959391	0.685141
eCG016 RBO depleted	3250.86	0.959641	0.686518
eCG016 RBO depleted	3249.89	0.959873	0.687798
eCG016 RBO depleted	3248.93	0.960081	0.688948
eCG016 RBO depleted	3247.97	0.960263	0.689952
eCG016 RBO depleted	3247	0.96042	0.690821
eCG016 RBO depleted	3246.04	0.960562	0.691603
eCG016 RBO depleted	3245.07	0.9607	0.692364
eCG016 RBO depleted	3244.11	0.960846	0.693172
eCG016 RBO depleted	3243.14	0.961009	0.694071
eCG016 RBO depleted	3242.18	0.961191	0.695074
eCG016 RBO depleted	3241.22	0.961388	0.696161
eCG016 RBO depleted	3240.25	0.961593	0.697295
eCG016 RBO depleted	3239.29	0.961799	0.698434
eCG016 RBO depleted	3238.32	0.962	0.699544
eCG016 RBO depleted	3237.36	0.962193	0.700607
eCG016 RBO depleted	3236.39	0.962377	0.701622
eCG016 RBO depleted	3235.43	0.962554	0.702599
eCG016 RBO depleted	3234.46	0.962726	0.703549
eCG016 RBO depleted	3233.5	0.962894	0.70448
eCG016 RBO depleted	3232.54	0.963059	0.705391
eCG016 RBO depleted	3231.57	0.963219	0.706271
eCG016 RBO depleted	3230.61	0.96337	0.707106
eCG016 RBO depleted	3229.64	0.963512	0.707888
eCG016 RBO depleted	3228.68	0.963644	0.708617
eCG016 RBO depleted	3227.71	0.963771	0.709316
eCG016 RBO depleted	3226.75	0.963898	0.710019
eCG016 RBO depleted	3225.79	0.964033	0.710765
eCG016 RBO depleted	3224.82	0.964182	0.711591
eCG016 RBO depleted	3223.86	0.96435	0.712513
eCG016 RBO depleted	3222.89	0.964534	0.713529
eCG016 RBO depleted	3221.93	0.96473	0.714616
eCG016 RBO depleted	3220.96	0.964933	0.715734
eCG016 RBO depleted	3220	0.965134	0.716841
eCG016 RBO depleted	3219.03	0.965324	0.717893
eCG016 RBO depleted	3218.07	0.965499	0.718861
eCG016 RBO depleted	3217.11	0.965657	0.719729
eCG016 RBO depleted	3216.14	0.965796	0.7205
eCG016 RBO depleted	3215.18	0.965921	0.72119
eCG016 RBO depleted	3214.21	0.966036	0.721821
eCG016 RBO depleted	3213.25	0.966144	0.722421
eCG016 RBO depleted	3212.28	0.966251	0.72301
eCG016 RBO depleted	3211.32	0.966359	0.723607
eCG016 RBO depleted	3210.36	0.966471	0.724223
eCG016 RBO depleted	3209.39	0.966587	0.724867
eCG016 RBO depleted	3208.43	0.966712	0.725552
eCG016 RBO depleted	3207.46	0.966847	0.726298
eCG016 RBO depleted	3206.5	0.966997	0.727126
eCG016 RBO depleted	3205.53	0.967166	0.728058
eCG016 RBO depleted	3204.57	0.967355	0.729102
eCG016 RBO depleted	3203.61	0.967561	0.730244
eCG016 RBO depleted	3202.64	0.96778	0.731452
eCG016 RBO depleted	3201.68	0.968002	0.732678
eCG016 RBO depleted	3200.71	0.968219	0.733875
eCG016 RBO depleted	3199.75	0.968424	0.735004
eCG016 RBO depleted	3198.78	0.968613	0.736048
eCG016 RBO depleted	3197.82	0.968787	0.737012
eCG016 RBO depleted	3196.85	0.968951	0.737917
eCG016 RBO depleted	3195.89	0.969111	0.738796
eCG016 RBO depleted	3194.93	0.969272	0.739688
eCG016 RBO depleted	3193.96	0.969442	0.740624
eCG016 RBO depleted	3193	0.969623	0.741625
eCG016 RBO depleted	3192.03	0.969818	0.742702
eCG016 RBO depleted	3191.07	0.970027	0.743854
eCG016 RBO depleted	3190.1	0.970248	0.745074
eCG016 RBO depleted	3189.14	0.970479	0.746349
eCG016 RBO depleted	3188.18	0.970715	0.747655
eCG016 RBO depleted	3187.21	0.970952	0.748959
eCG016 RBO depleted	3186.25	0.97118	0.75022
eCG016 RBO depleted	3185.28	0.971393	0.751398
eCG016 RBO depleted	3184.32	0.971588	0.752471
eCG016 RBO depleted	3183.35	0.971764	0.753442
eCG016 RBO depleted	3182.39	0.971926	0.754336
eCG016 RBO depleted	3181.42	0.972081	0.755193
eCG016 RBO depleted	3180.46	0.972236	0.756052
eCG016 RBO depleted	3179.5	0.972398	0.756944
eCG016 RBO depleted	3178.53	0.972568	0.75788
eCG016 RBO depleted	3177.57	0.972744	0.758854
eCG016 RBO depleted	3176.6	0.972924	0.75985
eCG016 RBO depleted	3175.64	0.973106	0.760853
eCG016 RBO depleted	3174.67	0.973289	0.761862
eCG016 RBO depleted	3173.71	0.973476	0.762894
eCG016 RBO depleted	3172.75	0.973672	0.763978
eCG016 RBO depleted	3171.78	0.973884	0.765147
eCG016 RBO depleted	3170.82	0.974113	0.766412
eCG016 RBO depleted	3169.85	0.974357	0.76776
eCG016 RBO depleted	3168.89	0.974607	0.76914
eCG016 RBO depleted	3167.92	0.974851	0.770486
eCG016 RBO depleted	3166.96	0.975076	0.771729
eCG016 RBO depleted	3166	0.975275	0.772825
eCG016 RBO depleted	3165.03	0.975444	0.773762
eCG016 RBO depleted	3164.07	0.97559	0.774565
eCG016 RBO depleted	3163.1	0.975721	0.775286
eCG016 RBO depleted	3162.14	0.975847	0.775987
eCG016 RBO depleted	3161.17	0.97598	0.776717
eCG016 RBO depleted	3160.21	0.976123	0.777507
eCG016 RBO depleted	3159.24	0.976277	0.77836
eCG016 RBO depleted	3158.28	0.976442	0.779269
eCG016 RBO depleted	3157.32	0.976614	0.780218
eCG016 RBO depleted	3156.35	0.97679	0.781191
eCG016 RBO depleted	3155.39	0.976968	0.78217
eCG016 RBO depleted	3154.42	0.977142	0.783132
eCG016 RBO depleted	3153.46	0.977308	0.784049
eCG016 RBO depleted	3152.49	0.977462	0.784899
eCG016 RBO depleted	3151.53	0.977602	0.785675
eCG016 RBO depleted	3150.57	0.977731	0.786387
eCG016 RBO depleted	3149.6	0.977853	0.787057
eCG016 RBO depleted	3148.64	0.977972	0.787714
eCG016 RBO depleted	3147.67	0.978093	0.788382
eCG016 RBO depleted	3146.71	0.978219	0.789078
eCG016 RBO depleted	3145.74	0.978353	0.789819
eCG016 RBO depleted	3144.78	0.978498	0.790621
eCG016 RBO depleted	3143.81	0.978657	0.791495
eCG016 RBO depleted	3142.85	0.978828	0.79244
eCG016 RBO depleted	3141.89	0.979009	0.793439
eCG016 RBO depleted	3140.92	0.979194	0.794463
eCG016 RBO depleted	3139.96	0.979378	0.795478
eCG016 RBO depleted	3138.99	0.979554	0.796451
eCG016 RBO depleted	3138.03	0.979719	0.797361
eCG016 RBO depleted	3137.06	0.97987	0.798192
eCG016 RBO depleted	3136.1	0.980004	0.798934
eCG016 RBO depleted	3135.14	0.980121	0.799579
eCG016 RBO depleted	3134.17	0.98022	0.800123
eCG016 RBO depleted	3133.21	0.980302	0.800576
eCG016 RBO depleted	3132.24	0.980372	0.800963
eCG016 RBO depleted	3131.28	0.980438	0.801327
eCG016 RBO depleted	3130.31	0.980509	0.801722
eCG016 RBO depleted	3129.35	0.980597	0.802207
eCG016 RBO depleted	3128.38	0.980709	0.802827
eCG016 RBO depleted	3127.42	0.980851	0.803609
eCG016 RBO depleted	3126.46	0.981022	0.804551
eCG016 RBO depleted	3125.49	0.981216	0.805625
eCG016 RBO depleted	3124.53	0.981425	0.806777
eCG016 RBO depleted	3123.56	0.981635	0.807938
eCG016 RBO depleted	3122.6	0.981834	0.809036
eCG016 RBO depleted	3121.63	0.98201	0.810008
eCG016 RBO depleted	3120.67	0.982156	0.810815
eCG016 RBO depleted	3119.71	0.98227	0.811445
eCG016 RBO depleted	3118.74	0.982356	0.811919
eCG016 RBO depleted	3117.78	0.982422	0.812279
eCG016 RBO depleted	3116.81	0.982476	0.812577
eCG016 RBO depleted	3115.85	0.982527	0.812862
eCG016 RBO depleted	3114.88	0.982583	0.813169
eCG016 RBO depleted	3113.92	0.982645	0.813511
eCG016 RBO depleted	3112.96	0.982711	0.81388
eCG016 RBO depleted	3111.99	0.98278	0.814257
eCG016 RBO depleted	3111.03	0.982846	0.814621
eCG016 RBO depleted	3110.06	0.982908	0.814965
eCG016 RBO depleted	3109.1	0.982969	0.815301
eCG016 RBO depleted	3108.13	0.983032	0.81565
eCG016 RBO depleted	3107.17	0.983101	0.816032
eCG016 RBO depleted	3106.2	0.983177	0.816447
eCG016 RBO depleted	3105.24	0.983252	0.816866
eCG016 RBO depleted	3104.28	0.983321	0.817243
eCG016 RBO depleted	3103.31	0.983373	0.817533
eCG016 RBO depleted	3102.35	0.983406	0.817715
eCG016 RBO depleted	3101.38	0.983421	0.817798
eCG016 RBO depleted	3100.42	0.983425	0.81782
eCG016 RBO depleted	3099.45	0.983427	0.81783
eCG016 RBO depleted	3098.49	0.983434	0.817871
eCG016 RBO depleted	3097.53	0.983452	0.81797
eCG016 RBO depleted	3096.56	0.983482	0.818134
eCG016 RBO depleted	3095.6	0.983521	0.818351
eCG016 RBO depleted	3094.63	0.983567	0.818601
eCG016 RBO depleted	3093.67	0.983614	0.818863
eCG016 RBO depleted	3092.7	0.983662	0.819125
eCG016 RBO depleted	3091.74	0.983709	0.819386
eCG016 RBO depleted	3090.77	0.983758	0.819655
eCG016 RBO depleted	3089.81	0.983809	0.819941
eCG016 RBO depleted	3088.85	0.983865	0.82025
eCG016 RBO depleted	3087.88	0.983925	0.820581
eCG016 RBO depleted	3086.92	0.983989	0.82093
eCG016 RBO depleted	3085.95	0.984055	0.821297
eCG016 RBO depleted	3084.99	0.984126	0.82169
eCG016 RBO depleted	3084.02	0.984204	0.822119
eCG016 RBO depleted	3083.06	0.984289	0.822589
eCG016 RBO depleted	3082.1	0.98438	0.823091
eCG016 RBO depleted	3081.13	0.984472	0.823598
eCG016 RBO depleted	3080.17	0.984557	0.824068
eCG016 RBO depleted	3079.2	0.984626	0.824446
eCG016 RBO depleted	3078.24	0.984669	0.824688
eCG016 RBO depleted	3077.27	0.984682	0.82476
eCG016 RBO depleted	3076.31	0.984665	0.824665
eCG016 RBO depleted	3075.35	0.984624	0.824438
eCG016 RBO depleted	3074.38	0.984571	0.824148
eCG016 RBO depleted	3073.42	0.984523	0.823879
eCG016 RBO depleted	3072.45	0.984493	0.823715
eCG016 RBO depleted	3071.49	0.984493	0.823713
eCG016 RBO depleted	3070.52	0.984526	0.823897
eCG016 RBO depleted	3069.56	0.984591	0.824254
eCG016 RBO depleted	3068.59	0.98468	0.824745
eCG016 RBO depleted	3067.63	0.984784	0.825319
eCG016 RBO depleted	3066.67	0.984894	0.825929
eCG016 RBO depleted	3065.7	0.985006	0.826545
eCG016 RBO depleted	3064.74	0.985117	0.827161
eCG016 RBO depleted	3063.77	0.985232	0.827796
eCG016 RBO depleted	3062.81	0.985358	0.828491
eCG016 RBO depleted	3061.84	0.985503	0.82929
eCG016 RBO depleted	3060.88	0.985673	0.830228
eCG016 RBO depleted	3059.92	0.985868	0.831307
eCG016 RBO depleted	3058.95	0.986082	0.832487
eCG016 RBO depleted	3057.99	0.986301	0.833694
eCG016 RBO depleted	3057.02	0.986509	0.834842
eCG016 RBO depleted	3056.06	0.986693	0.835862
eCG016 RBO depleted	3055.09	0.98685	0.836724
eCG016 RBO depleted	3054.13	0.98698	0.837442
eCG016 RBO depleted	3053.16	0.987092	0.838061
eCG016 RBO depleted	3052.2	0.987196	0.838636
eCG016 RBO depleted	3051.24	0.9873	0.839212
eCG016 RBO depleted	3050.27	0.987409	0.839812
eCG016 RBO depleted	3049.31	0.987521	0.840429
eCG016 RBO depleted	3048.34	0.987631	0.84104
eCG016 RBO depleted	3047.38	0.987735	0.841612
eCG016 RBO depleted	3046.41	0.987827	0.842119
eCG016 RBO depleted	3045.45	0.987906	0.842556
eCG016 RBO depleted	3044.49	0.987976	0.84294
eCG016 RBO depleted	3043.52	0.988041	0.843304
eCG016 RBO depleted	3042.56	0.988112	0.843693
eCG016 RBO depleted	3041.59	0.988195	0.844153
eCG016 RBO depleted	3040.63	0.988298	0.844719
eCG016 RBO depleted	3039.66	0.988422	0.845407
eCG016 RBO depleted	3038.7	0.988568	0.846211
eCG016 RBO depleted	3037.74	0.988729	0.847099
eCG016 RBO depleted	3036.77	0.988896	0.848021
eCG016 RBO depleted	3035.81	0.989057	0.84891
eCG016 RBO depleted	3034.84	0.989201	0.849702
eCG016 RBO depleted	3033.88	0.989317	0.850345
eCG016 RBO depleted	3032.91	0.989401	0.850809
eCG016 RBO depleted	3031.95	0.989452	0.851088
eCG016 RBO depleted	3030.98	0.989473	0.851208
eCG016 RBO depleted	3030.02	0.989475	0.85122
eCG016 RBO depleted	3029.06	0.98947	0.851191
eCG016 RBO depleted	3028.09	0.989472	0.8512
eCG016 RBO depleted	3027.13	0.989492	0.851311
eCG016 RBO depleted	3026.16	0.989537	0.851561
eCG016 RBO depleted	3025.2	0.989608	0.851951
eCG016 RBO depleted	3024.23	0.989698	0.852451
eCG016 RBO depleted	3023.27	0.9898	0.853011
eCG016 RBO depleted	3022.31	0.989904	0.853585
eCG016 RBO depleted	3021.34	0.990004	0.854139
eCG016 RBO depleted	3020.38	0.990098	0.854656
eCG016 RBO depleted	3019.41	0.990184	0.85513
eCG016 RBO depleted	3018.45	0.99026	0.85555
eCG016 RBO depleted	3017.48	0.990324	0.855902
eCG016 RBO depleted	3016.52	0.990371	0.856163
eCG016 RBO depleted	3015.55	0.990398	0.856315
eCG016 RBO depleted	3014.59	0.990405	0.856353
eCG016 RBO depleted	3013.63	0.990396	0.856303
eCG016 RBO depleted	3012.66	0.99038	0.856212
eCG016 RBO depleted	3011.7	0.990367	0.856143
eCG016 RBO depleted	3010.73	0.990369	0.856154
eCG016 RBO depleted	3009.77	0.99039	0.85627
eCG016 RBO depleted	3008.8	0.990429	0.856485
eCG016 RBO depleted	3007.84	0.990478	0.856753
eCG016 RBO depleted	3006.88	0.990526	0.857019
eCG016 RBO depleted	3005.91	0.990564	0.85723
eCG016 RBO depleted	3004.95	0.990586	0.857352
eCG016 RBO depleted	3003.98	0.99059	0.857375
eCG016 RBO depleted	3003.02	0.990578	0.857309
eCG016 RBO depleted	3002.05	0.990555	0.857181
eCG016 RBO depleted	3001.09	0.990526	0.857022
eCG016 RBO depleted	3000.13	0.990499	0.85687
eCG016 RBO depleted	2999.16	0.99048	0.856765
eCG016 RBO depleted	2998.2	0.990473	0.856727
eCG016 RBO depleted	2997.23	0.990471	0.856714
eCG016 RBO depleted	2996.27	0.990459	0.856651
eCG016 RBO depleted	2995.3	0.990432	0.856499
eCG016 RBO depleted	2994.34	0.990392	0.856277
eCG016 RBO depleted	2993.37	0.990346	0.856024
eCG016 RBO depleted	2992.41	0.990293	0.855735
eCG016 RBO depleted	2991.45	0.990225	0.855357
eCG016 RBO depleted	2990.48	0.990129	0.854829
eCG016 RBO depleted	2989.52	0.990004	0.854137
eCG016 RBO depleted	2988.55	0.989858	0.853333
eCG016 RBO depleted	2987.59	0.989709	0.85251
eCG016 RBO depleted	2986.62	0.989569	0.851739
eCG016 RBO depleted	2985.66	0.989443	0.851042
eCG016 RBO depleted	2984.7	0.989323	0.850378
eCG016 RBO depleted	2983.73	0.989193	0.84966
eCG016 RBO depleted	2982.77	0.989032	0.84877
eCG016 RBO depleted	2981.8	0.98882	0.847599
eCG016 RBO depleted	2980.84	0.988547	0.846095
eCG016 RBO depleted	2979.87	0.988221	0.844296
eCG016 RBO depleted	2978.91	0.987865	0.842329
eCG016 RBO depleted	2977.94	0.987505	0.840345
eCG016 RBO depleted	2976.98	0.987156	0.838415
eCG016 RBO depleted	2976.02	0.986801	0.836457
eCG016 RBO depleted	2975.05	0.986403	0.834258
eCG016 RBO depleted	2974.09	0.985922	0.831604
eCG016 RBO depleted	2973.12	0.985349	0.828442
eCG016 RBO depleted	2972.16	0.984716	0.824946
eCG016 RBO depleted	2971.19	0.984077	0.821419
eCG016 RBO depleted	2970.23	0.983471	0.81807
eCG016 RBO depleted	2969.27	0.982888	0.814852
eCG016 RBO depleted	2968.3	0.982275	0.811468
eCG016 RBO depleted	2967.34	0.981569	0.807575
eCG016 RBO depleted	2966.37	0.980747	0.803032
eCG016 RBO depleted	2965.41	0.979834	0.797994
eCG016 RBO depleted	2964.44	0.978895	0.792812
eCG016 RBO depleted	2963.48	0.977993	0.787829
eCG016 RBO depleted	2962.52	0.97716	0.783233
eCG016 RBO depleted	2961.55	0.976403	0.779055
eCG016 RBO depleted	2960.59	0.975717	0.775268
eCG016 RBO depleted	2959.62	0.975099	0.771856
eCG016 RBO depleted	2958.66	0.974547	0.768809
eCG016 RBO depleted	2957.69	0.974055	0.766094
eCG016 RBO depleted	2956.73	0.973613	0.763654
eCG016 RBO depleted	2955.76	0.973219	0.761475
eCG016 RBO depleted	2954.8	0.972888	0.759647
eCG016 RBO depleted	2953.84	0.972654	0.758359
eCG016 RBO depleted	2952.87	0.972552	0.757796
eCG016 RBO depleted	2951.91	0.97259	0.758003
eCG016 RBO depleted	2950.94	0.972732	0.758788
eCG016 RBO depleted	2949.98	0.972899	0.759709
eCG016 RBO depleted	2949.01	0.972981	0.760165
eCG016 RBO depleted	2948.05	0.97287	0.75955
eCG016 RBO depleted	2947.09	0.972485	0.757427
eCG016 RBO depleted	2946.12	0.971799	0.753639
eCG016 RBO depleted	2945.16	0.970835	0.748314
eCG016 RBO depleted	2944.19	0.969641	0.741727
eCG016 RBO depleted	2943.23	0.968264	0.734122
eCG016 RBO depleted	2942.26	0.966719	0.725593
eCG016 RBO depleted	2941.3	0.964999	0.716097
eCG016 RBO depleted	2940.33	0.963091	0.705563
eCG016 RBO depleted	2939.37	0.960996	0.694001
eCG016 RBO depleted	2938.41	0.958734	0.681512
eCG016 RBO depleted	2937.44	0.956326	0.668219
eCG016 RBO depleted	2936.48	0.953783	0.654183
eCG016 RBO depleted	2935.51	0.951101	0.639374
eCG016 RBO depleted	2934.55	0.94826	0.623693
eCG016 RBO depleted	2933.58	0.945235	0.606989
eCG016 RBO depleted	2932.62	0.941987	0.58906
eCG016 RBO depleted	2931.66	0.938471	0.569651
eCG016 RBO depleted	2930.69	0.93464	0.548504
eCG016 RBO depleted	2929.73	0.930461	0.52543
eCG016 RBO depleted	2928.76	0.925921	0.500367
eCG016 RBO depleted	2927.8	0.921034	0.473388
eCG016 RBO depleted	2926.83	0.915825	0.444634
eCG016 RBO depleted	2925.87	0.910318	0.414233
eCG016 RBO depleted	2924.9	0.904516	0.382204
eCG016 RBO depleted	2923.94	0.898401	0.348444
eCG016 RBO depleted	2922.98	0.89195	0.312831
eCG016 RBO depleted	2922.01	0.885184	0.275483
eCG016 RBO depleted	2921.05	0.878233	0.237106
eCG016 RBO depleted	2920.08	0.871374	0.199243
eCG016 RBO depleted	2919.12	0.865042	0.164288
eCG016 RBO depleted	2918.15	0.859771	0.135187
eCG016 RBO depleted	2917.19	0.856101	0.114926
eCG016 RBO depleted	2916.23	0.854473	0.105939
eCG016 RBO depleted	2915.26	0.855125	0.109543
eCG016 RBO depleted	2914.3	0.858023	0.12554
eCG016 RBO depleted	2913.33	0.862839	0.152123
eCG016 RBO depleted	2912.37	0.869011	0.186196
eCG016 RBO depleted	2911.4	0.875872	0.224074
eCG016 RBO depleted	2910.44	0.8828	0.262321
eCG016 RBO depleted	2909.48	0.889332	0.298381
eCG016 RBO depleted	2908.51	0.895207	0.330813
eCG016 RBO depleted	2907.55	0.900338	0.359137
eCG016 RBO depleted	2906.58	0.904754	0.383515
eCG016 RBO depleted	2905.62	0.908548	0.404462
eCG016 RBO depleted	2904.65	0.911842	0.422645
eCG016 RBO depleted	2903.69	0.914756	0.438735
eCG016 RBO depleted	2902.72	0.917395	0.453299
eCG016 RBO depleted	2901.76	0.919826	0.46672
eCG016 RBO depleted	2900.8	0.922084	0.479188
eCG016 RBO depleted	2899.83	0.924179	0.490753
eCG016 RBO depleted	2898.87	0.926111	0.501415
eCG016 RBO depleted	2897.9	0.927886	0.511217
eCG016 RBO depleted	2896.94	0.929532	0.520302
eCG016 RBO depleted	2895.97	0.93109	0.528902
eCG016 RBO depleted	2895.01	0.932608	0.537282
eCG016 RBO depleted	2894.05	0.934124	0.545654
eCG016 RBO depleted	2893.08	0.935658	0.55412
eCG016 RBO depleted	2892.12	0.937208	0.562676
eCG016 RBO depleted	2891.15	0.938761	0.571254
eCG016 RBO depleted	2890.19	0.940306	0.579783
eCG016 RBO depleted	2889.22	0.941834	0.588216
eCG016 RBO depleted	2888.26	0.943339	0.596523
eCG016 RBO depleted	2887.29	0.944814	0.604666
eCG016 RBO depleted	2886.33	0.946247	0.612577
eCG016 RBO depleted	2885.37	0.947622	0.620168
eCG016 RBO depleted	2884.4	0.948926	0.627368
eCG016 RBO depleted	2883.44	0.950157	0.634165
eCG016 RBO depleted	2882.47	0.951323	0.6406
eCG016 RBO depleted	2881.51	0.952434	0.646736
eCG016 RBO depleted	2880.54	0.953497	0.6526
eCG016 RBO depleted	2879.58	0.954504	0.65816
eCG016 RBO depleted	2878.62	0.95544	0.663325
eCG016 RBO depleted	2877.65	0.95628	0.667965
eCG016 RBO depleted	2876.69	0.957001	0.671947
eCG016 RBO depleted	2875.72	0.957589	0.675189
eCG016 RBO depleted	2874.76	0.958048	0.677723
eCG016 RBO depleted	2873.79	0.958414	0.679744
eCG016 RBO depleted	2872.83	0.958744	0.681566
eCG016 RBO depleted	2871.87	0.959096	0.683511
eCG016 RBO depleted	2870.9	0.959503	0.685755
eCG016 RBO depleted	2869.94	0.959951	0.688233
eCG016 RBO depleted	2868.97	0.960388	0.690642
eCG016 RBO depleted	2868.01	0.96073	0.692533
eCG016 RBO depleted	2867.04	0.960894	0.693436
eCG016 RBO depleted	2866.08	0.960808	0.69296
eCG016 RBO depleted	2865.11	0.960422	0.690831
eCG016 RBO depleted	2864.15	0.959705	0.68687
eCG016 RBO depleted	2863.19	0.958629	0.680935
eCG016 RBO depleted	2862.22	0.957165	0.67285
eCG016 RBO depleted	2861.26	0.955263	0.66235
eCG016 RBO depleted	2860.29	0.952849	0.649022
eCG016 RBO depleted	2859.33	0.94981	0.632249
eCG016 RBO depleted	2858.36	0.945998	0.611205
eCG016 RBO depleted	2857.4	0.941238	0.584923
eCG016 RBO depleted	2856.44	0.935361	0.552482
eCG016 RBO depleted	2855.47	0.928263	0.513297
eCG016 RBO depleted	2854.51	0.919973	0.467533
eCG016 RBO depleted	2853.54	0.910745	0.416589
eCG016 RBO depleted	2852.58	0.901133	0.363526
eCG016 RBO depleted	2851.61	0.892001	0.313112
eCG016 RBO depleted	2850.65	0.884413	0.271226
eCG016 RBO depleted	2849.68	0.879402	0.243559
eCG016 RBO depleted	2848.72	0.877675	0.234025
eCG016 RBO depleted	2847.76	0.879401	0.243553
eCG016 RBO depleted	2846.79	0.884167	0.269865
eCG016 RBO depleted	2845.83	0.891133	0.308325
eCG016 RBO depleted	2844.86	0.899303	0.353423
eCG016 RBO depleted	2843.9	0.907776	0.400201
eCG016 RBO depleted	2842.93	0.915902	0.445057
eCG016 RBO depleted	2841.97	0.923293	0.485862
eCG016 RBO depleted	2841.01	0.929777	0.521654
eCG016 RBO depleted	2840.04	0.935325	0.552281
eCG016 RBO depleted	2839.08	0.940009	0.578144
eCG016 RBO depleted	2838.11	0.943968	0.599998
eCG016 RBO depleted	2837.15	0.947362	0.618736
eCG016 RBO depleted	2836.18	0.950335	0.635144
eCG016 RBO depleted	2835.22	0.952978	0.649737
eCG016 RBO depleted	2834.26	0.955338	0.662763
eCG016 RBO depleted	2833.29	0.957433	0.67433
eCG016 RBO depleted	2832.33	0.959285	0.684556
eCG016 RBO depleted	2831.36	0.960925	0.693609
eCG016 RBO depleted	2830.4	0.962386	0.701673
eCG016 RBO depleted	2829.43	0.963696	0.708905
eCG016 RBO depleted	2828.47	0.96488	0.715439
eCG016 RBO depleted	2827.5	0.965967	0.72144
eCG016 RBO depleted	2826.54	0.966994	0.72711
eCG016 RBO depleted	2825.58	0.967996	0.732643
eCG016 RBO depleted	2824.61	0.96899	0.73813
eCG016 RBO depleted	2823.65	0.969965	0.743512
eCG016 RBO depleted	2822.68	0.970891	0.748624
eCG016 RBO depleted	2821.72	0.971738	0.753299
eCG016 RBO depleted	2820.75	0.972493	0.757468
eCG016 RBO depleted	2819.79	0.973166	0.761182
eCG016 RBO depleted	2818.83	0.973776	0.764552
eCG016 RBO depleted	2817.86	0.974339	0.76766
eCG016 RBO depleted	2816.9	0.974858	0.770523
eCG016 RBO depleted	2815.93	0.975328	0.77312
eCG016 RBO depleted	2814.97	0.975754	0.775468
eCG016 RBO depleted	2814	0.976152	0.777667
eCG016 RBO depleted	2813.04	0.976552	0.779876
eCG016 RBO depleted	2812.07	0.976978	0.782228
eCG016 RBO depleted	2811.11	0.977433	0.784741
eCG016 RBO depleted	2810.15	0.977896	0.787298
eCG016 RBO depleted	2809.18	0.978334	0.789715
eCG016 RBO depleted	2808.22	0.978724	0.791866
eCG016 RBO depleted	2807.25	0.97907	0.793777
eCG016 RBO depleted	2806.29	0.979401	0.795605
eCG016 RBO depleted	2805.32	0.97975	0.797528
eCG016 RBO depleted	2804.36	0.980128	0.799619
eCG016 RBO depleted	2803.4	0.980524	0.801803
eCG016 RBO depleted	2802.43	0.980907	0.80392
eCG016 RBO depleted	2801.47	0.981257	0.805848
eCG016 RBO depleted	2800.5	0.981569	0.807572
eCG016 RBO depleted	2799.54	0.981858	0.80917
eCG016 RBO depleted	2798.57	0.982143	0.81074
eCG016 RBO depleted	2797.61	0.98243	0.812326
eCG016 RBO depleted	2796.65	0.982716	0.813906
eCG016 RBO depleted	2795.68	0.98299	0.815416
eCG016 RBO depleted	2794.72	0.983239	0.816793
eCG016 RBO depleted	2793.75	0.98346	0.818014
eCG016 RBO depleted	2792.79	0.983658	0.819107
eCG016 RBO depleted	2791.82	0.983845	0.820136
eCG016 RBO depleted	2790.86	0.984031	0.821165
eCG016 RBO depleted	2789.89	0.984221	0.822214
eCG016 RBO depleted	2788.93	0.984411	0.823262
eCG016 RBO depleted	2787.97	0.984595	0.82428
eCG016 RBO depleted	2787	0.984778	0.825285
eCG016 RBO depleted	2786.04	0.984971	0.826352
eCG016 RBO depleted	2785.07	0.985188	0.827551
eCG016 RBO depleted	2784.11	0.985427	0.828873
eCG016 RBO depleted	2783.14	0.985667	0.830195
eCG016 RBO depleted	2782.18	0.985875	0.831346
eCG016 RBO depleted	2781.22	0.986034	0.832219
eCG016 RBO depleted	2780.25	0.986149	0.832859
eCG016 RBO depleted	2779.29	0.986255	0.83344
eCG016 RBO depleted	2778.32	0.986383	0.834148
eCG016 RBO depleted	2777.36	0.986547	0.835055
eCG016 RBO depleted	2776.39	0.986734	0.836085
eCG016 RBO depleted	2775.43	0.986914	0.837079
eCG016 RBO depleted	2774.46	0.987065	0.837911
eCG016 RBO depleted	2773.5	0.987182	0.838561
eCG016 RBO depleted	2772.54	0.987283	0.839114
eCG016 RBO depleted	2771.57	0.987386	0.839683
eCG016 RBO depleted	2770.61	0.987504	0.840339
eCG016 RBO depleted	2769.64	0.987639	0.84108
eCG016 RBO depleted	2768.68	0.987778	0.841848
eCG016 RBO depleted	2767.71	0.98791	0.842578
eCG016 RBO depleted	2766.75	0.98803	0.843238
eCG016 RBO depleted	2765.79	0.988137	0.843834
eCG016 RBO depleted	2764.82	0.988237	0.844385
eCG016 RBO depleted	2763.86	0.98833	0.844898
eCG016 RBO depleted	2762.89	0.988414	0.845359
eCG016 RBO depleted	2761.93	0.988485	0.845751
eCG016 RBO depleted	2760.96	0.988542	0.846068
eCG016 RBO depleted	2760	0.988587	0.846317
eCG016 RBO depleted	2759.03	0.988621	0.846501
eCG016 RBO depleted	2758.07	0.988644	0.846631
eCG016 RBO depleted	2757.11	0.988665	0.846746
eCG016 RBO depleted	2756.14	0.988697	0.846925
eCG016 RBO depleted	2755.18	0.988761	0.847279
eCG016 RBO depleted	2754.21	0.988871	0.847884
eCG016 RBO depleted	2753.25	0.989024	0.848728
eCG016 RBO depleted	2752.28	0.989197	0.849684
eCG016 RBO depleted	2751.32	0.989358	0.85057
eCG016 RBO depleted	2750.36	0.989479	0.851238
eCG016 RBO depleted	2749.39	0.989556	0.851664
eCG016 RBO depleted	2748.43	0.989608	0.851952
eCG016 RBO depleted	2747.46	0.989664	0.85226
eCG016 RBO depleted	2746.5	0.989741	0.852684
eCG016 RBO depleted	2745.53	0.989832	0.853188
eCG016 RBO depleted	2744.57	0.989916	0.853652
eCG016 RBO depleted	2743.61	0.989973	0.853965
eCG016 RBO depleted	2742.64	0.990002	0.854128
eCG016 RBO depleted	2741.68	0.990024	0.854248
eCG016 RBO depleted	2740.71	0.99006	0.854449
eCG016 RBO depleted	2739.75	0.990118	0.854767
eCG016 RBO depleted	2738.78	0.990184	0.855132
eCG016 RBO depleted	2737.82	0.990239	0.855438
eCG016 RBO depleted	2736.85	0.990276	0.855642
eCG016 RBO depleted	2735.89	0.990308	0.855815
eCG016 RBO depleted	2734.93	0.99036	0.856102
eCG016 RBO depleted	2733.96	0.990456	0.85663
eCG016 RBO depleted	2733	0.990604	0.857447
eCG016 RBO depleted	2732.03	0.990795	0.858502
eCG016 RBO depleted	2731.07	0.991007	0.859673
eCG016 RBO depleted	2730.1	0.991209	0.86079
eCG016 RBO depleted	2729.14	0.991367	0.861662
eCG016 RBO depleted	2728.18	0.991449	0.862117
eCG016 RBO depleted	2727.21	0.991444	0.862086
eCG016 RBO depleted	2726.25	0.991368	0.86167
eCG016 RBO depleted	2725.28	0.99127	0.861127
eCG016 RBO depleted	2724.32	0.991204	0.86076
eCG016 RBO depleted	2723.35	0.991205	0.860766
eCG016 RBO depleted	2722.39	0.991276	0.861158
eCG016 RBO depleted	2721.42	0.991393	0.861808
eCG016 RBO depleted	2720.46	0.991528	0.862552
eCG016 RBO depleted	2719.5	0.991659	0.863273
eCG016 RBO depleted	2718.53	0.991775	0.863914
eCG016 RBO depleted	2717.57	0.991871	0.864445
eCG016 RBO depleted	2716.6	0.991948	0.864867
eCG016 RBO depleted	2715.64	0.992013	0.865226
eCG016 RBO depleted	2714.67	0.992082	0.865609
eCG016 RBO depleted	2713.71	0.992168	0.866083
eCG016 RBO depleted	2712.75	0.992264	0.866615
eCG016 RBO depleted	2711.78	0.992345	0.867064
eCG016 RBO depleted	2710.82	0.992384	0.867279
eCG016 RBO depleted	2709.85	0.992375	0.867229
eCG016 RBO depleted	2708.89	0.992343	0.867048
eCG016 RBO depleted	2707.92	0.992326	0.866956
eCG016 RBO depleted	2706.96	0.992351	0.867095
eCG016 RBO depleted	2706	0.992416	0.867453
eCG016 RBO depleted	2705.03	0.992496	0.867896
eCG016 RBO depleted	2704.07	0.99257	0.868306
eCG016 RBO depleted	2703.1	0.992637	0.868671
eCG016 RBO depleted	2702.14	0.992707	0.869061
eCG016 RBO depleted	2701.17	0.99279	0.869518
eCG016 RBO depleted	2700.21	0.992873	0.869977
eCG016 RBO depleted	2699.24	0.992931	0.870297
eCG016 RBO depleted	2698.28	0.992944	0.87037
eCG016 RBO depleted	2697.32	0.992919	0.870228
eCG016 RBO depleted	2696.35	0.992885	0.870041
eCG016 RBO depleted	2695.39	0.99288	0.870016
eCG016 RBO depleted	2694.42	0.992927	0.870276
eCG016 RBO depleted	2693.46	0.993021	0.870796
eCG016 RBO depleted	2692.49	0.993139	0.871446
eCG016 RBO depleted	2691.53	0.993254	0.872079
eCG016 RBO depleted	2690.57	0.993348	0.872599
eCG016 RBO depleted	2689.6	0.993417	0.872977
eCG016 RBO depleted	2688.64	0.993461	0.873223
eCG016 RBO depleted	2687.67	0.993488	0.873371
eCG016 RBO depleted	2686.71	0.99351	0.873494
eCG016 RBO depleted	2685.74	0.99355	0.873714
eCG016 RBO depleted	2684.78	0.993632	0.874164
eCG016 RBO depleted	2683.81	0.993764	0.874897
eCG016 RBO depleted	2682.85	0.993928	0.875801
eCG016 RBO depleted	2681.89	0.994075	0.876613
eCG016 RBO depleted	2680.92	0.994154	0.877046
eCG016 RBO depleted	2679.96	0.994137	0.876952
eCG016 RBO depleted	2678.99	0.99404	0.87642
eCG016 RBO depleted	2678.03	0.993915	0.875728
eCG016 RBO depleted	2677.06	0.993819	0.875198
eCG016 RBO depleted	2676.1	0.993792	0.875047
eCG016 RBO depleted	2675.14	0.99384	0.875316
eCG016 RBO depleted	2674.17	0.993945	0.875893
eCG016 RBO depleted	2673.21	0.994069	0.876581
eCG016 RBO depleted	2672.24	0.994175	0.877165
eCG016 RBO depleted	2671.28	0.994233	0.877483
eCG016 RBO depleted	2670.31	0.99423	0.877469
eCG016 RBO depleted	2669.35	0.994177	0.877172
eCG016 RBO depleted	2668.39	0.994099	0.876744
eCG016 RBO depleted	2667.42	0.994032	0.876373
eCG016 RBO depleted	2666.46	0.994003	0.876214
eCG016 RBO depleted	2665.49	0.994024	0.876329
eCG016 RBO depleted	2664.53	0.994087	0.87668
eCG016 RBO depleted	2663.56	0.994175	0.877164
eCG016 RBO depleted	2662.6	0.994266	0.877666
eCG016 RBO depleted	2661.63	0.994346	0.878108
eCG016 RBO depleted	2660.67	0.994408	0.878451
eCG016 RBO depleted	2659.71	0.994451	0.878685
eCG016 RBO depleted	2658.74	0.994472	0.878805
eCG016 RBO depleted	2657.78	0.994475	0.878822
eCG016 RBO depleted	2656.81	0.994467	0.878774
eCG016 RBO depleted	2655.85	0.99446	0.878738
eCG016 RBO depleted	2654.88	0.994474	0.878812
eCG016 RBO depleted	2653.92	0.994522	0.879078
eCG016 RBO depleted	2652.96	0.99461	0.879565
eCG016 RBO depleted	2651.99	0.99473	0.880226
eCG016 RBO depleted	2651.03	0.994861	0.880951
eCG016 RBO depleted	2650.06	0.994979	0.881603
eCG016 RBO depleted	2649.1	0.995065	0.882076
eCG016 RBO depleted	2648.13	0.995114	0.882349
eCG016 RBO depleted	2647.17	0.995144	0.882514
eCG016 RBO depleted	2646.2	0.995182	0.882722
eCG016 RBO depleted	2645.24	0.995251	0.883103
eCG016 RBO depleted	2644.28	0.995356	0.883684
eCG016 RBO depleted	2643.31	0.995481	0.884374
eCG016 RBO depleted	2642.35	0.995598	0.885019
eCG016 RBO depleted	2641.38	0.99568	0.885472
eCG016 RBO depleted	2640.42	0.995712	0.885651
eCG016 RBO depleted	2639.45	0.995693	0.885544
eCG016 RBO depleted	2638.49	0.995632	0.88521
eCG016 RBO depleted	2637.53	0.99555	0.884755
eCG016 RBO depleted	2636.56	0.995472	0.884326
eCG016 RBO depleted	2635.6	0.995427	0.884073
eCG016 RBO depleted	2634.63	0.995432	0.884102
eCG016 RBO depleted	2633.67	0.995493	0.884438
eCG016 RBO depleted	2632.7	0.995597	0.885017
eCG016 RBO depleted	2631.74	0.995725	0.885719
eCG016 RBO depleted	2630.78	0.995855	0.88644
eCG016 RBO depleted	2629.81	0.995981	0.887135
eCG016 RBO depleted	2628.85	0.996106	0.887826
eCG016 RBO depleted	2627.88	0.996237	0.888546
eCG016 RBO depleted	2626.92	0.996368	0.889273
eCG016 RBO depleted	2625.95	0.996484	0.889913
eCG016 RBO depleted	2624.99	0.996568	0.890373
eCG016 RBO depleted	2624.02	0.99662	0.890664
eCG016 RBO depleted	2623.06	0.996668	0.890926
eCG016 RBO depleted	2622.1	0.996742	0.891337
eCG016 RBO depleted	2621.13	0.996855	0.891959
eCG016 RBO depleted	2620.17	0.996983	0.892664
eCG016 RBO depleted	2619.2	0.997084	0.893221
eCG016 RBO depleted	2618.24	0.997132	0.893485
eCG016 RBO depleted	2617.27	0.997139	0.893527
eCG016 RBO depleted	2616.31	0.997147	0.893573
eCG016 RBO depleted	2615.35	0.997191	0.893813
eCG016 RBO depleted	2614.38	0.997265	0.894222
eCG016 RBO depleted	2613.42	0.997329	0.894575
eCG016 RBO depleted	2612.45	0.997337	0.89462
eCG016 RBO depleted	2611.49	0.997278	0.894292
eCG016 RBO depleted	2610.52	0.997185	0.893781
eCG016 RBO depleted	2609.56	0.997119	0.893417
eCG016 RBO depleted	2608.59	0.997128	0.893465
eCG016 RBO depleted	2607.63	0.99722	0.893975
eCG016 RBO depleted	2606.67	0.997367	0.894783
eCG016 RBO depleted	2605.7	0.99752	0.895629
eCG016 RBO depleted	2604.74	0.997644	0.896316
eCG016 RBO depleted	2603.77	0.997734	0.896811
eCG016 RBO depleted	2602.81	0.997809	0.897224
eCG016 RBO depleted	2601.84	0.997896	0.897704
eCG016 RBO depleted	2600.88	0.998007	0.89832
eCG016 RBO depleted	2599.92	0.998132	0.899006
eCG016 RBO depleted	2598.95	0.998241	0.899609
eCG016 RBO depleted	2597.99	0.998311	0.899999
eCG016 RBO depleted	2597.02	0.998339	0.900149
eCG016 RBO depleted	2596.06	0.998334	0.900123
eCG016 RBO depleted	2595.09	0.998311	0.899995
eCG016 RBO depleted	2594.13	0.998275	0.899796
eCG016 RBO depleted	2593.16	0.998229	0.899545
eCG016 RBO depleted	2592.2	0.998188	0.899317
eCG016 RBO depleted	2591.24	0.998179	0.899268
eCG016 RBO depleted	2590.27	0.998234	0.899569
eCG016 RBO depleted	2589.31	0.998362	0.90028
eCG016 RBO depleted	2588.34	0.998546	0.901295
eCG016 RBO depleted	2587.38	0.998745	0.902395
eCG016 RBO depleted	2586.41	0.998924	0.903383
eCG016 RBO depleted	2585.45	0.999068	0.904176
eCG016 RBO depleted	2584.49	0.999182	0.904807
eCG016 RBO depleted	2583.52	0.99928	0.905348
eCG016 RBO depleted	2582.56	0.999367	0.905828
eCG016 RBO depleted	2581.59	0.999435	0.906202
eCG016 RBO depleted	2580.63	0.999466	0.906374
eCG016 RBO depleted	2579.66	0.999443	0.906248
eCG016 RBO depleted	2578.7	0.99936	0.905786
eCG016 RBO depleted	2577.74	0.999224	0.905039
eCG016 RBO depleted	2576.77	0.999061	0.90414
eCG016 RBO depleted	2575.81	0.998903	0.903267
eCG016 RBO depleted	2574.84	0.998783	0.9026
eCG016 RBO depleted	2573.88	0.998729	0.902303
eCG016 RBO depleted	2572.91	0.998766	0.90251
eCG016 RBO depleted	2571.95	0.998909	0.903298
eCG016 RBO depleted	2570.98	0.999147	0.904609
eCG016 RBO depleted	2570.02	0.999435	0.906199
eCG016 RBO depleted	2569.06	0.999703	0.907682
eCG016 RBO depleted	2568.09	0.999888	0.9087
eCG016 RBO depleted	2567.13	0.99996	0.909101
eCG016 RBO depleted	2566.16	0.999943	0.909007
eCG016 RBO depleted	2565.2	0.999885	0.908689
eCG016 RBO depleted	2564.23	0.999828	0.908372
eCG016 RBO depleted	2563.27	0.999782	0.908119
eCG016 RBO depleted	2562.31	0.999737	0.907871
eCG016 RBO depleted	2561.34	0.999685	0.907582
eCG016 RBO depleted	2560.38	0.999636	0.907312
eCG016 RBO depleted	2559.41	0.999615	0.907197
eCG016 RBO depleted	2558.45	0.999642	0.907342
eCG016 RBO depleted	2557.48	0.999712	0.907731
eCG016 RBO depleted	2556.52	0.999803	0.908234
eCG016 RBO depleted	2555.55	0.999887	0.908696
eCG016 RBO depleted	2554.59	0.999949	0.909041
eCG016 RBO depleted	2553.63	0.999997	0.909303
eCG016 RBO depleted	2552.66	1.00004	0.909562
eCG016 RBO depleted	2551.7	1.00009	0.909837
eCG016 RBO depleted	2550.73	1.00013	0.910022
eCG016 RBO depleted	2549.77	1.00011	0.909936
eCG016 RBO depleted	2548.8	1.00003	0.909464
eCG016 RBO depleted	2547.84	0.999884	0.908681
eCG016 RBO depleted	2546.88	0.999735	0.907856
eCG016 RBO depleted	2545.91	0.999641	0.90734
eCG016 RBO depleted	2544.95	0.999654	0.907411
eCG016 RBO depleted	2543.98	0.999788	0.908153
eCG016 RBO depleted	2543.02	1.00002	0.909436
eCG016 RBO depleted	2542.05	1.0003	0.910962
eCG016 RBO depleted	2541.09	1.00055	0.912358
eCG016 RBO depleted	2540.13	1.00072	0.913313
eCG016 RBO depleted	2539.16	1.00079	0.913681
eCG016 RBO depleted	2538.2	1.00076	0.913529
eCG016 RBO depleted	2537.23	1.00068	0.91309
eCG016 RBO depleted	2536.27	1.0006	0.912642
eCG016 RBO depleted	2535.3	1.00056	0.912414
eCG016 RBO depleted	2534.34	1.00058	0.91253
eCG016 RBO depleted	2533.37	1.00067	0.913003
eCG016 RBO depleted	2532.41	1.0008	0.913745
eCG016 RBO depleted	2531.45	1.00095	0.914581
eCG016 RBO depleted	2530.48	1.00108	0.915305
eCG016 RBO depleted	2529.52	1.00117	0.915764
eCG016 RBO depleted	2528.55	1.0012	0.915942
eCG016 RBO depleted	2527.59	1.0012	0.915946
eCG016 RBO depleted	2526.62	1.00119	0.915894
eCG016 RBO depleted	2525.66	1.00117	0.915802
eCG016 RBO depleted	2524.7	1.00113	0.915555
eCG016 RBO depleted	2523.73	1.00103	0.915017
eCG016 RBO depleted	2522.77	1.00088	0.914203
eCG016 RBO depleted	2521.8	1.00073	0.913365
eCG016 RBO depleted	2520.84	1.00065	0.912891
eCG016 RBO depleted	2519.87	1.00068	0.913053
eCG016 RBO depleted	2518.91	1.00081	0.913793
eCG016 RBO depleted	2517.94	1.00098	0.91471
eCG016 RBO depleted	2516.98	1.00108	0.91529
eCG016 RBO depleted	2516.02	1.00107	0.915227
eCG016 RBO depleted	2515.05	1.00096	0.914628
eCG016 RBO depleted	2514.09	1.00084	0.913948
eCG016 RBO depleted	2513.12	1.0008	0.913735
eCG016 RBO depleted	2512.16	1.00091	0.914333
eCG016 RBO depleted	2511.19	1.00116	0.915719
eCG016 RBO depleted	2510.23	1.00149	0.917528
eCG016 RBO depleted	2509.27	1.00179	0.919227
eCG016 RBO depleted	2508.3	1.002	0.920346
eCG016 RBO depleted	2507.34	1.00205	0.920644
eCG016 RBO depleted	2506.37	1.00197	0.920171
eCG016 RBO depleted	2505.41	1.00179	0.919191
eCG016 RBO depleted	2504.44	1.00158	0.91805
eCG016 RBO depleted	2503.48	1.0014	0.917066
eCG016 RBO depleted	2502.52	1.0013	0.916473
eCG016 RBO depleted	2501.55	1.00128	0.916381
eCG016 RBO depleted	2500.59	1.00134	0.916745
eCG016 RBO depleted	2499.62	1.00145	0.917352
eCG016 RBO depleted	2498.66	1.00156	0.917915
eCG016 RBO depleted	2497.69	1.00162	0.918241
eCG016 RBO depleted	2496.73	1.00164	0.918374
eCG016 RBO depleted	2495.76	1.00167	0.918565
eCG016 RBO depleted	2494.8	1.00177	0.919068
eCG016 RBO depleted	2493.84	1.00192	0.919926
eCG016 RBO depleted	2492.87	1.0021	0.920927
eCG016 RBO depleted	2491.91	1.00225	0.921751
eCG016 RBO depleted	2490.94	1.00233	0.922163
eCG016 RBO depleted	2489.98	1.00231	0.922089
eCG016 RBO depleted	2489.01	1.00222	0.921568
eCG016 RBO depleted	2488.05	1.00206	0.920685
eCG016 RBO depleted	2487.09	1.00186	0.919561
eCG016 RBO depleted	2486.12	1.00164	0.918385
eCG016 RBO depleted	2485.16	1.00146	0.917384
eCG016 RBO depleted	2484.19	1.00134	0.916731
eCG016 RBO depleted	2483.23	1.00129	0.916449
eCG016 RBO depleted	2482.26	1.00129	0.916431
eCG016 RBO depleted	2481.3	1.00131	0.916565
eCG016 RBO depleted	2480.33	1.00137	0.916867
eCG016 RBO depleted	2479.37	1.00148	0.917484
eCG016 RBO depleted	2478.41	1.00167	0.91856
eCG016 RBO depleted	2477.44	1.00194	0.920043
eCG016 RBO depleted	2476.48	1.00223	0.921612
eCG016 RBO depleted	2475.51	1.00244	0.922792
eCG016 RBO depleted	2474.55	1.00252	0.92322
eCG016 RBO depleted	2473.58	1.00245	0.922866
eCG016 RBO depleted	2472.62	1.00231	0.922061
eCG016 RBO depleted	2471.66	1.00217	0.921298
eCG016 RBO depleted	2470.69	1.00211	0.920955
eCG016 RBO depleted	2469.73	1.00214	0.921136
eCG016 RBO depleted	2468.76	1.00224	0.92171
eCG016 RBO depleted	2467.8	1.00238	0.922454
eCG016 RBO depleted	2466.83	1.00251	0.923169
eCG016 RBO depleted	2465.87	1.00261	0.923705
eCG016 RBO depleted	2464.91	1.00265	0.923938
eCG016 RBO depleted	2463.94	1.00262	0.923784
eCG016 RBO depleted	2462.98	1.00253	0.923272
eCG016 RBO depleted	2462.01	1.0024	0.922585
eCG016 RBO depleted	2461.05	1.0023	0.922024
eCG016 RBO depleted	2460.08	1.00227	0.921859
eCG016 RBO depleted	2459.12	1.00233	0.922189
eCG016 RBO depleted	2458.15	1.00245	0.922873
eCG016 RBO depleted	2457.19	1.00259	0.923612
eCG016 RBO depleted	2456.23	1.00268	0.924107
eCG016 RBO depleted	2455.26	1.0027	0.924213
eCG016 RBO depleted	2454.3	1.00265	0.923976
eCG016 RBO depleted	2453.33	1.00258	0.923572
eCG016 RBO depleted	2452.37	1.00251	0.923204
eCG016 RBO depleted	2451.4	1.00249	0.923051
eCG016 RBO depleted	2450.44	1.00252	0.923244
eCG016 RBO depleted	2449.48	1.00263	0.923833
eCG016 RBO depleted	2448.51	1.00279	0.924725
eCG016 RBO depleted	2447.55	1.00296	0.92565
eCG016 RBO depleted	2446.58	1.00307	0.926245
eCG016 RBO depleted	2445.62	1.00307	0.926246
eCG016 RBO depleted	2444.65	1.00296	0.925655
eCG016 RBO depleted	2443.69	1.0028	0.924755
eCG016 RBO depleted	2442.72	1.00265	0.923947
eCG016 RBO depleted	2441.76	1.00258	0.923536
eCG016 RBO depleted	2440.8	1.00259	0.923597
eCG016 RBO depleted	2439.83	1.00266	0.923985
eCG016 RBO depleted	2438.87	1.00274	0.924445
eCG016 RBO depleted	2437.9	1.0028	0.924754
eCG016 RBO depleted	2436.94	1.00281	0.924834
eCG016 RBO depleted	2435.97	1.00281	0.924808
eCG016 RBO depleted	2435.01	1.00283	0.924946
eCG016 RBO depleted	2434.05	1.00293	0.925514
eCG016 RBO depleted	2433.08	1.00313	0.926601
eCG016 RBO depleted	2432.12	1.00339	0.928014
eCG016 RBO depleted	2431.15	1.00363	0.929344
eCG016 RBO depleted	2430.19	1.00377	0.930157
eCG016 RBO depleted	2429.22	1.00378	0.930201
eCG016 RBO depleted	2428.26	1.00366	0.929536
eCG016 RBO depleted	2427.3	1.00348	0.928526
eCG016 RBO depleted	2426.33	1.00333	0.927689
eCG016 RBO depleted	2425.37	1.00329	0.927462
eCG016 RBO depleted	2424.4	1.00338	0.927986
eCG016 RBO depleted	2423.44	1.00357	0.929029
eCG016 RBO depleted	2422.47	1.00377	0.930116
eCG016 RBO depleted	2421.51	1.00389	0.93081
eCG016 RBO depleted	2420.54	1.00392	0.930968
eCG016 RBO depleted	2419.58	1.00389	0.93077
eCG016 RBO depleted	2418.62	1.00384	0.930538
eCG016 RBO depleted	2417.65	1.00383	0.930487
eCG016 RBO depleted	2416.69	1.00386	0.930617
eCG016 RBO depleted	2415.72	1.00389	0.930799
eCG016 RBO depleted	2414.76	1.00391	0.930923
eCG016 RBO depleted	2413.79	1.00392	0.930971
eCG016 RBO depleted	2412.83	1.00392	0.930967
eCG016 RBO depleted	2411.87	1.00391	0.9309
eCG016 RBO depleted	2410.9	1.00388	0.930735
eCG016 RBO depleted	2409.94	1.00384	0.930494
eCG016 RBO depleted	2408.97	1.0038	0.9303
eCG016 RBO depleted	2408.01	1.0038	0.930314
eCG016 RBO depleted	2407.04	1.00386	0.930605
eCG016 RBO depleted	2406.08	1.00394	0.931072
eCG016 RBO depleted	2405.11	1.00402	0.931507
eCG016 RBO depleted	2404.15	1.00406	0.931731
eCG016 RBO depleted	2403.19	1.00406	0.931712
eCG016 RBO depleted	2402.22	1.00403	0.931558
eCG016 RBO depleted	2401.26	1.00401	0.931433
eCG016 RBO depleted	2400.29	1.00401	0.931455
eCG016 RBO depleted	2399.33	1.00404	0.931641
eCG016 RBO depleted	2398.36	1.0041	0.931941
eCG016 RBO depleted	2397.4	1.00416	0.93229
eCG016 RBO depleted	2396.44	1.00422	0.932634
eCG016 RBO depleted	2395.47	1.00428	0.932931
eCG016 RBO depleted	2394.51	1.00432	0.933157
eCG016 RBO depleted	2393.54	1.00435	0.933312
eCG016 RBO depleted	2392.58	1.00437	0.933419
eCG016 RBO depleted	2391.61	1.00438	0.933513
eCG016 RBO depleted	2390.65	1.00441	0.933641
eCG016 RBO depleted	2389.68	1.00444	0.933844
eCG016 RBO depleted	2388.72	1.0045	0.93416
eCG016 RBO depleted	2387.76	1.00458	0.934619
eCG016 RBO depleted	2386.79	1.0047	0.93525
eCG016 RBO depleted	2385.83	1.00485	0.936072
eCG016 RBO depleted	2384.86	1.00503	0.937105
eCG016 RBO depleted	2383.9	1.00526	0.938365
eCG016 RBO depleted	2382.93	1.00553	0.939856
eCG016 RBO depleted	2381.97	1.00584	0.941574
eCG016 RBO depleted	2381.01	1.00619	0.943499
eCG016 RBO depleted	2380.04	1.00657	0.945594
eCG016 RBO depleted	2379.08	1.00697	0.947811
eCG016 RBO depleted	2378.11	1.00739	0.950093
eCG016 RBO depleted	2377.15	1.0078	0.952381
eCG016 RBO depleted	2376.18	1.00821	0.954628
eCG016 RBO depleted	2375.22	1.0086	0.956812
eCG016 RBO depleted	2374.26	1.00899	0.958934
eCG016 RBO depleted	2373.29	1.00936	0.961007
eCG016 RBO depleted	2372.33	1.00973	0.963047
eCG016 RBO depleted	2371.36	1.0101	0.965059
eCG016 RBO depleted	2370.4	1.01045	0.96702
eCG016 RBO depleted	2369.43	1.01079	0.968892
eCG016 RBO depleted	2368.47	1.01111	0.970631
eCG016 RBO depleted	2367.5	1.01139	0.972184
eCG016 RBO depleted	2366.54	1.01162	0.973485
eCG016 RBO depleted	2365.58	1.0118	0.97447
eCG016 RBO depleted	2364.61	1.01192	0.975106
eCG016 RBO depleted	2363.65	1.01197	0.975418
eCG016 RBO depleted	2362.68	1.01198	0.975463
eCG016 RBO depleted	2361.72	1.01195	0.975299
eCG016 RBO depleted	2360.75	1.01189	0.974956
eCG016 RBO depleted	2359.79	1.0118	0.97444
eCG016 RBO depleted	2358.83	1.01167	0.973763
eCG016 RBO depleted	2357.86	1.01152	0.972938
eCG016 RBO depleted	2356.9	1.01135	0.971972
eCG016 RBO depleted	2355.93	1.01115	0.970888
eCG016 RBO depleted	2354.97	1.01094	0.969735
eCG016 RBO depleted	2354	1.01074	0.968589
eCG016 RBO depleted	2353.04	1.01054	0.96753
eCG016 RBO depleted	2352.07	1.01038	0.966623
eCG016 RBO depleted	2351.11	1.01025	0.9659
eCG016 RBO depleted	2350.15	1.01014	0.965324
eCG016 RBO depleted	2349.18	1.01005	0.964824
eCG016 RBO depleted	2348.22	1.00997	0.964378
eCG016 RBO depleted	2347.25	1.00992	0.964058
eCG016 RBO depleted	2346.29	1.0099	0.96398
eCG016 RBO depleted	2345.32	1.00994	0.9642
eCG016 RBO depleted	2344.36	1.01003	0.96467
eCG016 RBO depleted	2343.4	1.01013	0.965257
eCG016 RBO depleted	2342.43	1.01023	0.965813
eCG016 RBO depleted	2341.47	1.01031	0.966232
eCG016 RBO depleted	2340.5	1.01035	0.966452
eCG016 RBO depleted	2339.54	1.01035	0.966437
eCG016 RBO depleted	2338.57	1.0103	0.966184
eCG016 RBO depleted	2337.61	1.01022	0.965713
eCG016 RBO depleted	2336.65	1.0101	0.965071
eCG016 RBO depleted	2335.68	1.00996	0.964328
eCG016 RBO depleted	2334.72	1.00983	0.963577
eCG016 RBO depleted	2333.75	1.0097	0.962882
eCG016 RBO depleted	2332.79	1.00959	0.962273
eCG016 RBO depleted	2331.82	1.0095	0.961761
eCG016 RBO depleted	2330.86	1.00942	0.961335
eCG016 RBO depleted	2329.89	1.00936	0.960974
eCG016 RBO depleted	2328.93	1.0093	0.960645
eCG016 RBO depleted	2327.97	1.00925	0.960359
eCG016 RBO depleted	2327	1.00921	0.960145
eCG016 RBO depleted	2326.04	1.00919	0.960028
eCG016 RBO depleted	2325.07	1.00918	0.960018
eCG016 RBO depleted	2324.11	1.0092	0.960119
eCG016 RBO depleted	2323.14	1.00923	0.960293
eCG016 RBO depleted	2322.18	1.00926	0.960468
eCG016 RBO depleted	2321.22	1.00928	0.960543
eCG016 RBO depleted	2320.25	1.00926	0.960452
eCG016 RBO depleted	2319.29	1.00921	0.960149
eCG016 RBO depleted	2318.32	1.00911	0.959634
eCG016 RBO depleted	2317.36	1.00899	0.95893
eCG016 RBO depleted	2316.39	1.00884	0.958102
eCG016 RBO depleted	2315.43	1.00868	0.957216
eCG016 RBO depleted	2314.46	1.00852	0.956332
eCG016 RBO depleted	2313.5	1.00836	0.955477
eCG016 RBO depleted	2312.54	1.00821	0.954657
eCG016 RBO depleted	2311.57	1.00807	0.953856
eCG016 RBO depleted	2310.61	1.00792	0.953063
eCG016 RBO depleted	2309.64	1.00778	0.952279
eCG016 RBO depleted	2308.68	1.00764	0.951513
eCG016 RBO depleted	2307.71	1.00751	0.950794
eCG016 RBO depleted	2306.75	1.0074	0.950157
eCG016 RBO depleted	2305.79	1.0073	0.949633
eCG016 RBO depleted	2304.82	1.00723	0.949241
eCG016 RBO depleted	2303.86	1.00718	0.948977
eCG016 RBO depleted	2302.89	1.00715	0.948814
eCG016 RBO depleted	2301.93	1.00713	0.948708
eCG016 RBO depleted	2300.96	1.00712	0.948604
eCG016 RBO depleted	2300	1.00709	0.94844
eCG016 RBO depleted	2299.04	1.00704	0.948174
eCG016 RBO depleted	2298.07	1.00697	0.947796
eCG016 RBO depleted	2297.11	1.00689	0.947335
eCG016 RBO depleted	2296.14	1.0068	0.946848
eCG016 RBO depleted	2295.18	1.00672	0.946395
eCG016 RBO depleted	2294.21	1.00665	0.946013
eCG016 RBO depleted	2293.25	1.00659	0.945693
eCG016 RBO depleted	2292.28	1.00653	0.945386
eCG016 RBO depleted	2291.32	1.00647	0.94502
eCG016 RBO depleted	2290.36	1.00638	0.944535
eCG016 RBO depleted	2289.39	1.00627	0.94391
eCG016 RBO depleted	2288.43	1.00613	0.943178
eCG016 RBO depleted	2287.46	1.00599	0.942414
eCG016 RBO depleted	2286.5	1.00587	0.941717
eCG016 RBO depleted	2285.53	1.00577	0.941176
eCG016 RBO depleted	2284.57	1.00571	0.940851
eCG016 RBO depleted	2283.61	1.00569	0.940748
eCG016 RBO depleted	2282.64	1.00571	0.940834
eCG016 RBO depleted	2281.68	1.00575	0.941048
eCG016 RBO depleted	2280.71	1.0058	0.941322
eCG016 RBO depleted	2279.75	1.00585	0.941611
eCG016 RBO depleted	2278.78	1.0059	0.9419
eCG016 RBO depleted	2277.82	1.00596	0.942202
eCG016 RBO depleted	2276.85	1.00602	0.942541
eCG016 RBO depleted	2275.89	1.00609	0.942926
eCG016 RBO depleted	2274.93	1.00616	0.943332
eCG016 RBO depleted	2273.96	1.00623	0.943698
eCG016 RBO depleted	2273	1.00627	0.943952
eCG016 RBO depleted	2272.03	1.00629	0.944038
eCG016 RBO depleted	2271.07	1.00627	0.943951
eCG016 RBO depleted	2270.1	1.00624	0.943745
eCG016 RBO depleted	2269.14	1.0062	0.943523
eCG016 RBO depleted	2268.18	1.00617	0.943409
eCG016 RBO depleted	2267.21	1.00619	0.943498
eCG016 RBO depleted	2266.25	1.00625	0.943834
eCG016 RBO depleted	2265.28	1.00635	0.944386
eCG016 RBO depleted	2264.32	1.00647	0.945062
eCG016 RBO depleted	2263.35	1.0066	0.945738
eCG016 RBO depleted	2262.39	1.0067	0.946291
eCG016 RBO depleted	2261.43	1.00676	0.94664
eCG016 RBO depleted	2260.46	1.00678	0.946765
eCG016 RBO depleted	2259.5	1.00677	0.946706
eCG016 RBO depleted	2258.53	1.00674	0.946544
eCG016 RBO depleted	2257.57	1.00671	0.946356
eCG016 RBO depleted	2256.6	1.00668	0.946192
eCG016 RBO depleted	2255.64	1.00666	0.946061
eCG016 RBO depleted	2254.67	1.00663	0.945943
eCG016 RBO depleted	2253.71	1.00661	0.945829
eCG016 RBO depleted	2252.75	1.0066	0.945744
eCG016 RBO depleted	2251.78	1.0066	0.945756
eCG016 RBO depleted	2250.82	1.00664	0.945962
eCG016 RBO depleted	2249.85	1.00673	0.946469
eCG016 RBO depleted	2248.89	1.00688	0.947274
eCG016 RBO depleted	2247.92	1.007	0.947955
eCG016 RBO depleted	2246.96	1.00701	0.948021
eCG016 RBO depleted	2246	1.00689	0.947345
eCG016 RBO depleted	2245.03	1.00668	0.946215
eCG016 RBO depleted	2244.07	1.00648	0.945089
eCG016 RBO depleted	2243.1	1.00634	0.944297
eCG016 RBO depleted	2242.14	1.00627	0.943936
eCG016 RBO depleted	2241.17	1.00628	0.943981
eCG016 RBO depleted	2240.21	1.00636	0.944419
eCG016 RBO depleted	2239.24	1.00651	0.945235
eCG016 RBO depleted	2238.28	1.0067	0.946282
eCG016 RBO depleted	2237.32	1.00686	0.947193
eCG016 RBO depleted	2236.35	1.00692	0.947496
eCG016 RBO depleted	2235.39	1.0068	0.946869
eCG016 RBO depleted	2234.42	1.00652	0.945324
eCG016 RBO depleted	2233.46	1.00614	0.943221
eCG016 RBO depleted	2232.49	1.00576	0.941116
eCG016 RBO depleted	2231.53	1.00548	0.9396
eCG016 RBO depleted	2230.57	1.0054	0.939159
eCG016 RBO depleted	2229.6	1.00556	0.940017
eCG016 RBO depleted	2228.64	1.00592	0.941982
eCG016 RBO depleted	2227.67	1.00636	0.944422
eCG016 RBO depleted	2226.71	1.00674	0.946524
eCG016 RBO depleted	2225.74	1.00696	0.947756
eCG016 RBO depleted	2224.78	1.00704	0.948209
eCG016 RBO depleted	2223.81	1.0071	0.948505
eCG016 RBO depleted	2222.85	1.00724	0.949281
eCG016 RBO depleted	2221.89	1.00749	0.950645
eCG016 RBO depleted	2220.92	1.00774	0.952037
eCG016 RBO depleted	2219.96	1.00784	0.952623
eCG016 RBO depleted	2218.99	1.00772	0.951924
eCG016 RBO depleted	2218.03	1.00741	0.950215
eCG016 RBO depleted	2217.06	1.00708	0.948408
eCG016 RBO depleted	2216.1	1.00692	0.947512
eCG016 RBO depleted	2215.14	1.00702	0.948056
eCG016 RBO depleted	2214.17	1.00734	0.949832
eCG016 RBO depleted	2213.21	1.00775	0.952078
eCG016 RBO depleted	2212.24	1.00809	0.953958
eCG016 RBO depleted	2211.28	1.00827	0.954987
eCG016 RBO depleted	2210.31	1.00831	0.955178
eCG016 RBO depleted	2209.35	1.00825	0.95484
eCG016 RBO depleted	2208.39	1.00814	0.954257
eCG016 RBO depleted	2207.42	1.008	0.95347
eCG016 RBO depleted	2206.46	1.00779	0.9523
eCG016 RBO depleted	2205.49	1.00747	0.950553
eCG016 RBO depleted	2204.53	1.00705	0.948255
eCG016 RBO depleted	2203.56	1.0066	0.945765
eCG016 RBO depleted	2202.6	1.00623	0.943694
eCG016 RBO depleted	2201.63	1.00604	0.942686
eCG016 RBO depleted	2200.67	1.00613	0.943163
eCG016 RBO depleted	2199.71	1.00649	0.945131
eCG016 RBO depleted	2198.74	1.00703	0.94814
eCG016 RBO depleted	2197.78	1.00762	0.951399
eCG016 RBO depleted	2196.81	1.0081	0.954049
eCG016 RBO depleted	2195.85	1.00837	0.955506
eCG016 RBO depleted	2194.88	1.00841	0.955731
eCG016 RBO depleted	2193.92	1.00832	0.955246
eCG016 RBO depleted	2192.96	1.00824	0.954792
eCG016 RBO depleted	2191.99	1.00824	0.954821
eCG016 RBO depleted	2191.03	1.0083	0.955138
eCG016 RBO depleted	2190.06	1.00828	0.955029
eCG016 RBO depleted	2189.1	1.00806	0.953812
eCG016 RBO depleted	2188.13	1.00762	0.951388
eCG016 RBO depleted	2187.17	1.00707	0.948342
eCG016 RBO depleted	2186.2	1.00656	0.945534
eCG016 RBO depleted	2185.24	1.0062	0.943551
eCG016 RBO depleted	2184.28	1.00601	0.942491
eCG016 RBO depleted	2183.31	1.00595	0.942163
eCG016 RBO depleted	2182.35	1.006	0.942447
eCG016 RBO depleted	2181.38	1.00618	0.943418
eCG016 RBO depleted	2180.42	1.0065	0.945183
eCG016 RBO depleted	2179.45	1.00694	0.947615
eCG016 RBO depleted	2178.49	1.00741	0.95023
eCG016 RBO depleted	2177.53	1.00779	0.952309
eCG016 RBO depleted	2176.56	1.00794	0.953169
eCG016 RBO depleted	2175.6	1.00782	0.952482
eCG016 RBO depleted	2174.63	1.00746	0.950502
eCG016 RBO depleted	2173.67	1.00701	0.94804
eCG016 RBO depleted	2172.7	1.00667	0.946118
eCG016 RBO depleted	2171.74	1.00654	0.945441
eCG016 RBO depleted	2170.78	1.00665	0.946038
eCG016 RBO depleted	2169.81	1.00689	0.947347
eCG016 RBO depleted	2168.85	1.00713	0.948686
eCG016 RBO depleted	2167.88	1.00732	0.949735
eCG016 RBO depleted	2166.92	1.00748	0.950608
eCG016 RBO depleted	2165.95	1.00765	0.951532
eCG016 RBO depleted	2164.99	1.00782	0.952507
eCG016 RBO depleted	2164.02	1.00797	0.953334
eCG016 RBO depleted	2163.06	1.00808	0.953939
eCG016 RBO depleted	2162.1	1.0082	0.954566
eCG016 RBO depleted	2161.13	1.00837	0.95552
eCG016 RBO depleted	2160.17	1.00858	0.9567
eCG016 RBO depleted	2159.2	1.00872	0.957479
eCG016 RBO depleted	2158.24	1.00867	0.957211
eCG016 RBO depleted	2157.27	1.00843	0.955878
eCG016 RBO depleted	2156.31	1.00813	0.954211
eCG016 RBO depleted	2155.35	1.00794	0.953152
eCG016 RBO depleted	2154.38	1.00795	0.953217
eCG016 RBO depleted	2153.42	1.00815	0.954297
eCG016 RBO depleted	2152.45	1.00844	0.955891
eCG016 RBO depleted	2151.49	1.00872	0.957449
eCG016 RBO depleted	2150.52	1.00892	0.958541
eCG016 RBO depleted	2149.56	1.00898	0.958888
eCG016 RBO depleted	2148.59	1.0089	0.958434
eCG016 RBO depleted	2147.63	1.00873	0.95749
eCG016 RBO depleted	2146.67	1.00859	0.956747
eCG016 RBO depleted	2145.7	1.00863	0.956981
eCG016 RBO depleted	2144.74	1.00892	0.95854
eCG016 RBO depleted	2143.77	1.00936	0.96099
eCG016 RBO depleted	2142.81	1.00977	0.963243
eCG016 RBO depleted	2141.84	1.00993	0.964153
eCG016 RBO depleted	2140.88	1.00976	0.963182
eCG016 RBO depleted	2139.92	1.00931	0.960712
eCG016 RBO depleted	2138.95	1.00879	0.957822
eCG016 RBO depleted	2137.99	1.0084	0.955713
eCG016 RBO depleted	2137.02	1.0083	0.955141
eCG016 RBO depleted	2136.06	1.00848	0.956114
eCG016 RBO depleted	2135.09	1.00881	0.95795
eCG016 RBO depleted	2134.13	1.00911	0.959625
eCG016 RBO depleted	2133.17	1.00923	0.960258
eCG016 RBO depleted	2132.2	1.0091	0.959535
eCG016 RBO depleted	2131.24	1.00879	0.957845
eCG016 RBO depleted	2130.27	1.00847	0.95606
eCG016 RBO depleted	2129.31	1.00829	0.955077
eCG016 RBO depleted	2128.34	1.00834	0.955374
eCG016 RBO depleted	2127.38	1.0086	0.956824
eCG016 RBO depleted	2126.41	1.00897	0.958826
eCG016 RBO depleted	2125.45	1.00929	0.960633
eCG016 RBO depleted	2124.49	1.00948	0.961672
eCG016 RBO depleted	2123.52	1.00949	0.961732
eCG016 RBO depleted	2122.56	1.00935	0.960957
eCG016 RBO depleted	2121.59	1.00913	0.959709
eCG016 RBO depleted	2120.63	1.00888	0.958369
eCG016 RBO depleted	2119.66	1.00867	0.957201
eCG016 RBO depleted	2118.7	1.00851	0.956326
eCG016 RBO depleted	2117.74	1.00842	0.955789
eCG016 RBO depleted	2116.77	1.00839	0.955631
eCG016 RBO depleted	2115.81	1.00843	0.955879
eCG016 RBO depleted	2114.84	1.00855	0.956497
eCG016 RBO depleted	2113.88	1.0087	0.957367
eCG016 RBO depleted	2112.91	1.00888	0.958343
eCG016 RBO depleted	2111.95	1.00906	0.959334
eCG016 RBO depleted	2110.98	1.00924	0.960316
eCG016 RBO depleted	2110.02	1.00941	0.961265
eCG016 RBO depleted	2109.06	1.00955	0.962066
eCG016 RBO depleted	2108.09	1.00964	0.962522
eCG016 RBO depleted	2107.13	1.00962	0.962452
eCG016 RBO depleted	2106.16	1.00951	0.961844
eCG016 RBO depleted	2105.2	1.00934	0.960906
eCG016 RBO depleted	2104.23	1.00918	0.959981
eCG016 RBO depleted	2103.27	1.00906	0.959351
eCG016 RBO depleted	2102.31	1.00901	0.959076
eCG016 RBO depleted	2101.34	1.009	0.958999
eCG016 RBO depleted	2100.38	1.00898	0.958919
eCG016 RBO depleted	2099.41	1.00896	0.958772
eCG016 RBO depleted	2098.45	1.00893	0.958614
eCG016 RBO depleted	2097.48	1.00891	0.958518
eCG016 RBO depleted	2096.52	1.00892	0.958544
eCG016 RBO depleted	2095.56	1.00895	0.958733
eCG016 RBO depleted	2094.59	1.00902	0.959096
eCG016 RBO depleted	2093.63	1.00911	0.959612
eCG016 RBO depleted	2092.66	1.00922	0.960216
eCG016 RBO depleted	2091.7	1.00933	0.960816
eCG016 RBO depleted	2090.73	1.00942	0.961301
eCG016 RBO depleted	2089.77	1.00946	0.961567
eCG016 RBO depleted	2088.8	1.00946	0.961552
eCG016 RBO depleted	2087.84	1.00941	0.961259
eCG016 RBO depleted	2086.88	1.00932	0.960758
eCG016 RBO depleted	2085.91	1.00921	0.96017
eCG016 RBO depleted	2084.95	1.00912	0.959641
eCG016 RBO depleted	2083.98	1.00905	0.959296
eCG016 RBO depleted	2083.02	1.00904	0.959217
eCG016 RBO depleted	2082.05	1.00908	0.959429
eCG016 RBO depleted	2081.09	1.00916	0.959908
eCG016 RBO depleted	2080.13	1.00929	0.960592
eCG016 RBO depleted	2079.16	1.00943	0.961402
eCG016 RBO depleted	2078.2	1.00959	0.962253
eCG016 RBO depleted	2077.23	1.00973	0.96306
eCG016 RBO depleted	2076.27	1.00986	0.963743
eCG016 RBO depleted	2075.3	1.00995	0.964239
eCG016 RBO depleted	2074.34	1.01	0.964504
eCG016 RBO depleted	2073.37	1.01	0.964527
[truncated: 12,935 more rows]

## Sheet: Figure 9a_Cell Size
Source Data for Figure 9a
ANOVA and post-hoc Tukey HSD comparisons for red body volume timecourse for Figure 9. This spreadsheet (.xlsx) contains the output of an analysis of variance (ANOVA) and a post-hoc Tukey honestly significant difference (HSD) test from R. Of the many comparisons possible, key comparisons showing differences within a light level over time, and differences in maximal red body volume between light le…
R Anova Output with Interation
term	df	sumsq	meansq	statistic	p.value
Time	4	0.446391	0.111598	181.716	8.03e-132
Light	2	0.376875	0.188437	306.836	4.21e-116
Time:Light	8	0.0686587	0.00858234	13.9748	6.77e-20
Residuals	1887	1.15887	0.000614	NA	NA
Post-Hoc Turkey HSD
Column1	term	comparison	estimate	conf.low	conf.high	adj.p.value
1	Time:Light	+0hr:20uE--2hr:20uE	0.00467887	-0.00385276	0.0132105	0.871512
2	Time:Light	+2hr:20uE--2hr:20uE	0.00065645	-0.00879825	0.0101112	1
3	Time:Light	+4hr:20uE--2hr:20uE	-0.0191593	-0.0289156	-0.00940303	3.57e-09
4	Time:Light	+6hr:20uE--2hr:20uE	-0.0254028	-0.035644	-0.0151615	2.38e-11
5	Time:Light	-2hr:60uE--2hr:20uE	0.00384163	-0.00584528	0.0135285	0.991309
6	Time:Light	+0hr:60uE--2hr:20uE	0.0211992	0.0125189	0.0298794	2.38e-11
7	Time:Light	+2hr:60uE--2hr:20uE	0.0064785	-0.00327779	0.0162348	0.624475
8	Time:Light	+4hr:60uE--2hr:20uE	-0.00377777	-0.0138997	0.00634419	0.995247
9	Time:Light	+6hr:60uE--2hr:20uE	-0.0234367	-0.0338718	-0.0130016	2.77e-11
10	Time:Light	-2hr:180uE--2hr:20uE	0.041084	0.0315278	0.0506401	2.36e-11
11	Time:Light	+0hr:180uE--2hr:20uE	0.0560467	0.0468453	0.065248	2.36e-11
12	Time:Light	+2hr:180uE--2hr:20uE	0.0179555	0.00693785	0.0289732	3.69e-06
13	Time:Light	+4hr:180uE--2hr:20uE	0.00369298	-0.00829754	0.0156835	0.999398
14	Time:Light	+6hr:180uE--2hr:20uE	-0.00176531	-0.0145924	0.0110618	1
15	Time:Light	+2hr:20uE-+0hr:20uE	-0.00402242	-0.0132978	0.00525292	0.979913
16	Time:Light	+4hr:20uE-+0hr:20uE	-0.0238382	-0.0334208	-0.0142556	2.37e-11
17	Time:Light	+6hr:20uE-+0hr:20uE	-0.0300817	-0.0401576	-0.0200057	2.37e-11
18	Time:Light	-2hr:60uE-+0hr:20uE	-0.000837245	-0.0103492	0.00867468	1
19	Time:Light	+0hr:60uE-+0hr:20uE	0.0165203	0.00803577	0.0250048	5.18e-09
20	Time:Light	+2hr:60uE-+0hr:20uE	0.00179963	-0.00778295	0.0113822	0.999999
21	Time:Light	+4hr:60uE-+0hr:20uE	-0.00845664	-0.0184113	0.00149798	0.204216
22	Time:Light	+6hr:60uE-+0hr:20uE	-0.0281156	-0.0383885	-0.0178427	2.37e-11
23	Time:Light	-2hr:180uE-+0hr:20uE	0.0364051	0.0270263	0.0457838	2.36e-11
24	Time:Light	+0hr:180uE-+0hr:20uE	0.0513678	0.0423508	0.0603847	2.36e-11
25	Time:Light	+2hr:180uE-+0hr:20uE	0.0132767	0.00241251	0.0241408	0.00317856
26	Time:Light	+4hr:180uE-+0hr:20uE	-0.000985898	-0.0128355	0.0108637	1
27	Time:Light	+6hr:180uE-+0hr:20uE	-0.00644419	-0.0191397	0.00625129	0.925929
28	Time:Light	+4hr:20uE-+2hr:20uE	-0.0198158	-0.0302287	-0.00940288	1.37e-08
29	Time:Light	+6hr:20uE-+2hr:20uE	-0.0260592	-0.0369278	-0.0151906	2.38e-11
30	Time:Light	-2hr:60uE-+2hr:20uE	0.00318518	-0.00716274	0.0135331	0.999402
31	Time:Light	+0hr:60uE-+2hr:20uE	0.0205427	0.0111305	0.0299549	4.34e-11
32	Time:Light	+2hr:60uE-+2hr:20uE	0.00582205	-0.00459085	0.016235	0.854033
33	Time:Light	+4hr:60uE-+2hr:20uE	-0.00443422	-0.0151905	0.00632204	0.987407
34	Time:Light	+6hr:60uE-+2hr:20uE	-0.0240931	-0.0351446	-0.0130417	4.46e-11
35	Time:Light	-2hr:180uE-+2hr:20uE	0.0404275	0.0302019	0.0506532	2.36e-11
36	Time:Light	+0hr:180uE-+2hr:20uE	0.0553902	0.0454954	0.0652851	2.36e-11
37	Time:Light	+2hr:180uE-+2hr:20uE	0.0172991	0.00569596	0.0289022	4.61e-05
38	Time:Light	+4hr:180uE-+2hr:20uE	0.00303653	-0.00949406	0.0155671	0.999965
39	Time:Light	+6hr:180uE-+2hr:20uE	-0.00242176	-0.0157551	0.0109116	0.999999
40	Time:Light	+6hr:20uE-+4hr:20uE	-0.00624345	-0.0173754	0.00488851	0.851069
41	Time:Light	-2hr:60uE-+4hr:20uE	0.023001	0.0123768	0.0336251	5.41e-11
42	Time:Light	+0hr:60uE-+4hr:20uE	0.0403585	0.0306434	0.0500736	2.36e-11
43	Time:Light	+2hr:60uE-+4hr:20uE	0.0256378	0.0149503	0.0363253	2.38e-11
44	Time:Light	+4hr:60uE-+4hr:20uE	0.0153816	0.00435926	0.0264039	0.000229428
45	Time:Light	+6hr:60uE-+4hr:20uE	-0.00427737	-0.0155879	0.0070332	0.994569
46	Time:Light	-2hr:180uE-+4hr:20uE	0.0602433	0.0497382	0.0707484	2.36e-11
47	Time:Light	+0hr:180uE-+4hr:20uE	0.075206	0.0650226	0.0853894	2.36e-11
48	Time:Light	+2hr:180uE-+4hr:20uE	0.0371149	0.0252647	0.048965	2.37e-11
49	Time:Light	+4hr:180uE-+4hr:20uE	0.0228523	0.0100926	0.035612	1.5e-07
50	Time:Light	+6hr:180uE-+4hr:20uE	0.017394	0.00384515	0.0309429	0.00130373
51	Time:Light	-2hr:60uE-+6hr:20uE	0.0292444	0.0181732	0.0403156	2.37e-11
52	Time:Light	+0hr:60uE-+6hr:20uE	0.0466019	0.0363999	0.056804	2.36e-11
53	Time:Light	+2hr:60uE-+6hr:20uE	0.0318813	0.0207493	0.0430132	2.37e-11
54	Time:Light	+4hr:60uE-+6hr:20uE	0.021625	0.0101712	0.0330788	1.91e-08
55	Time:Light	+6hr:60uE-+6hr:20uE	0.00196608	-0.00976538	0.0136975	1
56	Time:Light	-2hr:180uE-+6hr:20uE	0.0664867	0.0555297	0.0774437	2.36e-11
57	Time:Light	+0hr:180uE-+6hr:20uE	0.0814495	0.0708005	0.0920984	2.36e-11
58	Time:Light	+2hr:180uE-+6hr:20uE	0.0433583	0.0311058	0.0556108	2.36e-11
59	Time:Light	+4hr:180uE-+6hr:20uE	0.0290958	0.0159615	0.04223	3.24e-11
60	Time:Light	+6hr:180uE-+6hr:20uE	0.0236375	0.00973532	0.0375396	9.41e-07
61	Time:Light	+0hr:60uE--2hr:60uE	0.0173575	0.00771209	0.027003	1.25e-07
62	Time:Light	+2hr:60uE--2hr:60uE	0.00263687	-0.00798731	0.0132611	0.999953
63	Time:Light	+4hr:60uE--2hr:60uE	-0.0076194	-0.0185803	0.00334153	0.544843
64	Time:Light	+6hr:60uE--2hr:60uE	-0.0272783	-0.0385291	-0.0160276	2.38e-11
65	Time:Light	-2hr:180uE--2hr:60uE	0.0372423	0.0268016	0.0476831	2.36e-11
66	Time:Light	+0hr:180uE--2hr:60uE	0.052205	0.0420881	0.062322	2.36e-11
67	Time:Light	+2hr:180uE--2hr:60uE	0.0141139	0.0023208	0.025907	0.00451017
68	Time:Light	+4hr:180uE--2hr:60uE	-0.000148653	-0.0128554	0.0125581	1
69	Time:Light	+6hr:180uE--2hr:60uE	-0.00560694	-0.0191059	0.00789204	0.986484
70	Time:Light	+2hr:60uE-+0hr:60uE	-0.0147207	-0.0244358	-0.00500553	3.01e-05
71	Time:Light	+4hr:60uE-+0hr:60uE	-0.0249769	-0.0350592	-0.0148947	2.38e-11
72	Time:Light	+6hr:60uE-+0hr:60uE	-0.0446359	-0.0550325	-0.0342392	2.36e-11
73	Time:Light	-2hr:180uE-+0hr:60uE	0.0198848	0.0103706	0.0293989	2.12e-10
74	Time:Light	+0hr:180uE-+0hr:60uE	0.0348475	0.0256898	0.0440052	2.36e-11
75	Time:Light	+2hr:180uE-+0hr:60uE	-0.00324363	-0.0142249	0.00773761	0.999626
76	Time:Light	+4hr:180uE-+0hr:60uE	-0.0175062	-0.0294632	-0.00554915	7.31e-05
77	Time:Light	+6hr:180uE-+0hr:60uE	-0.0229645	-0.0357603	-0.0101687	1.39e-07
78	Time:Light	+4hr:60uE-+2hr:60uE	-0.0102563	-0.0212786	0.000766026	0.100783
79	Time:Light	+6hr:60uE-+2hr:60uE	-0.0299152	-0.0412258	-0.0186046	2.37e-11
80	Time:Light	-2hr:180uE-+2hr:60uE	0.0346055	0.0241003	0.0451106	2.36e-11
81	Time:Light	+0hr:180uE-+2hr:60uE	0.0495682	0.0393848	0.0597516	2.36e-11
82	Time:Light	+2hr:180uE-+2hr:60uE	0.011477	-0.000373132	0.0233272	0.0694073
83	Time:Light	+4hr:180uE-+2hr:60uE	-0.00278553	-0.0155452	0.00997416	0.99999
84	Time:Light	+6hr:180uE-+2hr:60uE	-0.00824381	-0.0217927	0.00530505	0.757403
85	Time:Light	+6hr:60uE-+4hr:60uE	-0.0196589	-0.0312864	-0.00803147	1.14e-06
86	Time:Light	-2hr:180uE-+4hr:60uE	0.0448617	0.0340162	0.0557073	2.36e-11
87	Time:Light	+0hr:180uE-+4hr:60uE	0.0598244	0.0492902	0.0703587	2.36e-11
88	Time:Light	+2hr:180uE-+4hr:60uE	0.0217333	0.00958032	0.0338863	1.59e-07
89	Time:Light	+4hr:180uE-+4hr:60uE	0.00747075	-0.00557066	0.0205122	0.829708
90	Time:Light	+6hr:180uE-+4hr:60uE	0.00201246	-0.011802	0.015827	1
91	Time:Light	-2hr:180uE-+6hr:60uE	0.0645207	0.0533822	0.0756591	2.36e-11
92	Time:Light	+0hr:180uE-+6hr:60uE	0.0794834	0.0686478	0.0903189	2.36e-11
93	Time:Light	+2hr:180uE-+6hr:60uE	0.0413922	0.0289772	0.0538073	2.36e-11
94	Time:Light	+4hr:180uE-+6hr:60uE	0.0271297	0.0138437	0.0404156	6.1e-10
95	Time:Light	+6hr:180uE-+6hr:60uE	0.0216714	0.00762581	0.035717	1.84e-05
96	Time:Light	+0hr:180uE--2hr:180uE	0.0149627	0.00497085	0.0249546	4.11e-05
97	Time:Light	+2hr:180uE--2hr:180uE	-0.0231284	-0.0348144	-0.0114425	2.53e-09
98	Time:Light	+4hr:180uE--2hr:180uE	-0.037391	-0.0499983	-0.0247837	2.37e-11
99	Time:Light	+6hr:180uE--2hr:180uE	-0.0428493	-0.0562548	-0.0294438	2.37e-11
100	Time:Light	+2hr:180uE-+0hr:180uE	-0.0380911	-0.0494888	-0.0266935	2.36e-11
101	Time:Light	+4hr:180uE-+0hr:180uE	-0.0523537	-0.0646942	-0.0400132	2.36e-11
102	Time:Light	+6hr:180uE-+0hr:180uE	-0.057812	-0.0709669	-0.0446571	2.36e-11
103	Time:Light	+4hr:180uE-+2hr:180uE	-0.0142626	-0.0280108	-0.00051434	0.0331427
104	Time:Light	+6hr:180uE-+2hr:180uE	-0.0197208	-0.0342045	-0.00523721	0.000395213
105	Time:Light	+6hr:180uE-+4hr:180uE	-0.00545829	-0.020695	0.00977847	0.996883
Selected THS Comparisons
Column1	term	comparison	estimate	conf.low	conf.high	adj.p.value
Comparisons within 20uE light level
1	Time:Light	+0hr:20uE--2hr:20uE	0.00467887	-0.00385276	0.0132105	0.871512
2	Time:Light	+2hr:20uE--2hr:20uE	0.00065645	-0.00879825	0.0101112	1
3	Time:Light	+4hr:20uE--2hr:20uE	-0.0191593	-0.0289156	-0.00940303	3.57e-09
4	Time:Light	+6hr:20uE--2hr:20uE	-0.0254028	-0.035644	-0.0151615	2.38e-11
15	Time:Light	+2hr:20uE-+0hr:20uE	-0.00402242	-0.0132978	0.00525292	0.979913
16	Time:Light	+4hr:20uE-+0hr:20uE	-0.0238382	-0.0334208	-0.0142556	2.37e-11
17	Time:Light	+6hr:20uE-+0hr:20uE	-0.0300817	-0.0401576	-0.0200057	2.37e-11
28	Time:Light	+4hr:20uE-+2hr:20uE	-0.0198158	-0.0302287	-0.00940288	1.37e-08
29	Time:Light	+6hr:20uE-+2hr:20uE	-0.0260592	-0.0369278	-0.0151906	2.38e-11
40	Time:Light	+6hr:20uE-+4hr:20uE	-0.00624345	-0.0173754	0.00488851	0.851069
Comparisons within 60uE light level
61	Time:Light	+0hr:60uE--2hr:60uE	0.0173575	0.00771209	0.027003	1.25e-07
70	Time:Light	+2hr:60uE-+0hr:60uE	-0.0147207	-0.0244358	-0.00500553	3.01e-05
62	Time:Light	+2hr:60uE--2hr:60uE	0.00263687	-0.00798731	0.0132611	0.999953
71	Time:Light	+4hr:60uE-+0hr:60uE	-0.0249769	-0.0350592	-0.0148947	2.38e-11
78	Time:Light	+4hr:60uE-+2hr:60uE	-0.0102563	-0.0212786	0.000766026	0.100783
63	Time:Light	+4hr:60uE--2hr:60uE	-0.0076194	-0.0185803	0.00334153	0.544843
72	Time:Light	+6hr:60uE-+0hr:60uE	-0.0446359	-0.0550325	-0.0342392	2.36e-11
79	Time:Light	+6hr:60uE-+2hr:60uE	-0.0299152	-0.0412258	-0.0186046	2.37e-11
85	Time:Light	+6hr:60uE-+4hr:60uE	-0.0196589	-0.0312864	-0.00803147	1.14e-06
64	Time:Light	+6hr:60uE--2hr:60uE	-0.0272783	-0.0385291	-0.0160276	2.38e-11
Comparisons within 180uE light level
96	Time:Light	+0hr:180uE--2hr:180uE	0.0149627	0.00497085	0.0249546	4.11e-05
97	Time:Light	+2hr:180uE--2hr:180uE	-0.0231284	-0.0348144	-0.0114425	2.53e-09
98	Time:Light	+4hr:180uE--2hr:180uE	-0.037391	-0.0499983	-0.0247837	2.37e-11
99	Time:Light	+6hr:180uE--2hr:180uE	-0.0428493	-0.0562548	-0.0294438	2.37e-11
100	Time:Light	+2hr:180uE-+0hr:180uE	-0.0380911	-0.0494888	-0.0266935	2.36e-11
101	Time:Light	+4hr:180uE-+0hr:180uE	-0.0523537	-0.0646942	-0.0400132	2.36e-11
102	Time:Light	+6hr:180uE-+0hr:180uE	-0.057812	-0.0709669	-0.0446571	2.36e-11
103	Time:Light	+4hr:180uE-+2hr:180uE	-0.0142626	-0.0280108	-0.00051434	0.0331427
104	Time:Light	+6hr:180uE-+2hr:180uE	-0.0197208	-0.0342045	-0.00523721	0.000395213
105	Time:Light	+6hr:180uE-+4hr:180uE	-0.00545829	-0.020695	0.00977847	0.996883
Comparisons of different light levels at timepoint 0 hours (dusk)- maximal red body volume
74	Time:Light	+0hr:180uE-+0hr:60uE	0.0348475	0.0256898	0.0440052	2.36e-11
19	Time:Light	+0hr:60uE-+0hr:20uE	0.0165203	0.00803577	0.0250048	5.18e-09
24	Time:Light	+0hr:180uE-+0hr:20uE	0.0513678	0.0423508	0.0603847	2.36e-11

## Sheet: Figure 9b_Red Body
Source Data for Figure 9b
Compiled timecourse red body volumetric estimates for Figure 9. This spreadsheet (.xlsx) contains the volumetric estimates from 3 dimensional reconstructions of SR-SIM image stacks, along with measurement metadata and additional quantifications like fluorescence intensity. Light = the culture growth light intensity; Time = time point in hours in relation to subjective dusk (12/12 photoperiod); Im…
Measurements
Light	Time	Image	Volume (um^3)	Area (um^2)	Sphericity	Intensity Max	Intensity Mean	Intensity Median	Intensity Min	Intensity StdDev	Intensity Sum	Position Z
180uE	-2hr	a	0.054831	0.838938	0.831964	32002	23636.8	23552.7	15156	3737.53	31649700	2.34869
180uE	-2hr	a	0.0336642	0.683442	0.737726	22192	17234.5	17172	12946	1939.36	14718200	2.0131
180uE	-2hr	a	0.0307022	0.698054	0.679268	22919	18076.1	18043.5	14131	1879.85	13936700	2.37047
180uE	-2hr	a	0.0763461	0.944324	0.921625	28779	22006.4	21892.5	15569	2965.3	41350000	1.46361
180uE	-2hr	a	0.0720056	0.963521	0.868694	34846	25218.4	25214.8	15269	4210.42	44762700	1.22958
180uE	-2hr	a	0.0574523	0.959971	0.750063	31852	22089.8	21758.2	14888	3464.76	31279100	2.22058
180uE	-2hr	a	0.0627186	1.1344	0.672951	25648	19473.8	19530.9	12236	2472.92	30457000	1.7098
180uE	-2hr	a	0.0290927	0.611486	0.748091	25521	18531.4	18399.9	12640	2588.38	13972700	2.0447
180uE	-2hr	a	0.0619256	0.847607	0.893038	29406	21377.7	21281.7	13270	3590.71	32344500	2.06321
180uE	-2hr	a	0.0691786	1.01699	0.801335	29823	21158.3	21220.3	13760	3268.91	36011400	2.77498
180uE	-2hr	a	0.093865	1.45797	0.685072	30365	22961.9	23009.3	15567	2981.15	52996100	2.39504
180uE	-2hr	a	0.128047	1.68818	0.727741	41901	26302	25828.1	14449	5555.75	81167800	2.82637
180uE	-2hr	a	0.0439552	0.662792	0.908756	27905	20389.6	20247.7	13915	3397.34	22367300	1.70459
180uE	-2hr	a	0.0240198	0.534993	0.752516	23596	17756.1	17515.4	13352	2193.93	10724700	2.574
180uE	-2hr	a	0.0670561	0.939273	0.849802	33699	24044.6	24007	13586	4746.3	39721700	1.41677
180uE	-2hr	a	0.0233792	0.585809	0.674964	25388	17846.3	17550.4	12789	2419	10440100	1.57598
180uE	-2hr	a	0.0159107	0.423468	0.722418	21243	18476.7	18517.9	14372	1487.19	7575440	1.14294
180uE	-2hr	a	0.0720539	1.05173	0.796193	33709	23641.2	23221.1	13105	4716.95	41230200	1.51312
180uE	-2hr	a	0.0663297	1.15194	0.687901	29047	21819.5	21855.3	14982	2669.81	35805800	2.21546
180uE	-2hr	a	0.0407879	0.917313	0.624675	27067	21622.4	21637.8	16002	2130.42	22573800	3.41263
180uE	-2hr	a	0.122957	1.69231	0.706597	35449	25451.2	25613.5	14568	3994.62	75819000	2.77489
180uE	-2hr	a	0.0972801	1.26422	0.809116	35618	24454.9	24174.6	13370	5151.13	57713500	2.31116
180uE	-2hr	a	0.0264378	0.490667	0.874678	48219	26598.8	24938.7	15129	7228.45	17315800	0.655686
180uE	-2hr	a	0.034461	0.662184	0.773376	26884	19202	19237.5	12114	3373.97	16148900	1.44372
180uE	-2hr	a	0.0508317	1.0264	0.646532	28489	19870	19790.8	13063	2971.78	25155400	1.19112
180uE	-2hr	a	0.128142	1.66537	0.738076	43104	29613.3	28971.5	17492	6265.93	92363800	1.55056
180uE	-2hr	a	0.0930294	1.43635	0.691251	32160	22979	22955.3	13482	3993.89	52139400	3.26318
180uE	-2hr	a	0.102161	1.25634	0.841204	37666	26328.5	26539.4	14994	4921.98	65610600	1.78148
180uE	-2hr	a	0.0500689	0.769538	0.853688	40206	25983.5	25346.4	14049	5856.53	31673800	1.93271
180uE	-2hr	a	0.150109	2.24252	0.609096	31612	21932.1	21671.1	12955	3884.52	80863800	1.71877
180uE	-2hr	a	0.0704832	1.00904	0.817776	33625	22991.3	22322.1	13964	4689.24	39361100	2.31319
180uE	-2hr	a	0.0934899	1.30063	0.7659	47565	29986.8	29127	14529	7439.18	67710200	2.01754
180uE	-2hr	a	0.131809	2.18751	0.572573	36135	25744.3	25913.9	16121	3609.84	83231400	3.46397
180uE	-2hr	a	0.0296215	0.542966	0.852673	25125	20069	20232.1	14519	2365.94	14650400	1.34608
180uE	-2hr	a	0.0495417	0.895063	0.728805	27978	21937	22123	15004	2720.31	26916700	1.70148
180uE	-2hr	a	0.0476709	0.717036	0.886704	27175	19344.2	19053.8	12839	3227.54	22439300	1.71635
180uE	-2hr	a	0.125813	1.64665	0.737392	34773	25225.8	25597.8	15596	3727.92	77821700	1.99258
180uE	-2hr	a	0.140169	1.41387	0.922949	47331	31327.7	30924.7	16704	7020.5	105136000	1.69278
180uE	-2hr	a	0.0426014	0.78979	0.746886	25380	21248.3	21381.3	15641	2191.73	22948200	2.22114
180uE	-2hr	a	0.0765672	0.955668	0.912443	35869	25722	25586.5	15370	4946.3	48280200	1.49807
180uE	-2hr	a	0.0452205	0.827832	0.741479	22893	17503.4	17467.7	12268	2248.21	20164000	1.94215
180uE	-2hr	a	0.100121	1.46509	0.711708	30785	24143.5	24581.6	14166	3487.45	59392900	2.15669
180uE	-2hr	a	0.0545443	0.818264	0.850008	31471	21659.5	21364.9	13058	4019.4	29197000	2.14279
180uE	-2hr	a	0.031121	0.648682	0.7376	20325	16073.1	15864.4	11953	1833.29	12762000	2.20265
180uE	-2hr	a	0.0524766	0.859387	0.78875	27006	21105.7	21218.6	14052	2833.54	27057500	2.43061
180uE	-2hr	a	0.19241	2.69927	0.597113	38928	25051.4	24610.9	14355	4519.07	117416000	1.42491
180uE	-2hr	a	0.0199281	0.429197	0.828205	22737	19213.3	19444.6	14192	2061.28	9568200	2.06197
180uE	-2hr	a	0.0724482	1.10458	0.760863	28546	21825.7	21898.7	15163	2843.75	38806000	1.99322
180uE	-2hr	a	0.0216465	0.496694	0.75623	22786	18334	18311.4	13044	2198.66	10413700	1.9664
180uE	-2hr	a	0.0676539	1.18358	0.678396	26668	21521.6	21582.9	15500	2560.03	35790300	2.5577
180uE	-2hr	a	0.0418107	0.637657	0.913598	26185	20145.3	20052.7	14137	2842.32	20830200	2.43208
180uE	-2hr	a	0.0987514	1.44663	0.714202	30551	22985.6	23355.4	14693	3187.27	55763200	1.73437
180uE	-2hr	a	0.0995753	1.16802	0.889474	33794	24828.8	24911.2	16070	3608.93	60383600	1.43622
180uE	-2hr	a	0.0171728	0.390851	0.823572	34401	20829.7	19629.1	13839	4706.71	8706820	1.2377
180uE	-2hr	a	0.0792783	1.19064	0.749558	28682	22310.2	22545.6	14643	3109.75	43817200	2.00623
180uE	-2hr	a	0.0998142	1.51868	0.685191	32726	23210.6	23222	14083	3947.58	57330200	1.25646
180uE	-2hr	a	0.055781	1.1471	0.615472	25175	20131.9	20182.4	15545	2090.22	28084000	1.40761
180uE	-2hr	a	0.0888174	1.26898	0.758629	29652	22240.5	22100.6	14737	3167.68	48528700	1.26824
180uE	-2hr	a	0.0624622	1.23308	0.617406	26287	20873.1	21066.2	14690	2287.48	32562000	2.0949
180uE	-2hr	a	0.0303396	0.592899	0.793433	23104	17039.9	16835.1	12369	2143.98	13325200	0.857638
180uE	-2hr	a	0.063209	1.00983	0.759898	28902	21585.6	21487.7	15621	2720.15	33544000	1.87229
180uE	-2hr	a	0.0370719	0.777402	0.691621	25307	21583.4	21991.2	15731	2152.78	20288400	1.67986
180uE	-2hr	a	0.0558991	0.813204	0.869403	25984	20402.3	20611.4	14716	2689.96	28318400	2.40044
180uE	-2hr	a	0.0642833	0.836996	0.92717	28302	20953.5	20905.8	13703	3321.45	33064500	1.88186
180uE	-2hr	a	0.041713	0.718287	0.80978	24986	19355.7	19390.7	12008	2737.01	20458900	1.55877
180uE	-2hr	a	0.0409022	0.765833	0.749632	24471	19544.9	19809.5	14186	2183.34	20131300	1.38638
180uE	-2hr	a	0.0581153	0.806658	0.899473	26503	21563.7	21775.7	14911	2645.76	30663500	0.459315
180uE	-2hr	a	0.038085	0.831716	0.658181	22992	18931.7	19100.8	13231	1931.31	18534100	1.6878
180uE	-2hr	a	0.0451148	0.797218	0.768752	31781	23673.4	23701.6	15095	3630.23	25614700	1.7845
180uE	-2hr	a	0.0287483	0.593576	0.764567	26809	21037.9	21286.2	14605	2779.82	14915800	1.73951
180uE	-2hr	a	0.0921538	1.60089	0.616308	29686	23813.7	23942	17008	2717.02	54342900	2.02007
180uE	-2hr	b	0.110668	1.33019	0.838018	35988	25465	25422.5	14301	4738.35	68602800	2.26762
180uE	-2hr	b	0.134528	1.83049	0.693627	35578	24200.5	23861.6	14097	4780.48	79716300	3.37558
180uE	-2hr	b	0.0616333	0.813902	0.92709	35435	24889.6	24260.6	15427	5141.72	36836600	2.6357
180uE	-2hr	b	0.148689	1.62313	0.836216	54559	35165.1	34736.7	18057	8449.54	125785000	2.37626
180uE	-2hr	b	0.0861528	1.08446	0.869863	45900	29400	28579.9	13711	6980.24	61769400	2.78992
180uE	-2hr	b	0.097427	1.42487	0.718613	37502	26385.5	26261.4	16602	4442.27	63114200	1.97943
180uE	-2hr	b	0.0792409	1.00697	0.885999	51579	29950.2	28558.3	13853	9106.38	57324700	1.8227
180uE	-2hr	b	0.116515	1.35281	0.852779	53109	33764.4	32997.3	16386	8817	94439200	1.96341
180uE	-2hr	b	0.106627	1.25452	0.8668	54201	33935.1	33210.8	16871	8813.11	87620300	2.56546
180uE	-2hr	b	0.109737	1.23469	0.89776	49042	32093.4	31171.7	17925	7395.66	85625100	2.31755
180uE	-2hr	b	0.102992	1.20198	0.884004	43274	28984.2	28108.6	16318	6363.26	71967800	2.57592
180uE	-2hr	b	0.134085	1.3924	0.909856	49966	34406.6	33883.1	18485	7591.37	111649000	1.97675
180uE	-2hr	b	0.060884	0.829395	0.902385	52172	30266.2	28837.4	15550	8874.26	44340000	2.07978
180uE	-2hr	b	0.15545	1.57865	0.885644	44100	32750.4	32698.1	19830	5939.41	122650000	2.01059
180uE	-2hr	b	0.149934	1.68791	0.8086	44653	31332.6	31076.4	17579	6167.91	113361000	3.24366
180uE	-2hr	b	0.162259	1.74277	0.8255	54719	36350.7	36218.4	16517	8858.53	142858000	1.99577
180uE	-2hr	b	0.211013	2.7218	0.629748	54188	36350.2	36057.1	21892	6463.26	185931000	3.23121
180uE	-2hr	b	0.134838	1.76158	0.721867	40358	30720.8	30564.4	20086	4372.55	101071000	2.46756
180uE	-2hr	b	0.156115	1.53676	0.912375	52228	36517.5	36384.3	18177	7936.13	137160000	1.9087
180uE	-2hr	b	0.0769152	1.11266	0.786071	33213	24501.2	24697.1	16046	3845.64	46282800	2.55895
180uE	-2hr	b	0.115555	1.36068	0.843183	58943	36328.3	35068.9	18201	9246.45	101102000	2.06312
180uE	-2hr	b	0.157057	1.84783	0.761836	45179	31943.9	31959.9	18083	6062.77	121291000	2.11883
180uE	-2hr	b	0.10693	1.20194	0.906433	43773	30302.1	29885.6	17472	6774.9	78543100	0.997175
180uE	-2hr	b	0.123955	1.34164	0.8961	41582	30048.9	29875.5	18445	5206.81	90597400	1.98672
180uE	-2hr	b	0.0938419	1.19493	0.835744	38724	26474	26111.9	16280	4867.44	60546100	2.41402
180uE	-2hr	b	0.111859	1.28653	0.872661	59298	34966.6	33255.7	17032	9756.29	94165100	1.85935
180uE	-2hr	b	0.243128	3.02209	0.623351	46948	32822.9	33159.1	17830	5308.61	193524000	2.38654
180uE	-2hr	b	0.0969683	1.21329	0.84128	54364	32284.5	31564.7	14924	8525.73	75965500	1.96316
180uE	-2hr	b	0.13698	1.59181	0.80729	51512	33214	32573.7	15625	7902.57	110636000	2.78824
180uE	-2hr	b	0.165884	1.7028	0.857413	56179	35459.3	35151	18227	7936.11	142333000	1.65485
180uE	-2hr	b	0.128089	1.45533	0.844368	48046	31048.2	30537.3	15257	7530.29	96001100	2.32628
180uE	-2hr	b	0.095754	1.15584	0.875701	54529	31630.6	30616.6	14564	8552.56	73477800	2.04865
180uE	-2hr	b	0.180308	2.17459	0.709769	49741	32943.4	32589.7	15904	6998.72	144127000	3.24482
180uE	-2hr	b	0.093648	1.18381	0.842428	51622	32201.3	31636.8	14668	8593.18	72678400	2.08808
180uE	-2hr	b	0.114703	1.54123	0.740742	35540	25912.2	25918.9	14398	4772.5	72631900	2.31293
180uE	-2hr	b	0.0956907	1.15955	0.872519	41250	28793.1	28557.4	15644	6178.1	66598500	1.68154
180uE	-2hr	b	0.0973615	1.24658	0.821021	44959	28909.8	28226.3	16514	6474.03	68516200	2.83885
180uE	-2hr	b	0.148152	1.5129	0.894977	43511	30446.5	30622	18419	5375.01	109151000	1.83325
180uE	-2hr	b	0.0892835	1.07886	0.895434	40289	27180.1	26687	15132	5535.66	58899200	1.85471
180uE	-2hr	b	0.106083	1.32737	0.81644	43851	29219.2	28866	15552	6366.59	75034800	1.99698
180uE	-2hr	b	0.180868	2.86794	0.539289	36233	25337.8	25568.6	13569	4399.52	112272000	3.65723
180uE	-2hr	b	0.0682545	0.915846	0.881893	47158	28872.7	27440.2	15837	7380.56	47437800	2.18695
180uE	-2hr	b	0.084273	1.16554	0.797532	44483	29112.8	28383	15737	6322.13	59332000	2.53668
180uE	-2hr	b	0.130358	1.47703	0.841755	41861	29239.9	29266.1	16715	5587.24	92982900	2.50005
180uE	-2hr	b	0.155141	1.91359	0.729656	46481	30403.3	30111	14326	7105.48	114803000	1.73175
180uE	-2hr	b	0.108379	1.30343	0.843387	40474	27934	27794.8	16106	5005.21	73773800	2.41773
180uE	-2hr	b	0.134201	1.78112	0.711699	55215	33196.6	32279.7	16755	8934.08	108586000	1.76579
180uE	-2hr	b	0.135608	1.48132	0.861706	51879	33689.1	33096.3	14628	8217.83	109658000	1.69265
180uE	-2hr	b	0.151716	1.60118	0.859143	55208	34905	34441.8	14414	8666.85	127578000	2.79851
180uE	-2hr	b	0.104095	1.24544	0.85924	54342	34366.8	33304.3	15620	9335.8	86294900	2.04454
180uE	-2hr	b	0.0527216	0.930857	0.730455	31801	23187	22986.8	14226	3648.02	29772100	2.54222
180uE	-2hr	b	0.132504	1.62277	0.774544	45779	31294.1	30917.5	15108	6880.94	100298000	3.09275
180uE	-2hr	b	0.135711	1.87265	0.681981	42099	25941.5	25146.5	14439	5826	85866400	2.14659
180uE	-2hr	b	0.0962749	1.29362	0.785272	54373	32751.7	31434	13403	9435.94	76737200	2.1362
180uE	-2hr	b	0.227233	2.89369	0.622319	51971	35389	35836.8	16904	8290.4	196126000	2.97528
180uE	-2hr	b	0.162966	1.87382	0.769995	47798	33116.5	32904.4	17700	6516.32	129817000	2.77488
180uE	-2hr	b	0.0957467	1.22891	0.823592	61559	36737.3	35244.3	17014	10628.6	84753100	2.33253
180uE	-2hr	b	0.125663	2.11138	0.574631	44977	26726.8	25633.7	12538	8083.34	81810700	2.1145
180uE	-2hr	b	0.106288	1.33728	0.811425	38190	27767.7	27601.6	18430	4283.09	72196000	3.00979
180uE	-2hr	b	0.0914581	1.11125	0.88339	54342	33174.6	32261.8	14768	9578.6	74045600	1.58269
180uE	-2hr	b	0.0963311	1.13924	0.892032	40422	27942.3	27436.4	15704	5415.41	65413000	2.60627
180uE	-2hr	b	0.284087	3.79384	0.550857	39646	26967.6	27143.1	13104	5190.56	186211000	2.16331
180uE	+0hr	a	0.117375	1.30594	0.887727	42148	29978.6	29535.5	17842	5910.58	84899300	1.67552
180uE	+0hr	a	0.113428	1.22937	0.921755	40326	28734.5	28563	17042	5856.82	79565900	1.4199
180uE	+0hr	a	0.17907	1.89582	0.810407	46264	32375.2	32568.5	13459	6832.64	139893000	3.40986
180uE	+0hr	a	0.143322	1.99576	0.663616	39646	27673.7	27501.1	15192	5417.23	96691800	3.20615
180uE	+0hr	a	0.10519	1.27587	0.844621	41257	30340.6	30132.5	17791	5289.83	77338300	1.92993
180uE	+0hr	a	0.0892768	1.13545	0.850761	44799	30365.2	29713.9	16610	7179.62	65649500	1.67475
180uE	+0hr	a	0.0855049	1.18375	0.792901	53284	31417.6	29899.4	14273	9466.26	64877400	2.00217
180uE	+0hr	a	0.143501	1.56626	0.846297	54086	35384.8	34645	14721	8913.54	122431000	2.5325
180uE	+0hr	a	0.139515	1.51945	0.856138	55639	33851.1	33536.8	16750	7276.76	114586000	1.99266
180uE	+0hr	a	0.133241	1.60399	0.786516	47483	32008.5	31388.8	15861	7311.33	103164000	3.08407
180uE	+0hr	a	0.119717	1.67704	0.700454	47052	34032.5	34334.8	17900	6205.51	99102500	2.95499
180uE	+0hr	a	0.11326	1.32502	0.85437	46013	30806.5	30278.3	17565	6618.54	84286500	2.27564
180uE	+0hr	a	0.0705417	0.961362	0.858805	39486	26027.6	25128.3	14788	5548.6	44299000	2.99716
180uE	+0hr	a	0.137833	1.55154	0.831681	57526	35089	34078.2	12769	9748.76	116355000	2.62687
180uE	+0hr	a	0.15343	1.91018	0.725577	50790	31599.4	31107.1	14636	8089.21	117581000	2.40329
180uE	+0hr	a	0.178428	1.83947	0.833236	58218	36199.5	35685.3	15575	8919.97	156201000	2.15348
180uE	+0hr	a	0.0857015	1.08558	0.865926	40840	26265.4	25690.9	14741	5536.5	54500700	2.61439
180uE	+0hr	a	0.130737	1.37104	0.908585	44278	31010.3	31053.4	15541	6910.79	98488700	0.759263
180uE	+0hr	a	0.140351	1.49945	0.871018	47920	33106.9	33145.9	18394	7269.41	112530000	1.64145
180uE	+0hr	a	0.114188	1.35449	0.840337	39524	28533.4	28183.7	14904	5020.37	78952000	3.45657
180uE	+0hr	a	0.1068	1.23023	0.884866	46747	30533.2	29911.6	15943	7844.34	78531300	1.50138
180uE	+0hr	a	0.143967	1.50426	0.883087	50203	32970.6	32791.9	17175	6829.65	115100000	1.92789
180uE	+0hr	a	0.181718	1.84624	0.840351	51698	34070	33949.4	18283	6761.18	149772000	2.06228
180uE	+0hr	a	0.0990934	1.36218	0.760231	39920	26969.8	26882	14794	5477.44	64754600	2.59308
180uE	+0hr	a	0.138737	1.77425	0.730463	48364	28792.3	28289.2	11125	7124.72	96569300	4.148
180uE	+0hr	a	0.0802097	1.07418	0.837323	39246	26365.4	25971	15821	5175.78	51438900	2.77219
180uE	+0hr	a	0.176455	1.68125	0.904911	53312	35290.6	35089.3	21011	7058.73	150373000	1.88373
180uE	+0hr	a	0.0928543	1.23032	0.805996	38691	26055.3	25922.2	16202	4561.11	59301900	2.59783
180uE	+0hr	a	0.124715	1.55991	0.773865	38540	27883	27859.4	16320	4453.87	84206500	2.9293
180uE	+0hr	a	0.15792	1.86761	0.756522	42112	30233.4	30422.6	12575	6021.25	115915000	3.76384
180uE	+0hr	a	0.190818	2.73902	0.585198	35974	26400.7	26688.1	15614	4032.51	122711000	2.78883
180uE	+0hr	a	0.0696051	1.05949	0.772348	32028	23896.5	24057.5	16309	3424.55	40361100	2.78504
180uE	+0hr	a	0.109731	1.31613	0.842179	45267	30011	29342	16564	6503.01	79859300	2.30557
180uE	+0hr	a	0.0681803	1.28701	0.627107	27648	19605.8	19291.9	13791	3017.56	32467200	3.21643
180uE	+0hr	a	0.165496	1.73596	0.839727	45300	32532.6	32669.3	18827	5755.09	130391000	3.03766
180uE	+0hr	a	0.108681	1.48233	0.742978	39156	25003.2	24239.4	13016	5673.4	66058400	2.90075
180uE	+0hr	a	0.08859	1.12185	0.856657	38136	25523.2	24784.1	14936	5320.12	54670700	3.56089
180uE	+0hr	a	0.175019	1.94582	0.777627	51498	36661.3	36854.9	19637	7492.07	154088000	1.74886
180uE	+0hr	a	0.121151	1.34984	0.877174	44512	31266.3	31122.6	18879	5664.27	91985300	2.38644
180uE	+0hr	a	0.121305	1.41576	0.837042	33735	24975.3	25009.2	13555	4217.09	73777000	3.31389
180uE	+0hr	a	0.151601	1.52989	0.898719	54882	36386.1	35874.6	20162	7924.29	133391000	1.89366
180uE	+0hr	a	0.105258	1.23721	0.871385	33120	23859.3	23686	13309	4311.19	61485300	2.09639
180uE	+0hr	a	0.107095	1.27676	0.854193	45398	29015.4	28516.5	17170	5894.87	75556000	3.14644
180uE	+0hr	a	0.125651	1.45097	0.83612	44109	30294.4	29859.1	15539	6631.06	92246400	1.90297
180uE	+0hr	a	0.140878	1.78907	0.731846	32959	24156.2	24270.5	13467	4084	82855800	2.72284
180uE	+0hr	a	0.267826	3.84356	0.522779	48424	32187.5	32293.6	15857	7496.89	209380000	3.18857
180uE	+0hr	a	0.121663	1.40132	0.847332	50259	31085.8	30185	17113	7370.86	91982800	2.75671
180uE	+0hr	a	0.0613522	0.822341	0.914786	63633	33480.7	30796.7	16466	11734.3	49518000	0.835244
180uE	+0hr	a	0.121026	1.32318	0.894234	48669	31535.7	30849.5	17260	7928.24	92178900	2.56346
180uE	+0hr	a	0.180945	2.17536	0.71119	59626	37129.5	36792.3	18081	8129.74	162405000	3.34223
180uE	+0hr	a	0.197353	2.66535	0.615025	41977	29665.8	30068.5	13636	5283.19	142693000	3.92335
180uE	+0hr	a	0.108861	1.23876	0.890047	48275	31749.7	31117.8	18095	7176.75	83628700	2.35435
180uE	+0hr	a	0.173959	2.13561	0.705657	40735	30038.2	30121.7	18851	4750.11	126821000	1.91376
180uE	+0hr	a	0.129845	1.38821	0.893266	46847	32403.2	32249.2	17320	7316.33	101422000	1.89292
180uE	+0hr	a	0.124439	1.32969	0.906504	51706	35374.9	35092.9	19006	7435.32	105877000	2.55019
180uE	+0hr	a	0.107909	1.35919	0.806448	34479	26358.9	26497.1	17306	3651.06	69271100	2.29472
180uE	+0hr	a	0.129047	1.38329	0.892766	47178	32006	31691.2	16730	7476.19	100019000	2.23207
180uE	+0hr	a	0.140506	2.15173	0.607425	37856	28021.7	28505	16328	4886.97	97571400	1.95759
180uE	+0hr	a	0.204286	2.14466	0.78214	65535	42207.1	41422.6	18862	11140.5	207870000	4.16311
180uE	+0hr	a	0.158067	1.58942	0.889488	44670	30738.5	30619.4	17053	6652.76	117452000	2.02999
180uE	+0hr	a	0.099384	1.19182	0.870601	43743	26943.8	26163.4	15708	6151.73	64988600	2.19008
180uE	+0hr	a	0.123162	1.34138	0.892448	41104	29688.7	29720.8	17520	5528.81	89155200	1.5222
180uE	+0hr	a	0.0966461	1.21318	0.839489	40221	27692.7	27350.1	15503	5578.67	64247000	1.90596
180uE	+0hr	a	0.100591	1.28516	0.813891	32477	23650.4	23652.5	15094	3978.27	58203700	3.11436
180uE	+0hr	a	0.10581	1.22095	0.886076	40096	28079.8	27885.5	16146	5612.29	71940500	2.72916
180uE	+0hr	a	0.123041	1.40402	0.852075	42601	29237.4	28981.2	16941	5694.3	87185900	2.47121
180uE	+0hr	a	0.116252	1.44083	0.799475	41550	28387.9	28070.2	14437	5408.86	80195800	3.15911
180uE	+0hr	a	0.155245	1.69097	0.826087	47898	32565.8	32619	16314	6746.95	121698000	1.09513
180uE	+0hr	a	0.140386	1.79615	0.727263	38663	26347.2	26379	14576	4558.69	89633300	2.38704
180uE	+0hr	a	0.0835627	1.14229	0.809189	48490	33852.7	34080.6	18317	7077.37	69161100	1.89174
180uE	+0hr	a	0.104121	1.79934	0.594838	35446	21640.3	20827.5	13129	4473.36	55594000	2.46142
180uE	+0hr	a	0.123793	1.35561	0.886092	43529	31045.5	30811.8	17286	6266.28	92701900	1.64514
180uE	+0hr	a	0.13159	1.42453	0.878273	39126	27783.4	27717.1	17162	5054.63	88684700	1.47475
180uE	+0hr	b	0.0462954	0.952627	0.654516	29276	22706.8	22601	17528	2444.36	26362600	2.44667
180uE	+0hr	b	0.0734946	1.26007	0.673378	33188	26753.1	27004.8	18182	2891.25	48610400	2.04787
180uE	+0hr	b	0.0707421	1.44243	0.573468	30510	24595.6	24940.6	14612	3107.17	43927800	1.67285
180uE	+0hr	b	0.100046	1.59138	0.654904	37405	27715.8	27895.2	19398	3372.97	68069900	2.75228
180uE	+0hr	b	0.0669244	0.923466	0.863216	35683	28511.1	28485.9	19808	3600.58	46929300	1.9912
180uE	+0hr	b	0.0743344	0.969996	0.881402	40567	28938	28430.6	18556	5395.56	52262100	1.75277
180uE	+0hr	b	0.0622508	0.860145	0.883099	42195	28211.6	27584.2	16972	5671.12	42345600	2.51779
180uE	+0hr	b	0.0981499	1.73619	0.592669	37114	28095.5	28129.7	16946	3821.41	68019100	2.11876
180uE	+0hr	b	0.122171	1.58509	0.751181	51047	31925.2	31131.1	18465	6994.46	94754000	2.42826
180uE	+0hr	b	0.135405	1.45372	0.877191	41421	31142.3	31195.2	21071	4610.61	102956000	2.35608
180uE	+0hr	b	0.0551366	1.04355	0.67132	34098	25172.1	24836.8	17307	3469.92	34737500	2.96217
180uE	+0hr	b	0.204025	3.0523	0.549093	52169	34232.3	34878.9	13526	6915.73	170614000	2.42207
180uE	+0hr	b	0.0559708	0.974064	0.726448	34299	24734.9	24365.3	17480	3387.53	34208400	3.2075
180uE	+0hr	b	0.0766474	1.15839	0.753288	35262	27019.7	27005.3	17324	3480.59	50770000	2.30206
180uE	+0hr	b	0.110257	1.39448	0.797404	39994	31724.6	31883.8	22726	3937.82	85244100	1.50803
180uE	+0hr	b	0.12453	1.36231	0.885235	51156	35662.7	35558.4	19720	7073.7	107452000	2.3125
180uE	+0hr	b	0.118875	1.57487	0.74239	44469	31326.6	31189.3	16744	6256.5	90126700	2.15261
180uE	+0hr	b	0.110531	1.36658	0.815028	46626	31525.2	31165.6	16828	5754.09	85370200	2.79669
180uE	+0hr	b	0.0717475	1.19611	0.698099	37271	25637.7	25008.9	17956	4023.65	45147900	2.02376
180uE	+0hr	b	0.074452	0.99557	0.859667	44753	29513.2	29060.8	17266	5910.51	53832000	2.77532
180uE	+0hr	b	0.0558614	0.754966	0.936047	33913	26323	25878.9	19396	3495.25	36167900	2.51236
180uE	+0hr	b	0.103319	1.2204	0.872505	48804	32258.5	31690.3	20936	5878.54	81226900	2.17634
180uE	+0hr	b	0.0621966	0.898025	0.845356	38627	27261.1	26699	16419	4693.94	41436800	2.38191
180uE	+0hr	b	0.0888557	1.12521	0.855804	50037	34951.5	34645.6	20792	6701.32	73677800	1.73949
180uE	+0hr	b	0.12777	1.58079	0.776058	45076	32336.9	31838.3	19714	5494.06	100309000	1.93625
180uE	+0hr	b	0.0976794	1.27466	0.804684	39377	30177.8	30352.7	18492	4334.36	71974000	1.72387
180uE	+0hr	b	0.165261	2.16742	0.671927	65535	39591	38378.4	22216	9119.56	158562000	2.13455
180uE	+0hr	b	0.0624248	1.16528	0.653068	30012	24635.9	24659.6	17946	2728.21	38111800	2.86474
180uE	+0hr	b	0.255215	3.40318	0.571747	49127	32380.2	31803.9	17249	6797.72	201534000	2.49154
180uE	+0hr	b	0.125717	1.78332	0.680534	43515	31251.8	30956.1	16320	5623.69	95005500	2.04565
180uE	+0hr	b	0.123316	1.55159	0.772183	39792	30131.4	30299.3	19252	4343.59	90996700	2.00336
180uE	+0hr	b	0.106573	1.24816	0.87092	47172	32381.9	32087.7	18898	6668.74	84419700	1.3569
180uE	+0hr	b	0.095908	1.14766	0.882895	58190	38459.2	37691.9	18734	8662.29	89033100	1.52105
180uE	+0hr	b	0.133901	1.70657	0.741678	42209	29963.9	30162.6	14404	5236.56	97322900	1.84937
180uE	+0hr	b	0.0979859	1.4208	0.723423	34191	26332.7	26440	15574	3769.21	62724600	1.82349
180uE	+0hr	b	0.0693059	1.15039	0.709281	38166	28890.6	28905.6	20999	3329.65	49605200	2.04371
180uE	+0hr	b	0.0999778	1.54298	0.675137	35171	28579.2	28747.5	20661	3146.15	70276300	2.76722
180uE	+0hr	b	0.116293	1.58126	0.728645	43760	29342.3	29085.9	18885	5053.97	83273400	1.43459
180uE	+0hr	b	0.0727421	1.26002	0.668803	33654	26178.8	26232	19096	2856.83	46755300	1.73416
180uE	+0hr	b	0.0863233	1.42804	0.661448	47322	29008.1	27749.7	16217	6131.32	61555200	3.63385
180uE	+0hr	b	0.0520767	1.05191	0.641112	27041	21335.5	21483.1	15318	2204.54	27394800	2.91432
180uE	+0hr	b	0.0592112	1.05812	0.694305	33590	28908	29102.6	22075	2399.19	42581500	2.63814
180uE	+0hr	b	0.190704	2.44776	0.654567	45818	31822.6	31925.8	16878	6018.85	147084000	1.89189
180uE	+0hr	b	0.067062	1.15569	0.690705	34165	27004.9	27144.2	16176	3444.1	44369100	1.95918
180uE	+0hr	b	0.0784682	1.23145	0.719776	45889	31917.4	31251.6	18646	5251.58	61217600	2.89586
180uE	+0hr	b	0.0540537	0.802946	0.861022	28353	22392.2	22379.8	16181	2659.66	30274300	2.97867
180uE	+0hr	b	0.0380567	0.70145	0.780024	30752	22372.3	21948	15360	3212.43	20895700	1.93849
180uE	+0hr	b	0.0468943	0.879652	0.714913	34264	26463.5	26086.3	19499	3339.79	30803500	2.37854
180uE	+0hr	b	0.0773479	0.992949	0.884144	36787	26308.7	26035.1	18281	3805.38	49644500	2.48437
180uE	+0hr	b	0.0791673	1.40872	0.632933	33976	26251	26689.9	15934	3934.01	51819500	2.19707
180uE	+0hr	b	0.0886881	1.25265	0.767768	35569	27656.4	28061.7	14761	4174	60263400	1.59246
180uE	+0hr	b	0.0547097	1.00643	0.692487	40409	27403.6	26783.7	18295	4694.19	36583900	2.04455
180uE	+0hr	b	0.0807732	1.20065	0.752627	31920	24681.1	24679.9	16831	3340.8	49140200	2.96972
180uE	+0hr	b	0.0682533	1.34566	0.600204	33861	26970.3	27060.7	16947	3275.36	46200100	2.96259
180uE	+0hr	b	0.0943675	1.53613	0.652535	36970	28440.7	28327.4	17958	3878.22	65954000	2.03781
180uE	+0hr	b	0.0845314	1.36103	0.684376	31269	25228.2	25342.4	16735	2913.33	52398900	2.36249
180uE	+0hr	b	0.0783572	1.04157	0.850192	38734	28901.6	28835.8	19278	4740.77	54941800	1.18788
180uE	+0hr	b	0.0362617	0.782144	0.677376	27481	23538.3	23768.8	17884	1934.53	21867100	2.3042
180uE	+0hr	b	0.0731995	1.0084	0.839185	38091	27880.7	27548.4	18064	4521.08	49990100	2.1736
180uE	+0hr	b	0.10743	1.60442	0.681161	41604	29342.3	28728.6	18166	4908.85	77228900	1.73847
180uE	+0hr	b	0.106925	1.40727	0.774151	42303	31125.8	30964.5	20856	4632.55	80771500	1.36236
180uE	+0hr	b	0.106386	1.21161	0.896141	40388	29968.6	29955.8	18851	4807.53	77588700	2.10302
180uE	+0hr	b	0.10686	1.3262	0.821143	37221	29246.9	29183.2	18443	4082.03	76305200	1.93659
180uE	+0hr	b	0.0658472	1.02563	0.76887	37993	26232.2	25853.2	14911	4676.77	42496200	1.51968
180uE	+0hr	b	0.0949923	1.17637	0.855851	48241	31680.3	31258.3	18174	5996.37	73973500	3.02275
180uE	+0hr	b	0.0271801	0.542013	0.806569	30788	25290.5	25709.1	16967	2985.26	17273400	2.48902
180uE	+0hr	b	0.0779616	1.09998	0.80233	33152	26229.5	26378.7	17736	3496.48	50282000	2.94831
180uE	+0hr	b	0.134524	2.10352	0.603583	35128	27734.8	27862.6	19205	3167.93	92079700	1.58898
180uE	+0hr	b	0.0600683	0.961539	0.771402	33653	25364.4	25043.6	15913	4106.59	36930500	2.33966
180uE	+0hr	b	0.0907666	1.20757	0.808826	34877	26309.9	26268.2	18023	3745.3	58671000	2.14089
180uE	+0hr	b	0.0683392	1.51276	0.534354	30107	23657.1	23800.2	16069	2899.8	40501000	2.07106
180uE	+0hr	b	0.0961595	1.50269	0.675474	36875	29622.3	30116.5	18725	3723.14	69760600	2.33991
180uE	+0hr	b	0.0518893	0.747458	0.900083	29320	23639.1	23628.2	17043	2882.46	29785300	2.50055
180uE	+0hr	b	0.150255	2.66404	0.513054	37740	29998.3	30227	18554	3858.69	112554000	1.6218
180uE	+0hr	b	0.112784	1.54996	0.728332	47633	32069.9	32084.4	15096	6715.32	87518900	2.28551
180uE	+0hr	b	0.0630004	0.93622	0.817841	35408	27091.9	26965.9	17274	3795.44	42290500	3.42149
180uE	+0hr	b	0.0291779	0.694118	0.660318	26099	21323	21305.5	16856	2090.16	15736400	1.50033
180uE	+0hr	b	0.101295	1.54759	0.679026	33442	25689.4	25432.4	17776	3471.29	64506100	2.63694
180uE	+0hr	b	0.0630838	1.18139	0.648686	30768	24678.6	24781.6	17614	2887.76	39090900	1.70506
180uE	+2hr	a	0.0558473	0.762859	0.926207	51183	28568.2	26027.5	15355	9116.53	38081500	1.20776
180uE	+2hr	a	0.0781066	1.00094	0.882807	34019	22783.3	22167.7	14254	4165.86	43311000	3.05181
180uE	+2hr	a	0.0339477	0.66378	0.763837	25822	21672.8	21876	14930	2109.91	18595200	2.73326
180uE	+2hr	a	0.0672099	1.0908	0.732875	39062	25248.6	24464.8	13120	5868.65	41432900	3.13008
180uE	+2hr	a	0.0266109	0.463902	0.929175	23488	17893.5	17888.2	11558	2896.39	11308700	2.82097
180uE	+2hr	a	0.0613069	0.911421	0.824969	42654	24079.9	22562.4	12153	7279.29	35927100	2.11523
180uE	+2hr	a	0.10146	1.2743	0.825548	65535	35613.5	33157.6	13939	12574.6	87288800	3.47566
180uE	+2hr	a	0.0692432	1.01784	0.801165	37643	22582.1	21642.4	11836	5845.92	38028300	2.55556
180uE	+2hr	a	0.0597291	0.850034	0.869304	37747	25391.7	24727.7	14887	5429.56	36589500	3.07113
180uE	+2hr	a	0.0775886	0.975443	0.901878	42419	28530	28046	15850	6162.83	53151400	2.34303
180uE	+2hr	a	0.0808768	1.02703	0.880613	41661	25861.2	25071	14187	6279.38	50972500	2.35263
180uE	+2hr	a	0.069664	0.998086	0.82033	38193	23185.6	22602.3	14028	5211.38	39137400	4.55877
180uE	+2hr	a	0.0368125	0.64395	0.831053	30100	20112.3	19551.8	12623	3829.73	18101000	3.25744
180uE	+2hr	a	0.088236	1.26531	0.757504	27492	21842.7	22181.4	14356	2847.32	47529700	2.71036
180uE	+2hr	a	0.0487099	0.74918	0.860946	29726	21429.5	21191	13403	3691.18	25586800	3.22502
180uE	+2hr	a	0.0541904	0.996997	0.694605	29365	18895.6	18403.3	10638	4036.33	25263400	5.20886
180uE	+2hr	a	0.0967101	1.288	0.791072	57680	36012.8	34784.9	18997	9540.98	84234000	2.26491
180uE	+2hr	a	0.061933	0.890506	0.850084	41919	24810.8	23914.1	13368	6687.63	37489100	2.30166
180uE	+2hr	a	0.0968479	1.21165	0.84172	43585	27811.8	26976.7	15283	6813.85	64718100	3.85198
180uE	+2hr	a	0.0920709	1.17894	0.836387	43025	28738.8	28321.9	14475	5964.17	64231200	2.11958
180uE	+2hr	a	0.0573022	0.796459	0.902475	55043	29218.7	26940.7	14391	9943.94	40643300	1.58307
180uE	+2hr	a	0.017653	0.467831	0.700821	20616	17684.5	17804.7	13714	1420.49	8011090	3.12969
180uE	+2hr	a	0.0557799	0.828206	0.852441	25882	20017.6	19985.2	14393	2718.75	27264000	2.25108
180uE	+2hr	a	0.11141	1.42224	0.787277	34537	24344.8	24158.7	11381	4944.76	66120500	2.93873
180uE	+2hr	a	0.0876788	1.16233	0.82114	42223	27644.3	26610.9	15065	6314.37	58467700	2.64563
180uE	+2hr	a	0.0667652	0.936764	0.849612	54291	29198.9	27030.3	13018	9971.44	46951800	2.6439
180uE	+2hr	a	0.0190001	0.546255	0.630365	18208	16382	16519.6	13789	1016.51	7912500	3.95096
180uE	+2hr	a	0.0745313	1.0936	0.783165	30135	20427.6	20011.6	13737	3410.91	37055600	4.51899
180uE	+2hr	a	0.0677984	0.888615	0.904865	56296	31762.5	29678.2	15962	10145	51137600	2.36082
180uE	+2hr	a	0.107705	1.24268	0.880944	34429	24400.8	24268.3	12623	4869.07	63661800	2.78406
180uE	+2hr	a	0.0565111	0.825581	0.862609	25600	19302.5	19003.6	13111	2990.8	26656800	2.22299
180uE	+2hr	a	0.015734	0.371882	0.81653	21434	18279.6	18415.7	14372	1559.51	7366680	4.20012
180uE	+2hr	a	0.0476046	0.714954	0.888461	24706	20038.9	20141.9	12922	2430.1	23385400	2.85696
180uE	+2hr	a	0.112688	1.28678	0.876794	34973	24460.2	24500.7	16091	3747	66947400	3.07379
180uE	+2hr	a	0.0454239	0.732325	0.840692	28559	19800.2	19227.3	12283	3405.38	21978300	3.65865
180uE	+2hr	a	0.0764086	1.07566	0.809537	40908	25075.4	24198.9	13132	6609.72	46665200	2.96866
180uE	+2hr	a	0.110672	1.287	0.86616	32223	23140.4	23415.5	13961	3913.33	62294100	1.92797
180uE	+2hr	a	0.0709286	0.973458	0.851232	45561	26718.4	25505.5	13486	7856.08	45688500	3.19043
180uE	+2hr	a	0.065021	0.878521	0.890092	26917	21178.5	21184.2	15257	2524.63	33525500	2.47677
180uE	+2hr	a	0.0630281	1.04317	0.734206	27192	21014.2	20890.7	13343	2605.95	32929200	2.8947
180uE	+2hr	a	0.0882608	1.08806	0.881067	30551	23321.6	23377.8	14748	3551.85	49744900	2.4208
180uE	+2hr	a	0.0764769	1.16158	0.750103	27443	21162.7	21212.4	14485	2714.83	39743600	3.38755
180uE	+2hr	a	0.0903675	1.08052	0.901279	31702	23309.1	23249	15906	3297.34	50930400	3.21265
180uE	+2hr	a	0.0529459	0.962926	0.70813	24356	18501.3	18330.3	13016	2377.41	24199600	3.6734
180uE	+2hr	a	0.0501898	0.801426	0.821041	34008	19980.9	19038.6	11786	4679.24	24636500	1.4214
180uE	+2hr	a	0.0532527	0.915341	0.747817	27826	22103.6	22185.1	15723	2724.65	29088300	2.61497
180uE	+2hr	a	0.0697753	0.958186	0.855399	25878	19344.9	19225.9	12972	2741.33	33060400	2.79606
180uE	+2hr	b	0.0663679	1.33623	0.593257	24230	19832.1	20060.6	11852	2351.66	32881600	2.59691
180uE	+2hr	b	0.0519032	1.01799	0.661	26222	21018.4	21247.5	15558	2195.01	27387000	1.34991
180uE	+2hr	b	0.0243042	0.637227	0.636762	21806	17432.1	17160.2	13046	1835.84	10877600	3.89755
180uE	+2hr	b	0.0488072	0.699823	0.922893	43346	26454.8	24890	14295	7256.89	31428300	1.61646
180uE	+2hr	b	0.0831376	1.04786	0.879113	31516	22397.4	22019.3	14741	3657.88	45601100	3.02196
180uE	+2hr	b	0.0425746	0.699923	0.842431	27967	20557.3	20729.2	12885	3137.19	21564600	1.11588
180uE	+2hr	b	0.0616794	0.830204	0.909339	51603	29257.4	27356.4	15073	9447.05	43710500	1.40438
180uE	+2hr	b	0.0735255	0.969749	0.87522	28210	22194.2	22319.6	16268	2692.82	39860800	1.5554
180uE	+2hr	b	0.0902729	1.16825	0.833016	35153	24884.4	24792.2	13518	5147.77	54745800	1.63808
180uE	+2hr	b	0.0901484	1.30057	0.747575	54206	30019.8	28145.7	12452	9809.73	65383100	2.70658
180uE	+2hr	b	0.0897012	1.60749	0.602841	30393	24353.2	24829.1	15332	2889.19	53601400	3.53937
180uE	+2hr	b	0.0520123	1.03663	0.650026	24603	20234.4	20364	14718	2150.43	26122600	3.34674
180uE	+2hr	b	0.0640866	1.09464	0.707494	26606	20108.2	20162.8	11934	2849.66	31931800	3.9293
180uE	+2hr	b	0.0969458	1.25185	0.815241	35309	22716.4	22357.5	13784	4621.7	53633400	2.3215
180uE	+2hr	b	0.137831	2.3379	0.551936	34120	25702.7	25669.1	17511	3379.05	87620500	2.33907
180uE	+2hr	b	0.0213572	0.440996	0.844135	21645	16832.7	16917.1	12447	2109.34	9156970	1.64837
180uE	+2hr	b	0.0623709	0.838989	0.906531	26793	20693.9	20753.3	14320	2747.51	31227100	2.75531
180uE	+2hr	b	0.0533244	1.11817	0.612719	23887	18712.8	18606	14067	2088.76	25281000	3.79318
180uE	+2hr	b	0.0646967	0.910229	0.856226	42368	25474.5	24330.5	13479	7007.2	39893100	2.72857
180uE	+2hr	b	0.0840393	1.07388	0.864005	30112	21467.3	21156.8	13048	3889.31	43857700	2.10721
180uE	+2hr	b	0.104404	1.31279	0.816772	39377	26253.3	26075.2	15718	5030.5	65922000	1.90177
180uE	+2hr	b	0.0478663	0.691799	0.921561	26878	22089.3	22435.4	15009	2829.48	25800300	1.45604
180uE	+2hr	b	0.0683272	0.912398	0.885854	62218	33651.6	31066.8	14791	12069.4	55188700	1.24367
180uE	+2hr	b	0.0642769	0.880137	0.881666	26036	19885.5	19764.1	13143	2865.59	31578200	2.15286
180uE	+2hr	b	0.0515758	0.750271	0.893093	29411	21285.1	21017.2	13590	3351.25	26755300	3.45874
180uE	+2hr	b	0.0942122	1.34512	0.744382	31028	23704	23843.9	15614	3297.3	54590300	1.89044
180uE	+2hr	b	0.0522015	0.896131	0.753762	26808	20845.2	20968.3	14007	2621.18	26932000	1.80117
180uE	+2hr	b	0.0783222	1.30585	0.677925	30262	20836.5	20569	14078	3530.64	40318600	1.9915
180uE	+2hr	b	0.0980337	1.67918	0.61231	29704	22696.1	22701.8	15058	3201.43	55083500	1.96236
180uE	+2hr	b	0.127341	2.05451	0.595785	30597	23424	23387.1	17153	2640.2	72684500	3.17309
180uE	+2hr	b	0.086811	1.1087	0.855175	29592	23088.9	23275.8	15034	3225.61	48671400	1.78799
180uE	+2hr	b	0.0439342	0.731615	0.823007	24854	19696.4	19859.4	13888	2340.01	21587200	1.90343
180uE	+2hr	b	0.16202	2.55375	0.562796	43186	25359.9	24869.1	13815	5357.92	99613500	1.74522
180uE	+2hr	b	0.0873359	1.40065	0.679646	30545	20658.6	20637.5	11586	3323.3	44064800	2.49065
180uE	+2hr	b	0.0795981	1.01043	0.885622	32476	22338.2	22141.3	14002	3968.83	43872200	1.92493
180uE	+2hr	b	0.0689073	1.01419	0.801448	65535	30953.5	28360.2	11231	12209.6	50918600	1.63691
180uE	+2hr	b	0.0451379	0.748105	0.819501	26865	20366.8	20393.6	12562	2941.48	22505300	1.98688
180uE	+2hr	b	0.0970835	1.75388	0.582434	27603	22483	22520.9	16068	2447.28	53981600	2.46201
180uE	+4hr	a	0.041785	0.69909	0.832975	29527	18492.3	17607.5	10308	4517.66	19028600	3.84401
180uE	+4hr	a	0.0258143	0.544408	0.77589	23873	19666.8	19504.1	15240	1862.21	13235700	2.40881
180uE	+4hr	a	0.0809685	1.29993	0.696267	26308	20623	20611.3	14453	2492.73	41225300	2.48017
180uE	+4hr	a	0.0546445	0.796478	0.874329	43236	25669	24157.9	13776	7049.83	33395400	2.89021
180uE	+4hr	a	0.0453083	1.04444	0.588465	25306	20544.9	20534.8	16085	1883.28	23770500	3.2454
180uE	+4hr	a	0.119726	1.6448	0.714215	32220	22715.3	22996.5	12998	3305.19	65715300	3.1406
180uE	+4hr	a	0.0538957	0.817557	0.843986	36293	21900.9	20969.3	12556	5588.39	28646300	3.68503
180uE	+4hr	a	0.0114315	0.380611	0.64477	15685	14511.9	14564.1	12883	652.809	4339050	2.94464
180uE	+4hr	a	0.0960526	1.36386	0.743684	42190	24455.1	23287.1	12079	6552.08	57176100	4.59286
180uE	+4hr	a	0.0453756	0.733521	0.838726	46615	24822.7	22832.8	13077	8243.57	27180800	3.90034
180uE	+4hr	a	0.0913839	1.1118	0.882481	29023	22266	22453.7	14358	3143.46	49920500	1.74043
180uE	+4hr	a	0.0690191	0.908505	0.895646	51612	29555.6	27972.9	15855	9162.26	49623900	1.82346
180uE	+4hr	a	0.0169721	0.446527	0.715253	21159	17296.1	17221	13316	1677.21	7627580	1.46861
180uE	+4hr	a	0.0125058	0.293856	0.886658	20114	15702.5	15536.1	11891	1896.1	5071900	2.47074
180uE	+4hr	a	0.0541647	0.787586	0.879016	50557	28148.4	26187.1	13886	8731.87	37015200	2.12161
180uE	+4hr	a	0.0473904	0.766163	0.826589	27611	21561.6	21746.1	15329	2618.78	25011400	2.55407
180uE	+4hr	a	0.0690897	0.969538	0.839837	52283	28915	26998.9	13796	9454.81	48201300	1.79157
180uE	+4hr	a	0.0888738	1.16657	0.825575	52618	30605.5	28937.9	14487	9032.32	65373400	4.19928
180uE	+4hr	a	0.0723644	0.923797	0.909057	56761	32439.1	30335.8	15674	10235.5	55697900	2.17395
180uE	+4hr	a	0.0634526	0.827375	0.929854	65535	33612.5	31451.7	16826	12269.2	52368300	0.950874
180uE	+4hr	a	0.0478417	0.939418	0.678416	23207	19122.4	19132	13438	2110.52	22793900	2.76201
180uE	+4hr	a	0.0396375	0.626217	0.897767	32132	20335.8	19381.3	12988	4712.5	19583300	4.72106
180uE	+4hr	a	0.0452149	0.682401	0.899425	40290	23597.4	22074.4	12523	6712.55	25839100	2.12986
180uE	+4hr	a	0.0375847	0.658753	0.823699	27418	18248.7	17605.6	12759	3567.64	17080800	3.95555
180uE	+4hr	a	0.0353813	0.592543	0.87959	26118	18474.9	17859.3	12350	3331.6	15980700	5.17173
180uE	+4hr	a	0.00867373	0.289708	0.704685	18350	16478.9	16432.4	14350	972.699	3707750	1.7064
180uE	+4hr	a	0.0766405	1.32866	0.656714	27221	20347.4	20279.7	15279	2416.24	38843200	2.60612
180uE	+4hr	a	0.0580513	0.859935	0.843127	49691	27185.3	25281.4	12981	8677.46	38005100	3.0301
180uE	+4hr	a	0.116354	1.28321	0.898198	65073	38724.1	37115.9	17530	12119.2	108660000	0.968188
180uE	+4hr	a	0.0409076	0.699084	0.82128	38056	21034.4	19744.3	10869	6376.49	20760900	2.91117
180uE	+4hr	a	0.128984	1.48779	0.829787	33992	24105.7	24035.5	14225	3855.86	75595400	2.49616
180uE	+4hr	a	0.0649268	0.897841	0.870096	29144	19965.6	19486.1	11284	3682.65	31665500	2.88064
180uE	+4hr	a	0.0503199	0.789182	0.835218	31874	20226.4	19654.4	11871	5058.59	24999800	3.20785
180uE	+4hr	a	0.0484645	0.806891	0.796682	33371	19822.7	18914.9	11047	5058.88	23371000	4.18174
180uE	+4hr	a	0.0302552	0.574404	0.81746	25989	21456.9	21437.5	15826	2033.88	15963900	2.6897
180uE	+4hr	b	0.0528391	0.746303	0.912444	45778	26155.5	24703.4	14402	7879.65	33531300	1.87517
180uE	+4hr	b	0.0442752	0.740808	0.816994	40032	23147.9	21900	11538	6745.03	24768300	3.32923
180uE	+4hr	b	0.0424243	0.774642	0.759381	26389	17836.7	17142.1	12066	3618.85	18746400	4.72045
180uE	+4hr	b	0.0694589	0.904963	0.902967	50338	29150	27374	14873	8803.05	48476500	2.18718
180uE	+4hr	b	0.0526628	0.965286	0.703878	28482	20836	20854	11558	3632.1	27232600	4.25058
180uE	+4hr	b	0.015735	0.338251	0.897752	20498	15612	15261.3	11995	2091.74	6057440	1.70206
180uE	+4hr	b	0.0265043	0.536717	0.80097	21221	15854.6	15698.7	10908	2342.72	10400600	3.33505
180uE	+4hr	b	0.0559817	0.85791	0.82491	44607	24780.1	23106.4	12734	7952.75	33354100	3.53826
180uE	+4hr	b	0.0359229	0.593478	0.887143	35132	24860.8	24368.1	15531	4681.46	21628900	3.19216
180uE	+4hr	b	0.0642955	0.910525	0.852405	35746	23152	22534.2	12957	5242.06	35955100	2.84089
180uE	+4hr	b	0.0210816	0.471303	0.783045	18002	14762.5	14715.9	11512	1601.09	7809390	5.30956
180uE	+4hr	b	0.0488341	0.747435	0.864423	53584	27204.3	24908.8	12034	9900.18	32046600	2.14119
180uE	+4hr	b	0.0343896	0.587592	0.870349	27602	17712.4	17301.5	11759	3668.6	15002400	4.51016
180uE	+4hr	b	0.0482334	0.764499	0.838183	37498	21686.1	20447.3	10778	6076.53	25199200	4.1808
180uE	+4hr	b	0.0565154	0.825623	0.862608	50393	26331.5	24401.2	14223	8569.47	36205800	3.12228
180uE	+4hr	b	0.00228849	0.0975606	0.860813	14755	13553.6	13427.9	12283	654.636	962304	2.23667
180uE	+4hr	b	0.0613958	0.875885	0.859269	45049	26355.1	24953.2	14542	7735.68	39137400	4.29338
180uE	+4hr	b	0.0177382	0.412689	0.797016	21867	17329.6	17248.1	12625	2060.11	7971640	1.43565
180uE	+4hr	b	0.0615574	0.895099	0.842299	65534	31622.4	28675.6	13309	12315.5	46706300	3.08644
180uE	+4hr	b	0.198523	3.472	0.473999	47562	24489.4	22535	12207	7139.61	119361000	4.25539
180uE	+4hr	b	0.0474896	1.1573	0.547989	25582	21028.2	21049.3	15625	2025.75	25549300	4.07897
180uE	+4hr	b	0.0092828	0.3159	0.676166	20787	17605.2	17600.3	14375	1399.26	4401290	1.28534
180uE	+4hr	b	0.0126719	0.383374	0.685631	18905	16006.5	16029.9	12934	1341.56	5234130	3.8369
180uE	+4hr	b	0.0510464	0.742924	0.895742	41400	24253.9	23439.6	13717	6697.23	30268900	1.9633
180uE	+4hr	b	0.0889669	1.19215	0.808425	49330	27996.1	26511.9	13287	8220.39	60667700	3.37317
180uE	+4hr	b	0.0633908	0.914835	0.840412	40164	24114.7	23118.6	12966	6399.49	37136700	2.53596
180uE	+4hr	b	0.106012	1.35795	0.7977	37200	25523	25257.9	14445	4888.73	65696100	2.59621
180uE	+4hr	b	0.0868893	1.21688	0.779615	29555	22803.7	22913	14768	3124.3	47978900	3.31984
180uE	+4hr	b	0.00659926	0.218892	0.777291	17964	15312	15332.7	12195	1514.99	2893960	3.06912
180uE	+4hr	b	0.0801677	1.17227	0.766989	42512	24259	23064	11591	6606.32	47256500	3.35528
180uE	+4hr	b	0.040341	0.646792	0.879463	33146	20810.7	19821	13455	4854.31	20373700	2.826
180uE	+4hr	b	0.168624	3.18671	0.463186	28465	21552.8	21681	14181	2806.06	90112300	3.91149
180uE	+6hr	a	0.0399092	0.6035	0.935812	55443	28617.2	26262.3	13833	10593.7	27644200	0.683955
180uE	+6hr	a	0.0534465	0.754438	0.909509	56067	29919.7	27956	14051	10301.7	38416800	1.3904
180uE	+6hr	a	0.0581168	0.790267	0.918145	53771	30468.3	28979.5	15274	10204.7	42899400	0.768725
180uE	+6hr	a	0.0876386	1.18502	0.80517	63193	34842.5	33183.8	14251	11929	73064800	1.16356
180uE	+6hr	a	0.0568419	0.841952	0.849133	54206	28263	26119	12592	10216.5	39003000	3.90402
180uE	+6hr	a	0.0225557	0.541104	0.713467	37042	22896.4	22219.9	12349	5498.84	12844900	0.311622
180uE	+6hr	a	0.0475495	0.710053	0.893904	60506	30658.4	27750.6	12056	11525	34828000	0.495856
180uE	+6hr	a	0.0502658	0.773735	0.851283	52283	26755.4	24626.6	12572	9464.49	32534500	1.41936
180uE	+6hr	a	0.041454	0.657349	0.881182	48771	25476.7	23619.7	13216	8791.17	25502200	0.896776
180uE	+6hr	a	0.0988797	1.41508	0.730758	63479	31882.4	30510.6	12991	10742.4	75912100	1.30387
180uE	+6hr	a	0.0540469	0.786857	0.878556	52292	27748.7	26263	12578	9173.76	36212100	0.695745
180uE	+6hr	a	0.0501878	0.734745	0.89553	44447	26010.6	24427.1	13009	7911.12	31602800	1.64293
180uE	+6hr	a	0.0527638	0.726456	0.93648	57434	31873.8	30200.2	15476	11428.9	41244700	0.594038
180uE	+6hr	a	0.0434957	0.721996	0.828414	49972	24913.1	22990	11213	8671.19	26258400	4.07811
180uE	+6hr	a	0.0561548	0.797737	0.88896	65535	35455.2	33601.5	14419	13586.7	47687200	0.66367
180uE	+6hr	a	0.0124802	0.303491	0.857341	21008	13953.1	13332.4	9739	2742.61	4409190	1.37008
180uE	+6hr	b	0.0452498	0.655478	0.93685	47313	26495.3	25627.6	13729	8340.47	28932900	0.686489
180uE	+6hr	b	0.0520093	0.710321	0.9486	45539	26921.4	26186.7	14342	7594.34	33167200	0.708638
180uE	+6hr	b	0.0371655	0.594017	0.906662	42994	24286	22620.2	11987	7904.57	21687400	1.07178
180uE	+6hr	b	0.0506717	0.82011	0.807462	43417	22810.4	21198.4	11519	6979.58	28125200	1.31683
180uE	+6hr	b	0.0459927	0.685376	0.905764	50451	27880.4	25666.9	13047	9364.44	30807800	1.36298
180uE	+6hr	b	0.0853697	1.00356	0.934275	50366	32531.3	31878.1	15468	8523.35	64737300	0.702946
180uE	+6hr	b	0.0498602	0.80846	0.810329	50118	26758.5	25211.9	12220	9627.91	32538300	1.26934
180uE	+6hr	b	0.0450771	0.664862	0.921275	43180	24929.2	23695.9	13010	7302.68	26898600	1.5732
180uE	+6hr	b	0.0596524	0.851637	0.866925	28304	19602.8	19274.8	13280	3255.39	28659300	3.00452
180uE	+6hr	b	0.0469297	0.672308	0.935867	52319	28840.6	27173.2	14266	9843.99	32820600	0.727163
180uE	+6hr	b	0.0341771	0.642746	0.792381	27269	17182.6	16692.5	10621	3849.67	14553700	3.53126
180uE	+6hr	b	0.0329595	0.608139	0.817464	30362	18040.1	16960.4	10695	4767.15	14865000	1.75107
180uE	+6hr	b	0.030021	0.560587	0.833281	27357	17573.6	16968.4	10587	4349.17	13162600	3.80851
180uE	+6hr	b	0.0482818	0.72247	0.887537	47905	28049.6	27092.1	12579	9133.05	31696100	0.800595
180uE	+6hr	b	0.0470804	0.67241	0.937728	31741	21783.2	20900.8	12658	4881.42	25181400	1.60282
180uE	+6hr	b	0.0567618	0.807109	0.884958	65535	33897.2	31209	13838	13043.1	46405300	0.934216
180uE	+6hr	b	0.0487291	0.710262	0.90836	44631	25323.1	23654.2	12966	7720.54	30109100	1.25839
180uE	+6hr	b	0.0405292	0.63407	0.899895	48749	26730.9	25302.3	13016	9099.33	25795300	0.885866
180uE	+6hr	c	0.0485809	0.688823	0.93473	48566	28734.5	27036.4	14692	9588.83	33935500	0.625159
180uE	+6hr	c	0.0447721	0.683402	0.892236	45636	25428.8	24155.7	12859	8100.5	27157900	1.43958
180uE	+6hr	c	0.0495932	0.832232	0.78437	61346	27549.3	24649.1	10974	11187.8	33224400	0.651833
180uE	+6hr	c	0.0430591	0.642571	0.924569	49220	27068.6	25350	14290	9385.85	28340800	0.902208
180uE	+6hr	c	0.0475468	0.685375	0.926055	58063	31557.5	28591.3	15379	11749.7	36070200	0.719972
180uE	+6hr	c	0.0619633	0.977615	0.774591	46120	25245	23951.6	12206	8089.66	37766500	1.80846
180uE	+6hr	c	0.0642192	0.837895	0.92556	48250	28883.1	27529.6	15293	8341.17	44277800	1.5869
180uE	+6hr	c	0.0627191	0.950183	0.803422	44464	26514.7	25341.4	11908	8239.42	40275800	0.971739
180uE	+6hr	c	0.0603918	0.810028	0.918973	58628	32798.2	30876.2	16044	11506.9	47688600	1.04078
180uE	+6hr	c	0.0359318	0.72436	0.726968	28539	17817	17396.5	10339	3873.17	16124400	0.954836
180uE	+6hr	c	0.0483456	0.695156	0.923222	44682	25940.1	24690.5	14283	7854.99	30272100	0.452257
180uE	+6hr	c	0.0307625	0.522451	0.908767	42596	22894	21241.1	11385	7634.16	16552400	1.45922
180uE	+6hr	c	0.0488838	0.712493	0.907431	63895	31259.7	28599.4	14203	11885.2	36792700	0.571911
180uE	+6hr	c	0.0990866	1.12807	0.917964	65535	39144.1	37698.4	17811	12430.9	92223400	1.88594
180uE	+6hr	c	0.0445007	0.656962	0.92439	55233	29879.7	27222.9	14747	10995.4	32060900	0.619833
180uE	+6hr	c	0.04951	0.77034	0.846442	49788	26116.2	24376.7	12942	8998.17	31548400	1.96769
180uE	+6hr	c	0.0520933	0.824864	0.817754	35388	22292.8	21343.7	11868	5973.9	28401000	0.581777
180uE	+6hr	c	0.0419609	0.626722	0.931763	57100	29810	27089.5	14421	11341.9	30376400	0.708532
180uE	+6hr	c	0.0530409	0.815996	0.836637	42846	23786.8	22558.3	11714	7180.8	30994200	0.859235
180uE	+6hr	c	0.0608102	0.815407	0.917123	47851	29189.5	27698.2	14614	8768.21	42383100	0.89493
180uE	+6hr	c	0.0461133	0.682482	0.911194	55097	29394.5	27578.9	14078	10668.8	32892500	0.658087
180uE	+6hr	c	0.0621651	0.87594	0.866378	45560	27365.8	25887.8	13401	8163.01	40966600	0.87109
20uE	-2hr	a	0.0312956	0.579891	0.828184	34721	21210.7	20479.2	12957	5193.53	16120100	1.72106
20uE	-2hr	a	0.0830469	0.975159	0.943968	35960	27051	26787.2	18113	4370.91	54913500	2.92976
20uE	-2hr	a	0.0244378	0.458132	0.888932	36812	22194.8	21128.8	12327	5760.11	13383500	2.33396
20uE	-2hr	a	0.0426353	0.665008	0.887504	40328	25540.5	24571.4	15279	5780.02	26076800	2.5293
20uE	-2hr	a	0.0715805	0.953883	0.874015	52861	34445.7	33145.7	18696	8169.39	59074400	2.58076
20uE	-2hr	a	0.0456267	0.678088	0.910635	39565	26120.6	25216.4	16181	5561.48	28236400	2.92453
20uE	-2hr	a	0.032777	0.559488	0.885263	29517	20646.5	19994.6	13598	3757.69	16496500	2.55303
20uE	-2hr	a	0.0458657	0.675234	0.917674	29994	20422	19825.9	12689	3906.16	23076900	2.15281
20uE	-2hr	a	0.0530485	0.762218	0.89575	52876	29099.6	27103.8	14418	9041.1	37276600	2.04196
20uE	-2hr	a	0.0413239	0.655868	0.881324	54932	28128.8	25809	13313	9612.84	28607000	1.88107
20uE	-2hr	a	0.0519173	0.826214	0.814579	46318	27141.5	25052.9	15500	7518.66	34252500	1.75722
20uE	-2hr	a	0.0436687	0.651176	0.920943	53529	30473.1	28777.6	16903	9092.08	31905400	2.53663
20uE	-2hr	a	0.0418294	0.762219	0.764526	50813	27075.6	25074.8	13581	8860.82	27725400	1.83157
20uE	-2hr	a	0.0615675	0.852956	0.884012	36573	25419.1	24758.2	14942	5036.58	38255700	1.90544
20uE	-2hr	a	0.0426698	0.65725	0.898463	45867	26974.9	25475	14459	7637.93	27838100	1.84626
20uE	-2hr	a	0.0560874	0.800333	0.885368	38887	25091.5	24408.8	14007	5740.53	34174600	2.7563
20uE	-2hr	a	0.0600947	0.799947	0.9275	54244	31708.7	30442.4	17489	8835.61	46231200	0.955709
20uE	-2hr	a	0.0545321	0.748082	0.929614	51106	28519.2	27107	14397	8544.92	37588300	1.97
20uE	-2hr	a	0.0952096	1.11447	0.904769	60318	38168.3	36738	18249	10867.7	87138200	1.42002
20uE	-2hr	a	0.0601961	0.820981	0.904753	57022	32206.1	30449.6	17054	9582.25	47149700	1.25977
20uE	-2hr	a	0.0525422	0.791755	0.856838	36858	23264.2	22310.5	12253	5113.85	29824800	2.64543
20uE	-2hr	a	0.0324906	0.59887	0.822224	36574	23089.3	22407.4	12070	5791.88	18148200	2.21136
20uE	-2hr	a	0.0589459	0.811831	0.902237	57779	32579.5	30684.6	15395	9901.45	46360700	1.33079
20uE	-2hr	a	0.0522442	0.787879	0.857795	64440	32079.7	29072.2	14786	11735.4	40388300	2.05204
20uE	-2hr	a	0.027315	0.485388	0.903639	36130	22397.1	21538.4	12935	5818.15	14961200	1.19612
20uE	-2hr	a	0.0628647	0.879211	0.869619	55170	32034.2	30509.1	15921	9297.12	47570700	1.95132
20uE	-2hr	a	0.0416527	0.627799	0.925605	40488	24206.7	23036.4	12563	6669.22	24521400	2.54907
20uE	-2hr	a	0.0666815	0.90974	0.874119	47995	29997.2	28690.1	16041	7822.39	48295500	2.69993
20uE	-2hr	a	0.0638427	0.867609	0.890364	41387	28148.9	27491	14783	6220.53	42758200	0.757014
20uE	-2hr	a	0.0607946	0.848665	0.881031	56204	31394.6	29194.4	15456	9292.11	45993100	1.98992
20uE	-2hr	a	0.0544986	0.784401	0.88621	65535	35810.8	33270.8	14105	12018.9	46482500	1.56949
20uE	-2hr	a	0.070947	0.935293	0.88612	55364	32367.6	30673.8	16295	9218.04	55251500	2.18751
20uE	-2hr	a	0.0520009	0.772989	0.871602	38454	24830.9	23849	13167	6192.28	31560100	1.82542
20uE	-2hr	a	0.046008	0.727008	0.854083	43682	27712.9	26441.3	16821	6709.96	30678200	0.822007
20uE	-2hr	a	0.0877035	1.03885	0.918917	55919	35332	34109.3	18718	9283.63	74762500	2.20487
20uE	-2hr	a	0.0435326	0.666179	0.898331	34444	22987.7	21996	15182	4759.19	24183000	2.72283
20uE	-2hr	a	0.073209	0.994395	0.851075	54247	32592.2	31219.5	14933	9475.03	57590400	1.56408
20uE	-2hr	a	0.0334369	0.546759	0.917992	31704	21846.9	21244.6	14508	3983.89	17892600	2.97602
20uE	-2hr	a	0.0585487	0.847349	0.860531	43923	26865	25731	14454	7135.68	38014000	2.73759
20uE	-2hr	a	0.0448785	0.69091	0.883937	46313	26894.8	25588.1	14468	7779.38	29180900	1.49171
20uE	-2hr	a	0.0506264	0.718746	0.920788	41976	26599.6	25364.5	14561	6743.78	32212100	1.82902
20uE	-2hr	a	0.0478639	0.718168	0.887695	52237	29403.2	27210.9	15594	8926.66	33784300	1.89326
20uE	-2hr	a	0.0515224	0.81517	0.821422	52744	28665.9	26605.2	13389	9504.78	35689000	2.02455
20uE	-2hr	a	0.0487045	0.69363	0.929826	41262	25474.8	24268.3	13853	6714.99	30162100	1.69526
20uE	-2hr	a	0.0702521	0.91773	0.897171	51307	32679.5	31478.1	16661	8314.37	54574700	2.46112
20uE	-2hr	a	0.044905	0.672767	0.908133	43404	25603.3	24567.1	13762	7251.38	27984400	1.95395
20uE	-2hr	a	0.0505153	0.737748	0.895759	46825	27769.9	26331.3	14489	8198.12	34240300	2.14556
20uE	-2hr	a	0.0465516	0.67493	0.927218	31637	21860.8	21367.9	14316	4075.3	25074400	2.09021
20uE	-2hr	a	0.0417973	0.635499	0.916504	56179	30514.4	28865	15569	9589.84	30941600	1.47104
20uE	-2hr	a	0.0647884	0.902229	0.864634	48020	27821.7	26459.7	13922	8049.76	43930500	1.8407
20uE	-2hr	a	0.0745158	0.968995	0.883748	49133	31146	30065.3	16561	7866.17	56249700	1.3041
20uE	-2hr	a	0.0437927	0.672588	0.893311	46897	26639.5	25214.5	12320	8235.2	28451000	1.97323
20uE	-2hr	a	0.0422615	0.636606	0.921672	37889	23750.9	22870	14168	5432.65	24653500	2.27219
20uE	-2hr	a	0.0499152	0.710205	0.923114	52373	28933	26765.8	15340	9392.48	35008900	0.901592
20uE	-2hr	a	0.0394643	0.628101	0.892464	33441	22128.3	21339.6	13451	4738.07	21641500	2.60018
20uE	-2hr	a	0.0397622	0.634112	0.888447	38253	23580.9	22680.9	12171	6270.9	22897100	1.03071
20uE	-2hr	a	0.0692575	0.881053	0.925678	44038	28072.9	27282.8	16220	6671.09	47190600	2.16136
20uE	-2hr	a	0.0916587	1.06566	0.922528	45884	30849.4	30368.7	17683	6860.32	68670700	2.33896
20uE	-2hr	a	0.0652282	0.848751	0.923267	55989	32472.2	30953.1	16324	9477.63	50851500	1.76017
20uE	-2hr	a	0.052769	0.764398	0.890056	57623	32185.2	29771.7	15617	10316.5	41390200	1.24074
20uE	-2hr	a	0.0698957	0.974142	0.842356	47623	28136.7	26844.5	14490	7512.09	47607400	1.73322
20uE	-2hr	a	0.0697853	1.03674	0.790662	42532	27022.9	26182	15614	6124.28	46398400	2.00065
20uE	-2hr	a	0.0529644	0.796834	0.855932	42403	26207.4	25235.3	13063	6934.82	33493000	2.55006
20uE	-2hr	a	0.0753977	0.933414	0.924659	52315	31856.6	30356.9	17620	8458.11	57724200	2.20143
20uE	-2hr	a	0.0684425	0.943076	0.858001	55513	34387.1	32702.6	17635	9476.92	56463600	1.67005
20uE	-2hr	a	0.0558038	0.798636	0.884256	53782	29546.2	27739.1	15242	9262.66	39857900	0.950382
20uE	-2hr	a	0.0576837	0.7815	0.923827	56384	32973.5	31233.8	17173	10165.1	45602400	1.43505
20uE	-2hr	a	0.0543999	0.7921	0.876536	49309	28410.6	26921.9	13551	8022.86	37075800	1.86393
20uE	-2hr	a	0.0531589	0.750477	0.911026	39709	25324.3	24331.7	15882	5762.29	32795000	2.23193
20uE	-2hr	a	0.0399715	0.683506	0.827133	28014	20562.7	20452.3	13924	2971.96	19699000	2.22178
20uE	-2hr	a	0.0552095	0.767782	0.913249	43419	26596.2	25416.7	15335	6649.14	35505900	1.98713
20uE	-2hr	a	0.0689912	0.958337	0.848845	43733	26825.3	25697.9	15264	6682.34	44342200	2.092
20uE	-2hr	a	0.037783	0.608728	0.894523	41661	24245.1	22861.4	11869	6679.56	22038800	1.69953
20uE	-2hr	a	0.0798362	1.03972	0.862381	46329	28430.1	27505.6	15226	7373.59	55381900	1.94866
20uE	-2hr	a	0.0475656	0.698174	0.909319	59388	32413.1	30168.2	16090	10497.9	36918500	1.13215
20uE	-2hr	a	0.0574532	0.827059	0.87061	58685	32606.5	30561	15760	10115.5	45029600	1.55901
20uE	-2hr	a	0.0738619	0.939354	0.906293	39543	25953	25033	15900	5530.49	46819300	1.93775
20uE	-2hr	a	0.0702105	0.945293	0.870668	50652	30655.6	29311.2	16566	8565	52237100	1.62519
20uE	-2hr	a	0.0587769	0.836979	0.873455	39521	25249.2	24151.2	14807	5961.44	36283100	2.30068
20uE	-2hr	a	0.0731475	0.913255	0.926172	42457	27893.8	27171.6	16216	6485.49	49260400	2.55971
20uE	-2hr	a	0.0338967	0.551007	0.919247	32700	20803	20030.2	13072	4843.86	17100100	2.3846
20uE	-2hr	a	0.0584844	0.837918	0.86958	38624	24118.6	23402.6	15256	5297.91	34682500	2.69587
20uE	-2hr	a	0.0270733	0.466255	0.935165	37215	21790.9	20710.5	11839	6144.3	14556300	1.57054
20uE	-2hr	a	0.048486	0.742237	0.866335	35358	24842	24400.9	14967	4759.35	29437700	1.44761
20uE	-2hr	a	0.0463141	0.704281	0.885551	49074	28116.8	26528	13991	8227.18	31012900	1.63367
20uE	-2hr	a	0.0667637	0.875548	0.909001	50080	30543.4	29138.8	16477	7864.72	49052700	1.14374
20uE	-2hr	a	0.0573397	0.814149	0.88325	34521	23674.8	23125.4	14102	4627.97	32955300	1.9024
20uE	-2hr	a	0.0612102	0.826463	0.908818	47545	27846.7	26534	15058	7700.28	41491700	2.3
20uE	-2hr	a	0.0442028	0.676108	0.894199	39284	24403.9	23543.2	13030	6274.45	26209800	1.63572
20uE	-2hr	b	0.0368488	0.58097	0.921749	32376	21375.4	20520.7	14172	4298.32	19302000	2.53654
20uE	-2hr	b	0.0184451	0.37554	0.898977	28760	18071.2	17218.7	10792	4038.34	8132060	1.97569
20uE	-2hr	b	0.0479321	0.731769	0.872023	36427	22576.9	21535.4	13348	5533.85	26347300	2.18481
20uE	-2hr	b	0.066512	0.917903	0.864877	43814	28564.4	27816	15991	6658.61	46131600	1.26882
20uE	-2hr	b	0.063949	0.848527	0.911397	36478	25161.3	24576.8	16190	4971.6	39176100	2.64559
20uE	-2hr	b	0.0449658	0.684285	0.893651	39437	23739	22459.8	13692	6207.62	25994200	2.04495
20uE	-2hr	b	0.0414895	0.665072	0.871447	44838	25976	24498	13056	7249.4	25976000	1.56961
20uE	-2hr	b	0.0506953	0.800256	0.827752	34358	22125.2	21328	12682	4933.34	27037000	1.58088
20uE	-2hr	b	0.0320317	0.589792	0.827	32331	21943.3	21336.8	15307	3967.38	17401000	2.1665
20uE	-2hr	b	0.055858	0.834975	0.84632	46056	27930.3	26775.2	16031	6489.45	37929400	2.16982
20uE	-2hr	b	0.040757	0.62018	0.923495	47333	28203.9	26659.3	14634	8057.7	27978300	1.41908
20uE	-2hr	b	0.0624655	0.859772	0.885512	49584	29600.9	28014.5	15253	8249.17	44786200	2.00016
20uE	-2hr	b	0.0438823	0.676169	0.889793	46198	27426.7	26062.3	13937	7630.01	28880400	1.38437
20uE	-2hr	b	0.0442125	0.658248	0.918596	41150	26056.3	25391.6	14768	6261.15	27802100	1.77631
20uE	-2hr	b	0.0536551	0.761603	0.903296	48814	28299.2	26765.4	13210	8481.17	36675700	1.59453
20uE	-2hr	b	0.0459414	0.706158	0.878453	38630	24315.9	23299.2	15118	5781.05	27258100	2.57954
20uE	-2hr	b	0.0532223	0.777644	0.879899	46730	27720	26531.4	15385	7809.59	35925200	2.91501
20uE	-2hr	b	0.0313004	0.517125	0.928799	30437	20253	19846	13206	4366.69	15615000	2.70415
20uE	-2hr	b	0.0806162	1.02538	0.88013	41078	28138	27516.8	16652	6002.07	54897300	1.89447
20uE	-2hr	b	0.0779759	1.01636	0.868443	51392	32507.1	31326.8	17596	7722.07	61015900	2.28262
20uE	-2hr	b	0.0679562	0.87891	0.916275	56040	32922	30959.8	15574	9335.51	53498300	1.38387
20uE	-2hr	b	0.0540998	0.7739	0.893847	57807	32728.8	30551.9	17081	9959.92	42285600	1.13955
20uE	-2hr	b	0.0539189	0.746029	0.925172	50055	28755.3	26631.8	14545	9027.74	37094400	1.49927
20uE	-2hr	b	0.0624447	0.902079	0.843794	65535	35015	32830.6	14886	12048.2	53292800	1.57696
20uE	-2hr	b	0.0429427	0.644778	0.919745	41074	25417.3	24452.6	15055	6113.53	26027300	1.99929
20uE	-2hr	b	0.0632125	0.823286	0.932114	53169	32707.9	31509.5	18851	8139.18	49846900	1.25591
20uE	-2hr	b	0.0513186	0.721044	0.926202	38106	25369.2	24464.6	14224	5902.23	31533900	1.40794
20uE	-2hr	b	0.0578873	0.875844	0.826253	42390	26399.8	25245	15267	6114.1	37144500	1.13121
20uE	-2hr	b	0.0525521	0.778555	0.871475	43327	25129	24056.7	13748	7383.47	32064600	2.12595
20uE	-2hr	b	0.0323286	0.538196	0.911876	31970	21130.1	20248.1	13784	4524.59	16566000	2.55492
20uE	-2hr	b	0.041633	0.65933	0.881061	42583	26849.8	25736.9	14922	6461.74	25910000	1.87168
20uE	-2hr	b	0.0595046	0.819211	0.899751	51440	29793.3	28654.7	15260	8590.65	43528000	1.26894
20uE	-2hr	b	0.0431397	0.647401	0.918817	43766	26366.8	24873.9	14958	6973.44	27395100	1.82544
20uE	-2hr	b	0.0673892	0.907277	0.882682	47449	29442.5	28228.8	16045	7982.03	47520300	1.4412
20uE	-2hr	b	0.0318531	0.539577	0.900599	29031	20175.2	19834.1	13307	3942.08	15736700	2.33517
20uE	-2hr	b	0.0596324	0.833557	0.885531	56935	32387.2	30059.8	16305	9986.15	46346100	1.01285
20uE	-2hr	b	0.0574498	0.809279	0.889702	33220	22944.6	22666.2	14049	4324.06	32168400	1.71381
20uE	-2hr	b	0.0446629	0.685277	0.888347	33725	23017.8	22556	14566	4559.82	24767100	2.26815
20uE	-2hr	b	0.0599885	0.870334	0.851485	43425	26625.4	25632	15098	6882.02	39006200	2.17571
20uE	-2hr	b	0.0377534	0.604015	0.901032	33426	21925	21080	12974	4895.77	20258700	1.64463
20uE	-2hr	b	0.0537542	0.807573	0.852925	55936	30194	27910	13524	10097.7	39101300	1.76903
20uE	-2hr	b	0.0401775	0.623318	0.910116	32405	22861.7	22497.9	13775	4708.21	22610200	1.82708
20uE	-2hr	b	0.0504403	0.767783	0.859865	35227	23603.3	23099.6	13595	4905.27	29079300	2.33196
20uE	-2hr	b	0.0564772	0.772074	0.92202	45161	28307.9	27141.3	16732	6998.29	39178100	1.25507
20uE	-2hr	b	0.0694937	0.888035	0.920487	41621	27182.3	26529.6	15506	6400.41	45693400	2.07771
20uE	-2hr	b	0.0644477	0.842964	0.922175	58772	33929.6	31814.7	17205	10479.4	52624800	1.08652
20uE	-2hr	b	0.0423571	0.647561	0.907446	35770	23645.9	22857.9	15031	5128.57	24544500	2.44406
20uE	-2hr	b	0.0489349	0.760126	0.85116	37811	26796.3	26403.6	16727	5094.64	31968000	2.0661
20uE	-2hr	b	0.0844148	1.01067	0.920777	42436	29550.2	28880.9	17702	6178.39	59986900	1.55241
20uE	-2hr	b	0.0516621	0.777963	0.862264	40872	25088.1	24147.9	12972	6599.33	31811700	1.10622
20uE	-2hr	b	0.0385517	0.60423	0.913365	43351	25606.7	24580.4	13970	6946.4	23711800	1.38131
20uE	-2hr	b	0.00435597	0.149143	0.864842	20563	18584.1	18636	16162	1087.04	2267260	0.380635
20uE	-2hr	b	0.0600963	0.813602	0.911949	39525	26301.2	25739.1	14732	5716.12	38241900	1.90206
20uE	-2hr	b	0.039822	0.65035	0.867132	36134	23282.1	22511.7	13214	5709.48	22397400	1.12344
20uE	-2hr	b	0.0323575	0.613186	0.800833	30605	19350	18611.5	11779	4565.58	15422000	1.31918
20uE	-2hr	b	0.0534543	0.732979	0.936226	46647	28074.4	27019.3	14933	7456.3	36440600	1.49003
20uE	-2hr	b	0.0357241	0.580548	0.903554	44341	25668.2	24090.8	13054	7596.63	22126000	1.62398
20uE	-2hr	b	0.0510401	0.746002	0.891973	46798	27256.7	25772.6	13497	7625.01	33662000	1.28876
20uE	-2hr	b	0.0129547	0.320299	0.832812	18928	16774.4	16920.3	13718	1161.69	5652960	1.85756
20uE	-2hr	b	0.0668518	0.858447	0.927924	36979	24743.8	24059.7	16554	4704.83	39936500	1.97532
20uE	-2hr	b	0.0649841	0.84952	0.920129	39080	27262.3	26527.9	16386	5572.2	43047200	1.64147
20uE	-2hr	b	0.0375991	0.648684	0.836699	34159	21094.3	20186.9	11736	5247.12	19259100	1.18468
20uE	-2hr	b	0.0406452	0.636811	0.897732	39700	25235.9	24308.3	13265	6518.23	25109700	0.792847
20uE	-2hr	b	0.0705293	0.919302	0.897992	53008	31044.2	29535.5	15308	8797.54	52464700	1.86783
20uE	-2hr	b	0.0336039	0.55261	0.911294	31437	21128.3	20513.2	12921	4548.99	17261800	0.781258
20uE	-2hr	b	0.0895702	1.07523	0.900376	48160	30550	29643.1	16401	7333.16	65132600	1.17467
20uE	-2hr	b	0.0429925	0.662201	0.896236	38171	24141	23440.5	13017	6084.74	25396400	1.06209
20uE	-2hr	b	0.0347344	0.561385	0.917057	34790	22678.8	21712.6	14654	5071.84	19367700	0.909654
20uE	-2hr	b	0.0562116	0.826435	0.85867	33907	22734.9	22288.6	14296	4516.03	30714900	1.77273
20uE	-2hr	b	0.0724507	0.956065	0.879073	53730	31942.3	30507.8	16475	9321.94	56026900	1.08181
20uE	-2hr	b	0.0397146	0.641495	0.87752	31095	21674.6	20991.8	13604	4083.58	20720900	3.51392
20uE	-2hr	b	0.0614772	0.828689	0.909009	48394	30524.2	29145.1	18253	7190.48	45359000	0.369644
20uE	-2hr	b	0.0483193	0.732272	0.87611	41213	25774.8	24845.5	13986	6491.25	30027700	0.96413
20uE	-2hr	b	0.0595844	0.83221	0.886488	39977	25843.3	25330.8	15134	6111.99	37731200	1.68422
20uE	-2hr	b	0.0379172	0.60002	0.909654	42200	24791.3	23170.6	13752	7114.4	22882300	0.815296
20uE	-2hr	b	0.042211	0.632838	0.926421	44056	26942	25808.6	14826	6981.08	27507800	1.12142
20uE	-2hr	b	0.0760401	0.946717	0.916837	53840	33042.3	31625.4	18273	9130.52	60830900	0.891185
20uE	-2hr	b	0.0299871	0.498272	0.936786	33103	20795.8	20212.4	12002	5117.49	14993800	1.48381
20uE	-2hr	b	0.0436776	0.640092	0.937017	40475	25169.6	24236.4	14081	6473.33	27007000	0.733804
20uE	-2hr	b	0.0433984	0.646544	0.92371	30807	22101.1	21724.7	13488	4346.02	23405000	1.25687
20uE	-2hr	b	0.0478572	0.708448	0.89979	30830	21668.1	21250.3	14701	3669.39	25265000	1.4486
20uE	-2hr	b	0.0516578	0.784484	0.855048	26263	20159.1	20120.1	13919	2774.9	25561700	2.57311
20uE	-2hr	b	0.0317794	0.527934	0.919041	27961	19871.5	19672.7	13291	3680.01	15400400	2.13675
20uE	-2hr	b	0.0595878	0.89092	0.828102	36926	24256.1	23525.4	15197	5239.12	34856000	2.47081
20uE	-2hr	b	0.0465299	0.695712	0.899241	48681	27955	26508.6	15135	8082.59	31561200	0.727563
20uE	-2hr	b	0.053219	0.78334	0.873463	49983	29364.5	27960	15332	8464.59	38291300	0.901798
20uE	-2hr	b	0.0627682	0.912226	0.837287	42216	25625	24619.1	14626	6182.13	38924400	2.18649
20uE	-2hr	b	0.0554607	0.778133	0.90383	57748	32348.1	30570	16645	9901.33	43120000	0.740981
20uE	-2hr	b	0.0688225	0.903153	0.899242	44093	29525.7	28730.5	15964	6901.31	48924000	0.632386
20uE	-2hr	b	0.0439517	0.646633	0.931415	37943	23797.1	22838.1	13851	5918.23	25201100	1.65475
20uE	-2hr	b	0.0390855	0.595894	0.934671	28804	20830.1	20563.8	13812	3980.86	19871900	1.63188
20uE	-2hr	b	0.0401698	0.636868	0.890637	35755	22726.4	21978.3	12846	5569.66	22158300	1.7843
20uE	-2hr	b	0.0353584	0.568311	0.916698	46837	26474.5	25135.1	13931	7935.7	22609300	1.13896
20uE	-2hr	b	0.0623294	0.87583	0.868013	37813	25607.8	24852.5	14453	5578.26	38565400	1.05963
20uE	-2hr	b	0.0486457	0.694807	0.927506	36182	24795.6	24032.7	15813	4946.62	29258800	0.711014
20uE	-2hr	b	0.0718897	1.03264	0.809682	50201	29581.6	28313.2	11633	9032.95	51767800	1.78019
20uE	-2hr	b	0.0453793	0.689291	0.892592	40115	25829.9	24984.1	15321	5984.29	28387000	1.17941
20uE	+0hr	a	0.0531108	0.795948	0.858463	35278	23930.1	23337.2	15264	4618.3	31061200	2.27912
20uE	+0hr	a	0.0523419	0.792695	0.853645	33996	22895	22441.8	14237	4754.88	29007900	1.74317
20uE	+0hr	a	0.0512327	0.736919	0.905238	42974	26463.2	25513.4	15525	6689.42	33026100	1.68113
20uE	+0hr	a	0.0369364	0.612272	0.876011	38510	23295.9	22193.6	12736	5933.86	20966300	2.52781
20uE	+0hr	a	0.0559688	0.881582	0.802636	50497	27955.1	26436.7	14298	8730.68	37991000	1.32719
20uE	+0hr	a	0.063067	0.818945	0.935615	36746	24706.9	24301.2	15268	5219.38	38270900	2.7845
20uE	+0hr	a	0.0621098	0.850765	0.891486	37971	25226.1	24809.8	14141	5638.01	37637300	2.0536
20uE	+0hr	a	0.0556581	0.799682	0.881561	42149	25708	24818.7	13373	6832.31	34808700	2.11671
20uE	+0hr	a	0.0334507	0.562409	0.892692	30448	20820.2	20317.2	14239	3613.09	16864300	1.88045
20uE	+0hr	a	0.0515413	0.872065	0.768019	48539	27985.9	26750.7	13975	8389.14	35150300	2.36624
20uE	+0hr	a	0.0623553	0.853575	0.890891	45478	29010.5	27881.4	17313	7032.51	43979900	2.12713
20uE	+0hr	a	0.0551259	0.808626	0.866243	32694	23780	23520.8	15738	3819.46	31698800	3.0096
20uE	+0hr	a	0.0609929	0.84684	0.884848	36135	24970.5	24608.7	12412	5022.15	37256000	1.81507
20uE	+0hr	a	0.0581302	0.806419	0.899894	46682	29129.3	28030.3	15994	7422.09	40548000	2.0632
20uE	+0hr	a	0.0476799	0.715454	0.888777	41303	26852.4	25740	15455	6199.21	30960800	2.02324
20uE	+0hr	a	0.0654334	0.861953	0.911032	43201	28216.5	27429.6	15342	6940.04	44723200	1.64473
20uE	+0hr	a	0.0483326	0.701152	0.915164	49134	28498.5	26713.6	14682	8296.69	32573800	1.41205
20uE	+0hr	a	0.0728978	0.952833	0.88568	51019	31209.4	29816.3	15687	8548.01	54335500	2.09642
20uE	+0hr	a	0.0627124	0.864229	0.883265	63538	34834.7	32459.7	17708	11042.5	52043100	1.75998
20uE	+0hr	a	0.0523057	0.748856	0.903203	36509	24616	24138.5	14763	5032.76	31336200	2.28016
20uE	+0hr	a	0.0805343	0.976717	0.923356	44275	29653.1	28983.1	18320	6066.2	58357400	2.45938
20uE	+0hr	a	0.0560457	0.772982	0.916241	40656	26359.5	25450.9	14725	5980.84	35611700	2.04092
20uE	+0hr	a	0.0411238	0.639421	0.901072	42291	26603.6	25708	14576	6554.2	26204600	1.67926
20uE	+0hr	a	0.0507802	0.72278	0.917502	53381	30940.3	29595.5	14717	9354.9	38520700	1.86087
20uE	+0hr	a	0.0534077	0.733637	0.934844	51506	30387.7	28524.7	15795	8847.65	39321700	0.912815
20uE	+0hr	a	0.0443175	0.660619	0.916748	40999	26741.6	25924.8	15845	6341.23	28827500	1.32671
20uE	+0hr	a	0.0411896	0.64437	0.895105	40213	25647.4	24116.4	15061	6142.26	25288300	2.83296
20uE	+0hr	a	0.0496271	0.711274	0.918177	43189	28220.8	27333.1	15884	6494.68	34485800	1.95619
20uE	+0hr	a	0.0769257	1.02715	0.851593	63179	35852.3	33740.6	17887	10985.8	66326700	1.31425
20uE	+0hr	a	0.0644168	0.877576	0.885521	54397	32141.8	30698.6	16335	8880.14	50205400	1.50608
20uE	+0hr	a	0.0740802	1.0648	0.801092	63886	34257.7	31762.8	17885	10420	61800900	1.28852
20uE	+0hr	a	0.0801058	1.02728	0.874791	43901	29164.9	28400.9	16459	6608.44	56813300	2.27971
20uE	+0hr	a	0.058365	0.811982	0.896133	46505	28458.4	27356.2	16056	7185.5	40154800	2.2941
20uE	+0hr	a	0.0681236	0.901783	0.8945	36571	25724.1	25188.8	16472	4779.53	42393300	2.08475
20uE	+0hr	a	0.0579246	0.796284	0.909197	59777	32142.1	30388.6	15234	10260.2	44773900	1.59121
20uE	+0hr	a	0.0658952	0.860253	0.917122	55263	33487.4	31695.4	19490	8907.03	53245000	2.11987
20uE	+0hr	a	0.0359157	0.559864	0.940282	28237	21952.4	22077.4	15264	3137.51	19318100	1.62797
20uE	+0hr	a	0.0642861	0.870935	0.891066	40127	26416.4	25786.6	15115	5718.03	41420900	1.72536
20uE	+0hr	a	0.033832	0.556648	0.908772	31795	21607.7	21342.3	13077	4387.81	17956000	2.39508
20uE	+0hr	a	0.0844396	1.0636	0.875127	63395	36671.4	34776	19610	10577.4	74736400	2.3153
20uE	+0hr	a	0.0675674	0.885221	0.906269	65535	37007.7	35145	17625	11823.6	59878500	0.864938
20uE	+0hr	a	0.0731066	1.08644	0.778246	47661	28864.2	27497.3	13226	8212.77	51378200	1.4961
20uE	+0hr	a	0.0650567	0.901389	0.867827	46634	28721.7	27450.8	16277	7252.92	45581300	1.75145
20uE	+0hr	a	0.0497098	0.710794	0.919818	37388	25591.8	24690	15065	5498.94	30735800	1.84014
20uE	+0hr	a	0.0457251	0.697068	0.887113	49274	29494.3	27944.8	16304	8118.73	32768200	1.63433
20uE	+0hr	a	0.0608057	0.991009	0.754576	45468	26408	24248.8	14972	7436.09	39400700	1.20757
20uE	+0hr	a	0.0412544	0.625314	0.92335	31621	22144.4	21759.3	13841	4130.31	22144400	1.79454
20uE	+0hr	a	0.0698971	0.909619	0.90212	38901	27598.4	26928.8	17574	5413.27	46530900	1.82136
20uE	+0hr	a	0.066345	0.845239	0.937656	46327	29036.4	28252.2	16694	7064.5	46893800	1.19085
20uE	+0hr	a	0.0443185	0.663265	0.913104	44503	26096.6	24264.8	13317	7728.34	27818900	2.10602
20uE	+0hr	a	0.0477917	0.706301	0.901702	33652	22684.9	21638	14583	4592.18	25815400	1.52735
20uE	+0hr	a	0.0590623	0.813048	0.902073	34561	24601	24143.5	15156	4861.31	35376300	0.95212
20uE	+0hr	a	0.0412979	0.62934	0.918087	35990	24092.3	23245.7	14835	4923.28	24453700	1.62953
20uE	+0hr	a	0.0467518	0.738745	0.849548	30069	21144.5	20972.6	13640	3706.68	24189300	1.60634
20uE	+0hr	a	0.0659658	0.913711	0.864082	63744	33152.3	30479.7	14150	11103.9	52877900	1.59987
20uE	+0hr	a	0.0348406	0.576124	0.895417	45067	26053.6	24907.2	13107	7690.4	21963200	1.79447
20uE	+0hr	a	0.0837037	1.07886	0.857724	55842	34095.3	32513.2	19241	8616.57	67986100	1.82863
20uE	+0hr	a	0.0550179	0.797591	0.877081	46363	26291.7	24781.4	14604	7446.8	35546400	2.03937
20uE	+0hr	a	0.0448435	0.706858	0.863545	30966	21791.3	21447.5	14096	3460.83	23992200	2.02338
20uE	+0hr	a	0.0767882	0.980043	0.89146	48090	30925.5	29901.7	15676	8075.66	57799700	1.53451
20uE	+0hr	a	0.076418	0.973236	0.894808	45032	28921	27742.8	16121	6838.56	53648500	1.67044
20uE	+0hr	a	0.0378232	0.591641	0.921011	33445	23061.2	22679	13952	4880.59	21400800	1.80037
20uE	+0hr	a	0.0506341	0.737169	0.897868	46618	28247.7	27385.3	14937	7485.77	34998900	1.36232
20uE	+0hr	a	0.0409901	0.649199	0.885577	44505	25560	24438.4	13621	7417.25	25355500	1.25905
20uE	+0hr	a	0.0599751	0.877251	0.844646	36938	25750.6	25215.4	15266	5099.87	37673200	2.03099
20uE	+0hr	a	0.0188183	0.391066	0.874893	24541	18864	18847.8	13414	2550.13	8715150	2.78583
20uE	+0hr	a	0.0713585	0.910485	0.913781	43192	27151.3	26159.4	14916	6951.73	46781800	1.90388
20uE	+0hr	a	0.0479759	0.738427	0.864686	35268	23299.7	22712	12703	5236.03	27237300	1.10103
20uE	+0hr	a	0.0628102	0.831368	0.919131	45578	28195.8	27089	16231	6921.64	43055000	2.09548
20uE	+0hr	a	0.0511737	0.718306	0.927982	46577	27423.2	26215.3	14675	8104.68	34279000	1.15511
20uE	+0hr	a	0.0582578	0.826595	0.879213	40905	26827.4	26093.8	14671	6099.41	38121800	1.55582
20uE	+0hr	a	0.058031	0.912872	0.794049	39017	24826.2	24005.6	14170	5770.84	35302800	2.55676
20uE	+0hr	a	0.0723911	0.969682	0.866254	57284	31719.9	29889.3	15624	9815.35	55795400	2.31377
20uE	+0hr	a	0.0883839	1.06879	0.89779	42983	28817.5	28249.8	15888	6350.4	61438900	1.73073
20uE	+0hr	a	0.168292	1.86023	0.792429	60815	39891.5	39589.6	17571	10544.3	161999000	1.81907
20uE	+0hr	a	0.0500414	0.703368	0.933657	41373	26397.1	25593.2	16558	6081.12	32547700	1.60889
20uE	+0hr	a	0.0504506	0.692669	0.95324	40854	25482.3	24458	14590	6454.48	30553300	1.0592
20uE	+0hr	a	0.0661064	0.861761	0.917472	44446	28389.7	26968.6	16505	6943.59	45168000	1.4161
20uE	+0hr	a	0.0533255	0.736769	0.929914	37933	25210	24267.8	14477	5700.1	32243500	1.32192
20uE	+0hr	a	0.0794624	0.988946	0.903828	41357	28313.6	27693.5	18257	5574.7	54532000	1.7558
20uE	+0hr	a	0.0703969	0.924632	0.891697	48046	31220.8	29894.8	17007	7936.18	53012900	1.42253
20uE	+0hr	a	0.0513777	0.717675	0.931264	35117	23546	23000.9	13740	5236.32	29715100	1.93147
20uE	+0hr	a	0.0672135	0.881798	0.906607	39069	27130.7	26828.7	15993	5661.55	44792700	2.29453
20uE	+0hr	a	0.0413418	0.627032	0.92212	32969	22043.4	21596	12947	4451.96	22043400	1.06917
20uE	+0hr	a	0.0761368	0.971179	0.894502	38237	24935.3	24314.1	13730	5181.11	46279900	2.4009
20uE	+0hr	a	0.0574677	0.858835	0.83854	36161	23428.7	22644.6	12493	5770.71	32589300	1.98129
20uE	+0hr	a	0.0351327	0.566559	0.915616	36866	24205	23269.4	15456	5101.97	20961600	2.28869
20uE	+0hr	a	0.0409378	0.622852	0.92225	36385	22494.7	21909.4	12596	5675.59	22539700	1.91863
20uE	+0hr	a	0.0445255	0.666709	0.911213	27494	22019.6	21727.6	16143	2453.08	24287600	1.76208
20uE	+0hr	a	0.0648479	0.901702	0.865669	46478	28679.4	27429.9	16183	7368.96	44510400	2.23045
20uE	+0hr	a	0.0515819	0.78051	0.85856	35397	23520.7	22912.2	14457	4696.51	29424400	1.33355
20uE	+0hr	a	0.0580215	0.829223	0.874055	51519	30885.3	29344.8	15368	8335.66	43270300	1.1009
20uE	+0hr	a	0.0427337	0.670422	0.881691	34366	23570.9	22812.2	13838	5048.57	24796600	1.12758
20uE	+0hr	a	0.0609688	0.822566	0.910721	50984	30560.7	29183.4	18134	7910.11	45352100	0.470806
20uE	+0hr	a	0.0562978	0.776567	0.914745	33242	23569.8	22928.5	16081	4336.51	32337800	1.53036
20uE	+0hr	b	0.0698922	0.931094	0.881271	35005	26261.1	25938	17255	4483.56	44460000	2.7324
20uE	+0hr	b	0.0802472	1.02556	0.877288	46466	29168.8	28517.8	16200	6864.15	56879200	1.5834
20uE	+0hr	b	0.0728323	0.988165	0.853501	61805	34624.4	32606.6	16015	10600.9	60488800	2.40796
20uE	+0hr	b	0.0446323	0.685156	0.888097	47093	26984.1	25717.4	13324	8072.01	29277700	2.33275
20uE	+0hr	b	0.0896987	1.05676	0.916988	55127	35176.1	33842.4	18426	9374.17	76332100	1.44181
20uE	+0hr	b	0.0606919	0.875472	0.853092	29511	21797.7	21732.2	13573	3322.3	32587600	3.09718
20uE	+0hr	b	0.0962625	1.15109	0.88243	65535	38485.7	37032	18102	11458.2	88940400	1.89754
20uE	+0hr	b	0.0534075	0.750805	0.913465	39754	25820.6	25282	15290	5892.02	33695900	2.16326
20uE	+0hr	b	0.0550877	0.75037	0.933066	43469	25810.2	24508.3	13402	7031.31	34792100	1.70041
20uE	+0hr	b	0.0475727	0.71388	0.889401	36527	23708.1	22975.9	14834	5388.01	27216900	2.83786
20uE	+0hr	b	0.0548626	0.767771	0.909432	41188	26816.2	26262.9	15569	5889.4	35799600	2.5713
20uE	+0hr	b	0.0420281	0.635769	0.919485	39564	24809.2	24099.9	13232	6161.26	25603100	2.57774
20uE	+0hr	b	0.0105521	0.270535	0.859974	20080	17161.6	17202.3	13684	1502.7	4633620	1.6188
20uE	+0hr	b	0.066002	0.879055	0.898475	55402	31857.6	30173.8	16950	9304.89	51099700	1.29965
20uE	+0hr	b	0.068481	1.03515	0.781975	46414	28078.6	27166.1	14346	7505.77	46807000	2.56171
20uE	+0hr	b	0.0424802	0.64071	0.918926	30612	22486.4	22061.8	14727	3771.35	23498300	2.39033
20uE	+0hr	b	0.0833321	1.05765	0.872333	34773	24936.7	25118.1	14495	4391.62	50671400	2.04225
20uE	+0hr	b	0.0515501	0.772006	0.86766	42396	27238.8	26078.6	16091	6082.48	33857800	2.43049
20uE	+0hr	b	0.0530752	0.741049	0.921648	47679	28521.2	27024.7	15673	7754.4	36279000	1.91454
20uE	+0hr	b	0.0622215	0.838707	0.905387	46620	28403.1	27419.7	15440	7749.17	43144300	1.57109
20uE	+0hr	b	0.0392395	0.618931	0.902244	41482	25479.2	24214	14346	6514.46	24154200	2.03408
20uE	+0hr	b	0.0534886	0.772728	0.888447	50014	28836.1	27616.4	16141	8415.83	37948300	1.86185
20uE	+0hr	b	0.0714755	0.910725	0.914538	44926	29191.6	28272.4	17633	6238.98	50676500	2.06251
20uE	+0hr	b	0.0477404	0.714795	0.890347	37234	24269.2	23238.5	13836	5735.7	28297900	2.44503
20uE	+0hr	b	0.0236964	0.50436	0.791039	36205	26745.2	26270.2	18169	4519.82	15886700	2.21932
20uE	+0hr	b	0.0616873	0.982847	0.768179	47902	29012.4	27668.1	15737	7915.49	43344500	1.93872
20uE	+0hr	b	0.0536065	0.799071	0.86042	44021	28710.9	27752.7	16176	6656.66	36979600	2.19475
20uE	+0hr	b	0.04679	0.700132	0.896891	40833	25045.6	24107.3	14411	6394.05	28577000	1.85506
20uE	+0hr	b	0.0578984	0.792637	0.913106	34540	24557.2	24156.6	15999	4407.4	33889000	2.23092
20uE	+0hr	b	0.085726	1.09376	0.859614	45480	29012.5	28117.2	16353	6779.7	60230000	2.34347
20uE	+0hr	b	0.0702369	0.894324	0.920519	38495	26149.5	25761.1	16593	5312.13	44454200	1.96617
20uE	+0hr	b	0.0327657	0.542103	0.913444	37390	23537.8	22612.4	12945	5777.42	19112700	1.38072
20uE	+0hr	b	0.0666547	0.867338	0.916607	43885	28054.8	27223.3	16259	6587.4	44719300	1.89134
20uE	+0hr	b	0.0370034	0.590689	0.909117	35690	23876.8	23239.6	14520	4995.94	21942700	2.01655
20uE	+0hr	b	0.0373775	0.604257	0.894682	35936	21211.9	19919.6	11994	5690.96	19430100	1.94821
20uE	+0hr	b	0.0502793	0.745902	0.883206	32494	22653.1	22152.2	13807	4133.59	27750100	2.0095
20uE	+0hr	b	0.0557328	0.761247	0.9269	41006	26607.7	25865.4	16497	5721.76	35707600	1.885
20uE	+0hr	b	0.049377	0.720534	0.903329	35813	24972.9	24359.4	15593	4852.64	29692800	2.0273
20uE	+0hr	b	0.0775095	1.15245	0.762838	51904	30560.5	29380.5	14827	9166.54	57453800	1.83225
20uE	+0hr	b	0.0740985	0.938159	0.909384	31237	23205.5	23156.8	15360	3376.47	42164400	1.80433
20uE	+0hr	b	0.0658002	0.845149	0.932615	49266	30828.4	29411.1	16181	8685.73	48030700	1.02924
20uE	+0hr	b	0.0781075	0.98072	0.90102	44364	28699.3	27975.2	14482	6944.47	54155500	1.82083
20uE	+0hr	b	0.0579079	0.791963	0.913983	48832	29203.2	27824.3	15484	8191.54	40942900	1.79543
20uE	+0hr	b	0.063017	0.837304	0.914617	44239	28977.3	27784.8	16711	6925.92	43755800	1.63412
20uE	+0hr	b	0.0352225	0.572073	0.908337	31330	20732.5	20256.3	12600	4619.81	17809200	2.67361
20uE	+0hr	b	0.0354756	0.60577	0.861912	47337	28083.1	26628	16529	7276.37	23954800	2.19526
20uE	+0hr	b	0.0655774	0.901324	0.872514	43161	26691.6	25794.7	14842	6385.23	42146100	2.25128
20uE	+0hr	b	0.0537337	0.819257	0.840547	53436	29032.3	27123.4	12426	9717.56	37364600	1.93155
20uE	+0hr	b	0.0546409	0.776679	0.896578	33588	25230.4	25065.7	16958	3876.94	33304100	2.49746
20uE	+0hr	b	0.0658933	0.997925	0.790582	61502	31623.9	29195.7	14246	11281	50471800	1.52417
20uE	+0hr	b	0.069554	0.91836	0.890607	54128	32402	30858.2	17086	8905.07	54305700	1.60155
20uE	+0hr	b	0.0539077	0.76929	0.897074	42865	28093.6	26814.5	15567	6442.75	35791300	2.028
20uE	+0hr	b	0.0495821	0.716807	0.91054	61778	33673	31794	15872	11240.5	40138300	0.975966
20uE	+0hr	b	0.0597642	0.828938	0.891776	54050	31963.2	30841.5	14620	9555.06	46570400	1.3027
20uE	+0hr	b	0.036287	0.585363	0.905509	38545	23806.3	22685.8	13330	6137.7	21116200	2.10339
20uE	+0hr	b	0.0458179	0.672024	0.921418	50173	29106.5	27795.9	14368	8897.55	32046300	0.75375
20uE	+0hr	b	0.075177	0.954946	0.902045	48149	30931.2	29896.2	15932	7874.07	55892800	1.74837
20uE	+0hr	b	0.0490449	0.695346	0.931849	33022	23042.7	22463.2	14747	4590.98	27743400	1.92369
20uE	+0hr	b	0.0510404	0.771808	0.862153	26532	20852.6	20659	15295	2686.66	26044900	2.37066
20uE	+0hr	b	0.0576286	0.81556	0.884681	29803	20766.2	20482.5	12773	3950.83	29550400	1.9482
20uE	+0hr	b	0.0606833	0.891858	0.837339	37514	24769.9	23929.6	14090	5211.62	36610000	1.6295
20uE	+0hr	b	0.0630502	0.824971	0.928617	51071	30673	28698.6	15503	9062.61	45610700	0.809681
20uE	+0hr	b	0.0679499	0.958806	0.839871	62122	34447.6	32584.9	16791	10751.6	56666200	1.59845
20uE	+0hr	b	0.0503403	0.755944	0.872178	54359	31171.3	29507.2	13839	9982.28	37997800	0.960175
20uE	+0hr	b	0.0483936	0.730157	0.879549	40778	24933.6	23881	14569	6451.98	29296900	2.46493
20uE	+0hr	b	0.104706	1.27089	0.845327	46024	29580.4	28786.6	13450	7439.54	75075100	1.73582
20uE	+0hr	b	0.0530008	0.786213	0.867891	47171	28404.7	26742.3	14268	7896.71	36045600	2.3541
20uE	+0hr	b	0.0515209	0.76365	0.876822	42193	26512.6	25330.1	14519	6626.89	32796100	1.4655
20uE	+0hr	b	0.0534522	0.747198	0.918386	49467	29848.9	27998.5	14707	8884.33	37758800	0.99812
20uE	+0hr	b	0.0455581	0.661591	0.932406	36401	23497.8	22839.9	13908	5474.62	26082600	1.14526
20uE	+0hr	b	0.065833	0.908141	0.868214	35419	24602.8	24096.2	15779	4312.38	39733500	2.01541
20uE	+0hr	b	0.035547	0.583566	0.895908	27489	20813	20950.9	13975	2921.71	18128100	2.29364
20uE	+0hr	b	0.0411952	0.628897	0.91721	40574	25222.8	24110.6	15593	5652.12	24970600	1.25854
20uE	+0hr	b	0.0473203	0.709712	0.891458	38941	24906.6	24277.7	14930	5712.72	28841800	2.39773
20uE	+0hr	b	0.0141639	0.372835	0.759317	24050	19180.5	19077.8	14856	2179.96	7211870	3.60143
20uE	+0hr	b	0.0461039	0.702486	0.885125	33663	23778.7	23162.5	15676	4252.07	26418100	2.44989
20uE	+0hr	b	0.0676681	0.854355	0.939943	43128	30071.3	29561	18587	5876.16	49377100	1.99421
20uE	+0hr	b	0.0579465	0.790094	0.916551	41923	26654.5	25491	15484	6369.71	36730000	2.31566
20uE	+0hr	b	0.0596673	0.799536	0.923572	43691	28906.9	28140	17880	6447.1	42175100	1.87099
20uE	+0hr	b	0.0508114	0.734004	0.903844	39562	24778.1	23801.4	14893	6365.4	30848700	2.26145
20uE	+0hr	b	0.107014	1.41008	0.773036	42525	29003.4	28511.8	14734	5905.83	75612000	2.90281
20uE	+0hr	b	0.0542215	0.753812	0.919043	40585	26464.8	25679.6	14798	6050.44	34748300	1.91264
20uE	+0hr	b	0.0649438	0.853045	0.915947	55451	34491.1	33136.8	17963	8647.01	53150700	1.6405
20uE	+0hr	b	0.0452438	0.668434	0.918611	46701	28242.5	27252.4	14891	7779.4	31292700	1.69626
20uE	+0hr	b	0.0497317	0.73884	0.885163	49960	31125.8	29558.9	16870	8087.7	37164200	1.59956
20uE	+0hr	b	0.0527985	0.757636	0.898333	40797	24984	23978	14065	6458.44	31954600	3.26457
20uE	+0hr	b	0.0535447	0.763561	0.899742	50731	29379.8	27754.2	14735	8891.24	37429900	2.18534
20uE	+0hr	b	0.0456911	0.695893	0.888169	34157	24623.9	24111.7	16416	4343.17	27480300	2.57705
20uE	+0hr	b	0.0389203	0.619837	0.896034	36481	22925.5	21602.4	13872	5497.94	21412400	2.02661
20uE	+0hr	b	0.0496611	0.714644	0.914265	54430	31827.3	29943.8	15580	9373.67	37683500	1.82057
20uE	+0hr	b	0.07506	0.954815	0.901234	44312	28452.4	27360.6	15522	7125.55	51811800	1.8553
20uE	+0hr	b	0.0671989	0.894551	0.893553	31420	22923.8	22690.5	13229	4268.56	37113600	1.4453
20uE	+0hr	b	0.0433059	0.671574	0.888018	43150	25753.5	24317.2	14785	7007.76	27195700	2.62876
20uE	+0hr	b	0.054559	0.787386	0.883501	42380	27261.7	26192.6	16123	6068.05	35849100	2.27918
20uE	+0hr	b	0.0495397	0.732809	0.890148	36422	23912.4	23230.4	15146	4944.36	28742700	2.07422
20uE	+0hr	b	0.0737559	0.949099	0.896129	49749	29797.5	28677.3	15988	8125.45	52682000	1.25134
20uE	+0hr	b	0.0571969	0.81948	0.876047	41772	27182.4	26396.5	13774	6814.8	38109700	1.48834
20uE	+0hr	b	0.0797806	1.03627	0.864852	38626	26372.5	25820.4	13827	5607.01	50819800	2.03108
20uE	+0hr	b	0.0640301	0.870218	0.88943	43232	27192.2	26189	15252	6594.12	41794500	1.78437
20uE	+0hr	b	0.0710947	0.894007	0.928328	50042	31658.3	30273.7	16328	8324.74	54230700	1.19417
20uE	+0hr	b	0.0470098	0.689322	0.913806	48793	28309.3	27121.7	15691	7698.95	31847900	1.13513
20uE	+0hr	b	0.0450232	0.663802	0.922012	35828	24334.3	23776.2	15936	4798.15	26913800	2.10198
20uE	+0hr	b	0.0491233	0.790925	0.820114	38988	24166.6	23057.6	13944	5957.13	28226600	1.46225
20uE	+0hr	b	0.0529407	0.76762	0.888241	46974	27722.5	26315.1	15286	7501.41	35401600	1.86433
20uE	+0hr	b	0.0674613	0.967506	0.828324	37551	25149.8	24253.8	13990	5363.3	41069700	1.88056
20uE	+0hr	b	0.0439029	0.653649	0.920736	28437	20517.4	20225.4	13846	3426.92	21851000	2.69256
20uE	+0hr	b	0.0538387	0.778211	0.886032	31085	22166.9	21807.5	14199	4100.2	28794800	2.56494
20uE	+0hr	b	0.0406704	0.620314	0.921987	34134	23423.3	22755.7	13636	4736.06	23048500	0.758047
20uE	+0hr	b	0.0474175	0.730141	0.8677	35058	21836.3	21030.9	13065	5246.16	25133600	2.21632
20uE	+2hr	a	0.018412	0.426984	0.78972	24199	20655.8	21016.4	16174	1848.69	9253780	3.09346
20uE	+2hr	a	0.0485292	0.787971	0.816538	45336	30100	29707.7	17303	6104.84	35367500	1.53743
20uE	+2hr	a	0.0326865	0.563311	0.877638	32080	21712.9	21309.9	13723	4109.47	17500600	3.39739
20uE	+2hr	a	0.0616967	0.967852	0.78016	65535	32324.1	29723.9	11284	12671.5	48292100	2.60366
20uE	+2hr	a	0.0437182	0.67706	0.886405	46974	28186	27170.6	14026	8054.43	30215400	1.77493
20uE	+2hr	a	0.0683852	0.974119	0.830195	49744	32725.6	31794.7	19469	6603.22	53179000	1.74601
20uE	+2hr	a	0.0498053	0.773773	0.846034	38603	27590.7	27323.3	16536	5006.41	32998500	2.42632
20uE	+2hr	a	0.0731606	0.981469	0.861905	42070	30203.3	30060.9	18816	4660.09	54245100	3.27048
20uE	+2hr	a	0.0376317	0.620313	0.875473	45932	27792.2	26840.7	14131	7556.07	25596600	2.01568
20uE	+2hr	a	0.0514602	0.744561	0.898596	40500	26006.7	25534.6	14360	6055.19	32534300	2.03924
20uE	+2hr	a	0.0682098	0.864914	0.933416	52143	32128	31134.5	15991	8775.69	52143800	2.11844
20uE	+2hr	a	0.049235	0.743018	0.874314	38442	27945.4	28201.7	17788	4556.87	33730100	1.81614
20uE	+2hr	a	0.0532575	0.746491	0.917023	42756	27571.1	27443	14603	6553	35787200	1.81558
20uE	+2hr	a	0.107087	1.29076	0.844882	45413	30877	30955	16123	6229.11	80774100	2.58707
20uE	+2hr	a	0.0623494	0.865848	0.878208	58139	34746.8	33548.7	15713	9475.72	52085400	2.08705
20uE	+2hr	a	0.0644012	0.954513	0.814014	56339	35085.2	34758.9	16914	8917.41	53224200	1.99289
20uE	+2hr	a	0.0571547	0.840832	0.853381	39290	28378.7	28307.8	17690	4471.2	39304500	2.42029
20uE	+2hr	a	0.0329425	0.583722	0.851366	33852	25070.6	24969	15706	3822.39	20307100	2.51345
20uE	+2hr	a	0.0843024	1.03	0.90269	49143	33201.1	32951.8	16375	7888.2	67730200	2.45001
20uE	+2hr	a	0.0827096	1.12067	0.819178	51888	34649.6	34125.1	17700	7768.39	68606200	2.70384
20uE	+2hr	a	0.0538685	0.772713	0.892667	50614	31985	30618.2	16999	7651.78	41324700	1.91921
20uE	+2hr	a	0.0457588	0.707648	0.874279	38720	26526.9	26571.8	13879	5932.64	30081500	1.65346
20uE	+2hr	a	0.0538381	0.775452	0.889178	44954	27898.8	26643.4	14327	7121.01	36017400	2.53137
20uE	+2hr	a	0.0554947	0.797769	0.881944	44821	30597.7	29961.9	16800	6261.42	41429300	2.33781
20uE	+2hr	a	0.0596953	0.835119	0.884495	60064	31606.4	29510.5	13781	11864.4	45829300	2.00769
20uE	+2hr	a	0.0464434	0.692736	0.901984	50297	32163.3	31748.5	15600	8707.29	36634000	1.88857
20uE	+2hr	a	0.0732526	0.993589	0.852104	59440	31346.1	29451.2	13851	10967.7	55514000	2.91932
20uE	+2hr	a	0.0543229	0.772499	0.897928	37074	26076.1	26152.3	15274	5146.15	34629000	1.8803
20uE	+2hr	a	0.0353758	0.579924	0.898635	36651	23573.7	23227.7	12301	5384.47	20226200	2.43283
20uE	+2hr	a	0.0387315	0.656236	0.843595	38392	25672	25495	14165	5280.13	24028900	1.47557
20uE	+2hr	a	0.0719155	0.98255	0.85116	53317	32924.4	31681	17036	9342.78	57090900	1.60956
20uE	+2hr	a	0.019001	0.452542	0.760927	36183	28617.7	28917.4	19306	3799.54	12649000	3.21795
20uE	+2hr	a	0.0561452	0.821801	0.862831	49508	33139.1	32701.5	18571	7126.34	44638300	2.68577
20uE	+2hr	a	0.0539567	0.875309	0.788896	39695	26553.4	26820.5	14604	5065.27	35130100	1.98133
20uE	+2hr	a	0.0517789	0.7734	0.868658	47335	32969.2	32243.3	16960	6714.87	40717000	1.50857
20uE	+2hr	a	0.056633	0.842854	0.846145	39284	24249.2	23538.5	13214	6185.1	33609400	2.91396
20uE	+2hr	a	0.0617286	0.904388	0.835194	46466	28403.5	27578.1	13275	7506.26	42889200	2.73797
20uE	+2hr	a	0.034455	0.577261	0.887047	42939	27303.2	27324.2	13596	6685.23	23098500	2.33969
20uE	+2hr	a	0.0534046	0.764286	0.89732	43721	28950.3	28118.8	15979	6878.42	37548600	1.49781
20uE	+2hr	a	0.0680575	0.919267	0.87692	62060	35888.8	34365.8	15552	11960.7	59108900	1.51339
20uE	+2hr	a	0.0111233	0.304966	0.790171	28909	25128	25327.3	20184	2278.89	7136350	1.98378
20uE	+2hr	a	0.0665741	0.905723	0.877052	47414	33251.5	32336.1	23011	5513.11	53501600	2.02281
20uE	+2hr	a	0.0516947	0.77512	0.86579	32877	21023.8	20090.4	12322	4827.6	26448000	3.44314
20uE	+2hr	a	0.0211142	0.40803	0.905403	34431	24425.1	24286.4	13485	5032.65	12505600	1.62292
20uE	+2hr	a	0.0584871	0.795798	0.915633	53660	30909.2	29600	15372	9750.99	44138300	1.75808
20uE	+2hr	a	0.0925373	1.12962	0.875853	55090	30668.1	29172.1	12279	9377.49	68880500	1.7781
20uE	+2hr	a	0.0560395	0.78475	0.902434	41375	26424.3	25797.3	12698	6497.28	35620000	2.63106
20uE	+2hr	a	0.0366302	0.592303	0.900533	52934	26580.7	24743.3	12710	9814.02	23630200	1.58287
20uE	+2hr	a	0.0782185	1.17922	0.750059	48180	31416.2	31102.9	15293	7148.06	59313800	1.56263
20uE	+2hr	a	0.0598212	0.910193	0.812682	42097	30066.2	30365.1	15340	6250.91	44137300	2.22591
20uE	+2hr	a	0.0466825	0.699692	0.89608	47903	29461.6	28557.3	14667	7584.5	33321100	1.98173
20uE	+2hr	a	0.0398606	0.687599	0.820688	39805	26586.6	26644.1	16495	5363.06	26001700	2.68361
20uE	+2hr	a	0.0569163	0.79882	0.895762	51757	31870.3	30472.9	17102	8590.86	44012900	1.90774
20uE	+2hr	a	0.0224994	0.499474	0.771647	27549	22596.4	23125.6	15628	2912.81	12337600	1.94379
20uE	+2hr	a	0.058657	0.80109	0.911345	57077	30707.5	29247.1	13689	10363.9	43911700	1.21773
20uE	+2hr	a	0.0908644	1.10532	0.884284	48878	31843.3	30904.6	17858	7201.43	69928000	2.75302
20uE	+2hr	a	0.0328833	0.658635	0.753626	33771	26544.5	26739.8	17145	3735.29	20518900	2.49334
20uE	+2hr	a	0.0470077	0.758388	0.830562	42444	27422.3	27410.5	13274	6436.23	30685500	2.78633
20uE	+2hr	a	0.0376613	0.661285	0.821659	29459	20070.8	19645.9	12369	3886.25	18926800	2.86488
20uE	+2hr	a	0.0116727	0.328509	0.757501	22660	20011.2	20161.3	15857	1464.31	5322970	3.35066
20uE	+2hr	a	0.0404405	0.696304	0.81827	38452	24859.1	24338.9	14281	5330.31	23839900	1.54674
20uE	+2hr	a	0.0389277	0.625654	0.887815	29649	22037.3	22127.2	13256	3951.84	20979500	2.59861
20uE	+2hr	a	0.0486984	0.793572	0.812658	57135	34889.1	33991.8	16436	9080.82	41134300	1.69095
20uE	+2hr	a	0.033829	0.543073	0.931433	28363	21874.2	21929.6	14817	3285.29	18636800	1.58996
20uE	+2hr	a	0.0477049	0.717832	0.886142	35684	25343.4	25117.2	13405	5336.51	29727800	1.68767
20uE	+2hr	b	0.0715104	0.917311	0.908266	42125	27801.1	27123	15019	6611.48	47873500	2.12456
20uE	+2hr	b	0.0403783	0.651022	0.874287	33393	23198.9	22627.2	16045	4185.41	22920500	2.31877
20uE	+2hr	b	0.0483721	0.699415	0.917936	45917	26130.2	24402.8	14264	7931.88	30232600	1.28779
20uE	+2hr	b	0.0465181	0.686677	0.910919	32946	23616.1	23476.9	13938	4132.99	27394700	2.11389
20uE	+2hr	b	0.0674746	0.892941	0.897611	37259	26072.6	26026.6	15050	4901.64	42811200	2.35714
20uE	+2hr	b	0.0594861	0.808526	0.911452	40563	26118.5	25445.4	14987	6178.52	37845700	2.12597
20uE	+2hr	b	0.023786	0.433573	0.922506	34602	21240.8	20410.3	12046	5557.97	12425900	1.74697
20uE	+2hr	b	0.0615202	0.905554	0.83224	41398	23751.6	22670	11983	6699.96	35437300	2.55152
20uE	+2hr	b	0.0485068	0.741524	0.867416	44773	25927.6	24382.9	13599	7338.07	30776100	2.78142
20uE	+2hr	b	0.0420724	0.652378	0.896706	40285	26381.6	25639.2	14475	6375.16	27041200	1.84005
20uE	+2hr	b	0.0478395	0.823654	0.773743	42538	25032.5	23272.5	12979	7343.02	29062700	2.15489
20uE	+2hr	b	0.00668874	0.214857	0.799031	22291	19907.7	20138.6	15962	1435.82	3483840	1.57113
20uE	+2hr	b	0.0426892	0.646816	0.913234	31066	21122.7	20683.6	13234	4213.33	22221100	2.11623
20uE	+2hr	b	0.0694207	0.911901	0.895769	56887	34234.3	32828.8	16536	9179.45	57684800	1.9886
20uE	+2hr	b	0.0502015	0.73459	0.89588	39523	26785.7	26108.6	16436	5147.36	32437400	2.81055
20uE	+2hr	b	0.0686613	1.0189	0.795844	40407	26641.1	25574.7	14941	6211.54	44490600	2.77091
20uE	+2hr	b	0.0412803	0.650198	0.888383	30080	19331.6	18603.5	11460	4373.13	19293000	3.34101
20uE	+2hr	b	0.0456328	0.672701	0.918009	32055	22484.8	22033.8	14743	4009.16	25205500	2.51996
20uE	+2hr	b	0.0512047	0.748033	0.891463	39180	25196.9	24508.4	12705	6294.34	31269400	2.40568
20uE	+2hr	b	0.105225	1.21444	0.887539	47664	31827.8	31241.2	17733	6918.47	80556200	2.15774
20uE	+2hr	b	0.0478966	0.814334	0.783222	39898	25583.2	24327.3	16082	5667.86	30085800	1.39389
20uE	+2hr	b	0.0557902	0.770133	0.916833	40476	26013.1	25235.8	14943	6007.01	34987700	1.71233
20uE	+2hr	b	0.0451314	0.654847	0.936117	35911	23736.8	23165.8	14228	5265.07	26157900	2.4438
20uE	+2hr	b	0.0460004	0.708829	0.875891	27141	22700	22789.3	16912	2420.77	25787200	2.18728
20uE	+2hr	b	0.0399977	0.647831	0.873065	39939	24846.1	24085.6	13643	6175.8	24001300	1.80535
20uE	+2hr	b	0.049235	0.7313	0.888323	40262	25946	25036.7	14581	5968.75	31290800	2.51345
20uE	+2hr	b	0.0831968	1.03254	0.892578	51893	33100.9	31863.5	16868	8198.14	67029400	1.99417
20uE	+2hr	b	0.0898267	1.10603	0.876977	37839	24088.2	23732.2	13596	5020.1	52897700	1.23539
20uE	+2hr	b	0.041064	0.627116	0.917862	46763	27393.5	26245.4	14214	7906.85	27366100	1.60501
20uE	+2hr	b	0.0569919	0.784111	0.913374	38437	25619.2	24570.3	16366	5368.26	35072800	1.71035
20uE	+2hr	b	0.047952	0.698607	0.913669	44719	27323.9	26123.8	13627	7444.93	31641000	2.11781
20uE	+2hr	b	0.0534727	0.741072	0.926215	43341	26905.8	26061.9	14050	7015.92	34870000	2.15796
20uE	+2hr	b	0.0392091	0.610936	0.91358	29744	21955.2	21606	14544	3334.18	20857400	2.18631
20uE	+2hr	b	0.0429468	0.731335	0.81094	26484	19664.4	19615.1	12000	3319.16	20824600	1.84261
20uE	+2hr	b	0.0692915	0.9143	0.892309	51557	32197.3	31028.9	15062	8813.29	53866000	2.2481
20uE	+2hr	b	0.0565054	0.779677	0.913333	42291	28095.3	27022.6	16991	6067.5	38406300	2.52526
20uE	+2hr	b	0.0424906	0.65419	0.900137	46914	27420.5	25935.7	14850	7492.84	28106000	2.29271
20uE	+2hr	b	0.0435684	0.66461	0.900945	35007	21527.9	20639.1	11808	5269.05	23034800	3.6062
20uE	+2hr	b	0.0506914	0.764108	0.866866	32892	22446.6	21979.9	13433	4387.49	27519500	3.43869
20uE	+2hr	b	0.0541368	0.748514	0.924584	38865	26910.3	26077.9	17122	5063.76	35440900	2.83659
20uE	+2hr	b	0.0701682	0.905101	0.908966	60150	34696.5	32286.9	17333	10772.7	57873800	1.78244
20uE	+2hr	b	0.051965	0.721346	0.933572	60402	35425.6	34216.5	15909	10731.1	44459200	1.58872
20uE	+2hr	b	0.0714692	0.953272	0.873668	42522	29521.3	28639.2	17666	6342.69	50599500	1.95352
20uE	+2hr	b	0.042152	0.632624	0.925873	36725	23520.4	22533.4	12740	5656.39	24367100	2.55573
20uE	+2hr	b	0.0488697	0.728927	0.886801	39093	25224.9	24518.5	14149	5870.27	30219500	2.38519
20uE	+2hr	b	0.0466256	0.769602	0.814018	40465	26184	25004.9	14336	6007.46	30216400	2.46977
20uE	+2hr	b	0.0518285	0.761412	0.882898	34238	23862.5	23564.7	14751	4300.95	30162100	2.05919
20uE	+2hr	b	0.0913759	1.09565	0.895437	55301	34688.2	33554.6	17569	9168.47	76279500	2.54846
20uE	+2hr	b	0.0610573	0.812094	0.923356	40369	27018.7	26429.2	16596	5892.17	40176800	2.2645
20uE	+2hr	b	0.0428591	0.670963	0.882702	49634	27118.6	24942.8	14544	8405.98	27877900	1.67864
20uE	+2hr	b	0.0606925	0.804394	0.928479	42154	26657	25811.5	17204	5865.12	39265800	2.3633
20uE	+2hr	b	0.0435804	0.665581	0.899797	43140	25953.7	24775	13380	7422.62	27562900	2.09232
20uE	+2hr	b	0.0425796	0.682213	0.864367	37565	25125.4	24144.4	14551	5501.2	26331500	1.56298
20uE	+2hr	b	0.0514494	0.805269	0.830737	47272	27904.2	26179.2	13988	8062.15	34461600	2.14706
20uE	+2hr	b	0.0612863	0.820219	0.916494	52989	31643.3	29955.4	15536	9287.77	46832100	1.64077
20uE	+2hr	b	0.0443293	0.683581	0.886111	38007	24818.6	24114.9	14115	5242.12	26655200	2.0212
20uE	+2hr	b	0.0513383	0.73236	0.912123	53317	30415.6	29051.2	15747	8945.36	38354100	1.87177
20uE	+2hr	b	0.0735236	1.02276	0.829838	38518	26069.2	25277.4	16184	5214.65	46168600	2.09083
20uE	+2hr	b	0.0310894	0.519315	0.920721	25820	19914.1	19832.6	13416	3063.71	15493200	2.88303
20uE	+2hr	b	0.0578727	0.899203	0.804654	42305	25450.2	24399.2	14337	6003.87	35808400	2.96902
20uE	+2hr	b	0.0646002	0.883432	0.88132	42800	24992.2	23655.7	12185	7103.97	39537600	2.27577
20uE	+2hr	b	0.0706913	0.932156	0.886965	43006	27086.6	25885.6	14337	7044.61	46426400	2.4513
20uE	+2hr	b	0.0565012	0.82344	0.86475	40469	25638.4	24294.3	14764	6537.41	35329700	1.90813
20uE	+2hr	b	0.0525226	0.776841	0.87307	37224	26672.7	26228.6	16306	5180.94	33874300	1.60275
20uE	+2hr	b	0.0613609	0.89721	0.838528	42032	28948.9	28340.2	18059	5543.19	43191700	1.69253
20uE	+2hr	b	0.0587272	0.80397	0.908804	50941	31311.2	30057.6	17422	8089.76	44555900	1.36831
20uE	+2hr	b	0.0458429	0.705833	0.877601	40016	24250.7	23111.5	13048	6365	27185100	2.45598
20uE	+2hr	b	0.0548194	0.86303	0.808625	41695	26497.1	25519.2	15012	6373.08	35612100	1.2907
20uE	+2hr	b	0.0807413	1.00559	0.898385	38125	26755.4	26726.6	17213	4553.17	52440500	2.08582
20uE	+2hr	b	0.0661929	0.865514	0.914291	40642	26932.3	26113.6	15406	6091	42714600	1.94636
20uE	+2hr	b	0.0469122	0.695387	0.904583	44259	26365.4	25343.7	13817	7352.72	29793000	2.04949
20uE	+2hr	b	0.0323778	0.548953	0.894913	37820	27315.8	26706.4	17889	4783.63	21497500	1.44884
20uE	+2hr	b	0.069917	0.946125	0.867477	39928	24608.8	23905.6	13851	6145.23	41761200	1.83796
20uE	+4hr	a	0.0336998	0.560719	0.899824	32041	19468	18294.1	11563	4945.79	16080600	1.41598
20uE	+4hr	a	0.031172	0.565311	0.847304	26804	17060.4	16305.7	10759	3825.28	12931800	3.53239
20uE	+4hr	a	0.0356407	0.591791	0.885007	28511	21899.2	21869.8	14884	3155.14	18920900	2.71463
20uE	+4hr	a	0.0264015	0.510303	0.84025	29610	20185.9	19760	13071	3967.9	13221800	2.56636
20uE	+4hr	a	0.0268819	0.49627	0.874459	34190	19480.1	18517.6	11237	5677.63	12817900	2.67521
20uE	+4hr	a	0.0526155	0.842293	0.806177	29940	19269.5	18788	12091	3885.4	24838400	2.84687
20uE	+4hr	a	0.0284005	0.535557	0.840547	36065	19671.4	18629.8	10676	6390.16	13553600	2.34819
20uE	+4hr	a	0.0413227	0.656345	0.880665	31579	21833.2	21330.9	13408	4367.64	21855100	2.2074
20uE	+4hr	a	0.0251846	0.463426	0.89659	41337	23408.3	22267.6	11334	7044.27	14138600	2.35619
20uE	+4hr	a	0.0166443	0.409143	0.770524	18703	15192.7	15259.5	11723	1348.21	6487270	3.15135
20uE	+4hr	a	0.0332099	0.565817	0.883053	50498	26189.7	23764	12671	9288.37	20925500	1.49591
20uE	+4hr	a	0.0169662	0.353265	0.903871	22633	18551	18531.5	15048	1782.72	7865620	3.2132
20uE	+4hr	a	0.0334913	0.654472	0.76774	26698	20368	20622.4	13270	3008.43	16212900	2.75203
20uE	+4hr	a	0.0249415	0.467446	0.88315	35501	19871.8	18642.3	10766	6097.63	12121800	3.55237
20uE	+4hr	a	0.0363757	0.606137	0.875899	26635	22727	22913.2	17065	2058.7	20477000	3.25053
20uE	+4hr	a	0.0429462	0.651739	0.90997	29657	20347.5	20085.5	12879	3997.26	21507300	2.98789
20uE	+4hr	a	0.0314416	0.55916	0.861557	25905	19057.1	18565.4	13192	2835.46	14940700	3.55671
20uE	+4hr	a	0.0525416	0.81832	0.829016	35005	22685.5	21688.3	11399	5671.57	28833200	2.0436
20uE	+4hr	a	0.0288253	0.507421	0.895979	35398	22046.6	20957.2	13737	5167.98	15587000	1.88904
20uE	+4hr	a	0.0185068	0.405474	0.834468	20728	15871.1	15626.5	11671	2034.92	7348320	1.88965
20uE	+4hr	a	0.0472092	0.752545	0.839401	32278	23543.5	23403.2	14872	3985.05	27357600	2.67451
20uE	+4hr	a	0.0303595	0.554245	0.849139	31900	19184	18202.5	11439	4972.1	14100200	4.11075
20uE	+4hr	a	0.0420878	0.710074	0.824046	29988	22431.3	22395.7	16082	2915.12	23037000	2.62281
20uE	+4hr	a	0.0404732	0.64313	0.886402	36596	22843.1	21674.9	14852	5185.72	22797400	3.93864
20uE	+4hr	a	0.0282253	0.533467	0.840367	26648	20800.9	20965.7	15198	2526.89	14373400	2.55511
20uE	+4hr	a	0.0226314	0.452246	0.85556	25978	18236.5	17912.6	12208	3068.5	10157800	1.79536
20uE	+4hr	a	0.0460824	0.692906	0.897085	36852	23213.5	22161.9	12057	5874.97	25999100	1.60038
20uE	+4hr	a	0.031549	0.543125	0.889012	30779	18554.3	17518.4	11002	4929.62	14286800	2.92646
20uE	+4hr	a	0.0411269	0.664613	0.866961	43819	23782.2	22057.8	11962	8060.18	23948700	2.83495
20uE	+4hr	a	0.0418023	0.664926	0.876013	46802	24345.3	22174.7	11467	8495.33	24564400	2.19479
20uE	+4hr	a	0.0581976	0.824614	0.880718	47900	27220.1	25660.4	12801	8714	38652600	1.38123
20uE	+4hr	a	0.0358022	0.604945	0.868376	39660	21487.7	19922.3	11178	7062.24	18801800	3.12171
20uE	+4hr	a	0.0228706	0.439115	0.887341	40507	22885.5	21389.6	11641	6781.14	13113400	3.0398
20uE	+4hr	a	0.04979	0.74892	0.87393	34760	22451	21725.7	12788	5503.62	27322900	1.94937
20uE	+4hr	a	0.0366929	0.620977	0.859931	42370	23656.9	22076.6	12478	7306	21007300	3.83655
20uE	+4hr	a	0.0277535	0.496403	0.893021	24212	18280	18377.1	12801	2800.3	12357300	2.40862
20uE	+4hr	a	0.0483574	0.770727	0.832835	29149	21586	21604.3	13948	3038	25924800	1.68405
20uE	+4hr	a	0.042884	0.728028	0.813829	31821	23059.9	22639.4	14579	3707.4	24097500	3.11107
20uE	+4hr	a	0.0410683	0.702114	0.819875	52564	26134.7	24114.6	10971	9685.82	26134700	3.00906
20uE	+4hr	a	0.0579287	0.847234	0.854562	42665	24702.2	23386.2	12355	7343.66	34558300	2.85761
20uE	+4hr	a	0.0238053	0.443065	0.903233	26018	19254.2	19274.2	11967	3405.27	11244500	2.20282
20uE	+4hr	a	0.0249579	0.490378	0.842219	26508	19448.4	19330.3	12312	3471.4	11805200	2.36737
20uE	+4hr	a	0.033062	0.572881	0.869572	45319	22577.9	20394.8	11406	8265.47	18175200	2.18238
20uE	+4hr	a	0.038911	0.630359	0.880936	32297	23160.5	22862.9	15145	3866.34	21956100	2.74218
20uE	+4hr	a	0.0412065	0.649284	0.888572	33159	22000	21557.7	13549	4518.58	21736000	2.12434
20uE	+4hr	a	0.0454797	0.685078	0.899406	43106	26117.3	25112.6	13277	7056.37	28781300	1.81564
20uE	+4hr	a	0.0440213	0.684592	0.8807	36962	24041.9	23125	14831	5039.43	25292100	2.59576
20uE	+4hr	a	0.0417479	0.643537	0.904344	31734	20735.8	20262.2	12776	4575.02	21275000	1.89545
20uE	+4hr	a	0.0233872	0.49953	0.791725	25776	16971.2	16536.4	10675	3650.41	9690540	1.64126
20uE	+4hr	a	0.0239413	0.462578	0.868423	34820	21265.6	20134	12720	5353.21	12482900	2.80822
20uE	+4hr	a	0.0429873	0.699983	0.847794	51678	25704.6	23301.3	12470	9330.54	26887000	1.99143
20uE	+4hr	a	0.0443887	0.743421	0.815513	40617	22608.7	21057.9	13659	6397.89	24485200	3.2417
20uE	+4hr	a	0.036328	0.604784	0.877091	37002	23213.3	22175.1	13472	5617.66	20543800	2.99344
20uE	+4hr	a	0.0454144	0.712293	0.864214	60256	29226.5	26290.8	13251	11155.3	31652200	1.6618
20uE	+4hr	a	0.0512787	0.803236	0.830996	57410	29006.9	26431.2	13304	10505.7	36084600	2.14671
20uE	+4hr	a	0.0432955	0.675508	0.882705	55695	27566.1	25101.5	12809	10152.2	28889300	1.73243
20uE	+4hr	a	0.0290438	0.555969	0.821869	28292	22967.8	23153	17059	2492.34	16628700	2.85931
20uE	+4hr	a	0.017211	0.383042	0.841603	22130	15694.4	15237.7	11991	2488.91	6701520	3.77013
20uE	+4hr	a	0.0488275	0.766814	0.842501	30355	19732.8	19071.5	11331	4135.46	23304400	3.68942
20uE	+4hr	a	0.0291011	0.540599	0.846348	26004	21043	20955.9	17008	2000.47	15319300	1.84638
20uE	+4hr	b	0.0231848	0.455492	0.863254	27773	16487.1	15587.6	10372	4331.82	9496590	3.34688
20uE	+4hr	b	0.011963	0.288742	0.876061	17078	13482.8	13190.5	10719	1486.94	4098780	3.96433
20uE	+4hr	b	0.0185642	0.378602	0.895542	24478	15234.3	14540.2	9729	3716.32	7053480	3.36538
20uE	+4hr	b	0.0157086	0.346403	0.875644	18384	14707.3	14732.6	10904	1814.38	6074130	4.27037
20uE	+4hr	b	0.0115087	0.283506	0.869505	16815	14596.5	14447.9	12216	1130.98	4276760	4.12811
20uE	+4hr	b	0.0360755	0.595582	0.886511	30577	19200.4	18100.4	11463	4962.5	16704300	2.1171
20uE	+4hr	b	0.0261779	0.519517	0.82068	26012	16735.9	16022.2	10236	3850.91	10727700	2.984
20uE	+4hr	b	0.00541152	0.184664	0.807201	15666	14081.8	14081.3	12628	618.272	2337580	1.83623
20uE	+4hr	b	0.0362157	0.613235	0.863221	28128	19907.9	19593.9	12569	3541.4	17558800	2.75185
20uE	+4hr	b	0.0231886	0.470837	0.835211	30792	17130.5	15870.4	9938	5149.86	9747280	3.29697
20uE	+4hr	b	0.0274722	0.494105	0.891101	24041	17532.5	17231.4	11992	2878.12	12044800	3.04079
20uE	+4hr	b	0.0304652	0.525638	0.897428	30289	18863.8	17977.7	11314	4780.47	13996900	2.8171
20uE	+4hr	b	0.0445126	0.697269	0.871109	31487	21071.9	20555.9	11649	4715.56	23115800	1.81101
20uE	+4hr	b	0.0311016	0.549763	0.869956	27825	19419.2	19037.7	12412	3328.52	14991600	2.58941
20uE	+4hr	b	0.0416471	0.659671	0.880806	28407	19807.5	19275.9	12296	4134.99	19985800	2.28513
20uE	+4hr	b	0.0295063	0.52213	0.8844	23323	17433.3	17209.9	11927	2644.64	12569400	3.49271
20uE	+4hr	b	0.0462949	0.722146	0.863406	33295	20152.1	19201.3	11440	5132.78	22792000	3.70726
20uE	+4hr	b	0.0274338	0.52654	0.835431	24040	16939.4	16680	11252	2971.46	11484900	2.87739
20uE	+4hr	b	0.0135385	0.319129	0.860792	21283	16578.5	16359.5	11952	2256.31	5968270	4.35581
20uE	+4hr	b	0.00656872	0.199878	0.848607	20527	18426.4	18333.4	16243	1012.47	3169330	3.32708
20uE	+4hr	b	0.0429531	0.657932	0.901501	38012	24338	23604.1	14809	5691.84	25749600	1.67083
20uE	+4hr	b	0.0601626	0.857344	0.866058	26914	19153.8	18913.7	13158	2975.65	28136900	3.31918
20uE	+4hr	b	0.00845058	0.222778	0.900608	22431	16364.5	16101.2	11710	2523.83	3469270	2.07973
20uE	+4hr	b	0.036979	0.675338	0.794815	25088	19130.3	19167.9	12633	2577.71	17542500	2.83779
20uE	+4hr	b	0.0233707	0.439213	0.900031	30778	19454.8	18684	12310	4576.49	11186500	1.68064
20uE	+4hr	b	0.0332155	0.568196	0.879455	40020	22938	21371.2	12532	6498.48	18098100	2.73067
20uE	+4hr	b	0.00929802	0.248528	0.860403	22792	18864.2	18910.8	14758	1962.75	4489680	1.83518
20uE	+4hr	b	0.0363186	0.587227	0.903159	27002	18480.9	17876.8	12522	3474.38	16503400	2.32636
20uE	+4hr	b	0.0154103	0.335335	0.893058	19352	17177.1	17305.8	14838	912.139	6630370	2.9648
20uE	+4hr	b	0.0346982	0.570125	0.902372	40385	23073.3	21787	12734	6882.87	19289300	2.32755
20uE	+4hr	b	0.0422718	0.675213	0.869114	27839	18146.8	17500.2	11086	4008.58	18781900	3.60654
20uE	+4hr	b	0.0415565	0.678639	0.854945	28469	21679.2	21474.5	15394	2896.22	22199600	4.07295
20uE	+4hr	b	0.0355191	0.572214	0.913202	31210	19709.9	18848.8	12023	5020.01	17127900	1.71296
20uE	+4hr	b	0.0305532	0.55214	0.855998	23364	17644.5	17431.7	12540	2608.82	12951000	2.39039
20uE	+4hr	b	0.00594786	0.185287	0.856801	17698	16178.8	16254.7	14297	834.041	2718040	2.90743
20uE	+4hr	b	0.035155	0.606132	0.8562	29781	21242.3	20666	15163	3301.46	18268400	3.73539
20uE	+4hr	b	0.0227663	0.443207	0.876474	24631	17320.2	16996.8	11331	2992.47	10063000	4.31664
20uE	+4hr	b	0.066204	0.908718	0.870919	27099	19593.8	19154.6	13189	3314.33	31859500	2.71877
20uE	+4hr	b	0.0274644	0.525272	0.83807	29563	18037	16901.5	11433	4565.57	12012600	2.81746
20uE	+4hr	b	0.0102353	0.253238	0.900235	17125	15155.9	15197.8	12587	1199.6	4152730	2.51976
20uE	+4hr	b	0.0481314	0.715252	0.894631	26363	19922.7	19860	13453	3078.96	23349400	2.52637
20uE	+4hr	b	0.0374052	0.623714	0.867201	32985	22231.4	21513.3	15135	4144.29	20030500	4.11631
20uE	+4hr	b	0.0391587	0.617699	0.902801	29215	23095.6	22790.6	16036	2909.84	22194800	2.5065
20uE	+4hr	b	0.0325659	0.543496	0.907394	23822	16106.8	15563.1	10940	3038.07	13014300	2.79693
20uE	+4hr	b	0.0377501	0.626924	0.868057	41947	22578.8	21061.8	11038	7696.09	20524100	2.31811
20uE	+4hr	b	0.0206467	0.430986	0.844479	31890	17490.4	16509.2	10152	5336.39	8937600	2.45748
20uE	+4hr	b	0.0716948	1.00957	0.826683	30391	21315	21081.6	11428	4524.09	37216000	1.96473
20uE	+4hr	b	0.026864	0.475428	0.912389	23609	17749.4	17713.3	13291	2283.73	11696800	1.93706
20uE	+4hr	b	0.044307	0.723887	0.836491	24651	19159.1	18950.6	14437	2355.6	21055800	3.11082
20uE	+4hr	b	0.0311232	0.569092	0.840797	23774	18066.1	17839.5	12824	2303.02	13585700	3.66372
20uE	+4hr	b	0.0341804	0.559799	0.909851	28776	20026.4	19654.8	12776	3930.08	17122600	2.33303
20uE	+4hr	b	0.0442603	0.675226	0.896145	21773	17152.8	17036	12206	2496.15	18422100	3.03255
20uE	+4hr	b	0.0379025	0.615529	0.886504	19034	15050.5	15033.4	11132	1742.02	14267800	2.75684
20uE	+4hr	b	0.0177545	0.359667	0.915071	15795	13100.4	12890.5	10492	1373.54	5973770	2.71755
20uE	+4hr	b	0.0291578	0.602231	0.76072	22221	17440.9	17415	12870	2269.39	12574900	2.66562
20uE	+4hr	b	0.036177	0.59035	0.896044	26676	17458.8	16836.4	11581	3657.12	15381200	2.60994
20uE	+4hr	b	0.0390309	0.611158	0.91048	29054	20521.7	20086.3	12967	3954.42	19475000	1.89198
20uE	+4hr	b	0.032466	0.558382	0.881397	30899	18560.8	17770.2	11301	4982.54	14774400	2.8415
20uE	+4hr	b	0.0337129	0.610715	0.826373	31815	20095	19205.9	11453	4707.5	16216700	2.63494
20uE	+4hr	b	0.0412576	0.666563	0.866255	35058	24586.9	24136.6	15524	4559.02	24808200	2.65671
20uE	+4hr	b	0.0433448	0.66543	0.896754	24871	19770.4	19772.2	12896	2620.91	20818200	2.78792
20uE	+4hr	b	0.0292064	0.50732	0.904039	26014	17512.6	17004.7	11355	3630.63	12539000	2.73608
20uE	+4hr	b	0.0193611	0.456117	0.764469	20413	17084.4	17185.2	13931	1379.4	8354260	2.69452
20uE	+4hr	b	0.0170444	0.355173	0.901775	18934	15662.6	15445.6	13080	1507.33	6562630	3.41346
20uE	+6hr	a	0.0180915	0.363278	0.917406	28813	17346.6	16624.1	9735	4938.49	7493720	0.701858
20uE	+6hr	a	0.0205941	0.400443	0.907343	32646	18259.3	17018.3	10335	5483.32	9166190	1.29065
20uE	+6hr	a	0.0163027	0.33985	0.914892	27436	16764.9	16092.2	9904	4462.9	6504800	1.41414
20uE	+6hr	a	0.0109665	0.262573	0.909099	20027	13496.7	12913	9386	2749.28	3725090	1.50915
20uE	+6hr	a	0.0275167	0.46935	0.939114	41664	22642.4	20855	12035	7708.57	15147800	0.433719
20uE	+6hr	a	0.0120686	0.273074	0.931772	20972	13943.5	13601.8	9348	3010.44	4113320	1.48383
20uE	+6hr	a	0.0215732	0.402817	0.930365	33571	18210.4	16551.3	10860	5600.34	9924680	0.669728
20uE	+6hr	a	0.0257176	0.458681	0.918601	36931	19804	18134.6	11061	6237.57	12397300	1.06412
20uE	+6hr	a	0.0187975	0.369314	0.925736	32254	17549.2	15980.6	10034	5506.67	8300760	0.661997
20uE	+6hr	a	0.0362067	0.582947	0.907919	45187	24053.5	22451.3	12674	7912.42	20782300	0.751641
20uE	+6hr	a	0.0292105	0.487543	0.9408	43549	24000.6	22547.6	12215	7544.64	17136400	3.33261
20uE	+6hr	a	0.0202267	0.408175	0.879537	29143	17602.7	16715.8	10960	4235.34	8766150	2.76426
20uE	+6hr	a	0.0223063	0.415618	0.922021	38830	20176.3	17970	10447	6889.57	11036400	0.551999
20uE	+6hr	a	0.0215186	0.406669	0.919998	29333	17754.5	17254	10669	4919.3	9125820	1.82317
20uE	+6hr	a	0.0335062	0.542772	0.926013	48525	25559.6	23834.1	12014	9060.8	20677700	0.483674
20uE	+6hr	a	0.0250932	0.477709	0.867677	38356	20053.8	18657.4	10415	6775.13	12112500	1.94259
20uE	+6hr	a	0.0260189	0.47306	0.897623	38107	20452.3	18840.5	10715	7006.13	13334900	1.62082
20uE	+6hr	a	0.00904777	0.245105	0.856693	19524	12835.2	12164.3	8348	2638.16	2913590	2.56822
20uE	+6hr	a	0.0248816	0.442707	0.931009	41342	21329.5	20064.5	10754	7478.35	12925700	0.433679
20uE	+6hr	a	0.0345435	0.561203	0.913991	40982	22546.1	21225.4	11950	7199.82	18893700	1.93987
20uE	+6hr	a	0.0219771	0.431273	0.879791	34166	18339.5	16778.8	9937	5647.53	9609890	1.07095
20uE	+6hr	a	0.0167744	0.347121	0.912924	28784	16844.6	16139	9572	4854.8	6805220	1.72341
20uE	+6hr	a	0.0166374	0.354041	0.890199	25882	15521.9	14630.9	9895	3847.52	6317420	1.36706
20uE	+6hr	a	0.0206953	0.393151	0.927199	33839	18807.7	17678.5	10581	5951.76	9554310	1.02695
20uE	+6hr	a	0.0413199	0.639673	0.903578	65535	31366	28773.8	13236	12626.8	30738700	0.454321
20uE	+6hr	a	0.0230649	0.430988	0.909189	35205	19145.8	17653.9	10619	5926.35	10836500	0.842872
20uE	+6hr	a	0.0217899	0.394802	0.955598	27519	16820.8	16091	10817	3956.91	8982330	0.367086
20uE	+6hr	a	0.0233827	0.426975	0.926145	24795	16583	15837.2	10890	3523.73	9601560	1.00827
20uE	+6hr	a	0.0165824	0.353605	0.889332	30819	18543.3	17767.8	10969	4878.51	7676930	0.930917
20uE	+6hr	a	0.0121886	0.290909	0.880432	21662	13990.6	13542.8	9446	3082.9	4267140	1.41536
20uE	+6hr	a	0.0170324	0.360392	0.888298	26361	16094.6	15281	9827	4084.36	6727520	1.84884
20uE	+6hr	a	0.0191485	0.371184	0.932504	30678	17446.6	16184.7	10143	5057.84	8287150	0.369527
20uE	+6hr	a	0.0183469	0.356702	0.943092	34236	18530.4	17234.4	9965	6112.71	8357220	0.538167
20uE	+6hr	a	0.0213138	0.393597	0.94451	32770	18544.1	17357.2	10694	5567.78	9698580	0.525134
20uE	+6hr	a	0.0254114	0.45415	0.920387	42156	21680.6	19677.4	11483	7441.01	13507000	0.548042
20uE	+6hr	a	0.0159897	0.339261	0.904711	29763	16156.9	14583.8	9334	4905.09	6446600	1.15438
20uE	+6hr	a	0.0219138	0.447378	0.84649	34162	18510.7	17181	10686	5635.81	9995790	2.04485
20uE	+6hr	b	0.0260032	0.49521	0.857128	32619	17990.2	16611.9	10604	5375.88	11513800	1.52168
20uE	+6hr	b	0.034551	0.57896	0.886088	35636	21047.1	20262.3	11243	5995.59	17700600	1.77431
20uE	+6hr	b	0.0235518	0.453044	0.877055	27938	17031	16349.5	10382	4436.6	9622490	2.1882
20uE	+6hr	b	0.0282298	0.507846	0.882858	39549	20891.7	19497.5	11006	7001	14498800	1.83306
20uE	+6hr	b	0.037096	0.6238	0.862297	52594	25820.9	23376.5	10616	10036.9	22774000	0.803228
20uE	+6hr	b	0.0500116	0.733216	0.895295	65535	31634.3	28765	13896	12542.9	37961200	0.667936
20uE	+6hr	b	0.0315575	0.547064	0.88277	46915	23802.9	21398.2	11821	8777.47	18018800	1.2171
20uE	+6hr	b	0.0320857	0.546633	0.893297	45639	23524.5	21339.7	12165	8321.49	18302100	0.812458
20uE	+6hr	b	0.0294897	0.514603	0.896999	46043	23082.7	21136.8	11100	8535.37	16504100	0.73168
20uE	+6hr	b	0.0381505	0.633929	0.864523	26349	17773	17110	11005	3674.04	16884300	2.50313
20uE	+6hr	b	0.0299581	0.5183	0.900007	37009	20497.9	19041.4	11152	6305.43	14738000	1.0752
20uE	+6hr	b	0.0225785	0.430304	0.897785	33480	18497.8	17326	10601	5581.32	10081300	1.35471
20uE	+6hr	b	0.0300163	0.519068	0.89984	35665	19992.1	18649.8	11416	6077.04	14694200	1.29752
20uE	+6hr	b	0.0236584	0.433009	0.920401	35532	19290.6	17781.1	11312	6078.68	11130700	0.56258
20uE	+6hr	b	0.0178884	0.355029	0.931684	23619	15254.2	14690.6	10287	3452.96	6803390	1.00642
20uE	+6hr	b	0.0293582	0.49949	0.921389	34062	19902.4	17947.8	11661	5684.32	14608400	0.65613
20uE	+6hr	b	0.0188569	0.382595	0.895483	26076	15682	14826.6	10096	3971.52	7166650	2.14766
20uE	+6hr	b	0.0278639	0.502957	0.883719	31810	18458.2	17266.6	11137	5099.83	12533100	1.29297
20uE	+6hr	b	0.0238612	0.451389	0.887962	37564	19439.6	17597.2	10460	6752.36	11488800	1.11086
20uE	+6hr	b	0.0336738	0.560811	0.899212	48966	24401.2	21934.9	12042	9243.2	20253000	0.60961
20uE	+6hr	b	0.0296062	0.514763	0.89908	53238	25140.3	23136.8	12222	10107.7	17824500	0.754495
20uE	+6hr	b	0.0287607	0.507104	0.8952	40762	21157.9	19721.2	11156	7200.85	14577800	1.58006
20uE	+6hr	b	0.0282291	0.505326	0.887246	45530	22518.5	20221.5	11548	8383.56	15312600	0.518029
20uE	+6hr	b	0.0241236	0.469363	0.860207	37410	19052	17705.6	10475	6561.51	11297800	2.66107
20uE	+6hr	b	0.034011	0.616347	0.823642	32190	18926.4	17745.3	10051	5365.29	15690000	2.75956
20uE	+6hr	b	0.0322947	0.561642	0.873196	33181	19566.5	18154.2	11331	5535.8	15398900	1.72044
20uE	+6hr	b	0.0336694	0.577595	0.873006	35587	20293.5	19110.6	11703	5929.06	16640600	0.737431
20uE	+6hr	b	0.0274598	0.484932	0.907684	40772	21543.5	19705	11572	7634.06	14757300	0.596083
20uE	+6hr	b	0.036152	0.596212	0.886826	47873	25263.7	22998.8	12465	8820.97	21448900	2.33196
20uE	+6hr	b	0.0237191	0.444587	0.897965	34341	18727	17475.2	10687	5818.7	10842900	1.45348
20uE	+6hr	b	0.0549518	0.791571	0.883044	59729	31828.4	28958.4	13766	11883.7	41886200	0.758934
20uE	+6hr	b	0.0565846	0.784027	0.909115	44162	26185.4	24599.6	13978	7569.88	35324100	1.82307
20uE	+6hr	b	0.0340549	0.578236	0.878682	51344	25052.3	22667.2	11907	9742.5	20668100	0.993339
20uE	+6hr	b	0.0269316	0.497681	0.873054	43089	21580.5	19674.4	11118	7881.63	13984200	1.22355
20uE	+6hr	b	0.0290091	0.547754	0.833531	44604	21805.7	19630.2	11056	8119.82	15111400	2.37432
20uE	+6hr	b	0.0300777	0.533865	0.87609	35499	20142.2	19021.6	11389	5842.62	14341200	0.947898
20uE	+6hr	c	0.0288211	0.497849	0.913117	39991	21444.7	20012.4	11819	7039.56	14796800	1.17535
20uE	+6hr	c	0.0256254	0.462566	0.908707	34068	19183	17749	11206	5756.42	11970200	1.34761
20uE	+6hr	c	0.0293637	0.486676	0.945769	29057	18527	17807.3	11646	4590.83	13209800	0.663658
20uE	+6hr	c	0.030722	0.51507	0.920981	40363	22057.1	20451.3	12193	6991.12	16123800	1.65656
20uE	+6hr	c	0.0250987	0.452824	0.915495	43894	22344	20669.8	11248	8361.52	13540500	0.681685
20uE	+6hr	c	0.0273356	0.497212	0.882595	35832	20086.8	19052.8	11452	6292.76	13197000	0.925829
20uE	+6hr	c	0.0314295	0.52859	0.91115	26551	17494.2	16845	11138	4037.18	13488000	1.11543
20uE	+6hr	c	0.0384513	0.600167	0.917952	44180	24589.9	22746.6	12876	8432.12	23385000	1.41824
20uE	+6hr	c	0.0174788	0.36846	0.883965	29606	16419.7	15187.2	9896	5014.82	7126140	2.6998
20uE	+6hr	c	0.0303652	0.511799	0.919678	47456	24023.2	21763.1	12237	9302.58	18161500	0.704723
20uE	+6hr	c	0.0312961	0.520296	0.923054	30275	18888.6	18040.1	11977	4614.84	14374200	1.75632
20uE	+6hr	c	0.0202868	0.408864	0.879793	27664	16319.4	15588.5	10196	4273.05	8045460	1.52334
20uE	+6hr	c	0.0268539	0.489153	0.886567	37805	19989.1	18684.4	10993	6706.88	13112800	2.06992
20uE	+6hr	c	0.0226498	0.432905	0.894268	39125	20170.2	18597.6	10555	7005.74	10831400	1.46605
20uE	+6hr	c	0.02249	0.434526	0.886738	33224	18250.2	16957.5	10459	5718.1	10001100	1.03949
20uE	+6hr	c	0.0262302	0.465769	0.916604	40390	21144.1	19507.8	11289	7420.02	13659100	1.53468
20uE	+6hr	c	0.0183428	0.358608	0.937941	26700	16136.2	15251.7	10067	4226.84	7325830	0.715108
20uE	+6hr	c	0.0271127	0.480952	0.907467	39843	21205.2	19676.7	10878	7061.42	13528900	1.97374
20uE	+6hr	c	0.0415892	0.657608	0.882749	42171	23464.1	21643.6	11874	7419.06	24027200	0.9662
20uE	+6hr	c	0.0248593	0.468794	0.878676	42054	20854.7	19241.9	10978	7680.8	12637900	1.47674
20uE	+6hr	c	0.0324245	0.534574	0.919866	52997	26365.6	24269.8	12480	9938.72	19879600	0.854351
20uE	+6hr	c	0.0320887	0.515144	0.94796	31463	19905.4	19010.1	12016	5009.98	15506300	0.490017
20uE	+6hr	c	0.031524	0.529566	0.911292	44591	23344	21304.2	11882	8397.54	17998200	1.29442
20uE	+6hr	c	0.0383865	0.607045	0.906531	47815	25701.6	23084.2	12673	9175.67	23876700	0.903171
20uE	+6hr	c	0.0333987	0.55745	0.899699	50474	25170.4	22926.1	12723	9424.26	20186700	1.69222
20uE	+6hr	c	0.0309839	0.509733	0.935905	39267	21929.3	19814	11964	6973.63	16732000	0.650797
20uE	+6hr	c	0.0251679	0.451157	0.920564	37092	19931	18279.1	11223	6385.58	12297400	1.35564
20uE	+6hr	c	0.0263756	0.485043	0.883431	42250	20961.8	19419.8	10895	7561.8	13331700	2.34724
20uE	+6hr	c	0.0292245	0.506307	0.906224	44735	22859	21083.1	11802	8132.51	15864100	1.06668
20uE	+6hr	c	0.0316447	0.557022	0.868586	34620	19825.7	18782.2	10958	5948.98	15464000	1.01339
20uE	+6hr	c	0.0273946	0.482235	0.911314	44859	22735.7	20886	11521	8656.95	15301100	0.81042
20uE	+6hr	c	0.0244863	0.449237	0.907731	31099	18466.8	17254.5	11085	5059.9	10876900	2.1671
20uE	+6hr	c	0.0316939	0.511641	0.946606	31080	19629.2	18963.9	12180	5050.89	15016400	1.30023
60uE	-2hr	a	0.0308435	0.576024	0.825694	24223	18612.8	18694.1	13104	2514.66	14313200	3.24444
60uE	-2hr	a	0.0401562	0.727113	0.779921	25190	18953.5	18785.8	12567	2690.45	18877700	2.51739
60uE	-2hr	a	0.017783	0.394568	0.835024	20256	15855	15979	11637	1976.59	7325000	2.42519
60uE	-2hr	a	0.0494816	0.733246	0.888922	29336	22428	22439	14961	3107.04	26823900	1.87845
60uE	-2hr	a	0.0385712	0.769389	0.717541	27822	20319.6	20236.6	14154	2844.03	19669400	3.04797
60uE	-2hr	a	0.0406808	0.679268	0.842111	29443	22043.9	22013.6	14572	3439.34	21757400	2.42404
60uE	-2hr	a	0.0539297	0.836694	0.82503	33967	23629.9	23150.7	15096	4244.56	31215100	3.36216
60uE	-2hr	a	0.0305918	0.503983	0.938581	28475	21179	20885.4	15141	3569.69	15757200	2.04131
60uE	-2hr	a	0.0432362	0.715854	0.832195	25703	19609.3	19792.6	12347	2968.7	20923100	2.92467
60uE	-2hr	a	0.0362454	0.585798	0.904145	34345	23489.5	22829.4	13764	4945.85	20764700	1.59051
60uE	-2hr	a	0.0400499	0.687447	0.823466	28361	19679.9	19528.1	11654	3547.71	19345300	2.35582
60uE	-2hr	a	0.0528273	0.775014	0.878511	38517	25224	24616.2	14236	5485.93	32311900	2.39802
60uE	-2hr	a	0.0322671	0.550011	0.891155	26454	20400.5	20418	13187	2757.68	16055200	2.27632
60uE	-2hr	a	0.0586975	0.809538	0.902249	30182	22894.4	22955.9	14594	3521.35	32899300	1.87398
60uE	-2hr	a	0.0423354	0.660568	0.889273	31029	22725.8	22541.7	14986	3443.61	23566600	2.33621
60uE	-2hr	a	0.0728001	1.03805	0.812245	37801	25950.3	25422.7	15737	4962.16	45413000	2.81894
60uE	-2hr	a	0.0172242	0.364085	0.885879	28881	20022.5	19981.6	12616	3924.47	8649710	1.4816
60uE	-2hr	a	0.0745543	1.06793	0.80215	32403	22995	22901	13773	3822.25	41988800	1.62258
60uE	-2hr	a	0.0298425	0.509644	0.912936	30915	21262.3	20715.7	13159	4275.17	15797900	1.50155
60uE	-2hr	a	0.0530832	0.942043	0.725079	27369	21612.3	21624.8	15679	2521.91	28420200	1.67625
60uE	-2hr	a	0.0612813	0.813124	0.924442	31136	23222.2	22978.8	14517	4011.91	34926200	1.74124
60uE	-2hr	a	0.0584303	0.832967	0.874209	31517	23087.7	22968.9	14676	3670.7	33315500	2.47854
60uE	-2hr	a	0.0668	0.904535	0.88019	34446	24245.1	23799.2	14911	4524.58	39470900	2.26622
60uE	-2hr	a	0.0643628	0.922251	0.842154	36221	25893.6	25877.2	16892	4268.92	40937800	2.85824
60uE	-2hr	a	0.0458579	0.75728	0.818158	23895	18121.9	17961.9	12151	2531.48	20224000	2.82049
60uE	-2hr	a	0.0482005	0.758555	0.844368	34005	25388.7	25397.3	16379	3925.05	29882500	2.23848
60uE	-2hr	a	0.0460702	0.817721	0.760021	30043	22267.8	22091	14626	3505.48	25251600	2.66699
60uE	-2hr	a	0.0420699	0.630938	0.92714	37314	24788.5	24420.6	14289	5331.06	25532100	1.36262
60uE	-2hr	a	0.0492486	0.813509	0.798701	33666	22473.1	22125.1	13611	4488.51	27259900	2.98571
60uE	-2hr	a	0.0479143	0.718574	0.887816	28045	20649	20475	14121	3380.87	24448400	1.90072
60uE	-2hr	a	0.0505092	0.91352	0.723346	41416	27291	26478.2	14814	5464.07	33977400	2.34924
60uE	-2hr	a	0.0259183	0.554649	0.763607	22983	17978	17996.7	12666	2239.22	11703700	3.58758
60uE	-2hr	a	0.0493472	0.773955	0.84064	31071	22835.2	22796.5	14005	3695.21	27196800	2.32449
60uE	-2hr	a	0.0410641	0.64504	0.892358	37535	25842.2	25707.2	14464	5621.92	25945600	1.34443
60uE	-2hr	a	0.0213188	0.429331	0.866031	24490	19121.9	19176.8	14287	2167.93	10459700	2.38211
60uE	-2hr	a	0.103611	1.25562	0.84963	35435	25549.1	25573	14660	4220.24	64486000	1.95605
60uE	-2hr	a	0.0458241	0.695948	0.889822	32296	22058.4	21519	12948	4644.43	24793600	2.6132
60uE	-2hr	a	0.0441016	0.696944	0.866142	35376	22827.2	22272.2	12900	4842.16	24311000	1.36243
60uE	-2hr	a	0.038605	0.654316	0.844226	28843	20575.3	20239.8	13916	3217.34	19690600	2.58971
60uE	-2hr	a	0.0461032	0.773235	0.804131	29521	23669.9	23881.2	16045	3198.9	26747000	2.18847
60uE	-2hr	a	0.0397068	0.682722	0.824423	27716	20957.6	20827.5	15253	2637.36	20496600	2.29222
60uE	-2hr	a	0.0443295	0.71329	0.849206	25121	19239.4	19088	12900	2859.07	21028700	2.08574
60uE	-2hr	a	0.0191818	0.386853	0.895771	28191	22527.3	22649.3	16493	2737.15	10970800	2.77343
60uE	-2hr	a	0.041998	0.615535	0.949257	29258	21447	21500.5	14338	3908.56	22240500	1.59544
60uE	-2hr	a	0.0372712	0.59626	0.904964	30301	21671.1	21300	14628	3461.39	20024100	2.37734
60uE	-2hr	a	0.0456055	0.731184	0.844245	31255	20507	19984.4	12177	4156.08	23152400	1.49148
60uE	-2hr	a	0.0325947	0.573988	0.859698	26274	19437.7	19550	13181	3076.79	15783400	2.72063
60uE	-2hr	a	0.0448243	0.714838	0.85366	34611	23546.8	23159.8	14077	4589.53	25760200	1.86262
60uE	-2hr	a	0.0672704	0.985103	0.811992	39027	24884.2	24253.7	13263	5752.42	40984300	1.76122
60uE	-2hr	a	0.0441615	0.698834	0.864581	36259	23964.5	23533.2	14008	5096.91	25402400	2.2066
60uE	-2hr	a	0.0503017	0.768257	0.857761	29842	22566.2	22277.8	14425	3480.52	27846600	2.6076
60uE	-2hr	a	0.0392121	0.66747	0.836244	26077	19962.2	19832.7	13888	2450.93	19263600	2.24423
60uE	-2hr	a	0.0621283	0.893451	0.849062	35071	24238.5	23990.9	13620	4152.9	36357700	2.14022
60uE	-2hr	a	0.0502673	0.728885	0.903682	47128	29015.5	27908.8	17186	7093.53	35195800	1.32816
60uE	-2hr	a	0.0297685	0.523199	0.887814	27604	19537.7	19067.4	12732	3229.7	13969500	2.1477
60uE	-2hr	a	0.0501112	0.743976	0.883516	33846	22635.7	22102.6	13700	4311.91	27479700	1.71908
60uE	-2hr	a	0.0394104	0.689675	0.812045	30219	21312.4	21114	15198	3034.66	20417200	2.48465
60uE	-2hr	a	0.062682	0.913864	0.835021	30765	22996.3	22924	15857	3237.77	35299400	1.68052
60uE	-2hr	b	0.0867371	1.08862	0.87045	43909	30008	29976.6	16105	6181.54	61906500	1.89625
60uE	-2hr	b	0.0578808	0.868554	0.833125	39745	28264.1	28744.3	14425	4890.24	39541500	2.04988
60uE	-2hr	b	0.0703155	1.07471	0.766587	39226	26421.8	26117.9	15561	5254.09	45260500	2.08023
60uE	-2hr	b	0.0535312	0.846349	0.811595	32511	23142	23252.9	12724	4316.33	30478000	1.91088
60uE	-2hr	b	0.0971524	1.22428	0.834778	41886	28551.6	28336	16214	5062.66	67067700	2.14807
60uE	-2hr	b	0.0564322	0.923381	0.770527	60849	36868.7	35410	18092	9648.31	50915700	2.01985
60uE	-2hr	b	0.0850609	1.06942	0.874625	43462	28924.2	28800	15492	5936.65	59497000	2.23268
60uE	-2hr	b	0.0648293	0.901029	0.86615	58898	34905.1	33559.6	18535	9126.52	54207600	1.25805
60uE	-2hr	b	0.0327527	0.553288	0.894742	40991	24898.1	24088.9	12688	6427.92	19943400	2.17102
60uE	-2hr	b	0.111438	1.3927	0.804111	45526	29685.8	29420.8	14650	6467.11	79914200	2.30736
60uE	-2hr	b	0.0935868	1.20268	0.828849	44004	28889.9	28581.4	12673	6567.55	65869100	2.0062
60uE	-2hr	b	0.0536361	0.823199	0.835508	41660	26931.9	26501.9	12272	6735.4	35146200	2.55631
60uE	-2hr	b	0.0975808	1.20572	0.850122	47488	32965.2	33449.8	18304	6490.74	77633000	2.8685
60uE	-2hr	b	0.0674467	1.06315	0.7537	43553	29566.7	29395.5	17055	5796.24	47572800	2.50092
60uE	-2hr	b	0.026494	0.600009	0.716294	26793	20665.6	20471.2	14876	2827.15	14011300	2.36274
60uE	-2hr	b	0.0454524	0.669316	0.920219	47656	28647.1	27480.2	14442	7782.27	31282600	1.75045
60uE	-2hr	b	0.0587497	0.920658	0.793821	38642	26435.7	26503.1	13590	5499.84	37855900	2.12311
60uE	-2hr	b	0.0510245	0.766883	0.86751	35224	25391.2	25343.7	14337	5243.3	31154900	1.61889
60uE	-2hr	b	0.0610643	0.868792	0.863164	36637	27386.2	27245	18808	3769.89	41325800	2.28509
60uE	-2hr	b	0.0522775	0.784548	0.861803	48802	26846.6	25446.1	12039	8622.24	34229400	1.93259
60uE	-2hr	b	0.0612996	0.817098	0.920129	42297	29936.4	29907.4	16913	6097.08	44814800	3.05503
60uE	-2hr	b	0.07528	0.989803	0.871074	44161	29836.3	29394.7	16303	6330.71	54481200	1.85753
60uE	-2hr	b	0.0615435	1.0112	0.745476	39004	27876.8	27532.3	17485	4456.19	41982400	2.54318
60uE	-2hr	b	0.057123	0.91416	0.784638	40806	26714.9	26533.3	15898	5340.77	36546000	2.68206
60uE	-2hr	b	0.0453756	0.677758	0.907732	46730	31100.2	30614.2	15436	7468.04	34023600	1.47479
60uE	-2hr	b	0.104174	1.43563	0.745785	41919	29476.8	29117.5	17278	5536.26	74812000	2.36422
60uE	-2hr	b	0.0778124	1.00898	0.87358	60770	36784.6	35430.9	19147	9882.21	68823900	1.12913
60uE	-2hr	b	0.0751752	1.13629	0.758077	59502	31698.7	29301.7	15355	10068.6	57247900	1.51098
60uE	-2hr	b	0.0357453	0.582719	0.900544	29502	22313	22544.4	14119	3729.82	19613100	2.08082
60uE	-2hr	b	0.0311633	0.561661	0.852652	41334	30138.8	30496.6	17388	5138.42	22302700	2.04104
60uE	-2hr	b	0.116702	1.53905	0.750382	52086	33656.2	33454.8	16780	7763.35	94641200	2.46617
60uE	-2hr	b	0.0497869	0.77285	0.846834	45842	28039.3	26994.2	12501	7708.01	33787300	1.15382
60uE	-2hr	b	0.0697042	1.10953	0.738217	37169	26356.8	26037.9	15115	4825.15	44806600	2.6691
60uE	-2hr	b	0.0507206	0.774589	0.855465	34730	23522.9	23131.4	14309	4615.08	29309600	2.06654
60uE	-2hr	b	0.0459851	0.700586	0.886001	44889	28964.3	28203.8	16730	6326.54	32613800	2.27004
60uE	-2hr	b	0.0399636	0.654718	0.863388	39939	26670	25937.7	14584	5772.52	26003300	1.69658
60uE	-2hr	b	0.0463691	0.701554	0.889696	37797	25932.9	25347	15223	5098.58	29433800	1.62178
60uE	-2hr	b	0.0512936	0.813098	0.821076	39403	25885.1	25294	14719	5506.16	32434000	2.54109
60uE	-2hr	b	0.083396	1.06177	0.869399	38921	27930.7	27864.8	15324	5666.02	56308400	2.5073
60uE	-2hr	b	0.0715918	1.08773	0.766544	34404	23894.3	23860.1	14100	3980.53	41456700	2.11836
60uE	-2hr	b	0.0750168	0.937978	0.917058	41086	27805.7	27405.9	15144	6031.6	50634200	1.25727
60uE	-2hr	b	0.0398086	0.630765	0.893857	36047	25957.5	25814.3	16176	4780.97	24789400	2.6214
60uE	-2hr	b	0.0635146	0.925785	0.831553	43698	27216.1	26161.5	13436	7176.09	41912700	2.46878
60uE	-2hr	b	0.0763173	1.0734	0.810596	36289	27314.9	27150.3	16851	4098.99	50942300	3.03106
60uE	-2hr	b	0.0658682	0.895339	0.880942	38475	25363	25005.6	14003	5093.44	40580700	1.76123
60uE	-2hr	b	0.0684338	1.04077	0.777396	49492	29005.4	28479.2	13607	7903.92	47655800	2.11325
60uE	-2hr	b	0.062519	0.902306	0.844251	35058	24096.6	24043.9	14970	4104.65	37012400	2.22508
60uE	-2hr	b	0.0567386	1.01285	0.705001	52201	30770	29315	15827	7642.26	42801100	1.71965
60uE	-2hr	b	0.0473737	0.709188	0.892787	34786	24610.1	24127.8	14742	4317.82	28030900	1.87265
60uE	-2hr	b	0.0661339	0.95831	0.825266	39915	27546.1	27288.5	14379	5150.79	44624600	2.26951
60uE	-2hr	b	0.104426	1.4147	0.758041	44422	32204.4	32182.3	17450	5567.5	82443300	2.69851
60uE	-2hr	b	0.0566428	0.811277	0.879181	38394	26551.8	26576.5	14161	5052.37	36322800	2.76431
60uE	-2hr	b	0.0976752	1.25776	0.815471	39727	28213.3	27785.1	17224	5045.61	66724500	2.62143
60uE	-2hr	b	0.0719939	1.13896	0.734805	53834	33372.6	32808.4	17606	7487.71	57968100	1.28646
60uE	-2hr	b	0.0957213	1.17475	0.861411	49698	31730.2	31081.8	17548	7040.6	73677400	2.08717
60uE	-2hr	b	0.0570482	0.887393	0.8076	34025	25084	24814.2	15257	4186.2	35167700	1.52693
60uE	-2hr	b	0.079296	0.954479	0.935158	50264	33419.3	33099.4	16821	7658.75	63864400	1.61184
60uE	-2hr	b	0.0813002	1.09756	0.826898	39626	27708.5	27281.9	16179	5588.7	54752000	2.1823
60uE	-2hr	b	0.0410917	0.672521	0.856278	43978	26925.5	26504.8	15147	6134.51	27275600	1.80825
60uE	-2hr	b	0.068032	1.04534	0.77097	32946	23971.2	23955.1	14378	3986.9	39384600	2.09952
60uE	-2hr	b	0.0287015	0.514509	0.881104	23624	18192.4	18320.8	12348	2737.59	13044000	2.12513
60uE	-2hr	b	0.0863876	1.05955	0.891932	42701	29107.8	29140.2	16941	5880.34	60602300	1.51746
60uE	-2hr	b	0.0551225	0.820576	0.853594	39554	25813.9	25646	14260	5501.49	34771400	2.76474
60uE	-2hr	b	0.0719475	0.945176	0.885079	34297	25071.3	25641	14192	3947.38	44451500	2.15494
60uE	-2hr	b	0.0448724	0.682589	0.894632	32607	22085.9	21829.4	12707	4310.24	24338700	1.71747
60uE	-2hr	b	0.0761305	1.1528	0.753533	28851	21402.9	21355	12759	3382.61	39595300	2.39987
60uE	-2hr	b	0.0808174	1.13823	0.794191	40381	27276.8	27015.6	13922	6041.07	53598900	1.79377
60uE	-2hr	b	0.0588305	0.796387	0.918533	40576	27632.8	26931.1	18030	5443.58	38741300	1.91857
60uE	-2hr	b	0.0449917	0.778321	0.785984	35527	22864.4	22859.8	11941	4904.97	24990700	1.33887
60uE	+0hr	a	0.063625	0.896295	0.859908	49260	28818.3	27636.2	15042	7706.03	44207300	2.21472
60uE	+0hr	a	0.0594968	0.796028	0.925874	48276	29272.4	28342	15798	7401.95	42971800	2.16821
60uE	+0hr	a	0.0832474	1.08445	0.850203	46635	30732.9	29724.1	18024	6658.74	61773100	2.33187
60uE	+0hr	a	0.0862898	1.1206	0.8427	52180	32421.8	31227.9	15499	8773.45	68183000	1.09562
60uE	+0hr	a	0.0990908	1.24663	0.830686	55155	33866.7	32804	16532	8858.5	81009100	2.31772
60uE	+0hr	a	0.043215	0.634668	0.93834	35726	23785.7	23240	14604	5251.31	25022600	2.29376
60uE	+0hr	a	0.107413	1.31727	0.829555	53542	31961.2	30786.4	16398	8215.06	82683700	3.07715
60uE	+0hr	a	0.101822	1.21446	0.868285	46009	32780.3	32033.2	19722	5856.88	80180600	2.05216
60uE	+0hr	a	0.0654421	0.915886	0.85746	39054	27467.6	26788.3	17860	5065	43920700	2.86809
60uE	+0hr	a	0.0967224	1.24144	0.820813	55880	36087.9	35390.3	15156	9562.18	84590100	2.07858
60uE	+0hr	a	0.0937938	1.23611	0.807624	65535	39238.5	37444.5	16949	12320.7	88796800	1.24255
60uE	+0hr	a	0.050999	0.738073	0.901072	39854	25057.6	24536.2	14298	6202.01	31171700	2.16638
60uE	+0hr	a	0.1133	1.25038	0.905584	57624	37095.2	36428.7	17975	9228.26	101530000	2.09371
60uE	+0hr	a	0.108843	1.34505	0.819621	55344	32844	31493.4	15941	8922.05	85722800	2.22506
60uE	+0hr	a	0.0945537	1.1407	0.879894	51713	33661	32826.3	16553	8016.18	76982800	2.27634
60uE	+0hr	a	0.123167	1.34958	0.887051	48538	33746	33490.6	17257	7792.32	99955700	1.54965
60uE	+0hr	a	0.0530015	0.791355	0.86226	36228	25349.7	24974.4	15794	4465	32599700	1.94305
60uE	+0hr	a	0.0907277	1.13584	0.859658	55025	33720	32434.9	18793	8398.6	74453800	2.08494
60uE	+0hr	a	0.0835999	1.07225	0.862302	61698	37633.1	36600.3	17923	9949.61	75943700	1.83918
60uE	+0hr	a	0.066675	0.888415	0.895042	47315	29216.2	27985.7	15777	7485.65	46950400	1.73347
60uE	+0hr	a	0.078504	1.02254	0.867092	51942	32375.1	31667.7	18430	7461.18	61609800	1.8916
60uE	+0hr	a	0.0873477	1.23537	0.770643	51155	31308.7	29898.9	15501	8385.9	66218000	2.1695
60uE	+0hr	a	0.106465	1.26918	0.85592	50228	31253.8	30144.8	16030	8299.32	80697400	2.66846
60uE	+0hr	a	0.0689181	0.944562	0.860615	54634	31939.2	30363.1	16795	8359.03	52731600	2.72522
60uE	+0hr	a	0.055386	0.793223	0.885841	35692	27392.7	27481.5	18200	4313.64	37555400	1.80866
60uE	+0hr	a	0.0586595	0.830884	0.87869	37379	24696	24036.7	14227	5645.68	34895400	2.82039
60uE	+0hr	a	0.0739232	0.981651	0.867723	46163	29722	28953.8	17742	6910.42	52994300	2.21613
60uE	+0hr	a	0.0925257	1.23057	0.80393	53384	34529.2	33830	18973	7939.2	77241800	2.01363
60uE	+0hr	a	0.0885848	1.06774	0.900029	52896	33850.6	33182.7	17299	8492.49	72000200	1.22505
60uE	+0hr	a	0.110523	1.23975	0.898364	50530	33916	33520.9	18199	7933.5	91268100	1.73728
60uE	+0hr	a	0.0404016	0.629474	0.904563	37520	24766.6	24260.8	14011	5633.7	24840900	2.25201
60uE	+0hr	a	0.0715525	0.938653	0.887965	43682	28634.7	27934.1	16254	6226.91	48707700	2.12061
60uE	+0hr	a	0.14809	1.5597	0.867881	47091	32960.1	32819.1	18341	6353.05	118063000	1.9458
60uE	+0hr	a	0.122746	1.38525	0.862239	51662	35069	34679.4	17556	8068.79	104856000	1.44579
60uE	+0hr	a	0.0499401	0.744417	0.880983	36130	27312.8	27560.6	16216	4681.34	33485400	1.22135
60uE	+0hr	a	0.0605642	0.876887	0.85052	42311	26791.8	25792.8	11943	7062.88	39249900	2.52569
60uE	+0hr	a	0.0775604	1.06689	0.824376	46296	30528.3	29889.5	16381	6885.61	57332200	2.4033
60uE	+0hr	a	0.115085	1.50892	0.758281	52596	34068.6	32435.8	17220	7799.74	94983300	1.95564
60uE	+0hr	a	0.118716	1.36736	0.854298	46539	33138.2	32846.8	17597	6249.98	95106600	1.85305
60uE	+0hr	a	0.0702328	0.915949	0.898751	55151	32569.7	31347.3	16988	8754.87	55922200	1.72157
60uE	+0hr	a	0.0506683	0.793889	0.834095	37321	26888.1	26972.4	16579	4421.19	33663900	2.23799
60uE	+0hr	a	0.0651596	0.915561	0.855295	41772	27319.9	26635	16070	5762.26	42919600	2.57937
60uE	+0hr	a	0.077421	0.970608	0.905064	52020	31416	30290.9	16044	8398.2	58685100	1.81188
60uE	+0hr	a	0.0931849	1.09276	0.909613	57300	33967	32547.5	16847	10154.3	76867200	2.22151
60uE	+0hr	a	0.0609816	0.819143	0.914655	40184	26565.9	25977.5	14925	5785.79	39078400	2.11417
60uE	+0hr	a	0.0853975	1.10724	0.84698	49232	34820.3	34212.2	22093	6052.65	72321800	2.38442
60uE	+0hr	a	0.0909011	1.19063	0.821145	40273	28875.8	28567.1	17381	5116.47	63786600	2.63365
60uE	+0hr	a	0.0445035	0.770407	0.788303	29932	23729.5	23775.4	16579	2725.02	26339800	3.6651
60uE	+0hr	a	0.074322	1.14784	0.744759	43749	29608.4	28691.8	17088	5988.86	53087900	3.12261
60uE	+0hr	a	0.0657308	0.884435	0.890562	41976	27774.8	27092.7	17840	5408.36	44273100	2.58156
60uE	+0hr	a	0.0463569	0.761791	0.819203	28917	20255.5	19854.6	14489	3161.94	23496400	1.69516
60uE	+0hr	a	0.0728492	0.945237	0.892401	46712	30407.7	29629.6	17744	6863.87	54125700	2.76571
60uE	+0hr	a	0.0855326	1.07651	0.872074	54012	31383.5	30266.5	16254	8327.95	64963800	2.57017
60uE	+0hr	a	0.0466877	0.716889	0.874649	34406	22853.4	22003.5	14542	4681.36	26030000	2.2387
60uE	+0hr	a	0.117613	1.38554	0.837853	49523	32980.5	32209.6	17925	6887.26	94192400	1.76545
60uE	+0hr	a	0.105048	1.2289	0.876112	55314	36489.6	35602.2	17876	8584.68	91187400	1.78131
60uE	+0hr	a	0.106287	1.20803	0.898243	44178	30092.5	29781.9	17947	5323.27	77187400	2.24247
60uE	+0hr	a	0.098331	1.3572	0.759105	54970	34149.8	32985.7	16322	9143.02	81413200	1.59236
60uE	+0hr	a	0.0498283	0.715545	0.915162	44558	27208.2	25892.2	14791	6824.01	32595400	1.70101
60uE	+0hr	a	0.0666103	0.882256	0.900708	45509	28217.6	27358.8	14189	7334.89	45486800	1.92678
60uE	+0hr	a	0.0929599	1.07802	0.920562	55769	35158.4	33800.4	19973	8809.48	79176800	1.88389
60uE	+0hr	a	0.053235	0.767417	0.891766	43875	27590.5	26929.9	12223	7089.97	35729700	1.78684
60uE	+0hr	a	0.0713717	1.0267	0.810448	37655	26601.4	26221.1	16462	4899.9	46100200	1.93347
60uE	+0hr	a	0.0546599	0.763363	0.912429	45382	28787.1	27930.2	13858	7261	38142900	1.38725
60uE	+0hr	a	0.103914	1.20137	0.889729	41986	29700.6	29468.5	17455	5452.68	74726700	1.92848
60uE	+0hr	a	0.0865464	1.04479	0.90564	53092	33211.8	32115.5	16826	8342.19	69346200	0.618045
60uE	+0hr	a	0.0609833	0.848365	0.883165	46870	31131.9	30294	15576	7516.82	45950600	1.2526
60uE	+0hr	a	0.0820034	1.05987	0.861229	47411	30234.6	29351	16065	6828.09	61043700	2.113
60uE	+0hr	a	0.122642	1.35252	0.882602	47616	31715.5	31328.6	18163	6396.69	93719400	2.02127
60uE	+0hr	a	0.0582297	0.799834	0.908338	40010	25916.5	24696.6	14401	5945.09	36386700	1.97862
60uE	+0hr	a	0.0834575	1.1793	0.783135	44943	28393.9	28024.7	14975	5787.6	57185300	2.59727
60uE	+0hr	a	0.0765823	1.04692	0.833019	41428	29205.9	28863.6	17590	4914.17	54556700	1.38932
60uE	+0hr	a	0.0796337	1.02192	0.875924	37788	26457	25987.4	13308	5430.83	51247200	1.78559
60uE	+0hr	a	0.0837174	1.08298	0.854557	50079	31983.1	30652	17474	7703.93	64510000	1.90579
60uE	+0hr	a	0.0791827	1.02007	0.874192	50625	29553.2	28211.2	15762	7913.97	56919400	1.5638
60uE	+0hr	a	0.0942831	1.2583	0.796141	36459	25646	25433.6	12534	4637.64	58626800	3.28322
60uE	+0hr	a	0.0820774	1.19872	0.761928	38006	24607.6	23957.7	14350	4495.05	49092100	2.88687
60uE	+0hr	a	0.0725903	1.01556	0.828641	33446	24114.9	23903.2	12838	4356.04	42490500	2.59325
60uE	+0hr	a	0.0618238	0.874226	0.864897	34047	22047.3	21409.1	13765	4002.06	33247400	2.47555
60uE	+0hr	a	0.0456243	0.711184	0.868226	30662	20496.1	19847.6	12457	4096.5	22832700	2.21854
60uE	+0hr	a	0.0646409	0.91618	0.850175	36224	25014	24376.5	13841	4967.97	39622200	2.30774
60uE	+0hr	a	0.104664	1.27207	0.844317	52796	32282.7	30899.9	15899	8734.29	81933400	2.20062
60uE	+0hr	a	0.0634988	0.886828	0.867938	31211	23585.5	23520	14789	3503.94	36675400	1.92631
60uE	+0hr	a	0.0535013	0.850326	0.807498	30317	22245.9	22369.9	12409	3746.83	28719500	1.79347
60uE	+0hr	a	0.0398951	0.722147	0.781876	48938	28186.2	27139.6	15449	7245.2	27199700	1.74183
60uE	+0hr	a	0.0571194	0.812826	0.882421	29391	21716.6	21797.4	14003	3472.55	30577000	1.97915
60uE	+0hr	b	0.080698	0.983616	0.918122	39532	28843.8	28368	19697	4490.21	56360700	2.24451
60uE	+0hr	b	0.0726922	0.927117	0.908535	31432	23518.5	23360.9	15245	3756.53	41228000	1.28828
60uE	+0hr	b	0.0320688	0.527328	0.925675	23042	18364	18585	13599	2357.18	14232100	2.18692
60uE	+0hr	b	0.0212612	0.46678	0.795116	20532	16926.7	17047.6	12892	1659.41	9021920	2.98066
60uE	+0hr	b	0.0362192	0.74235	0.713129	22442	18806	18924.8	14670	1650.61	17508400	1.94663
60uE	+0hr	b	0.0602734	0.86607	0.858384	30795	22870.1	22546.4	15176	3574.71	33756300	1.60304
60uE	+0hr	b	0.0983745	1.16581	0.883986	41984	29704.1	29192.1	17164	6206.6	70695800	1.25483
60uE	+0hr	b	0.0609118	0.896927	0.834695	28037	21994	21968.6	14352	2892.49	32749100	2.00161
60uE	+0hr	b	0.1046	1.17397	0.914491	41625	29769.8	29592.5	18415	5602.99	75674900	1.5275
60uE	+0hr	b	0.0393298	0.616309	0.907472	28555	19894.7	19581.3	11852	3812.73	19098900	2.0841
60uE	+0hr	b	0.0941115	1.14704	0.872303	44155	30202.9	29632.8	17424	6557.65	69013600	1.8627
60uE	+0hr	b	0.101937	1.14354	0.922829	40196	28305.5	28330.4	17175	5059.09	70056200	1.38935
60uE	+0hr	b	0.0877129	1.06609	0.895497	48405	30916.3	30088.2	17039	6918.62	65140700	1.96322
60uE	+0hr	b	0.089426	1.19124	0.811821	40450	27819.7	27453.9	14766	5994.79	59617600	2.04061
60uE	+0hr	b	0.0788326	1.03449	0.859468	42629	28339.4	27653.5	15816	6239.54	53759900	1.63356
60uE	+0hr	b	0.0588274	0.807494	0.905868	36870	24819.6	24151.8	15794	5012.38	35417600	2.09917
60uE	+0hr	b	0.0829607	1.01956	0.902238	46562	29254.2	28362.7	15263	6950.12	58479200	1.30672
60uE	+0hr	b	0.0845041	1.10238	0.844768	44669	28598.9	27938.8	13941	6522.66	58427500	0.897835
60uE	+0hr	b	0.0969931	1.16164	0.878836	53636	33452.2	32452.9	15274	8902.12	78378500	1.16517
60uE	+0hr	b	0.0882035	1.13636	0.843257	40485	28652.5	28306	17454	5586.84	61803500	1.95063
60uE	+0hr	b	0.0389953	0.603926	0.920822	24566	18488.5	18290.2	13449	2526.58	17841400	2.12189
60uE	+0hr	b	0.0871632	1.14233	0.832237	38297	27169.7	27371.1	16896	4053.48	57518300	2.47031
60uE	+0hr	b	0.0509549	0.751117	0.884913	36641	24407.1	23825.8	14722	5111.68	30435700	1.65069
60uE	+0hr	b	0.0767773	1.01824	0.857936	33703	24059.5	23759.7	16341	4040.94	45135500	1.85081
60uE	+0hr	b	0.0747477	0.955168	0.8984	44195	29170.1	28591.8	15879	6577.61	52943800	2.05307
60uE	+0hr	b	0.0549044	0.750165	0.931248	36997	24410.7	23620.1	13525	5342.82	32344100	1.57419
60uE	+0hr	b	0.112629	1.47635	0.763943	53855	32230.4	30616	14105	10110.2	88504800	1.56406
60uE	+0hr	b	0.0481515	0.729711	0.877149	37352	25991.7	25385.2	15379	5045.39	30384200	1.84277
60uE	+0hr	b	0.0585027	0.775557	0.939697	41966	25904.1	24816.4	15579	6376.53	36732000	1.01016
60uE	+0hr	b	0.058758	0.82853	0.882174	34133	23608.9	23182.7	13974	4611.74	33595500	1.34728
60uE	+0hr	b	0.0507019	0.70066	0.945496	37892	24268	23644	14703	5572.27	29946800	1.94321
60uE	+0hr	b	0.105706	1.21591	0.889163	42586	28866.5	28771.1	15814	6405.18	73869300	1.40849
60uE	+0hr	b	0.0570597	0.787839	0.909774	39907	25787.4	24968.3	14650	5891.83	35947600	1.30012
60uE	+0hr	b	0.0457669	0.743809	0.831874	21836	18161.1	18472.8	13631	1834.89	21030500	2.38399
60uE	+0hr	b	0.0654332	0.918997	0.854481	44630	29557.6	28715.8	16771	6516.53	45666400	2.04518
60uE	+0hr	b	0.0978047	1.1263	0.91146	41544	29561.5	29319.5	17643	5955.25	69587700	1.518
60uE	+0hr	b	0.0861547	1.10214	0.855921	45977	29460.4	28649.4	14944	7470.53	61277600	1.56386
60uE	+0hr	b	0.0760197	0.979684	0.885827	41985	28643	27992.8	17362	5837.81	52617200	1.66986
60uE	+0hr	b	0.0791422	0.972673	0.91648	37144	25816.2	25298	16192	4919.06	49360700	1.51746
60uE	+0hr	b	0.0497823	0.744131	0.879463	39635	26729.9	26289.5	15967	5630.05	32263000	1.56426
60uE	+0hr	b	0.0719386	0.916478	0.912718	36302	25191.2	25022.4	14522	4804.34	44109800	1.53275
60uE	+0hr	b	0.0812878	1.01277	0.896034	32586	24710.3	24744.6	14756	4088.97	48876900	1.55757
60uE	+0hr	b	0.0647193	0.899846	0.866308	35394	24870.6	24324.1	14441	4930.59	39171100	1.97354
60uE	+0hr	b	0.104393	1.34838	0.795158	39282	27564.5	27559.8	14891	5120.36	69159200	2.74985
60uE	+0hr	b	0.0715252	0.942814	0.883821	43266	28646.3	27820.5	15251	6922.3	49500800	1.95261
60uE	+0hr	b	0.0809361	1.00151	0.903488	40585	28064.8	27512.1	16560	5802.84	55063100	1.07524
60uE	+0hr	b	0.0749815	1.03276	0.832632	38522	26171.6	25704.4	16091	4802.35	47946300	2.83946
60uE	+0hr	b	0.0753184	0.987664	0.873257	40855	28107.3	27769.3	17582	5225.7	51295900	1.99054
60uE	+0hr	b	0.0420242	0.638813	0.915046	27482	20554.4	20396.6	14830	2740.76	21253200	1.38034
60uE	+0hr	b	0.0593351	0.795758	0.924508	32031	22922.6	22756.1	14485	4164.77	32939800	0.865474
60uE	+0hr	b	0.0467685	0.765079	0.820503	29013	21204.7	21099.6	14144	3277.64	24279400	2.13459
60uE	+0hr	b	0.084831	1.0957	0.852112	52830	30790.5	29256.9	15190	8755.16	63059000	2.17252
60uE	+0hr	b	0.062454	0.892403	0.853028	39296	25004.4	24122.2	14157	6039.61	38131700	1.031
60uE	+0hr	b	0.0684871	0.881159	0.918689	32433	23483.3	23196.4	14958	4268.54	39076200	1.3189
60uE	+0hr	b	0.0790947	1.15506	0.771455	30853	22743.8	22677.6	14077	3735.54	43941000	1.32834
60uE	+0hr	b	0.0363614	0.661837	0.801974	27325	20286.8	20332.3	13475	3082.08	18258200	2.90119
60uE	+0hr	b	0.098529	1.15934	0.889846	38592	26974.3	26743.4	14048	5351.19	64576500	1.13742
60uE	+0hr	b	0.0536982	0.772854	0.890621	31563	22818.4	22511.7	15459	3861.49	29983400	1.05853
60uE	+0hr	b	0.0599883	0.792615	0.934974	44500	28426.6	27722.4	15208	7223.12	41758700	0.65366
60uE	+0hr	b	0.0485131	0.953461	0.674663	27388	19249.8	18994.7	13035	3002.19	23369300	1.98261
60uE	+0hr	b	0.0513261	0.729368	0.91572	31554	22811.8	22516.5	14940	3711.99	28377900	1.99715
60uE	+0hr	b	0.0783224	1.01519	0.872026	43845	27571.9	26554.7	13883	6891.29	52276300	2.51447
60uE	+0hr	b	0.0524346	0.826487	0.819709	29303	21755.6	21804.8	13584	3365.94	28151700	2.41756
60uE	+0hr	b	0.0629619	0.888109	0.861794	29657	21135.3	20936.6	11913	3982.14	32400400	1.7268
60uE	+0hr	b	0.120626	1.3097	0.901447	40366	29223.3	29700.2	17526	4887.28	85507500	1.56444
60uE	+0hr	b	0.0465233	0.688361	0.908758	39211	25627.4	24712.2	15590	5337.7	28882100	2.33806
60uE	+0hr	b	0.0586684	0.792134	0.921769	28143	21396.4	21206.8	15042	3197.72	30661100	1.8977
60uE	+0hr	b	0.025788	0.582826	0.724253	26464	20721.3	20532.5	14656	2933.17	13199500	0.959324
60uE	+0hr	b	0.0972136	1.149	0.889846	38218	26750.7	26824.7	15416	5299.98	63158500	0.781088
60uE	+0hr	b	0.0709422	1.00418	0.825293	33744	24562	24597.4	13670	4519.33	42541400	0.703669
60uE	+0hr	b	0.0687881	0.904621	0.897483	48484	30380.1	29456.2	16967	7228.04	50886700	1.55629
60uE	+0hr	b	0.0559021	0.800596	0.883126	37674	26273	25812.3	16421	5024.5	35337200	1.90024
60uE	+0hr	b	0.0438242	0.656379	0.915809	37674	24328.8	23094.2	13741	6133.15	25739900	1.92733
60uE	+0hr	b	0.0567509	0.79092	0.902956	37995	24909.5	24201.3	15237	5607.74	34773600	1.75545
60uE	+0hr	b	0.0785665	1.06682	0.831541	33857	24965.1	25298.9	15815	3866.83	48057800	1.62
60uE	+0hr	b	0.0265358	0.554549	0.775828	26141	18373.9	17879.2	13229	2841.59	12071600	2.55394
60uE	+0hr	b	0.0533189	0.74114	0.924353	40963	26471.4	25755	15232	6028.33	34386400	1.8564
60uE	+0hr	b	0.0938078	1.1555	0.864055	46689	32603.5	31839.8	18845	6657.27	73651300	2.24439
60uE	+0hr	b	0.0949221	1.13713	0.884951	36190	26888.9	26599.2	17942	4265.44	61871400	1.15855
60uE	+0hr	b	0.07538	1.1202	0.77036	36216	23760.2	23395.4	12942	4936.51	43861400	1.06947
60uE	+0hr	b	0.0505176	0.78374	0.84322	46669	26282	24913.7	12604	7901.74	32116600	1.32913
60uE	+0hr	b	0.066663	0.839798	0.946744	34173	24451.5	24114	15584	4516.01	39978200	1.17068
60uE	+0hr	b	0.0640768	0.909472	0.851455	35244	24891.8	24523.3	16434	4460.19	39453500	1.75505
60uE	+0hr	b	0.036586	0.59167	0.900771	28268	20914.7	20567.4	14572	2919.32	18593200	2.3485
60uE	+0hr	b	0.0645788	0.921516	0.844711	40587	26811.3	26199.6	14899	5954.94	41879200	2.20507
60uE	+0hr	b	0.124847	1.5805	0.764321	45761	31431.6	31059	16763	5996.18	94514700	1.38313
60uE	+0hr	b	0.0961491	1.11535	0.909987	47924	31870.6	30996.9	18185	7634.5	74417800	1.21868
60uE	+0hr	b	0.0611931	0.963681	0.779266	47394	25715	24224.4	12900	7846.39	38264000	2.52263
60uE	+0hr	b	0.102759	1.23007	0.862514	47749	31037.9	30433.8	15922	7244.25	77656900	1.53465
60uE	+0hr	b	0.0725102	0.999484	0.841345	33302	24673.2	24671.4	16251	3942.77	44091100	1.4605
60uE	+0hr	b	0.082178	1.02192	0.894482	29477	22847.3	22781.8	14856	3537.17	45580400	1.01052
60uE	+0hr	b	0.067527	0.863619	0.928568	38980	26011.7	25607.9	15666	5487.35	42399100	0.98093
60uE	+0hr	b	0.0441242	0.672962	0.897315	27900	21325.4	21123.7	14847	2994.05	23159400	1.90361
60uE	+0hr	b	0.0597051	0.831913	0.888002	42096	25916.5	24830.6	12972	6778.95	38097300	1.09846
60uE	+0hr	b	0.0723074	0.95117	0.882431	35401	24577.9	24177.3	15246	4439.92	43232500	1.61552
60uE	+0hr	b	0.0579748	0.796723	0.909221	36233	23790.6	23195.3	13386	4848.24	32902400	1.70352
60uE	+0hr	b	0.0850466	1.13061	0.827195	43755	28776	27884.8	15032	6561.42	59163400	1.78441
60uE	+0hr	b	0.0702188	0.933799	0.881454	29474	22182.5	22137.4	14370	3338.49	37887600	2.00449
60uE	+0hr	b	0.0806326	1.06297	0.849119	33313	23425.3	23276.4	15264	3715.65	45445100	2.56658
60uE	+0hr	b	0.0711849	0.957769	0.867259	43096	26887.4	25849.6	14451	6512.55	46488400	1.58494
60uE	+0hr	b	0.0926796	1.1175	0.886257	34050	25019.4	24811.8	15598	3861.07	56544000	1.4923
60uE	+0hr	b	0.025298	0.534387	0.779866	23002	19102.1	19233.8	14626	1713.7	11957900	1.95848
60uE	+0hr	b	0.0579157	0.887474	0.815692	25538	19591.1	19595.5	13176	2897.32	27878100	2.30292
60uE	+0hr	b	0.0508287	0.819536	0.809696	31822	22679.8	22418.6	14536	3752.61	28485800	1.47096
60uE	+2hr	a	0.0410357	0.6712	0.857183	22277	15914.9	15826.8	9882	2592.44	15819400	2.6243
60uE	+2hr	a	0.0686809	0.908572	0.892652	32239	19887.8	19100	11098	4611.52	33033700	2.80936
60uE	+2hr	a	0.061243	0.829204	0.906137	27366	18523.5	18065.4	12189	3635.25	27729700	2.79677
60uE	+2hr	a	0.0445462	0.821281	0.739945	25697	18857.2	18926.8	12699	2644.2	20818300	3.0017
60uE	+2hr	a	0.0648842	0.904533	0.863281	22728	17021.6	16963.1	11794	2638.88	27013200	3.01558
60uE	+2hr	a	0.0542061	0.86353	0.802119	23844	16630.2	16510	10815	2653.05	22284400	2.71412
60uE	+2hr	a	0.0757891	0.962413	0.899899	22075	17399.9	17582.7	11029	2353.5	32363900	1.93015
60uE	+2hr	a	0.0765375	1.04435	0.834742	26365	19391	19665.8	11974	3464.32	36106100	2.20896
60uE	+2hr	a	0.0621031	0.842088	0.900607	23613	17225.6	17133.3	10297	2780.92	26251800	2.76332
60uE	+2hr	a	0.0442146	0.669785	0.902802	25960	18005.9	17825.2	10660	3847.67	19446400	2.71668
60uE	+2hr	a	0.0511425	0.771597	0.863538	23531	17158.6	16897.4	10751	2963.14	21671400	2.52177
60uE	+2hr	a	0.0875081	1.08244	0.880602	33283	20562.9	20092.1	11671	4747.63	43655000	2.82815
60uE	+2hr	a	0.046727	0.712054	0.881083	19919	14132.3	13885.7	9033	2458.02	16068400	3.58617
60uE	+2hr	a	0.0457598	0.691355	0.894896	25639	15799	15210.1	8427	3958.94	17773900	1.59394
60uE	+2hr	a	0.0451531	0.69247	0.885541	30818	17737.9	16547.3	9195	5603.83	19352100	1.69448
60uE	+2hr	a	0.0772043	1.02032	0.859365	26749	19921	19886.1	12539	3440.33	37650600	1.97477
60uE	+2hr	a	0.112914	1.38293	0.816925	34133	22815.2	22158.6	12127	4847.8	62308300	1.63526
60uE	+2hr	a	0.046851	0.850437	0.739017	19279	15099.6	15295.2	8786	2294.83	17470200	3.0011
60uE	+2hr	a	0.079846	1.19298	0.751658	26290	19248.2	19557.5	12703	2577.65	37322300	2.17254
60uE	+2hr	a	0.0641083	0.862315	0.898313	25885	18938.1	18980.1	11898	3359.81	29505500	2.3083
60uE	+2hr	a	0.0744493	1.09603	0.780851	30892	21275.7	21042.3	12451	4017.82	38466500	2.47567
60uE	+2hr	a	0.0537405	0.767047	0.897835	19958	14976.7	14875.5	10170	2426.14	19844100	3.44446
60uE	+2hr	a	0.0571503	0.810478	0.885296	28169	17686.8	17346.8	9901	4519.36	24584700	1.18124
60uE	+2hr	a	0.0955617	1.29358	0.781412	32154	20344.8	19586.8	11416	4857.95	47423800	2.0669
60uE	+2hr	a	0.0740288	0.963703	0.884725	35390	22114.5	21424	11824	5602.35	40027200	2.80124
60uE	+2hr	a	0.0948897	1.11818	0.899745	29781	22074.3	22080.9	13842	3684.27	50572100	1.59454
60uE	+2hr	a	0.052371	0.759541	0.891238	32069	20489.3	20054.6	10384	4733.1	26349200	2.68373
60uE	+2hr	a	0.0743294	1.0298	0.830178	26625	18500.9	18489.9	11938	3043.43	33523700	3.5135
60uE	+2hr	a	0.0635505	0.843326	0.913205	29087	19301.4	18972.1	11550	4079.23	29955800	2.26381
60uE	+2hr	a	0.0401117	0.646811	0.876102	20909	14711	14453.9	9583	2490.29	14490300	2.7284
60uE	+2hr	a	0.0587079	0.871468	0.838231	25198	18579.8	18707.5	11625	3078.78	26606200	2.24649
60uE	+2hr	a	0.0472382	0.700161	0.902572	26359	15646.5	15023.7	8967	3791.25	18118600	1.68391
60uE	+2hr	a	0.0371581	0.6053	0.889643	20745	14043.4	13704.7	8499	2634.91	12807500	2.49764
60uE	+2hr	a	0.0763109	0.984781	0.883492	33570	21925	21430	13098	4599.14	40407900	1.87234
60uE	+2hr	a	0.049645	0.710955	0.91881	30343	19938.5	19859.1	11059	4545.77	24424600	2.17675
60uE	+2hr	a	0.101352	1.18684	0.885759	25889	18448.6	18399.8	11202	3194.57	45734200	2.11714
60uE	+2hr	a	0.0360904	0.615856	0.857563	22950	17019.8	17154.9	11123	2827.4	15505000	2.58658
60uE	+2hr	a	0.0310713	0.505516	0.945487	21549	15867.2	15433.9	11308	2465.73	12392300	2.78522
60uE	+2hr	a	0.0555859	0.766993	0.918338	32103	19056.9	18368.9	10099	5533.2	25879300	1.15597
60uE	+2hr	a	0.0990648	1.17028	0.884721	29366	19397.8	18953	11071	4323.61	46671200	2.14221
60uE	+2hr	a	0.0550778	0.804326	0.870368	28837	19933.1	19530.4	11731	3923.23	26949600	1.6661
60uE	+2hr	a	0.0665819	0.924709	0.859112	25536	17550.1	17247.4	10964	3308.75	28676800	2.70718
60uE	+2hr	a	0.0547265	0.79052	0.881798	47090	26056.2	24582.6	10973	8690.39	33951200	1.70892
60uE	+2hr	a	0.0988183	1.23672	0.835801	24529	18164.3	18168.5	11217	3135.93	43485300	2.44037
60uE	+2hr	a	0.0794895	1.17051	0.763806	24895	18184.2	17935.4	10823	3397.78	35441100	1.40376
60uE	+2hr	a	0.0785537	1.02144	0.868395	23606	16923.9	16859.2	9014	3333.62	32544700	2.442
60uE	+2hr	a	0.0738172	0.943833	0.901628	31486	20377.4	19900.8	11846	4303.58	36353200	2.77414
60uE	+2hr	a	0.0189966	0.392067	0.878162	17780	13644.5	13590.4	8943	2018.47	6467500	2.62859
60uE	+2hr	a	0.0964533	1.39895	0.727045	32998	20498.4	19831.2	10739	4682.04	48089200	2.19626
60uE	+2hr	a	0.0589835	0.915809	0.800141	21271	17296.2	17539.8	11366	2176.72	25235100	2.02682
60uE	+2hr	a	0.0516331	0.8132	0.824591	23874	16470.6	16231.3	10353	3094.14	21000000	2.3401
60uE	+2hr	a	0.0445057	0.686585	0.884573	22862	15354.1	15021.4	9742	2986.13	16858800	2.39601
60uE	+2hr	a	0.0685834	0.916188	0.884394	26315	18006.6	17890.2	10127	3360.21	29908900	1.92461
60uE	+2hr	a	0.0491083	0.714314	0.907887	34491	18930.7	17935.1	9444	6105.52	22716900	1.07053
60uE	+2hr	a	0.085926	1.12991	0.833403	26246	18134.8	17771.3	10592	3658.78	37702300	2.01975
60uE	+2hr	a	0.0832008	1.00167	0.92012	30236	20394.8	20165.4	10199	4366.82	41054700	1.03947
60uE	+2hr	a	0.0716002	1.00715	0.827942	28388	20039.5	19641.3	11931	3439.17	34688300	2.53881
60uE	+2hr	a	0.0437931	0.651195	0.922663	23371	15988.1	15831.7	10363	2874.79	17235200	1.81915
60uE	+2hr	a	0.0520184	0.738853	0.912075	24693	17119	16997.3	10440	3375.2	21775300	1.24371
60uE	+2hr	a	0.0486153	0.727175	0.88585	26273	16852.2	16284.1	9967	3621.7	19986700	2.12896
60uE	+2hr	a	0.111694	1.28172	0.875073	29117	19503.6	19130.6	10727	4379.99	52971600	2.83752
60uE	+2hr	a	0.0321426	0.575054	0.850151	21508	17488.2	17647	11270	1975.21	13903100	2.43689
60uE	+2hr	b	0.0169515	0.362153	0.88118	15907	12570.2	12493	9303	1517.39	5380030	2.91911
60uE	+2hr	b	0.0198455	0.399613	0.887059	18330	14149.4	14160.2	10520	1874.37	7060550	2.60742
60uE	+2hr	b	0.0184533	0.378662	0.89183	13442	10692.2	10470.8	8472	1202.93	5175040	3.62697
60uE	+2hr	b	0.0485078	0.705862	0.911252	26437	18685.1	18476.8	10562	3678.64	22123100	2.22027
60uE	+2hr	b	0.0434621	0.667434	0.895673	23312	16305	16196.2	9663	2964.55	17527900	2.99333
60uE	+2hr	b	0.0545942	0.762737	0.912447	25587	16425.8	16079.8	9471	3834.89	21731300	2.87604
60uE	+2hr	b	0.0420063	0.653496	0.894233	21925	15456.6	15301.4	9392	2798.48	15935800	3.19074
60uE	+2hr	b	0.0779304	1.08509	0.81312	26929	19343.2	19238.2	11933	3305.23	36597400	3.4564
60uE	+2hr	b	0.0717856	0.923371	0.90462	24958	18808.9	18791.9	12425	3022.64	32765000	3.15588
60uE	+2hr	b	0.0630441	0.851363	0.899772	28012	19627.2	19345.1	12653	3430.53	30108200	2.40522
60uE	+2hr	b	0.0441421	0.692489	0.872247	25333	16846.1	16499.8	10318	3429.16	18126500	2.73521
60uE	+2hr	b	0.0567388	0.780309	0.915104	21558	14856.5	14688.2	9436	2665.88	20606000	2.69293
60uE	+2hr	b	0.059629	1.02511	0.720034	27005	19878.4	20131.7	12727	2877.8	28863500	2.35499
60uE	+2hr	b	0.0721972	0.999987	0.838501	24807	17816.1	17760.8	11176	2847.58	31552300	3.7965
60uE	+2hr	b	0.0705883	0.906757	0.910923	23780	17977	18031	10746	2750.93	31064300	2.13012
60uE	+2hr	b	0.0642129	0.836834	0.926673	31466	20362.6	19603.9	11017	5189.26	31602800	1.33463
60uE	+2hr	b	0.0513673	0.75672	0.883094	20390	15636.9	15642.4	9340	2525.97	19812000	3.03981
60uE	+2hr	b	0.0442993	0.65971	0.91776	25014	17935.2	18042.1	11073	3419.2	19352000	2.58136
60uE	+2hr	b	0.0535181	0.938661	0.73166	31163	20345.2	19794.5	11505	4531.23	26367300	1.83494
60uE	+2hr	b	0.0567424	0.779323	0.916302	32585	20445.2	19374.1	11986	4998.49	27969000	3.13108
60uE	+2hr	b	0.0537213	0.773818	0.889767	25144	17286.4	16973.8	9151	3895.25	22610700	2.07147
60uE	+2hr	b	0.0706422	0.923555	0.89481	25466	16402.5	16181.8	9678	3381.88	28097500	2.39831
60uE	+2hr	b	0.052877	0.750626	0.907623	23085	16692.3	16708	9761	3477.02	21766800	2.04361
60uE	+2hr	b	0.0544771	0.797411	0.871521	25620	17274.5	16992.6	10220	3559.21	23251400	2.83194
60uE	+2hr	b	0.0604048	0.854036	0.871744	22932	16347.9	16263.4	10489	2710.5	24227600	2.17715
60uE	+2hr	b	0.067609	0.989244	0.811304	22143	16301.1	16246.8	9512	2611.4	26815300	2.26292
60uE	+2hr	b	0.045364	0.771986	0.796798	28521	21649.7	21331.8	14694	2734.55	24204300	2.4901
60uE	+2hr	b	0.0355539	0.563777	0.927474	28625	18011	17533.7	9902	4349.96	15705600	2.34109
60uE	+2hr	b	0.0844529	1.0451	0.890712	26841	20049.5	20009.3	11751	3162.92	41282000	2.2923
60uE	+2hr	b	0.0715148	1.07646	0.774015	26264	20700.5	20991.4	12801	2658.4	35873900	2.61069
60uE	+2hr	b	0.0813991	1.06152	0.855662	24690	18173.6	18112.8	10827	2943.68	36165400	2.24971
60uE	+2hr	b	0.0639311	0.870049	0.888687	25411	17828.2	17470.8	11019	3460.73	27776300	3.18948
60uE	+2hr	b	0.0982992	1.22718	0.839346	28092	19519.8	19135.3	12170	3651.69	46730400	2.63308
60uE	+2hr	b	0.0762408	0.930651	0.934306	26103	17906	17582.7	11450	3733.46	33287200	2.97544
60uE	+2hr	b	0.0300949	0.666866	0.701628	17910	13154.9	13043.2	9428	1729.18	9879310	2.64901
60uE	+2hr	b	0.0520363	0.877791	0.767887	18244	14176.4	14262.3	9739	1661.05	18245000	2.67675
60uE	+2hr	b	0.0607283	0.817161	0.914333	26596	19247	18954.9	12804	3293.9	28928300	1.88452
60uE	+2hr	b	0.0409713	0.630288	0.911868	23308	15193.4	14705.2	8728	3686.12	15163000	2.74035
60uE	+2hr	b	0.105137	1.27886	0.842357	32251	22110.9	21889.2	12952	3797.64	56360700	2.37178
60uE	+2hr	b	0.0205093	0.463217	0.782229	16538	13632.6	13790.9	10421	1370.84	7334340	3.09123
60uE	+2hr	b	0.0363265	0.658102	0.806008	18868	13978.4	13963.8	9958	1877.94	12706400	3.47647
60uE	+2hr	b	0.0316544	0.545848	0.886546	22387	16254.2	16229.8	10987	2700.86	12759500	2.69621
60uE	+2hr	b	0.0415127	0.738493	0.785101	20756	15254	15284.1	10861	2084.29	15742100	1.76544
60uE	+2hr	b	0.0676971	0.922395	0.870858	23587	16919.6	16769.1	10316	3225.26	27934300	2.98123
60uE	+2hr	b	0.0851317	1.05002	0.891277	25857	19286.3	19260.9	10920	3177.59	39903400	2.26525
60uE	+2hr	b	0.0612367	0.875829	0.857839	24054	17969.8	18156.9	11336	3055.78	26846800	2.72401
60uE	+2hr	b	0.043654	0.66727	0.898528	17726	14822.7	15044.4	10973	1560.49	15845400	3.43728
60uE	+2hr	b	0.0385545	0.647548	0.852305	35322	18079.6	16366.9	8816	6342.91	16796000	2.87747
60uE	+2hr	b	0.0530419	0.777999	0.877508	21092	13848.4	13501.1	8415	2726.14	18085900	1.8947
60uE	+2hr	b	0.053998	0.760101	0.908932	22730	16108.1	15829.8	10516	3066.78	21407700	2.08395
60uE	+2hr	b	0.0553619	0.82815	0.848234	19897	14320.9	14075.8	9173	2305.72	19634000	3.35255
60uE	+2hr	b	0.0509516	0.723932	0.918104	22482	15432.8	15198.3	9944	3100.7	19183000	2.10107
60uE	+2hr	b	0.0337664	0.590365	0.855763	21458	16074.4	16228.8	10435	2394.06	13454300	2.60778
60uE	+2hr	b	0.0657994	0.913262	0.863052	20448	14550	14449.5	9792	2315.3	23614600	3.51323
60uE	+2hr	b	0.0709304	0.933204	0.887966	33562	21462.6	20991.1	10403	5742.28	36722500	2.20023
60uE	+2hr	b	0.0463457	0.698559	0.893211	21702	16008.2	16099.5	10357	2624.24	17945200	3.01661
60uE	+2hr	b	0.0578385	0.807065	0.896162	26174	17491.6	17148	10405	3692.27	24768100	3.47283
60uE	+2hr	b	0.043435	0.669506	0.892529	25434	17872.7	17872.2	10892	3357.74	19195300	2.62194
60uE	+2hr	b	0.072208	0.970089	0.864429	23143	17053.5	16830.6	11180	2632.8	30048300	2.61114
60uE	+2hr	b	0.0255338	0.471483	0.889397	19954	14966	14848	10604	2122.02	9443570	3.49457
60uE	+2hr	b	0.0287908	0.575174	0.789806	16980	12594.6	12378.9	9302	1683.86	8904400	3.2319
60uE	+2hr	b	0.0402316	0.680913	0.833881	27736	15907.1	15074.8	8626	4651	15573000	2.03928
60uE	+4hr	a	0.0375166	0.614629	0.881766	25120	18671.5	18538	12651	2868.3	17140400	2.5725
60uE	+4hr	a	0.0406551	0.637355	0.897112	50461	26919.2	24806.1	13479	9079.59	26353900	1.89955
60uE	+4hr	a	0.0468747	0.697279	0.901647	34365	22719.7	21927.3	13375	4820.77	25991300	2.6649
60uE	+4hr	a	0.0347619	0.57942	0.888982	27038	18270.9	17768.1	11925	3610.35	15457200	2.60331
60uE	+4hr	a	0.0539527	0.803624	0.859224	28398	21228.7	21202.6	14379	3112.54	28234200	3.57227
60uE	+4hr	a	0.0407029	0.65713	0.870796	27605	19077.4	18716	11577	3783.67	19230000	2.57556
60uE	+4hr	a	0.0331298	0.564969	0.882955	38226	23456.7	22618.1	12820	6224.54	18859200	2.45903
60uE	+4hr	a	0.0252205	0.473688	0.878001	35392	19815.5	18343.5	11155	6121.71	12246000	2.51047
60uE	+4hr	a	0.0688145	0.912783	0.889686	30595	21145	20813.2	13084	4196.42	35502500	2.93901
60uE	+4hr	a	0.0691875	0.908575	0.897033	33021	22964.8	22497	13772	4836.16	38971200	2.74134
60uE	+4hr	a	0.0875774	1.07045	0.890933	36779	25206.3	24710.5	14882	4935.68	53563300	2.57629
60uE	+4hr	a	0.0565923	0.869023	0.820272	33696	20881.6	19812.8	12944	4739.84	28545200	3.59359
60uE	+4hr	a	0.0395018	0.662269	0.846957	29316	20179	19869.3	11336	4051.01	19472800	2.88693
60uE	+4hr	a	0.0881491	1.13701	0.842427	36531	28895	29265.9	17022	4360.75	62904500	2.50175
60uE	+4hr	a	0.0678427	0.877845	0.916365	33915	24411.1	24150.5	15732	4414.76	40351500	2.58755
60uE	+4hr	a	0.0157393	0.407655	0.745043	27772	23041.8	23335.3	17356	2545.96	8594590	2.08877
60uE	+4hr	a	0.0915663	1.05181	0.934048	41071	28762.5	28425.4	16378	6133.95	63795300	2.03898
60uE	+4hr	a	0.0306275	0.565317	0.8374	51845	23692	21080.1	10937	10028.6	17674200	2.42621
60uE	+4hr	a	0.0463586	0.705932	0.884046	65535	30505.4	27489	13629	12655	34593100	2.26993
60uE	+4hr	a	0.0825637	1.05159	0.871964	42134	27719.8	27047.1	14883	5875.63	55495000	3.34448
60uE	+4hr	a	0.0184174	0.454615	0.741866	20614	14158	13621.7	9600	2716.47	6413580	2.13438
60uE	+4hr	a	0.0432154	0.657123	0.906281	53760	27975.8	25107.9	13082	10427.7	29542400	1.50354
60uE	+4hr	a	0.0252692	0.50429	0.825781	39811	22975.1	22241	11836	6345.81	14083700	2.86971
60uE	+4hr	a	0.0456017	0.677365	0.911273	26595	18850.3	18473.7	12074	3766.51	21150000	2.9399
60uE	+4hr	a	0.0506137	0.871807	0.759001	37998	29062.7	29354.9	17931	4272.69	34061500	2.8657
60uE	+4hr	a	0.0536883	0.760308	0.905207	32792	23018.9	22625.6	14556	4282.04	30039600	3.44808
60uE	+4hr	a	0.043623	0.688824	0.87	31156	23743.8	23926.5	16321	3645.28	24954800	2.66278
60uE	+4hr	a	0.0370398	0.580565	0.925577	34888	21695	20737	13271	5311.77	19981100	3.71904
60uE	+4hr	a	0.050067	0.732466	0.896873	44342	25478.2	23995.7	12591	7371.65	30879600	2.61055
60uE	+4hr	a	0.0446026	0.78248	0.777292	30242	18493.1	17553.9	11064	4510.04	20028000	3.9804
60uE	+4hr	a	0.0243598	0.444388	0.914473	53383	28325.6	26073.1	13175	9382.56	16513800	1.87356
60uE	+4hr	a	0.020259	0.430935	0.83397	21172	15362.8	15028.1	10657	2544.87	7819660	2.73173
60uE	+4hr	a	0.0688633	0.924534	0.878793	35734	23926.4	23157.3	14745	4861.99	40387800	2.60053
60uE	+4hr	a	0.0438094	0.72613	0.827652	28463	21408.4	21585.3	12688	3631.83	22757100	2.95434
60uE	+4hr	a	0.0691806	0.962124	0.847051	35219	26129.6	26264.4	17332	3644.81	44498700	2.17348
60uE	+4hr	a	0.0423223	0.681805	0.861397	28748	19090.8	18773.6	12529	3424.4	19797100	2.927
60uE	+4hr	a	0.0335976	0.55797	0.902427	46687	24060.9	21610.5	12845	8470.76	19489400	1.71306
60uE	+4hr	a	0.0320833	0.61698	0.791405	29646	18780.5	18339.6	10313	4314.99	14986800	4.69804
60uE	+4hr	a	0.0418806	0.655057	0.890323	51713	27452	25690.8	13461	9308.9	28001000	2.15467
60uE	+4hr	a	0.0923479	1.14218	0.86504	38639	27172.2	27213.5	15648	4578.13	61191800	2.57564
60uE	+4hr	a	0.0770826	1.03802	0.843822	38986	27332.9	27361.3	16309	4598.42	50811800	2.0792
60uE	+4hr	a	0.0299115	0.523663	0.889867	41555	21737.6	20251.8	11023	7381.09	15933700	3.39747
60uE	+4hr	a	0.0719136	0.932673	0.896662	37715	26143.9	25567.9	16010	5556.14	45464200	2.21868
60uE	+4hr	a	0.0466456	0.800004	0.783308	31111	20066.9	19126.3	10952	4564.46	22876300	3.3048
60uE	+4hr	a	0.0381132	0.674174	0.812385	23567	18307.2	18442.3	12446	2317.63	17428500	2.98661
60uE	+4hr	a	0.0794104	0.950585	0.939892	35169	25924	25489.8	17226	4043.34	50214800	3.02443
60uE	+4hr	a	0.0264628	0.552057	0.777901	22883	16637.1	16607.8	10985	2675.45	11013700	1.91101
60uE	+4hr	a	0.0309133	0.542996	0.877238	40555	21622.2	19802.5	11737	7043.41	16151800	4.02664
60uE	+4hr	a	0.0214405	0.507966	0.73475	24578	19438.7	19660.8	14129	2237.7	10438600	1.97421
60uE	+4hr	a	0.0663843	0.901904	0.879092	31559	22075.1	21603.8	14514	3880.02	36026500	2.7713
60uE	+4hr	a	0.0351665	0.578248	0.897683	35191	20700.5	19751.7	12406	5713.12	17657500	2.88385
60uE	+4hr	a	0.0573545	0.817308	0.879987	35413	22392.1	21658.2	12376	4983.39	30856400	3.32876
60uE	+4hr	a	0.031814	0.531011	0.914379	44501	24811.9	23136.2	13251	8048.77	18881800	1.59166
60uE	+4hr	a	0.0605543	0.831196	0.897176	38410	24303.5	23562.8	13624	6228.76	36163600	1.99372
60uE	+4hr	b	0.0388054	0.641585	0.863955	49344	28259.5	26794.9	14243	8330.27	26733500	2.82464
60uE	+4hr	b	0.0531235	0.748871	0.912574	34215	24627.8	24389.2	15625	3979.99	32508700	2.22999
60uE	+4hr	b	0.0260623	0.463978	0.916209	27378	19220.6	18864.2	12051	3656.89	12724000	3.88685
60uE	+4hr	b	0.0629703	0.863765	0.88616	52028	30567.7	29109.3	14356	9170.05	46218300	1.74369
60uE	+4hr	b	0.0882874	1.04326	0.91909	46019	29938.5	29478.2	17382	6840.54	63529500	2.76001
60uE	+4hr	b	0.0473384	0.695532	0.909863	39941	28635.2	28208.5	19258	4424.45	33045000	2.84781
60uE	+4hr	b	0.0234407	0.501757	0.789413	23515	16763	16298.9	11939	2581.86	9940450	4.53319
60uE	+4hr	b	0.0325027	0.573811	0.858343	46664	23429.5	21342.2	11708	8555.32	18532700	3.08085
60uE	+4hr	b	0.0288074	0.574745	0.7907	22338	15423	14978.2	10256	2653.48	10888600	3.23569
60uE	+4hr	b	0.0343068	0.583875	0.874483	43199	26625.3	26013.1	13851	7010.74	22365300	3.198
60uE	+4hr	b	0.0239586	0.510636	0.787071	27549	16853.8	16073.3	9704	4224.82	9960580	2.17426
60uE	+4hr	b	0.0379771	0.629365	0.868152	45789	23743.6	21966	11980	8293.54	21820300	4.05498
60uE	+4hr	b	0.0435278	0.808208	0.74041	31706	20175.7	19396.6	13090	3939.93	21648500	3.23332
60uE	+4hr	b	0.0428224	0.640498	0.924161	29646	21001.7	21038.4	13688	3617.98	22303900	3.00754
60uE	+4hr	b	0.0523548	0.851381	0.794934	29337	22433.9	22681.3	13125	3461.34	28423700	3.65342
60uE	+4hr	b	0.0976265	1.11481	0.919734	43085	28308.6	28004.6	16772	6187.43	66100600	2.78522
60uE	+4hr	b	0.0210562	0.51004	0.722993	25389	20131.8	20307.6	14306	2355.52	11032200	2.42528
60uE	+4hr	b	0.0681315	0.909418	0.887058	30673	22809.3	22713.9	13958	3778.79	37931900	3.9502
60uE	+4hr	b	0.0346563	0.714358	0.719598	32385	23775.8	24390.6	13328	4533.94	19163300	1.65258
60uE	+4hr	b	0.029199	0.539659	0.849721	25112	17849.5	17160.5	13471	2652.29	13173000	3.91189
60uE	+4hr	b	0.0369469	0.6094	0.880306	46436	26372.1	24707.4	12351	8598.75	23418400	2.88129
60uE	+4hr	b	0.0716318	0.97783	0.853018	31300	22095	21930.1	13171	4087	38445400	3.57847
60uE	+4hr	b	0.0704094	0.974824	0.845885	38833	26316.6	25878.2	15381	5350.69	44817200	3.09326
60uE	+4hr	b	0.0312388	0.529431	0.906021	42277	22720	20816.5	11425	7746.88	17471700	2.53906
60uE	+4hr	b	0.0468037	0.697322	0.90068	53946	28282.2	25564.6	12643	10212.4	31534600	1.82695
60uE	+4hr	b	0.0658265	0.953244	0.82708	54320	29174.1	27354.1	12145	9744.89	46532700	3.23798
60uE	+4hr	b	0.0411907	0.654899	0.88073	53642	25957.1	23273.9	12941	9605.53	26112800	2.05859
60uE	+4hr	b	0.0510691	0.810146	0.821661	29516	22527.3	22298.8	14274	3344.85	28632100	2.80048
60uE	+4hr	b	0.0834868	1.06462	0.867701	36952	24030.5	23299.3	13308	5604.72	48325200	2.88052
60uE	+4hr	b	0.0777234	0.965369	0.912343	50354	30301.1	28912.5	15459	8427.23	56450900	2.89708
60uE	+4hr	b	0.0290744	0.503897	0.907436	44860	23422.4	21201	11566	8444.39	16606500	1.30305
60uE	+4hr	b	0.0571543	0.804852	0.891526	35373	22610.8	22021.3	12748	5194.55	31542100	2.25527
60uE	+4hr	b	0.0349104	0.579928	0.890731	50005	30572.1	29184.9	16691	7755.02	25741700	2.15736
60uE	+4hr	b	0.0422238	0.67868	0.864021	46402	24237.5	22489	10810	8517.74	24988800	3.46909
60uE	+4hr	b	0.0510741	0.776916	0.856861	55842	27820	25134.8	12130	10535.1	34468900	2.65874
60uE	+4hr	b	0.0459053	0.716627	0.865167	53293	28670.2	26846.6	15077	9016.1	31479800	2.08124
60uE	+4hr	b	0.0510724	0.723015	0.92072	49206	27099.9	25553.6	14380	8689.75	33766400	1.7502
60uE	+4hr	b	0.0579295	0.812131	0.891506	62241	31389.1	28948.1	13725	11844.1	43568000	2.14338
60uE	+4hr	b	0.0240497	0.446625	0.902153	30067	17702.5	16906.8	10146	5074.63	10479900	3.42999
60uE	+4hr	b	0.0338499	0.582035	0.869441	57001	27598.2	24879.7	13422	10308.1	22851300	2.68253
60uE	+4hr	b	0.0805587	1.02453	0.88044	30144	23073.5	22981.3	15494	3594.69	45316300	2.44562
60uE	+4hr	b	0.0686513	0.942522	0.860251	33227	22872	22878	12662	4020.9	38310600	3.20529
60uE	+4hr	b	0.0280186	0.522816	0.853295	44395	22945.8	21070.4	11022	8425.91	15442500	2.91396
60uE	+4hr	b	0.0366543	0.662776	0.805132	32216	21921	21572.9	13661	4043.72	19816600	2.29332
60uE	+4hr	b	0.0394176	0.655534	0.854442	65463	30163.1	27138.3	12425	12537.6	28986700	2.38261
60uE	+4hr	b	0.0627219	0.856375	0.891456	37552	23744.9	23071.9	14201	5313.84	36163500	3.19779
60uE	+4hr	b	0.0324553	0.56623	0.868991	39108	23316.7	22010.2	11404	6358.91	18606700	1.26672
60uE	+4hr	b	0.121505	1.36964	0.866182	51615	33872.2	33698.6	15296	7999.68	99482600	2.6185
60uE	+4hr	b	0.0207341	0.40684	0.89712	24417	16344.6	15981.3	10301	3255.52	8335750	3.92143
60uE	+4hr	b	0.0383654	0.628559	0.87518	45044	24705.4	22657.8	12434	7955.58	22210200	3.32073
60uE	+4hr	b	0.0655387	0.983041	0.799671	36285	23929.8	23501.1	12020	5296.92	38168100	4.01686
60uE	+4hr	b	0.0374658	0.696212	0.777736	30064	18395.9	17637.4	10830	4299.94	16777000	2.56314
60uE	+4hr	b	0.0512391	0.788244	0.846365	65535	31258.3	27738.5	13540	12312.3	38635300	4.08151
60uE	+4hr	b	0.0484308	0.70434	0.912255	33449	23218.5	22676.9	14495	4204.55	27188900	3.24411
60uE	+4hr	b	0.0571902	0.783041	0.916742	43238	26562.5	25359.5	13813	7180.2	36921800	2.08979
60uE	+4hr	b	0.0631533	0.848544	0.903803	36868	25546	25686.6	15284	5029.4	39851700	2.36668
60uE	+6hr	a	0.0277275	0.510765	0.867368	37784	20196.2	18737	11222	6680.66	13571900	0.959651
60uE	+6hr	a	0.0395644	0.598069	0.938865	47282	25745.7	23760.2	13612	8815.65	24921800	0.767768
60uE	+6hr	a	0.0378743	0.615707	0.885809	38075	21916.9	20601.7	12007	6523.88	20251200	1.04057
60uE	+6hr	a	0.040643	0.620819	0.920823	49842	26091.8	23903.2	13357	9137.95	25830900	0.766274
60uE	+6hr	a	0.0315784	0.526076	0.918394	50999	25375.2	22979.1	12613	10031.9	19640400	1.29923
60uE	+6hr	a	0.0493812	0.768587	0.8469	46925	26010.8	24724.9	12898	8869.22	31421100	0.924598
60uE	+6hr	a	0.0270722	0.485296	0.898447	43388	21936.9	20384.6	11125	7918.41	14127400	1.07505
60uE	+6hr	a	0.0337117	0.593919	0.849723	24913	16997.6	16643.5	11381	3167.27	13904100	2.48419
60uE	+6hr	a	0.0303827	0.508318	0.926331	45730	23682.1	21529.6	12279	8319.04	17240600	0.745111
60uE	+6hr	a	0.0280809	0.510398	0.875352	32446	18792	17644.3	11197	5299.76	12703400	2.64183
60uE	+6hr	a	0.0253614	0.477072	0.875016	29535	18067.4	17501	10842	4813.25	10930800	0.989586
60uE	+6hr	a	0.0167596	0.35061	0.903305	31259	18380	17223.6	10411	5469.95	7535810	4.13762
60uE	+6hr	a	0.0319045	0.531296	0.91562	50324	25275.6	23142.6	12031	9331.61	18880900	1.05647
60uE	+6hr	a	0.0373357	0.65969	0.818893	41007	21850	19871.9	11427	7353.49	19621300	2.65391
60uE	+6hr	a	0.0406392	0.664422	0.86034	37933	21630.5	20474.7	10840	6519.23	21479100	0.747475
60uE	+6hr	a	0.0263447	0.468723	0.913476	41305	21358.1	19552.4	11435	7434.77	13562400	1.57673
60uE	+6hr	a	0.0104541	0.255265	0.905765	18465	12822.3	12473.1	9157	2402.49	3449210	3.83249
60uE	+6hr	a	0.0272179	0.489933	0.893136	28176	17571.9	16805.6	11080	4357.81	11738000	1.82403
60uE	+6hr	a	0.0284901	0.487631	0.925099	47263	23698.9	21334.5	11966	8988.54	16518100	0.73699
60uE	+6hr	a	0.0234873	0.430926	0.920386	36451	19206.8	17451.5	11147	6218.92	11178300	1.05353
60uE	+6hr	a	0.0228276	0.42183	0.922544	40156	20657.4	19062	10913	7431.85	11402900	0.582858
60uE	+6hr	a	0.0345714	0.619144	0.828904	36027	20186.1	18832.7	11150	6024.96	16875600	3.83022
60uE	+6hr	a	0.0406009	0.631194	0.905062	54092	27343.3	25357.9	13451	10096.1	26577700	1.35843
60uE	+6hr	a	0.0261538	0.477479	0.892386	38321	20124.8	18557.1	11088	6762.26	12839600	2.13653
60uE	+6hr	a	0.042444	0.651865	0.902688	40926	24262	23451.6	13000	7607.85	24771500	0.786863
60uE	+6hr	a	0.0265524	0.471298	0.913252	38403	20637	19195.4	11368	7122.34	13537900	1.81133
60uE	+6hr	a	0.0233435	0.433781	0.910593	43695	21196.4	19137.9	10849	8318.86	12293900	0.818881
60uE	+6hr	a	0.0301063	0.520316	0.899474	47188	23209	20691.2	11855	8801.53	17058600	1.90507
60uE	+6hr	a	0.0312499	0.523382	0.916707	52727	25250.3	22429.6	12466	9988.15	19190300	0.681928
60uE	+6hr	a	0.0320101	0.527687	0.923915	48838	24819.4	22638.8	12505	9493.06	19656900	0.614439
60uE	+6hr	a	0.0349241	0.563208	0.917413	46158	24065	22165.2	12816	8361.1	20238700	1.89145
60uE	+6hr	a	0.0416591	0.628933	0.92403	58481	29313.1	27007.9	14076	11140.9	29401000	0.580238
60uE	+6hr	a	0.0224538	0.429963	0.895185	32915	17986.5	16766.2	10531	5382.06	9784680	1.45395
60uE	+6hr	a	0.0358596	0.599341	0.877432	45423	24018.2	21998.8	12328	8058.62	20655600	0.95379
60uE	+6hr	a	0.0305253	0.539913	0.87485	36095	20196.3	19014.2	11344	6460.71	15187700	1.19753
60uE	+6hr	a	0.0226367	0.426448	0.907458	31795	18101.7	16949.8	10764	5361.16	9901620	2.09097
60uE	+6hr	b	0.0346529	0.573187	0.89677	44295	23209.4	21537.5	11948	8160.03	19704800	2.39983
60uE	+6hr	b	0.0240386	0.443275	0.908691	39000	20149.6	18470	11115	7126.63	11888300	0.894295
60uE	+6hr	b	0.0153078	0.323259	0.922309	24505	15212.2	14429	9722	3803	5658950	0.720829
60uE	+6hr	b	0.0271825	0.499543	0.875194	36898	19960.1	18199.7	10924	6602.79	13213600	2.20621
60uE	+6hr	b	0.0401903	0.622543	0.911442	46716	25136.9	23669.5	12682	8463.41	24156600	1.17058
60uE	+6hr	b	0.00913162	0.286245	0.738092	34302	19569.4	18554.4	11623	5720.21	4383560	2.52594
60uE	+6hr	b	0.0265448	0.46624	0.922983	26386	16927.6	16144.3	11166	3827.63	11290700	0.724832
60uE	+6hr	b	0.0385878	0.591519	0.933574	57285	28788	26185.5	13658	10880.1	26427400	0.636981
60uE	+6hr	b	0.0390042	0.597536	0.930809	46590	25328.8	23397.7	13039	8223.56	23505100	0.957387
60uE	+6hr	b	0.0231019	0.427495	0.917597	40613	20487.5	19148.4	11041	7616.57	11636900	1.00164
60uE	+6hr	b	0.0290989	0.501736	0.911858	40711	22008.3	20435.4	11809	7248.86	15141700	0.95505
60uE	+6hr	b	0.0300408	0.514204	0.908844	46023	23143.7	21475.4	11801	8387.27	16547700	1.67194
60uE	+6hr	b	0.0326228	0.534144	0.924358	47856	24780.3	22828.2	12524	9378.75	19849100	0.703426
60uE	+6hr	b	0.0271446	0.475859	0.917897	43310	22218.1	20225.4	11382	7850.27	14486200	0.651667
60uE	+6hr	b	0.02993	0.505785	0.921701	45884	23494.4	21357.4	12342	8805.82	17338900	0.614628
60uE	+6hr	b	0.0340274	0.554676	0.915513	54342	26540.1	23683.6	12921	10593.3	22161000	0.696618
60uE	+6hr	b	0.0314567	0.552437	0.872322	33096	19481	18474	11383	5561.57	14922400	1.79463
60uE	+6hr	b	0.0267657	0.475336	0.910337	36535	19717.7	18072.9	11389	6221.2	13112300	0.745946
60uE	+6hr	b	0.0426935	0.634314	0.931296	57309	29204	26982.6	14116	10834.6	29846500	0.731736
60uE	+6hr	b	0.03302	0.536263	0.928162	48702	25077.2	23363.6	13044	9420.01	20187100	0.691672
60uE	+6hr	b	0.0339303	0.568235	0.891965	53288	25883.3	23520.7	12396	10157.9	21017300	0.836124
60uE	+6hr	b	0.0299646	0.503511	0.926575	47625	23951.1	21890.5	12273	8763.8	17244800	0.765982
60uE	+6hr	b	0.0245831	0.449276	0.910044	38317	19933.2	18454.2	11018	6784.21	11940000	1.23695
60uE	+6hr	b	0.0268844	0.463448	0.936447	41937	22141.8	20671.2	11944	7727.14	14458600	0.470108
60uE	+6hr	b	0.0184575	0.377445	0.894842	26143	15615.7	14700	9646	4062.74	7152010	2.98083
60uE	+6hr	b	0.0308142	0.504113	0.942881	36357	20575.8	19397.9	12352	6140.49	15678700	1.75065
60uE	+6hr	b	0.0475865	0.679242	0.934936	61606	32109.4	29123.2	15281	12307.9	37054200	0.595663
60uE	+6hr	b	0.0276939	0.504423	0.877562	46837	22089.6	20144.9	10820	8698.31	14998800	0.978019
60uE	+6hr	b	0.0340656	0.560214	0.90714	42684	22930.9	20740.5	12245	7586.41	19170200	0.961291
60uE	+6hr	b	0.0220595	0.414611	0.917433	27440	16799.6	15967.6	10646	4351.83	9222960	1.27163
60uE	+6hr	b	0.0292081	0.521679	0.879191	41648	21398.8	19423.1	11524	7639.91	15385700	1.22959
60uE	+6hr	b	0.0216305	0.411329	0.912723	35691	18893.5	17396.1	10678	6475.53	10070300	0.895153
60uE	+6hr	b	0.0201067	0.399598	0.894859	35502	18495.3	16832.8	10124	6420.55	9210680	1.11574
60uE	+6hr	b	0.0276943	0.475149	0.931641	29732	18121.8	16872.6	11175	4629.58	12377200	1.56621
60uE	+6hr	c	0.0369884	0.582373	0.921848	5799	3386.86	3211.73	1887	1006.2	3088810	1.59172
60uE	+6hr	c	0.0350539	0.563765	0.918778	5893	3405.47	3164.95	1877	1041.03	2908270	1.339
60uE	+6hr	c	0.0302648	0.527566	0.890223	5930	3218.45	2965.3	1776	1044.38	2372000	1.30234
60uE	+6hr	c	0.029071	0.492321	0.928701	5020	3074.2	3020.4	1711	879.426	2142720	0.927037
60uE	+6hr	c	0.0117515	0.294868	0.847719	2947	2156.93	2136.73	1534	348.941	692376	2.46542
60uE	+6hr	c	0.0294565	0.508986	0.906218	6632	3453	3220.28	1792	1237.02	2486160	1.0928
60uE	+6hr	c	0.023222	0.441934	0.890689	5372	2928.04	2708.25	1635	963.816	1663130	1.70322
60uE	+6hr	c	0.0253091	0.456572	0.913048	4605	2804.37	2618.87	1660	758.569	1761150	1.25145
60uE	+6hr	c	0.0194224	0.392411	0.890454	4679	2608.42	2412.8	1531	793.568	1265080	1.63175
60uE	+6hr	c	0.0292268	0.503225	0.911821	5688	3191.41	2948.28	1756	982.822	2240370	1.14565
60uE	+6hr	c	0.0269572	0.491223	0.885092	5230	2988.19	2761.95	1706	902.51	1969220	1.57434
60uE	+6hr	c	0.0249077	0.437053	0.943709	4767	2889.44	2754.25	1688	797.055	1716330	0.795002
60uE	+6hr	c	0.0206589	0.403978	0.90129	4613	2670.09	2502.84	1599	758.954	1343060	1.65146
60uE	+6hr	c	0.0261087	0.46693	0.911498	6223	3279.16	2996.28	1766	1112.15	2056030	0.855739
60uE	+6hr	c	0.039716	0.650359	0.865581	7085	3819.88	3509.5	1761	1378.34	3659440	1.02004
60uE	+6hr	c	0.0233051	0.447404	0.881898	5678	2980.12	2770.08	1597	1009.57	1671850	1.55506
60uE	+6hr	c	0.0359558	0.573242	0.919021	6524	3579.95	3424.68	1853	1214.06	3196890	0.905403
60uE	+6hr	c	0.0312045	0.543631	0.881707	5219	2968.51	2785.22	1661	849.261	2285760	1.36394
60uE	+6hr	c	0.0243537	0.446598	0.909796	5601	3063.02	2818.67	1652	1046.31	1853130	1.02322
60uE	+6hr	c	0.0313617	0.516302	0.931494	5941	3373.21	3064.34	1837	1048.57	2587250	0.848473
60uE	+6hr	c	0.0303496	0.516187	0.911546	6489	3401.81	3117.64	1803	1190.99	2541150	1.0024
60uE	+6hr	c	0.0228763	0.44453	0.876678	5418	2864.55	2655.11	1576	921.543	1564040	1.9508
60uE	+6hr	c	0.0168255	0.355405	0.893455	4602	2532.21	2369.66	1455	772.388	1050870	1.44386
60uE	+6hr	c	0.0230399	0.43334	0.903598	4802	2737.5	2491.61	1668	795.742	1585010	0.958345
60uE	+6hr	c	0.0326689	0.528504	0.935102	5290	3110.42	2876.82	1828	861.209	2500780	0.733689
60uE	+6hr	c	0.0280277	0.522161	0.854552	4783	2818.4	2601.44	1613	802.543	1944690	1.70193
60uE	+6hr	c	0.029085	0.484482	0.944031	4881	2962.32	2704.64	1835	799.672	2153610	0.751194
60uE	+6hr	c	0.0144852	0.341741	0.840887	3384	2425.32	2397.08	1674	472.761	933749	2.49122
60uE	+6hr	c	0.0204221	0.404565	0.893093	4269	2536.57	2372.61	1574	675.192	1268290	1.94292
60uE	+6hr	c	0.0281253	0.516175	0.866467	4570	2750.65	2599.4	1655	724.494	1906200	1.68068
Sample Size
Light	Time	n
180uE	-2hr	133
180uE	+0hr	152
180uE	+2hr	85
180uE	+4hr	67
180uE	+6hr	56
20uE	-2hr	186
20uE	+0hr	204
20uE	+2hr	138
20uE	+4hr	124
20uE	+6hr	106
60uE	-2hr	127
60uE	+0hr	190
60uE	+2hr	124
60uE	+4hr	110
60uE	+6hr	100
